# Supplementary material for: An integrative transcriptomic atlas of organogenesis in human embryos
Source: eLife. 2016 Aug 24;5:e15657. doi: 10.7554/eLife.15657 (PMC4996651; doi:10.7554/eLife.15657)
Supplement: Supplementary file 1. — (A) Samples used in this study. Details on the material derived from individual human embryos (each listed according to the Carnegie Stage (CS)) used in the biological replicates and the sequencing statistics for each sample. A conversion of Carnegie Stage to an approximate days post-conception is available in Jennings et al. (2015) (open access). Gene level read counts are available for download as a TSV file in Supplementary file 2. (B) Differential gene expression between paired embryonic and fetal RNA-seq data. The R package edgeR (Robinson et al., 2010) was used to test for differential gene expression between embryonic and fetal (Roadmap Epigenomics Consortium, 2015) datasets. Shared tissues were adrenal gland, heart, lung, stomach, kidney, upper limb, lower limb and testis. The table is sorted by FDR (column H) and can be filtered by log fold change (column E) to give embryo-enriched genes (negative values) or fetal-enriched genes (positive values). (C) Gene Ontology (GO) terms and the genes underlying them for embryonic vs.fetal (Roadmap) up-regulated genes. Genes up-regulated in embryonic tissues versus fetal tissues (edgeR, FDR < 0.05, see Supplementary file 1B) were tested for GO term enrichment using Fisher’s exact test and the elimination algorithm implemented in the R package topGO (Alexa and Rahnenfuhrer, 2010). Separate tests were run for embryo up-regulated and fetal up-regulated genes. The table is sorted by enrichment in embryonic genes. (D) Tissue-specific genes contributing to metagenes. All genes with relative basis contribution (across metagenes) greater than 0.8 are listed. (E) The most extreme 1000 genes (high and low) for all principal components (PC1-31) of the LgPCA. The dataset is derived from genes annotated in GENCODE18. Raw gene-level loadings for each principal component are available for download as a TSV file in Supplementary file 3. (F) Gene Ontology (GO) terms and the genes underlying them for organ and tissue-specific transcript [file elife-15657-supp1.xlsx]

## Sheet: Supplementary file 1A-I
1A	Samples used in this study.
1B	Differential gene expression of between human embryonic and fetal RNA-seq data.
1C	Gene Ontology (GO) terms and the genes underlying them for embryonic vs. fetal (NIH Roadmap) up-regulated genes.
1D	Tissue-specific genes contributing to metagenes.
1E	The most extreme 1,000 genes (high and low) for principal components 1-31 of the LgPCA.
1F	Gene Ontology (GO) terms and the genes underlying them for organ and tissue-specific transcriptomic signatures from the extremes of the LgPCA.
1G	Transcription factors in the extremes of the LgPCA and their links to developmental morbidity.
1H	LgPCA predictions of causal genes for critical regions in either solved or unsolved developmental disorders.
1I	6,251 unannotated transcripts identified during human organogenesis.
1J	NIH Roadmap samples used in this study.

## Sheet: 1A
Replicate	Individual embryos contributing tissue	RNA-seq batch	Raw read pairs	Uniquely mapped reads
Adrenal 1	CS20, CS22	1	59298534	79937308
Adrenal 2	CS18, CS20, CS22	2	35858989	60491898
Brain 1	CS21	3	46855027	80916786
Brain 2	CS22	3	39989045	71687022
Heart / LV 1	CS14, CS20, CS20, CS21	1	57548016	86329530
Heart / LV 2	CS14, CS17, CS18	2	26769577	44292241
Kidney 1	CS20, CS20, CS20	1	39267810	58723476
Kidney 2	CS18, CS20	2	52325234	88841719
Liver 1	CS20	1	54514540	72026073
Liver 2	CS14, CS16, CS17, CS18	2	39127667	62856043
Lower limb 1	CS14, CS15, CS16	1	46265055	74066569
Lower limb 2	CS16, CS15	3	24793784	43850619
Lung 1	CS17	3	42225222	69728628
Lung 2	CS20	3	33844530	59127793
Palate 1	CS20, CS20, CS20	1	62027734	89963613
Palate 2	CS15, CS16, CS18, CS20	2	49330124	81317716
RPE 1	CS20, CS20, CS22	1	69385378	83906163
RPE 2	CS21, CS22	2	49508966	79747700
Stomach 1	CS17	3	30625558	50466989
Stomach 2	CS20	3	36013790	59388601
Testes 1	CS20	1	51684431	83674286
Testes 2	CS18, CS22	2	36218640	59658668
Thyroid / PTH 1	CS20	3	38269970	65719762
Thyroid / PTH 2	CS22	3	46732252	77665265
Tongue 1	CS20, CS20	3	33430140	55704279
Upper limb 1	CS14, CS15, CS16	1	38464477	54918975
Upper limb 2	CS15, CS16	3	39501392	68391202
Supplementary file 1A. Samples used in this study.
Individual human embryos in the biological replicates are listed by Carnegie Stage (CS). Sequencing statistics are listed for each biological replicate. A conversion of Carnegie Stage to an approximate days post-conception is available in Jennings et al, Development 2015, 142, 3126-3137 (open access). Gene level read counts are available for download as a TSV file in Supplementary File 2.

## Sheet: 1B
Gene_id (GENCODE 18)	Gene type	Gene symbol	Gene name	Log fold change Fetal vs. Embryo	Log counts per million Fetal vs Embryo	P-value Fetal vs Embryo	FDR Fetal vs Embryo
ENSG00000238273.3	antisense	AC012360.6	NA	3.78096	0.13638	9.38887e-19	5.39344e-14
ENSG00000251320.1	antisense	CTC-327F10.4	NA	4.74809	-3.76833	4.405e-17	1.26523e-12
ENSG00000173349.4	protein_coding	SFT2D3	SFT2 domain containing 3	-10.9279	2.70372	3.71329e-16	7.11033e-12
ENSG00000253156.1	pseudogene	RP11-58O3.1	NA	4.80773	-3.12981	3.86333e-15	5.54823e-11
ENSG00000229928.1	lincRNA	LINC00400	long intergenic non-protein coding RNA 400	9.09337	0.961164	5.82791e-15	6.06052e-11
ENSG00000264932.2	antisense	Y_RNA	NA	3.96161	-0.977721	7.22043e-15	6.06052e-11
ENSG00000249274.1	pseudogene	RP11-319J24.3	NA	2.62242	-0.870715	7.38509e-15	6.06052e-11
ENSG00000243055.1	antisense	GK-AS1	GK antisense RNA 1	4.15949	-0.804836	9.63426e-15	6.918e-11
ENSG00000180638.13	protein_coding	SLC47A2	solute carrier family 47 (multidrug and toxin extrusion), member 2	3.7648	0.564989	1.23309e-14	7.87055e-11
ENSG00000259425.1	pseudogene	RP11-566K19.5	NA	3.62433	-1.39058	3.06452e-14	1.76042e-10
ENSG00000251025.1	pseudogene	RP11-751A18.1	NA	5.51506	-1.4487	7.90587e-14	4.12866e-10
ENSG00000136305.7	protein_coding	CIDEB	cell death-inducing DFFA-like effector b	-10.4144	2.75311	4.56201e-13	2.18387e-09
ENSG00000149289.6	protein_coding	ZC3H12C	zinc finger CCCH-type containing 12C	1.35015	5.231	6.25642e-13	2.76461e-09
ENSG00000069667.11	protein_coding	RORA	RAR-related orphan receptor A	1.75993	5.96211	6.89671e-13	2.82987e-09
ENSG00000143520.6	protein_coding	FLG2	filaggrin family member 2	3.66357	-1.57609	1.04409e-12	3.92383e-09
ENSG00000237580.1	pseudogene	GCSHP3	glycine cleavage system protein H (aminomethyl carrier) pseudogene 3	-7.72972	-0.804025	1.09289e-12	3.92383e-09
ENSG00000145826.4	protein_coding	LECT2	leukocyte cell-derived chemotaxin 2	3.89554	-1.30927	1.26562e-12	4.27667e-09
ENSG00000134183.7	protein_coding	GNAT2	guanine nucleotide binding protein (G protein), alpha transducing activity polypeptide 2	2.46339	-0.797102	1.52052e-12	4.85257e-09
ENSG00000234842.1	pseudogene	AC007163.8	NA	3.54651	-2.6032	2.7879e-12	8.42898e-09
ENSG00000229619.2	protein_coding	AC106722.1	NA	-6.98751	-1.4562	3.31137e-12	9.51108e-09
ENSG00000241886.1	processed_transcript	RP11-242C19.2	NA	2.78088	-1.03127	4.37145e-12	1.1958e-08
ENSG00000242353.1	pseudogene	RP4-710M3.1	NA	2.75146	-1.94469	5.22271e-12	1.36372e-08
ENSG00000233110.1	antisense	RP11-301L8.2	NA	3.64384	0.434099	6.04165e-12	1.44609e-08
ENSG00000185010.9	protein_coding	F8	coagulation factor VIII, procoagulant component	2.03884	4.6727	6.04115e-12	1.44609e-08
ENSG00000258626.2	pseudogene	COX7A2P1	cytochrome c oxidase subunit VIIa polypeptide 2 (liver) pseudogene 1	3.01797	-2.82148	7.78667e-12	1.78922e-08
ENSG00000246859.2	antisense	STARD4-AS1	STARD4 antisense RNA 1	3.3199	4.62311	8.45645e-12	1.86839e-08
ENSG00000168065.11	protein_coding	SLC22A11	solute carrier family 22 (organic anion/urate transporter), member 11	4.16812	1.62758	9.31055e-12	1.96465e-08
ENSG00000263326.1	pseudogene	RP11-266L9.6	NA	2.90407	-0.278676	9.74667e-12	1.96465e-08
ENSG00000265263.1	antisense	RP11-135L13.4	NA	-6.9618	-1.32763	9.91815e-12	1.96465e-08
ENSG00000213462.4	protein_coding	ERV3-1	endogenous retrovirus group 3, member 1	1.98139	5.16931	1.19648e-11	2.29106e-08
ENSG00000109163.6	protein_coding	GNRHR	gonadotropin-releasing hormone receptor	6.391	5.07598	1.35724e-11	2.42679e-08
ENSG00000233333.2	pseudogene	RNFT1P2	ring finger protein, transmembrane 1 pseudogene 2	4.54152	-2.40867	1.33252e-11	2.42679e-08
ENSG00000260855.1	antisense	RP11-439E19.10	NA	1.52782	2.08204	1.3941e-11	2.42679e-08
ENSG00000112559.9	protein_coding	MDFI	MyoD family inhibitor	-1.9829	5.91413	1.49449e-11	2.52503e-08
ENSG00000267203.1	pseudogene	SNRPGP4	small nuclear ribonucleoprotein polypeptide G pseudogene 4	2.98489	-1.27897	1.74735e-11	2.8679e-08
ENSG00000155850.7	protein_coding	SLC26A2	solute carrier family 26 (anion exchanger), member 2	2.03488	7.03776	2.40719e-11	3.84114e-08
ENSG00000221844.2	pseudogene	RP11-404E6.1	NA	3.48485	-3.21387	3.27883e-11	5.09061e-08
ENSG00000180881.15	protein_coding	CAPS2	calcyphosine 2	1.64383	1.89147	3.44367e-11	5.20582e-08
ENSG00000164708.5	protein_coding	PGAM2	phosphoglycerate mutase 2 (muscle)	-10.8816	2.89744	3.77339e-11	5.558e-08
ENSG00000228925.1	antisense	AC016722.4	NA	3.14736	-0.690353	4.29791e-11	6.17234e-08
ENSG00000270005.1	antisense	RP11-380L11.3	NA	-6.40143	-2.1379	5.4187e-11	7.59212e-08
ENSG00000229036.2	antisense	RP1-20N2.6	NA	2.20774	1.32486	6.74708e-11	9.22824e-08
ENSG00000182631.5	protein_coding	RXFP3	relaxin/insulin-like family peptide receptor 3	6.00164	0.218076	7.62385e-11	1.01849e-07
ENSG00000113073.10	protein_coding	SLC4A9	solute carrier family 4, sodium bicarbonate cotransporter, member 9	4.47787	0.858784	1.03041e-10	1.34527e-07
ENSG00000142494.9	protein_coding	SLC47A1	solute carrier family 47 (multidrug and toxin extrusion), member 1	3.50247	4.30541	1.19773e-10	1.49573e-07
ENSG00000271105.1	pseudogene	SCML2P2	sex comb on midleg-like 2 (Drosophila) pseudogene 2	1.90712	-0.589634	1.18451e-10	1.49573e-07
ENSG00000230532.1	antisense	AC091133.1	NA	-6.20013	-2.09343	1.27612e-10	1.55972e-07
ENSG00000237339.1	lincRNA	RP11-98L5.2	NA	7.67347	0.713723	1.36834e-10	1.63759e-07
ENSG00000233128.1	lincRNA	AC007317.1	NA	3.68796	-3.44887	1.44819e-10	1.68269e-07
ENSG00000132840.5	protein_coding	BHMT2	betaine--homocysteine S-methyltransferase 2	2.57934	2.88372	1.46461e-10	1.68269e-07
ENSG00000236723.1	antisense	RP5-1024G6.2	NA	-5.98954	-2.31767	1.60626e-10	1.80925e-07
ENSG00000237338.1	antisense	FTCD-AS1	FTCD antisense RNA 1	2.62366	-3.32361	1.88096e-10	2.07792e-07
ENSG00000231814.2	lincRNA	LINC00210	long intergenic non-protein coding RNA 210	4.65222	-3.04436	2.11349e-10	2.22525e-07
ENSG00000260266.1	pseudogene	CTD-2311M21.2	NA	4.53265	2.21552	2.13054e-10	2.22525e-07
ENSG00000225502.2	pseudogene	GAPDHP16	glyceraldehyde-3-phosphate dehydrogenase pseudogene 16	3.28305	-2.38384	2.0634e-10	2.22525e-07
ENSG00000162779.16	protein_coding	AXDND1	axonemal dynein light chain domain containing 1	3.12676	0.798052	2.218e-10	2.2432e-07
ENSG00000113742.8	protein_coding	CPEB4	cytoplasmic polyadenylation element binding protein 4	1.72481	6.89309	2.22583e-10	2.2432e-07
ENSG00000236526.1	antisense	RP4-742J24.2	NA	3.44023	1.20001	2.35055e-10	2.32806e-07
ENSG00000064225.8	protein_coding	ST3GAL6	ST3 beta-galactoside alpha-2,3-sialyltransferase 6	1.55953	4.35232	2.46522e-10	2.40024e-07
ENSG00000258395.1	antisense	RP11-65I12.1	NA	4.71767	-0.292609	2.63187e-10	2.51979e-07
ENSG00000165029.11	protein_coding	ABCA1	ATP-binding cassette, sub-family A (ABC1), member 1	1.73191	6.05764	2.73573e-10	2.55662e-07
ENSG00000230043.1	pseudogene	TMSB4XP6	thymosin beta 4, X-linked pseudogene 6	-7.87603	-0.385113	2.75934e-10	2.55662e-07
ENSG00000272167.1	antisense	RP11-53A1.2	NA	3.20297	-1.99085	3.00728e-10	2.74211e-07
ENSG00000262769.1	antisense	RP11-1113L8.1	NA	4.97146	-1.91245	3.07119e-10	2.75663e-07
ENSG00000213073.4	pseudogene	RP11-288H12.3	NA	1.87356	2.1476	3.28478e-10	2.90299e-07
ENSG00000150893.9	protein_coding	FREM2	FRAS1 related extracellular matrix protein 2	2.29844	8.07291	3.40031e-10	2.95956e-07
ENSG00000250981.1	antisense	RP11-19O2.1	NA	7.82026	0.0607078	3.52413e-10	2.97824e-07
ENSG00000130511.10	protein_coding	SSBP4	single stranded DNA binding protein 4	-1.29161	5.48967	3.52547e-10	2.97824e-07
ENSG00000181588.15	protein_coding	MEX3D	mex-3 RNA binding family member D	-1.3805	5.14182	3.88257e-10	3.23238e-07
ENSG00000268397.1	protein_coding	AC008443.1	NA	-7.06961	-0.886913	3.95415e-10	3.24495e-07
ENSG00000256069.3	pseudogene	A2MP1	alpha-2-macroglobulin pseudogene 1	2.09741	-1.1278	4.45506e-10	3.53388e-07
ENSG00000268858.1	protein_coding	C20ORF135	NA	-6.64462	-1.46946	4.37445e-10	3.53388e-07
ENSG00000105371.8	protein_coding	ICAM4	intercellular adhesion molecule 4 (Landsteiner-Wiener blood group)	-7.59296	-0.460433	4.49079e-10	3.53388e-07
ENSG00000167617.2	protein_coding	CDC42EP5	CDC42 effector protein (Rho GTPase binding) 5	-2.08829	4.27476	4.66938e-10	3.62476e-07
ENSG00000232682.1	antisense	RP11-388P9.2	NA	2.67335	-0.914912	4.88542e-10	3.74191e-07
ENSG00000271916.1	antisense	RP11-884K10.6	NA	3.56336	-1.89201	5.13792e-10	3.88353e-07
ENSG00000244124.1	antisense	ATP1B3-AS1	ATP1B3 antisense RNA 1	3.24864	-0.38083	5.27163e-10	3.93284e-07
ENSG00000183979.7	protein_coding	NPB	neuropeptide B	-6.18781	-1.94834	5.39726e-10	3.97494e-07
ENSG00000235033.3	antisense	RP11-61I13.3	NA	2.13088	0.925434	5.50536e-10	4.00323e-07
ENSG00000199550.1	misc_RNA	Y_RNA	NA	4.3578	-1.70675	5.81568e-10	4.17602e-07
ENSG00000270903.1	pseudogene	HNRNPA3P9	heterogeneous nuclear ribonucleoprotein A3 pseudogene 9	3.72292	-0.258598	7.12945e-10	5.05619e-07
ENSG00000140459.13	protein_coding	CYP11A1	cytochrome P450, family 11, subfamily A, polypeptide 1	8.38812	9.14754	7.38881e-10	5.11385e-07
ENSG00000183010.12	protein_coding	PYCR1	pyrroline-5-carboxylate reductase 1	-1.60154	5.4583	7.32905e-10	5.11385e-07
ENSG00000266079.2	sense_intronic	SNORA59B	small nucleolar RNA, H/ACA box 59B	3.67338	-3.29758	7.81286e-10	5.34298e-07
ENSG00000154269.10	protein_coding	ENPP3	ectonucleotide pyrophosphatase/phosphodiesterase 3	3.72771	3.47534	8.42606e-10	5.62831e-07
ENSG00000261527.1	pseudogene	RP11-343C2.10	NA	3.58275	-2.6038	8.33427e-10	5.62831e-07
ENSG00000126231.9	protein_coding	PROZ	protein Z, vitamin K-dependent plasma glycoprotein	2.71801	-1.38885	9.81665e-10	6.48181e-07
ENSG00000215187.5	protein_coding	FAM166B	family with sequence similarity 166, member B	7.42416	6.66331	1.13173e-09	7.38775e-07
ENSG00000180815.10	protein_coding	MAP3K15	mitogen-activated protein kinase kinase kinase 15	4.8587	4.70325	1.15434e-09	7.45069e-07
ENSG00000197301.3	protein_coding	RP11-366L20.2	NA	2.23909	1.13606	1.24504e-09	7.94679e-07
ENSG00000232196.2	protein_coding	MTRNR2L4	MT-RNR2-like 4	2.50618	-1.04158	1.2699e-09	8.0164e-07
ENSG00000171759.4	protein_coding	PAH	phenylalanine hydroxylase	4.55134	3.40777	1.29456e-09	8.08326e-07
ENSG00000248445.1	antisense	CTB-118N6.3	NA	1.78088	1.83623	1.3102e-09	8.09297e-07
ENSG00000205898.3	pseudogene	RP11-3B12.4	NA	2.37766	-1.6837	1.36304e-09	8.32978e-07
ENSG00000207067.1	snoRNA	SNORA72	small nucleolar RNA, H/ACA box 72	-6.12077	-1.94246	1.40215e-09	8.47859e-07
ENSG00000261528.2	pseudogene	AC002400.1	NA	2.69734	-1.48098	1.42083e-09	8.50204e-07
ENSG00000259422.1	antisense	RP11-593F23.1	NA	2.32762	-2.01233	1.45165e-09	8.50917e-07
ENSG00000184897.4	protein_coding	H1FX	H1 histone family, member X	-1.62445	7.09637	1.44803e-09	8.50917e-07
ENSG00000197815.3	pseudogene	AC122129.1	NA	3.48808	-0.557037	1.46813e-09	8.51887e-07
ENSG00000263177.1	pseudogene	RP11-433P17.2	NA	2.77426	-1.65924	1.49266e-09	8.57458e-07
ENSG00000227349.1	pseudogene	CEACAMP7	carcinoembryonic antigen-related cell adhesion molecule pseudogene 7	4.49803	-3.36704	1.62526e-09	9.15321e-07
ENSG00000114279.8	protein_coding	FGF12	fibroblast growth factor 12	3.57291	5.39382	1.61225e-09	9.15321e-07
ENSG00000257647.1	lincRNA	RP11-701H24.3	NA	3.73394	0.370517	1.71055e-09	9.35833e-07
ENSG00000228069.1	pseudogene	RP11-100G15.3	NA	3.01378	-1.86183	1.71037e-09	9.35833e-07
ENSG00000262160.1	antisense	RP11-96D1.11	NA	-7.54737	-0.00128068	1.68949e-09	9.35833e-07
ENSG00000272379.1	lincRNA	RP1-257A7.5	NA	2.2404	1.1874	1.7524e-09	9.49684e-07
ENSG00000254360.2	antisense	AC006160.8	NA	-7.59854	-0.364553	1.87261e-09	1.00535e-06
ENSG00000123999.4	protein_coding	INHA	inhibin, alpha	6.1099	6.3438	1.91953e-09	1.02099e-06
ENSG00000261821.1	antisense	CTD-2311M21.3	NA	4.7934	-0.500168	1.93767e-09	1.02119e-06
ENSG00000238350.1	snoRNA	snoU13	NA	2.94626	-2.68641	1.99527e-09	1.04199e-06
ENSG00000124198.8	protein_coding	ARFGEF2	ADP-ribosylation factor guanine nucleotide-exchange factor 2 (brefeldin A-inhibited)	1.12496	6.628	2.09519e-09	1.08431e-06
ENSG00000173262.7	protein_coding	SLC2A14	solute carrier family 2 (facilitated glucose transporter), member 14	5.20873	2.72117	2.1348e-09	1.09494e-06
ENSG00000244425.2	misc_RNA	RN7SL268P	NA	3.31079	-1.50517	2.49908e-09	1.27044e-06
ENSG00000223522.1	antisense	AC093690.1	NA	2.94799	-1.08927	2.57807e-09	1.2991e-06
ENSG00000085563.10	protein_coding	ABCB1	ATP-binding cassette, sub-family B (MDR/TAP), member 1	3.36971	3.34065	2.75692e-09	1.37714e-06
ENSG00000107611.10	protein_coding	CUBN	cubilin (intrinsic factor-cobalamin receptor)	3.47608	6.27731	2.81044e-09	1.38561e-06
ENSG00000262118.1	pseudogene	RP11-433P17.3	NA	2.97587	-0.28662	2.87035e-09	1.38561e-06
ENSG00000256629.1	pseudogene	TAS2R67P	taste receptor, type 2, member 67 pseudogene	2.96418	-2.10487	2.84898e-09	1.38561e-06
ENSG00000236263.1	antisense	RP11-263K19.6	NA	-5.75783	-2.39968	2.86788e-09	1.38561e-06
ENSG00000252281.1	snoRNA	snoZ247	NA	4.09234	-3.70426	3.139e-09	1.47803e-06
ENSG00000249216.1	antisense	RP11-227F19.5	NA	3.07607	-1.48062	3.10175e-09	1.47803e-06
ENSG00000155754.10	protein_coding	ALS2CR11	amyotrophic lateral sclerosis 2 (juvenile) chromosome region, candidate 11	2.1618	1.64955	3.11762e-09	1.47803e-06
ENSG00000251435.1	pseudogene	RP11-365H8.2	NA	2.99239	-3.27657	3.23102e-09	1.50899e-06
ENSG00000101977.15	protein_coding	MCF2	MCF.2 cell line derived transforming sequence	5.36758	3.4492	3.28971e-09	1.52401e-06
ENSG00000169344.11	protein_coding	UMOD	uromodulin	9.42904	3.39853	3.41315e-09	1.56855e-06
ENSG00000231625.4	pseudogene	CTD-2104P17.1	NA	2.39832	-0.645203	3.46424e-09	1.57476e-06
ENSG00000224660.1	antisense	SH3BP5-AS1	SH3BP5 antisense RNA 1	1.73688	4.384	3.48149e-09	1.57476e-06
ENSG00000253434.1	lincRNA	RP11-1101K5.1	NA	5.23354	-0.215183	3.52927e-09	1.5839e-06
ENSG00000197415.7	protein_coding	VEPH1	ventricular zone expressed PH domain-containing 1	2.03327	2.97814	3.6536e-09	1.62698e-06
ENSG00000201440.1	rRNA	RNA5SP515	RNA, 5S ribosomal pseudogene 515	3.75172	-2.80832	3.93922e-09	1.74068e-06
ENSG00000138080.9	protein_coding	EMILIN1	elastin microfibril interfacer 1	-1.45554	7.58334	3.97222e-09	1.74186e-06
ENSG00000261669.1	antisense	CTD-2515A14.1	NA	3.00283	-1.50089	4.1174e-09	1.79185e-06
ENSG00000227960.1	sense_intronic	RP5-837I24.6	NA	3.61239	-3.6533	4.39413e-09	1.88397e-06
ENSG00000152926.9	protein_coding	ZNF117	zinc finger protein 117	1.70929	5.03573	4.39467e-09	1.88397e-06
ENSG00000264937.1	antisense	AC100830.5	NA	2.73195	-1.37364	4.66524e-09	1.97055e-06
ENSG00000177045.6	protein_coding	SIX5	SIX homeobox 5	-1.5286	4.46734	4.64369e-09	1.97055e-06
ENSG00000271550.1	pseudogene	RP11-561N12.7	NA	2.71699	-1.77382	4.80223e-09	1.99901e-06
ENSG00000269968.1	antisense	RP5-940J5.9	NA	-6.51176	-1.82276	4.79247e-09	1.99901e-06
ENSG00000203797.4	protein_coding	DDO	D-aspartate oxidase	2.79046	-0.0284438	5.00592e-09	2.06882e-06
ENSG00000237916.1	pseudogene	RP11-537E18.1	NA	2.80819	-1.27341	5.05956e-09	2.07605e-06
ENSG00000231468.2	pseudogene	PRDX3P2	peroxiredoxin 3 pseudogene 2	2.27951	-1.77978	5.1104e-09	2.08204e-06
ENSG00000259381.2	pseudogene	RP11-192M23.1	NA	2.49074	-1.20662	5.42241e-09	2.19359e-06
ENSG00000254402.2	protein_coding	LRRC24	leucine rich repeat containing 24	-7.33673	-0.428769	5.50046e-09	2.20961e-06
ENSG00000225376.1	antisense	RP11-490D19.6	NA	3.46139	-1.2457	5.61243e-09	2.23893e-06
ENSG00000232170.1	lincRNA	LINC00708	long intergenic non-protein coding RNA 708	3.76856	-3.94187	6.1878e-09	2.45144e-06
ENSG00000109107.9	protein_coding	ALDOC	aldolase C, fructose-bisphosphate	2.8773	5.00134	6.33735e-09	2.49349e-06
ENSG00000092758.11	protein_coding	COL9A3	collagen, type IX, alpha 3	-2.38758	5.4514	6.48394e-09	2.53381e-06
ENSG00000256651.1	pseudogene	RP11-144O23.8	NA	2.29881	-1.45502	6.74495e-09	2.618e-06
ENSG00000270497.1	pseudogene	RP1-290F12.3	NA	3.55183	-1.22906	6.93283e-09	2.67286e-06
ENSG00000170779.10	protein_coding	CDCA4	cell division cycle associated 4	-1.11782	4.60607	7.13854e-09	2.73382e-06
ENSG00000241592.1	pseudogene	RP11-372E1.7	NA	3.65598	-3.13018	7.47643e-09	2.78885e-06
ENSG00000259645.1	sense_intronic	RP11-253M7.6	NA	3.65206	-3.05559	7.44339e-09	2.78885e-06
ENSG00000183476.8	protein_coding	SH2D7	SH2 domain containing 7	2.73652	-1.01217	7.41431e-09	2.78885e-06
ENSG00000254471.1	pseudogene	RP11-885L14.1	NA	2.36584	-2.12904	7.35034e-09	2.78885e-06
ENSG00000111678.6	protein_coding	C12orf57	chromosome 12 open reading frame 57	-1.42025	5.51152	7.53865e-09	2.79392e-06
ENSG00000236254.1	pseudogene	MTND4P14	MT-ND4 pseudogene 14	2.43748	-2.1321	7.91934e-09	2.91619e-06
ENSG00000253854.1	antisense	RP11-10N23.2	NA	2.66752	1.14593	8.114e-09	2.958e-06
ENSG00000154265.11	protein_coding	ABCA5	ATP-binding cassette, sub-family A (ABC1), member 5	1.50923	5.83192	8.13584e-09	2.958e-06
ENSG00000252096.1	snoRNA	SNORA31	small nucleolar RNA, H/ACA box 31	4.00716	-2.77102	8.49754e-09	3.07007e-06
ENSG00000204802.3	lincRNA	RP11-111F5.4	NA	-5.53202	-1.72669	8.61676e-09	3.09369e-06
ENSG00000234338.1	pseudogene	RP11-797H7.1	NA	3.18464	0.0658637	8.79792e-09	3.12999e-06
ENSG00000256897.1	antisense	RP11-17G12.2	NA	2.6979	-2.13828	8.82686e-09	3.12999e-06
ENSG00000269843.1	lincRNA	CTC-490E21.10	NA	2.67705	-1.5938	9.43025e-09	3.30318e-06
ENSG00000055163.14	protein_coding	CYFIP2	cytoplasmic FMR1 interacting protein 2	1.68844	6.3692	9.41683e-09	3.30318e-06
ENSG00000255480.1	antisense	RP4-710M3.2	NA	3.16636	-2.36054	9.56201e-09	3.32903e-06
ENSG00000263142.1	pseudogene	LRRC37A17P	leucine rich repeat containing 37, member A17, pseudogene	2.03678	1.72203	9.63894e-09	3.3356e-06
ENSG00000146166.12	protein_coding	LGSN	lengsin, lens protein with glutamine synthetase domain	4.49509	-0.776792	1.00196e-08	3.44657e-06
ENSG00000271590.1	lincRNA	RP11-181E10.3	NA	2.336	-1.75106	1.03677e-08	3.53441e-06
ENSG00000227449.4	pseudogene	RP11-111F5.5	NA	-5.37471	-2.64215	1.0398e-08	3.53441e-06
ENSG00000147465.7	protein_coding	STAR	steroidogenic acute regulatory protein	9.98243	10.0934	1.05735e-08	3.57291e-06
ENSG00000251414.1	antisense	RP11-843P14.1	NA	3.18262	-0.622368	1.11698e-08	3.70895e-06
ENSG00000234099.1	pseudogene	MTND4P11	MT-ND4 pseudogene 11	2.50171	-3.01719	1.11464e-08	3.70895e-06
ENSG00000271749.1	pseudogene	RP11-269G24.7	NA	1.99288	-1.92055	1.10919e-08	3.70895e-06
ENSG00000260884.1	lincRNA	AC009120.5	NA	3.45993	0.456234	1.16183e-08	3.83495e-06
ENSG00000220494.4	pseudogene	YAP1P1	Yes-associated protein 1 pseudogene 1	2.05555	-2.16422	1.16828e-08	3.83495e-06
ENSG00000235902.1	antisense	RP11-626E13.1	NA	4.34198	0.00996988	1.19034e-08	3.88518e-06
ENSG00000137463.4	protein_coding	MGARP	mitochondria-localized glutamic acid-rich protein	5.72466	4.6688	1.21165e-08	3.91029e-06
ENSG00000131116.7	protein_coding	ZNF428	zinc finger protein 428	-1.14925	5.47684	1.20848e-08	3.91029e-06
ENSG00000227729.2	protein_coding	RD3L	retinal degeneration 3-like	5.4048	-0.697671	1.28715e-08	4.13075e-06
ENSG00000256282.1	pseudogene	RP11-504G3.4	NA	3.47458	0.0984407	1.31404e-08	4.19362e-06
ENSG00000250483.1	pseudogene	PPM1AP1	protein phosphatase, Mg2+/Mn2+ dependent 1A, pseudogene 1	1.89191	-1.76405	1.35787e-08	4.30955e-06
ENSG00000213434.2	pseudogene	VTI1BP2	vesicle transport through interaction with t-SNAREs 1B pseudogene 2	2.14887	-2.35161	1.40854e-08	4.44579e-06
ENSG00000262155.1	lincRNA	RP11-266L9.5	NA	1.92144	0.649548	1.4492e-08	4.54913e-06
ENSG00000148795.5	protein_coding	CYP17A1	cytochrome P450, family 17, subfamily A, polypeptide 1	10.4134	10.9113	1.45928e-08	4.55589e-06
ENSG00000249860.2	protein_coding	MTRNR2L5	MT-RNR2-like 5	3.19158	-0.542474	1.56932e-08	4.84676e-06
ENSG00000227736.1	pseudogene	AC007163.9	NA	3.05581	-3.07729	1.56144e-08	4.84676e-06
ENSG00000242111.1	pseudogene	RP11-86L19.2	NA	4.29276	-3.05847	1.59483e-08	4.87313e-06
ENSG00000227329.2	pseudogene	RP11-258C19.4	NA	2.24186	-1.08186	1.58712e-08	4.87313e-06
ENSG00000254428.1	antisense	RP11-110I1.11	NA	3.31591	-0.255455	1.62243e-08	4.93123e-06
ENSG00000164211.8	protein_coding	STARD4	StAR-related lipid transfer (START) domain containing 4	1.579	5.95085	1.64538e-08	4.97469e-06
ENSG00000259366.1	sense_intronic	CTD-2647L4.4	NA	1.55749	2.12469	1.65653e-08	4.98216e-06
ENSG00000229425.1	lincRNA	AJ006998.2	NA	4.51616	-0.585838	1.67742e-08	5.01873e-06
ENSG00000174038.8	protein_coding	C9orf131	chromosome 9 open reading frame 131	2.94423	-0.427114	1.75652e-08	5.22815e-06
ENSG00000236732.1	pseudogene	AC094019.4	NA	2.17134	-2.06711	1.76965e-08	5.24007e-06
ENSG00000186583.7	protein_coding	SPATC1	spermatogenesis and centriole associated 1	2.35007	-2.07636	1.80854e-08	5.28855e-06
ENSG00000238123.1	antisense	MID1IP1-AS1	MID1IP1 antisense RNA 1	1.73888	-0.642106	1.81364e-08	5.28855e-06
ENSG00000188483.6	protein_coding	IER5L	immediate early response 5-like	-1.91715	4.24929	1.80269e-08	5.28855e-06
ENSG00000171722.6	protein_coding	C1orf111	chromosome 1 open reading frame 111	3.40479	-1.79404	1.82996e-08	5.30918e-06
ENSG00000257839.1	processed_transcript	RP11-290L1.2	NA	-5.66619	-2.53891	1.84791e-08	5.33434e-06
ENSG00000240970.1	pseudogene	RPL23AP64	ribosomal protein L23a pseudogene 64	3.12125	-0.378038	1.8858e-08	5.41459e-06
ENSG00000245748.1	antisense	RP11-367J11.2	NA	1.8358	-2.2185	1.89457e-08	5.41459e-06
ENSG00000212998.1	protein_coding	RBM12B-AS1	RBM12B antisense RNA 1	2.61473	0.22738	1.94327e-08	5.52628e-06
ENSG00000180432.4	protein_coding	CYP8B1	cytochrome P450, family 8, subfamily B, polypeptide 1	3.51916	-0.973074	1.97932e-08	5.60107e-06
ENSG00000259442.1	antisense	RP11-752G15.8	NA	2.6352	-1.52454	2.08266e-08	5.86462e-06
ENSG00000232692.1	antisense	AP001596.6	NA	2.62202	-0.675932	2.10626e-08	5.87937e-06
ENSG00000242712.2	misc_RNA	RN7SL529P	NA	2.37951	-2.16381	2.11515e-08	5.87937e-06
ENSG00000171105.9	protein_coding	INSR	insulin receptor	1.05326	6.6446	2.1186e-08	5.87937e-06
ENSG00000207129.1	rRNA	RNA5SP187	RNA, 5S ribosomal pseudogene 187	3.23562	-1.23737	2.12943e-08	5.88102e-06
ENSG00000265205.1	antisense	AC010761.13	NA	2.93518	-1.35582	2.15788e-08	5.93108e-06
ENSG00000236772.1	antisense	RP5-1184F4.5	NA	2.62646	-0.803665	2.25836e-08	6.17769e-06
ENSG00000230359.3	pseudogene	TPI1P2	triosephosphate isomerase 1 pseudogene 2	1.6163	-0.950185	2.2915e-08	6.23863e-06
ENSG00000049247.9	protein_coding	UTS2	urotensin 2	5.02189	-0.432323	2.38681e-08	6.46747e-06
ENSG00000223915.1	pseudogene	DPPA2P1	developmental pluripotency associated 2 pseudogene 1	4.30974	-3.29991	2.44096e-08	6.55483e-06
ENSG00000245711.2	antisense	NADK2-AS1	NADK2 antisense RNA 1	3.23406	-0.476866	2.44187e-08	6.55483e-06
ENSG00000255414.1	lincRNA	AP000783.2	NA	5.73294	0.334667	2.45729e-08	6.56552e-06
ENSG00000260824.1	antisense	CTD-2235H24.2	NA	-4.86336	-3.1443	2.5178e-08	6.69606e-06
ENSG00000258430.1	antisense	RP11-982M15.2	NA	-5.26421	-2.71511	2.54889e-08	6.74752e-06
ENSG00000184716.9	protein_coding	SERINC4	serine incorporator 4	-5.09181	-2.84513	2.56959e-08	6.7711e-06
ENSG00000228060.1	antisense	RP11-69E11.8	NA	2.23848	-1.49869	2.68104e-08	7.03254e-06
ENSG00000228577.1	antisense	AC010731.2	NA	2.71114	-2.01468	2.72896e-08	7.09345e-06
ENSG00000144908.9	protein_coding	ALDH1L1	aldehyde dehydrogenase 1 family, member L1	2.65398	2.47807	2.72828e-08	7.09345e-06
ENSG00000268756.1	antisense	AC104534.2	NA	1.98909	-1.68121	2.74597e-08	7.10552e-06
ENSG00000173401.5	protein_coding	GLIPR1L1	GLI pathogenesis-related 1 like 1	2.5428	-1.47658	2.75841e-08	7.10568e-06
ENSG00000161513.7	protein_coding	FDXR	ferredoxin reductase	4.35377	6.73205	2.79254e-08	7.11168e-06
ENSG00000184596.4	pseudogene	AF207550.1	NA	3.17229	-0.446511	2.79788e-08	7.11168e-06
ENSG00000245148.2	antisense	ARAP1-AS2	ARAP1 antisense RNA 2	2.58674	-0.986992	2.79561e-08	7.11168e-06
ENSG00000267456.2	pseudogene	RP11-49I11.3	NA	5.01187	-2.62105	2.82128e-08	7.13959e-06
ENSG00000197915.5	protein_coding	HRNR	hornerin	3.34416	-0.355997	2.85337e-08	7.18912e-06
ENSG00000243236.2	pseudogene	RP1-214M20.2	NA	7.72843	1.98604	3.15653e-08	7.91821e-06
ENSG00000118514.9	protein_coding	ALDH8A1	aldehyde dehydrogenase 8 family, member A1	2.69377	1.60976	3.1946e-08	7.97887e-06
ENSG00000235570.1	lincRNA	LINC00533	long intergenic non-protein coding RNA 533	3.36116	-3.39079	3.22694e-08	8.02475e-06
ENSG00000117009.7	protein_coding	KMO	kynurenine 3-monooxygenase (kynurenine 3-hydroxylase)	3.21813	0.648468	3.24843e-08	8.04335e-06
ENSG00000254909.1	pseudogene	RP11-110I1.5	NA	3.01542	-0.631688	3.27191e-08	8.06674e-06
ENSG00000180628.10	protein_coding	PCGF5	polycomb group ring finger 5	1.18704	5.9182	3.2916e-08	8.08059e-06
ENSG00000157388.8	protein_coding	CACNA1D	calcium channel, voltage-dependent, L type, alpha 1D subunit	2.38174	4.03143	3.32643e-08	8.0969e-06
ENSG00000164070.6	protein_coding	HSPA4L	heat shock 70kDa protein 4-like	1.80305	4.19655	3.31513e-08	8.0969e-06
ENSG00000255650.1	antisense	FAM222A-AS1	FAM222A antisense RNA 1	2.53407	-1.83136	3.34675e-08	8.11198e-06
ENSG00000183784.5	protein_coding	C9orf66	chromosome 9 open reading frame 66	2.36564	-0.0476501	3.39389e-08	8.19169e-06
ENSG00000235681.1	pseudogene	AC008746.5	NA	2.98832	-1.17091	3.41853e-08	8.21663e-06
ENSG00000187048.8	protein_coding	CYP4A11	cytochrome P450, family 4, subfamily A, polypeptide 11	3.94328	1.16425	3.44388e-08	8.24306e-06
ENSG00000129991.8	protein_coding	TNNI3	troponin I type 3 (cardiac)	5.29439	4.82674	3.46799e-08	8.25713e-06
ENSG00000102908.16	protein_coding	NFAT5	nuclear factor of activated T-cells 5, tonicity-responsive	1.25151	6.60107	3.4785e-08	8.25713e-06
ENSG00000169085.7	protein_coding	C8orf46	chromosome 8 open reading frame 46	1.6097	0.192772	3.57581e-08	8.4532e-06
ENSG00000223800.1	lincRNA	RP11-598C10.2	NA	4.12937	-3.40128	3.70087e-08	8.70617e-06
ENSG00000271075.1	pseudogene	RP11-589M4.4	NA	2.99411	-0.772157	3.72817e-08	8.70617e-06
ENSG00000204186.3	protein_coding	ZDBF2	zinc finger, DBF-type containing 2	1.23532	5.70807	3.72829e-08	8.70617e-06
ENSG00000155719.12	protein_coding	OTOA	otoancorin	4.26518	0.557618	3.75919e-08	8.74277e-06
ENSG00000233578.1	pseudogene	RP5-1022P6.3	NA	2.11544	-1.48355	3.77978e-08	8.75522e-06
ENSG00000124818.10	protein_coding	OPN5	opsin 5	2.73709	-1.34457	3.9881e-08	9.20066e-06
ENSG00000228653.2	pseudogene	HNRNPCP7	heterogeneous nuclear ribonucleoprotein C pseudogene 7	2.30588	-0.313114	4.04592e-08	9.25968e-06
ENSG00000249207.1	antisense	RP11-360F5.1	NA	1.7949	-2.22733	4.03772e-08	9.25968e-06
ENSG00000254162.1	lincRNA	RP11-48B3.3	NA	3.12772	-0.307656	4.09899e-08	9.34391e-06
ENSG00000244675.2	sense_overlapping	AC108676.1	NA	2.56118	-2.04816	4.15412e-08	9.43214e-06
ENSG00000233311.1	pseudogene	AC009960.3	NA	2.46152	-3.28653	4.20134e-08	9.5018e-06
ENSG00000267025.1	antisense	AC015849.19	NA	3.56139	0.0957859	4.253e-08	9.5435e-06
ENSG00000265033.1	misc_RNA	RN7SL262P	NA	2.42624	-2.12569	4.24525e-08	9.5435e-06
ENSG00000227436.1	pseudogene	FCF1P1	FCF1 pseudogene 1	2.0003	-2.35681	4.3767e-08	9.78287e-06
ENSG00000251348.1	pseudogene	HSPD1P11	heat shock 60kDa protein 1 (chaperonin) pseudogene 11	2.13452	0.433701	4.45611e-08	9.92175e-06
ENSG00000223519.3	pseudogene	RP11-439E19.8	NA	1.85041	-0.206089	4.48817e-08	9.95456e-06
ENSG00000234949.2	protein_coding	AC104667.3	NA	2.44914	-0.969955	4.60592e-08	1.01764e-05
ENSG00000253908.1	pseudogene	RP11-252I14.2	NA	2.53978	-2.39967	4.75659e-08	1.04691e-05
ENSG00000188906.9	protein_coding	LRRK2	leucine-rich repeat kinase 2	2.03873	4.7948	4.89898e-08	1.07413e-05
ENSG00000256533.1	pseudogene	RP11-212D19.5	NA	1.99081	-1.75193	4.93877e-08	1.07874e-05
ENSG00000223704.1	lincRNA	RP1-90L6.2	NA	1.90497	0.738404	4.969e-08	1.08123e-05
ENSG00000259096.1	pseudogene	FAM35CP	family with sequence similarity 35, member A2 (pseudogene)	2.39399	-1.50969	5.03326e-08	1.09108e-05
ENSG00000250365.2	antisense	CTD-2213F21.2	NA	1.61392	-0.473869	5.083e-08	1.09361e-05
ENSG00000130332.9	protein_coding	LSM7	LSM7 homolog, U6 small nuclear RNA associated (S. cerevisiae)	-0.957023	5.16441	5.0828e-08	1.09361e-05
ENSG00000165164.8	protein_coding	CXorf22	chromosome X open reading frame 22	3.15463	-1.56871	5.1409e-08	1.10194e-05
ENSG00000235848.2	antisense	RMDN2-AS1	RMDN2 antisense RNA 1	2.8374	-1.92078	5.18652e-08	1.10758e-05
ENSG00000168282.4	protein_coding	MGAT2	mannosyl (alpha-1,6-)-glycoprotein beta-1,2-N-acetylglucosaminyltransferase	-2.33105	3.50821	5.24573e-08	1.11608e-05
ENSG00000225855.2	antisense	RUSC1-AS1	RUSC1 antisense RNA 1	1.8256	2.9113	5.32931e-08	1.12916e-05
ENSG00000226721.2	pseudogene	EEF1DP2	eukaryotic translation elongation factor 1 delta pseudogene 2	-5.51767	-2.52515	5.34655e-08	1.12916e-05
ENSG00000228411.1	pseudogene	CDY4P	chromodomain protein, Y-linked 4 pseudogene	4.74967	-2.40664	5.46659e-08	1.13713e-05
ENSG00000139988.5	protein_coding	RDH12	retinol dehydrogenase 12 (all-trans/9-cis/11-cis)	4.19235	2.13179	5.45463e-08	1.13713e-05
ENSG00000259715.1	lincRNA	CTD-3110H11.1	NA	4.16191	0.624583	5.49205e-08	1.13713e-05
ENSG00000198797.6	protein_coding	FAM5B	NA	2.68073	1.45031	5.48769e-08	1.13713e-05
ENSG00000205838.8	protein_coding	TTC23L	tetratricopeptide repeat domain 23-like	2.06121	0.38756	5.50303e-08	1.13713e-05
ENSG00000182957.10	protein_coding	SPATA13	spermatogenesis associated 13	1.52147	5.49821	5.46587e-08	1.13713e-05
ENSG00000169750.4	protein_coding	RAC3	ras-related C3 botulinum toxin substrate 3 (rho family, small GTP binding protein Rac3)	-1.50316	3.60766	5.52654e-08	1.13789e-05
ENSG00000255445.1	pseudogene	RP11-573M3.3	NA	2.61463	-1.46769	5.70704e-08	1.17086e-05
ENSG00000225920.2	pseudogene	RIMKLBP2	ribosomal modification protein rimK-like family member B pseudogene 2	3.64648	0.151809	5.78368e-08	1.18236e-05
ENSG00000236393.1	lincRNA	RP11-320G24.1	NA	5.64326	3.68883	5.90684e-08	1.20326e-05
ENSG00000230524.4	pseudogene	COL6A4P1	collagen, type VI, alpha 4 pseudogene 1	3.10179	-1.8343	5.99311e-08	1.21652e-05
ENSG00000248323.1	lincRNA	LUCAT1	lung cancer associated transcript 1 (non-protein coding)	4.28832	-2.38685	6.08819e-08	1.23147e-05
ENSG00000139344.3	protein_coding	AMDHD1	amidohydrolase domain containing 1	5.57927	3.60168	6.44978e-08	1.29596e-05
ENSG00000164707.10	protein_coding	SLC13A4	solute carrier family 13 (sodium/sulfate symporter), member 4	2.25335	1.79868	6.45215e-08	1.29596e-05
ENSG00000269825.1	sense_intronic	CTD-3099C6.9	NA	1.31333	2.42441	6.48623e-08	1.29826e-05
ENSG00000270346.1	lincRNA	RP1-90J20.12	NA	1.54224	1.33932	6.55513e-08	1.30381e-05
ENSG00000152332.11	protein_coding	UHMK1	U2AF homology motif (UHM) kinase 1	1.13501	6.75791	6.55932e-08	1.30381e-05
ENSG00000186136.1	protein_coding	TAS2R42	taste receptor, type 2, member 42	3.03235	-3.31956	6.66408e-08	1.31366e-05
ENSG00000234065.2	pseudogene	MTND4P26	MT-ND4 pseudogene 26	2.53976	-1.84804	6.67751e-08	1.31366e-05
ENSG00000082438.11	protein_coding	COBLL1	cordon-bleu WH2 repeat protein-like 1	1.61542	5.94894	6.66331e-08	1.31366e-05
ENSG00000270948.1	pseudogene	RP11-460N20.7	NA	2.48009	-2.36402	6.7855e-08	1.33035e-05
ENSG00000231395.1	pseudogene	AC124914.3	NA	3.05706	-1.49528	6.93287e-08	1.35462e-05
ENSG00000066813.10	protein_coding	ACSM2B	acyl-CoA synthetase medium-chain family member 2B	3.22136	1.28576	7.11372e-08	1.37514e-05
ENSG00000272211.1	antisense	RP11-347P5.1	NA	2.632	-1.22951	7.11265e-08	1.37514e-05
ENSG00000258136.1	processed_transcript	RP11-864J10.4	NA	2.38597	-0.996247	7.13366e-08	1.37514e-05
ENSG00000189343.6	pseudogene	RPS2P46	ribosomal protein S2 pseudogene 46	-1.62191	6.93897	7.12857e-08	1.37514e-05
ENSG00000228852.2	antisense	RP11-57H12.5	NA	2.9736	-0.771165	7.2304e-08	1.38913e-05
ENSG00000234084.1	antisense	RP3-388E23.2	NA	3.3491	0.0231388	7.36726e-08	1.40682e-05
ENSG00000253336.1	pseudogene	RP11-468O2.1	NA	1.56363	-1.81632	7.37147e-08	1.40682e-05
ENSG00000267848.1	protein_coding	AL118506.1	NA	2.64395	-0.869908	7.55351e-08	1.43679e-05
ENSG00000147647.8	protein_coding	DPYS	dihydropyrimidinase	3.12042	2.55494	7.70902e-08	1.4604e-05
ENSG00000058335.11	protein_coding	RASGRF1	Ras protein-specific guanine nucleotide-releasing factor 1	2.89353	1.42612	7.75388e-08	1.4604e-05
ENSG00000269939.1	lincRNA	RP11-727A23.11	NA	-5.32617	-2.52196	7.72941e-08	1.4604e-05
ENSG00000229299.2	antisense	RP4-583P15.10	NA	-5.35871	-2.47369	7.85787e-08	1.47515e-05
ENSG00000151229.8	protein_coding	SLC2A13	solute carrier family 2 (facilitated glucose transporter), member 13	1.39543	4.73339	7.95287e-08	1.48812e-05
ENSG00000255692.1	protein_coding	RP1-127H14.3	NA	2.67266	-3.24957	8.12246e-08	1.51492e-05
ENSG00000185231.4	protein_coding	MC2R	melanocortin 2 receptor (adrenocorticotropic hormone)	8.25353	6.47851	8.40126e-08	1.56185e-05
ENSG00000249341.1	sense_intronic	RP11-317M11.1	NA	4.43573	-0.904333	8.45612e-08	1.56429e-05
ENSG00000132541.6	protein_coding	HRSP12	heat-responsive protein 12	1.38191	4.66489	8.49019e-08	1.56429e-05
ENSG00000115977.14	protein_coding	AAK1	AP2 associated kinase 1	1.01355	3.96011	8.49608e-08	1.56429e-05
ENSG00000013016.10	protein_coding	EHD3	EH-domain containing 3	1.9584	5.44188	8.70267e-08	1.5972e-05
ENSG00000260618.1	antisense	RP11-23N2.4	NA	2.86526	-0.116246	8.76622e-08	1.60374e-05
ENSG00000254154.3	protein_coding	RP4-798P15.3	NA	2.10169	1.09645	8.83472e-08	1.61114e-05
ENSG00000269427.1	antisense	CTC-429P9.1	NA	2.51244	-0.247697	9.18403e-08	1.66955e-05
ENSG00000130203.5	protein_coding	APOE	apolipoprotein E	3.18214	8.00551	9.26022e-08	1.67809e-05
ENSG00000165953.5	protein_coding	SERPINA12	serpin peptidase inhibitor, clade A (alpha-1 antiproteinase, antitrypsin), member 12	4.14005	-2.60531	9.33733e-08	1.68674e-05
ENSG00000005108.10	protein_coding	THSD7A	thrombospondin, type I, domain containing 7A	1.51726	4.72089	9.44618e-08	1.69574e-05
ENSG00000147421.13	protein_coding	HMBOX1	homeobox containing 1	0.986358	5.3377	9.42049e-08	1.69574e-05
ENSG00000256034.1	antisense	RP11-707G14.1	NA	-4.82227	-3.2526	9.53243e-08	1.70589e-05
ENSG00000250116.2	antisense	RP11-417F21.1	NA	2.6557	-0.730065	9.69012e-08	1.72872e-05
ENSG00000248802.1	lincRNA	RP11-184M15.2	NA	2.87056	-3.46052	9.83319e-08	1.73805e-05
ENSG00000124091.5	protein_coding	GCNT7	glucosaminyl (N-acetyl) transferase family member 7	2.58915	-1.28889	9.82818e-08	1.73805e-05
ENSG00000132837.10	protein_coding	DMGDH	dimethylglycine dehydrogenase	1.92905	2.46756	9.78208e-08	1.73805e-05
ENSG00000052802.8	protein_coding	MSMO1	methylsterol monooxygenase 1	3.05038	8.18268	9.86879e-08	1.739e-05
ENSG00000258377.1	antisense	RP11-649E7.5	NA	-4.70133	-3.08249	1.00293e-07	1.76188e-05
ENSG00000121318.2	protein_coding	TAS2R10	taste receptor, type 2, member 10	1.7303	-0.687891	1.00652e-07	1.76279e-05
ENSG00000172640.2	protein_coding	OR10AD1	olfactory receptor, family 10, subfamily AD, member 1	2.64008	-2.23098	1.01368e-07	1.76994e-05
ENSG00000136111.8	protein_coding	TBC1D4	TBC1 domain family, member 4	1.19077	6.7672	1.02578e-07	1.78563e-05
ENSG00000249068.1	pseudogene	CTC-287O8.1	NA	3.53667	-2.10697	1.04098e-07	1.80662e-05
ENSG00000256885.1	pseudogene	AP001877.1	NA	2.27796	0.679003	1.05372e-07	1.82323e-05
ENSG00000253144.1	pseudogene	RP11-281O15.7	NA	-5.27896	-2.7883	1.06206e-07	1.83213e-05
ENSG00000226883.1	antisense	RP4-782L23.2	NA	2.74034	-2.87923	1.082e-07	1.86093e-05
ENSG00000259668.1	antisense	RP11-707P17.2	NA	3.22745	-0.101842	1.09306e-07	1.87436e-05
ENSG00000262692.1	antisense	CTD-3195I5.3	NA	2.422	-1.51078	1.10607e-07	1.89102e-05
ENSG00000198682.8	protein_coding	PAPSS2	3'-phosphoadenosine 5'-phosphosulfate synthase 2	2.98068	7.8009	1.11661e-07	1.90337e-05
ENSG00000182632.10	pseudogene	CCNYL2	cyclin Y-like 2	2.57849	-2.0284	1.1293e-07	1.91932e-05
ENSG00000229431.1	antisense	RP1-92O14.6	NA	2.1559	-1.02528	1.13432e-07	1.92215e-05
ENSG00000257283.1	antisense	RP11-1060G2.1	NA	1.86115	-2.41541	1.17753e-07	1.98951e-05
ENSG00000243368.2	antisense	MCCC1-AS1	NA	2.89028	-1.01408	1.20542e-07	2.03065e-05
ENSG00000117281.11	protein_coding	CD160	CD160 molecule	2.55993	0.521972	1.21034e-07	2.03298e-05
ENSG00000228764.1	pseudogene	ZNF885P	zinc finger protein 885, pseudogene	3.32617	-3.96451	1.21732e-07	2.03874e-05
ENSG00000136931.5	protein_coding	NR5A1	nuclear receptor subfamily 5, group A, member 1	7.89057	6.51862	1.23706e-07	2.06578e-05
ENSG00000171217.5	protein_coding	CLDN20	claudin 20	2.9006	-0.379991	1.24994e-07	2.08123e-05
ENSG00000170891.6	protein_coding	CYTL1	cytokine-like 1	-2.78569	3.18587	1.25468e-07	2.0831e-05
ENSG00000104938.12	protein_coding	CLEC4M	C-type lectin domain family 4, member M	5.78551	3.28464	1.27431e-07	2.10565e-05
ENSG00000252192.1	snoRNA	SNORA9	small nucleolar RNA, H/ACA box 9	1.87897	-2.52915	1.27559e-07	2.10565e-05
ENSG00000272072.1	antisense	CTA-363E19.2	NA	1.84664	0.475171	1.30504e-07	2.14808e-05
ENSG00000260111.1	antisense	RP11-529K1.4	NA	-4.81181	-3.11474	1.30959e-07	2.14942e-05
ENSG00000214900.4	protein_coding	C14orf182	chromosome 14 open reading frame 182	3.45667	2.1136	1.35007e-07	2.20633e-05
ENSG00000244932.2	pseudogene	RP11-529F4.1	NA	2.74999	-0.635563	1.35579e-07	2.20633e-05
ENSG00000004799.7	protein_coding	PDK4	pyruvate dehydrogenase kinase, isozyme 4	1.39595	5.68772	1.35262e-07	2.20633e-05
ENSG00000223884.1	antisense	AC019048.1	NA	2.6247	-2.42438	1.36742e-07	2.21272e-05
ENSG00000227279.1	antisense	AC015933.2	NA	2.53482	-2.76476	1.36724e-07	2.21272e-05
ENSG00000251775.1	snoRNA	ACA59	NA	2.44326	-1.86238	1.37166e-07	2.21334e-05
ENSG00000215864.3	pseudogene	NBPF7	neuroblastoma breakpoint family, member 7	3.0837	-1.76816	1.45191e-07	2.33628e-05
ENSG00000262429.1	antisense	RP5-1050D4.3	NA	-4.62614	-3.07629	1.45645e-07	2.33703e-05
ENSG00000260988.1	lincRNA	RP11-285A1.1	NA	1.8514	-2.10987	1.48483e-07	2.37594e-05
ENSG00000256746.1	antisense	RP11-17G12.3	NA	2.49351	-1.80683	1.49599e-07	2.38053e-05
ENSG00000265401.1	antisense	RP11-138I1.4	NA	-5.309	-2.61041	1.49422e-07	2.38053e-05
ENSG00000225913.2	lincRNA	RP11-57C13.6	NA	2.25474	-2.52535	1.5054e-07	2.38888e-05
ENSG00000176034.7	protein_coding	CHDC2	calponin homology domain containing 2	2.99328	-2.32301	1.52761e-07	2.41745e-05
ENSG00000120500.13	protein_coding	ARR3	arrestin 3, retinal (X-arrestin)	2.75095	-1.09491	1.53684e-07	2.42385e-05
ENSG00000227543.3	processed_transcript	SPAG5-AS1	SPAG5 antisense RNA 1	1.87143	0.292811	1.54009e-07	2.42385e-05
ENSG00000254433.1	antisense	RP11-677I18.3	NA	2.11378	-0.382262	1.58753e-07	2.49169e-05
ENSG00000236383.2	processed_transcript	LINC00854	long intergenic non-protein coding RNA 854	3.878	1.19988	1.60845e-07	2.51764e-05
ENSG00000236618.2	antisense	PITPNA-AS1	PITPNA antisense RNA 1	-1.91334	1.88398	1.63857e-07	2.55782e-05
ENSG00000224899.1	lincRNA	RP11-3B12.5	NA	2.41856	-3.00104	1.64571e-07	2.56201e-05
ENSG00000228036.1	pseudogene	HSPD1P9	heat shock 60kDa protein 1 (chaperonin) pseudogene 9	2.70153	-2.28797	1.67773e-07	2.60479e-05
ENSG00000187840.4	protein_coding	EIF4EBP1	eukaryotic translation initiation factor 4E binding protein 1	-1.37204	5.0331	1.68232e-07	2.60488e-05
ENSG00000223414.2	lincRNA	LINC00473	long intergenic non-protein coding RNA 473	5.19439	5.27553	1.71994e-07	2.65597e-05
ENSG00000255737.2	protein_coding	AGAP2-AS1	AGAP2 antisense RNA 1	-1.92695	0.0902882	1.75048e-07	2.6887e-05
ENSG00000137309.15	protein_coding	HMGA1	high mobility group AT-hook 1	-2.28023	7.46558	1.7505e-07	2.6887e-05
ENSG00000152223.8	protein_coding	EPG5	ectopic P-granules autophagy protein 5 homolog (C. elegans)	0.737754	5.85323	1.77223e-07	2.71482e-05
ENSG00000238018.1	antisense	AC093110.3	NA	4.52467	2.10868	1.78549e-07	2.72785e-05
ENSG00000127328.17	protein_coding	RAB3IP	RAB3A interacting protein	1.22896	5.14899	1.80516e-07	2.75059e-05
ENSG00000180189.9	pseudogene	HMGB1P14	high mobility group box 1 pseudogene 14	2.13419	-1.37824	1.81529e-07	2.75871e-05
ENSG00000231852.2	protein_coding	CYP21A2	cytochrome P450, family 21, subfamily A, polypeptide 2	9.27457	6.69601	1.83059e-07	2.76732e-05
ENSG00000197380.6	protein_coding	DACT3	dishevelled-binding antagonist of beta-catenin 3	-1.32267	5.26566	1.82785e-07	2.76732e-05
ENSG00000153246.7	protein_coding	PLA2R1	phospholipase A2 receptor 1, 180kDa	2.00836	4.54428	1.86696e-07	2.81489e-05
ENSG00000076555.11	protein_coding	ACACB	acetyl-CoA carboxylase beta	1.2228	5.8701	1.92009e-07	2.88742e-05
ENSG00000222046.2	protein_coding	DCDC2B	doublecortin domain containing 2B	2.2304	-0.608464	1.93694e-07	2.90515e-05
ENSG00000265194.1	antisense	RP11-70L8.4	NA	2.63031	0.346901	1.95082e-07	2.91836e-05
ENSG00000224299.1	pseudogene	AC007282.6	NA	3.36343	-2.61122	1.95945e-07	2.92366e-05
ENSG00000183023.13	protein_coding	SLC8A1	solute carrier family 8 (sodium/calcium exchanger), member 1	2.89143	7.53465	2.03655e-07	3.02299e-05
ENSG00000087095.8	protein_coding	NLK	nemo-like kinase	1.15668	5.30607	2.03421e-07	3.02299e-05
ENSG00000248254.1	antisense	AC092597.3	NA	2.164	-2.21519	2.09017e-07	3.07872e-05
ENSG00000226803.2	antisense	RP11-203B9.4	NA	2.10348	0.147716	2.08692e-07	3.07872e-05
ENSG00000073417.10	protein_coding	PDE8A	phosphodiesterase 8A	1.04971	5.66551	2.08713e-07	3.07872e-05
ENSG00000267030.1	antisense	CTB-50L17.7	NA	-5.09262	-2.83826	2.1019e-07	3.08807e-05
ENSG00000152822.9	protein_coding	GRM1	glutamate receptor, metabotropic 1	1.68965	-0.503464	2.12785e-07	3.11822e-05
ENSG00000232814.2	antisense	COL4A2-AS1	COL4A2 antisense RNA 1	2.36943	-1.3571	2.14659e-07	3.12971e-05
ENSG00000197830.2	pseudogene	AC011385.1	NA	2.19743	-2.26946	2.14602e-07	3.12971e-05
ENSG00000177699.4	antisense	RP11-16K12.1	NA	2.23087	-3.39101	2.16694e-07	3.15139e-05
ENSG00000007216.10	protein_coding	SLC13A2	solute carrier family 13 (sodium-dependent dicarboxylate transporter), member 2	5.66725	1.40971	2.22011e-07	3.22056e-05
ENSG00000242198.1	pseudogene	CTD-2235C13.1	NA	2.54347	-0.866384	2.23221e-07	3.22996e-05
ENSG00000226252.1	antisense	RP1-18D14.7	NA	2.14823	-0.982475	2.24623e-07	3.24208e-05
ENSG00000229598.1	pseudogene	PRDX3P1	peroxiredoxin 3 pseudogene 1	1.63763	-0.510341	2.26588e-07	3.26225e-05
ENSG00000227225.1	pseudogene	MTND1P14	MT-ND1 pseudogene 14	2.65903	-2.09816	2.27881e-07	3.26449e-05
ENSG00000105373.14	protein_coding	GLTSCR2	glioma tumor suppressor candidate region gene 2	-1.16332	8.04482	2.27666e-07	3.26449e-05
ENSG00000135677.6	protein_coding	GNS	glucosamine (N-acetyl)-6-sulfatase	1.4354	8.21261	2.30873e-07	3.29913e-05
ENSG00000228146.2	protein_coding	CASP16	caspase 16, apoptosis-related cysteine peptidase (putative)	3.81428	3.74987	2.34173e-07	3.33798e-05
ENSG00000214264.4	pseudogene	RP11-356J5.5	NA	1.86482	-1.86044	2.37106e-07	3.37142e-05
ENSG00000267163.1	antisense	AC084219.3	NA	2.90909	-1.01249	2.3909e-07	3.39124e-05
ENSG00000229436.1	pseudogene	AC073850.6	NA	3.52646	-0.765327	2.4018e-07	3.39831e-05
ENSG00000270589.1	antisense	RP11-348N5.7	NA	2.03022	0.854839	2.43501e-07	3.43683e-05
ENSG00000223947.1	antisense	AC016738.4	NA	2.69097	-0.343808	2.45874e-07	3.46182e-05
ENSG00000138593.4	protein_coding	SECISBP2L	SECIS binding protein 2-like	0.966727	7.07294	2.47576e-07	3.47727e-05
ENSG00000260488.1	antisense	RP11-166B2.7	NA	3.42735	-3.18978	2.50999e-07	3.51674e-05
ENSG00000173267.9	protein_coding	SNCG	synuclein, gamma (breast cancer-specific protein 1)	3.8409	5.8349	2.52338e-07	3.5269e-05
ENSG00000211445.7	protein_coding	GPX3	glutathione peroxidase 3 (plasma)	2.30578	6.6264	2.53767e-07	3.53826e-05
ENSG00000105327.11	protein_coding	BBC3	BCL2 binding component 3	-1.35469	1.55487	2.55344e-07	3.55163e-05
ENSG00000149782.7	protein_coding	PLCB3	phospholipase C, beta 3 (phosphatidylinositol-specific)	-1.06544	5.23273	2.57714e-07	3.57593e-05
ENSG00000139908.10	protein_coding	TSSK4	testis-specific serine kinase 4	3.57154	1.38802	2.58697e-07	3.58092e-05
ENSG00000136872.12	protein_coding	ALDOB	aldolase B, fructose-bisphosphate	4.68843	6.07673	2.60795e-07	3.60129e-05
ENSG00000254503.1	pseudogene	CTD-2521M24.4	NA	2.33533	-2.07596	2.62626e-07	3.61336e-05
ENSG00000183684.6	protein_coding	ALYREF	Aly/REF export factor	-0.910307	5.48503	2.62927e-07	3.61336e-05
ENSG00000231731.3	antisense	AC010976.2	NA	2.21044	-0.234274	2.65421e-07	3.63893e-05
ENSG00000257763.1	pseudogene	RP11-370I10.7	NA	2.10568	-2.23789	2.6622e-07	3.64119e-05
ENSG00000070915.5	protein_coding	SLC12A3	solute carrier family 12 (sodium/chloride transporter), member 3	4.84823	2.06094	2.73533e-07	3.70876e-05
ENSG00000268852.1	protein_coding	AC132872.2	NA	2.67407	-0.194243	2.73571e-07	3.70876e-05
ENSG00000228352.2	antisense	RP11-537H15.3	NA	2.2955	-1.96233	2.73742e-07	3.70876e-05
ENSG00000142409.4	protein_coding	ZNF787	zinc finger protein 787	-0.930694	4.83441	2.7366e-07	3.70876e-05
ENSG00000167136.6	protein_coding	ENDOG	endonuclease G	-1.59042	2.9542	2.76526e-07	3.73766e-05
ENSG00000164188.4	protein_coding	RANBP3L	RAN binding protein 3-like	1.99836	0.634983	2.81783e-07	3.79978e-05
ENSG00000257410.1	lincRNA	RP11-2H8.2	NA	2.27558	-1.53471	2.86246e-07	3.85092e-05
ENSG00000268702.1	protein_coding	AL049829.1	NA	-5.56658	-2.26576	2.87342e-07	3.85663e-05
ENSG00000072694.14	protein_coding	FCGR2B	Fc fragment of IgG, low affinity IIb, receptor (CD32)	3.90822	0.874715	2.88133e-07	3.85823e-05
ENSG00000110436.7	protein_coding	SLC1A2	solute carrier family 1 (glial high affinity glutamate transporter), member 2	4.63147	5.97906	2.90308e-07	3.87579e-05
ENSG00000265749.1	antisense	RP11-849F2.5	NA	2.27175	-0.10324	2.91343e-07	3.87579e-05
ENSG00000117122.9	protein_coding	MFAP2	microfibrillar-associated protein 2	-1.68141	6.27167	2.91468e-07	3.87579e-05
ENSG00000254396.1	lincRNA	RP11-56F10.3	NA	2.49615	-2.88444	2.93009e-07	3.88728e-05
ENSG00000121454.4	protein_coding	LHX4	LIM homeobox 4	3.14294	2.12381	2.93775e-07	3.88846e-05
ENSG00000156482.6	protein_coding	RPL30	ribosomal protein L30	-1.24397	8.93671	2.95272e-07	3.89929e-05
ENSG00000246283.2	lincRNA	CTD-2036P10.3	NA	-4.89232	-2.94658	2.98275e-07	3.92991e-05
ENSG00000269449.1	protein_coding	AC002451.1	NA	5.90256	0.397682	3.07271e-07	4.01749e-05
ENSG00000237443.1	pseudogene	RP11-317C20.5	NA	3.92896	-3.73893	3.07355e-07	4.01749e-05
ENSG00000264304.1	antisense	RP11-20B24.7	NA	2.36146	-2.05286	3.07595e-07	4.01749e-05
ENSG00000170949.13	protein_coding	ZNF160	zinc finger protein 160	0.900554	5.93773	3.0807e-07	4.01749e-05
ENSG00000175073.7	protein_coding	VCPIP1	valosin containing protein (p97)/p47 complex interacting protein 1	0.816632	5.28248	3.08419e-07	4.01749e-05
ENSG00000213234.4	pseudogene	ST13P10	suppression of tumorigenicity 13 (colon carcinoma) (Hsp70 interacting protein) pseudogene 10	1.83874	-2.25889	3.10658e-07	4.0375e-05
ENSG00000106631.4	protein_coding	MYL7	myosin, light chain 7, regulatory	8.26216	9.06549	3.12535e-07	4.05273e-05
ENSG00000125965.4	protein_coding	GDF5	growth differentiation factor 5	-3.26762	0.52263	3.14283e-07	4.06621e-05
ENSG00000188488.9	protein_coding	SERPINA5	serpin peptidase inhibitor, clade A (alpha-1 antiproteinase, antitrypsin), member 5	4.76287	6.50847	3.15789e-07	4.07652e-05
ENSG00000078114.14	protein_coding	NEBL	nebulette	3.69703	7.51588	3.19023e-07	4.09069e-05
ENSG00000227028.2	antisense	SLC8A1-AS1	SLC8A1 antisense RNA 1	2.78388	0.393082	3.18739e-07	4.09069e-05
ENSG00000126838.5	protein_coding	PZP	pregnancy-zone protein	1.69052	-0.175906	3.18815e-07	4.09069e-05
ENSG00000233025.1	pseudogene	CRYZP1	crystallin, zeta (quinone reductase) pseudogene 1	2.92912	-0.652646	3.25941e-07	4.17009e-05
ENSG00000255669.1	lincRNA	RP11-885B4.2	NA	1.73118	-2.28551	3.28556e-07	4.1942e-05
ENSG00000210196.2	Mt_tRNA	MT-TP	NA	2.89803	4.65263	3.30073e-07	4.20422e-05
ENSG00000162365.7	protein_coding	CYP4A22	cytochrome P450, family 4, subfamily A, polypeptide 22	4.06255	-1.4682	3.34256e-07	4.24809e-05
ENSG00000232630.1	pseudogene	PRPS1P2	phosphoribosyl pyrophosphate synthetase 1 pseudogene 2	2.09234	0.145092	3.37876e-07	4.28461e-05
ENSG00000223878.1	pseudogene	AC005517.3	NA	2.34127	-0.540419	3.39959e-07	4.30153e-05
ENSG00000250155.1	antisense	CTD-2353F22.1	NA	2.4956	-1.54074	3.41203e-07	4.30778e-05
ENSG00000123104.7	protein_coding	ITPR2	inositol 1,4,5-trisphosphate receptor, type 2	1.36081	5.47045	3.47476e-07	4.37736e-05
ENSG00000184068.2	processed_transcript	RP5-821D11.7	NA	1.76042	2.69396	3.48765e-07	4.38398e-05
ENSG00000238092.1	pseudogene	CEACAMP6	carcinoembryonic antigen-related cell adhesion molecule pseudogene 6	4.24129	-2.96694	3.52991e-07	4.42741e-05
ENSG00000146021.10	protein_coding	KLHL3	kelch-like family member 3	1.09759	4.5351	3.54211e-07	4.43304e-05
ENSG00000204338.4	pseudogene	CYP21A1P	cytochrome P450, family 21, subfamily A, polypeptide 1 pseudogene	4.89866	3.34047	3.60703e-07	4.50447e-05
ENSG00000141965.3	protein_coding	FEM1A	fem-1 homolog a (C. elegans)	-2.65702	3.53668	3.62352e-07	4.51526e-05
ENSG00000215493.3	pseudogene	XXbac-B562F10.11	NA	2.16936	0.715222	3.63727e-07	4.52257e-05
ENSG00000268545.1	pseudogene	VN1R107P	vomeronasal 1 receptor 107 pseudogene	2.2855	-2.36378	3.65289e-07	4.53219e-05
ENSG00000177410.8	antisense	ZFAS1	ZNFX1 antisense RNA 1	-0.933314	6.48922	3.71327e-07	4.59717e-05
ENSG00000159723.4	protein_coding	AGRP	agouti related neuropeptide	4.93594	0.955676	3.75507e-07	4.62897e-05
ENSG00000267934.1	antisense	CTB-176F20.3	NA	2.85269	0.647074	3.74913e-07	4.62897e-05
ENSG00000255148.2	antisense	RP4-791M13.4	NA	3.58965	-1.41927	3.78779e-07	4.6593e-05
ENSG00000234043.3	pseudogene	RP11-56M3.1	NA	1.83978	-0.842617	3.81597e-07	4.68394e-05
ENSG00000175066.11	protein_coding	GK5	glycerol kinase 5 (putative)	0.970811	4.06278	3.85518e-07	4.72198e-05
ENSG00000072274.8	protein_coding	TFRC	transferrin receptor	1.16228	7.0725	3.88399e-07	4.74715e-05
ENSG00000163803.8	protein_coding	PLB1	phospholipase B1	2.67917	3.69749	3.93435e-07	4.79849e-05
ENSG00000269069.1	pseudogene	CTC-471F3.5	NA	1.30482	0.517486	3.97085e-07	4.83275e-05
ENSG00000159459.7	protein_coding	UBR1	ubiquitin protein ligase E3 component n-recognin 1	0.771578	6.27016	3.98578e-07	4.84066e-05
ENSG00000185689.11	protein_coding	C6orf201	chromosome 6 open reading frame 201	1.73607	-0.693914	4.0539e-07	4.91301e-05
ENSG00000214510.5	protein_coding	SPINK13	serine peptidase inhibitor, Kazal type 13 (putative)	3.81101	0.0978251	4.08155e-07	4.93531e-05
ENSG00000205041.1	sense_intronic	CTC-425O23.2	NA	1.83251	1.33929	4.08949e-07	4.93531e-05
ENSG00000234956.1	lincRNA	RP11-356I2.1	NA	9.26087	2.15512	4.13723e-07	4.96165e-05
ENSG00000254449.1	pseudogene	SF3A3P2	splicing factor 3a, subunit 3 pseudogene 2	1.85652	-1.23515	4.1215e-07	4.96165e-05
ENSG00000227376.1	pseudogene	FTH1P16	ferritin, heavy polypeptide 1 pseudogene 16	1.61975	0.0661969	4.13513e-07	4.96165e-05
ENSG00000140443.9	protein_coding	IGF1R	insulin-like growth factor 1 receptor	0.912187	7.3903	4.15356e-07	4.97086e-05
ENSG00000265490.1	antisense	RP11-806L2.6	NA	2.48854	-3.05283	4.24887e-07	5.06382e-05
ENSG00000253180.1	pseudogene	RP11-410L14.1	NA	1.66704	-1.51302	4.24439e-07	5.06382e-05
ENSG00000218891.2	protein_coding	ZNF579	zinc finger protein 579	-1.16964	4.10972	4.27317e-07	5.08224e-05
ENSG00000228885.1	antisense	LL0XNC01-250H12.2	NA	1.88325	-2.59478	4.32317e-07	5.13109e-05
ENSG00000228492.2	pseudogene	RAB11FIP1P1	RAB11 family interacting protein 1 (class I) pseudogene 1	4.58866	2.2329	4.46837e-07	5.29249e-05
ENSG00000259531.2	pseudogene	RP11-295H24.3	NA	1.24619	-1.40054	4.51213e-07	5.33332e-05
ENSG00000151224.8	protein_coding	MAT1A	methionine adenosyltransferase I, alpha	3.53817	1.95721	4.52347e-07	5.33343e-05
ENSG00000170558.4	protein_coding	CDH2	cadherin 2, type 1, N-cadherin (neuronal)	2.06251	6.86938	4.53137e-07	5.33343e-05
ENSG00000099385.7	protein_coding	BCL7C	B-cell CLL/lymphoma 7C	-0.97977	5.27191	4.54007e-07	5.33343e-05
ENSG00000181227.2	pseudogene	RP4-682C21.2	NA	1.63336	0.487164	4.57319e-07	5.36137e-05
ENSG00000174358.11	protein_coding	SLC6A19	solute carrier family 6 (neutral amino acid transporter), member 19	4.61764	4.50297	4.58474e-07	5.36396e-05
ENSG00000235139.2	lincRNA	AC003984.1	NA	4.09794	-2.6459	4.68728e-07	5.47278e-05
ENSG00000234197.1	antisense	ETV5-AS1	ETV5 antisense RNA 1	2.67587	-1.682	4.7123e-07	5.49083e-05
ENSG00000144035.3	protein_coding	NAT8	N-acetyltransferase 8 (GCN5-related, putative)	2.58089	-0.0205988	4.7305e-07	5.50088e-05
ENSG00000186335.4	protein_coding	SLC36A2	solute carrier family 36 (proton/amino acid symporter), member 2	5.16964	0.999591	4.78997e-07	5.54758e-05
ENSG00000222383.1	rRNA	RNA5SP203	RNA, 5S ribosomal pseudogene 203	2.47845	-2.70583	4.78496e-07	5.54758e-05
ENSG00000255670.1	lincRNA	RP11-253I19.3	NA	1.74892	-1.81646	4.83445e-07	5.57963e-05
ENSG00000172247.3	protein_coding	C1QTNF4	C1q and tumor necrosis factor related protein 4	-1.52764	2.93121	4.83707e-07	5.57963e-05
ENSG00000258646.1	antisense	RP11-950C14.3	NA	1.66561	-2.0896	4.91784e-07	5.66143e-05
ENSG00000125631.7	pseudogene	HTR5BP	5-hydroxytryptamine (serotonin) receptor 5B, pseudogene	2.18539	-2.55418	4.94886e-07	5.68575e-05
ENSG00000254416.1	lincRNA	RP11-347E10.1	NA	6.20196	0.389295	5.07141e-07	5.78438e-05
ENSG00000183206.12	protein_coding	POTEC	POTE ankyrin domain family, member C	4.28141	-3.36091	5.07461e-07	5.78438e-05
ENSG00000081479.8	protein_coding	LRP2	low density lipoprotein receptor-related protein 2	3.57479	5.99564	5.05359e-07	5.78438e-05
ENSG00000122386.6	protein_coding	ZNF205	zinc finger protein 205	-0.951902	3.79493	5.07499e-07	5.78438e-05
ENSG00000064490.8	protein_coding	RFXANK	regulatory factor X-associated ankyrin-containing protein	-0.866191	5.05461	5.08767e-07	5.78736e-05
ENSG00000100379.13	protein_coding	KCTD17	potassium channel tetramerization domain containing 17	-0.915457	4.10675	5.2001e-07	5.90356e-05
ENSG00000259116.1	antisense	RP11-973N13.4	NA	2.6018	-0.912478	5.26847e-07	5.96937e-05
ENSG00000105398.3	protein_coding	SULT2A1	sulfotransferase family, cytosolic, 2A, dehydroepiandrosterone (DHEA)-preferring, member 1	8.16882	8.58724	5.39884e-07	6.09305e-05
ENSG00000111886.9	protein_coding	GABRR2	gamma-aminobutyric acid (GABA) A receptor, rho 2	1.50116	-0.0179318	5.39708e-07	6.09305e-05
ENSG00000248290.1	pseudogene	TNXA	tenascin XA (pseudogene)	5.23447	2.13121	5.4225e-07	6.10663e-05
ENSG00000267404.1	pseudogene	RP11-49I11.2	NA	4.19388	-2.04679	5.43213e-07	6.10663e-05
ENSG00000157999.5	protein_coding	ANKRD61	ankyrin repeat domain 61	1.83479	-0.021068	5.46999e-07	6.12522e-05
ENSG00000233016.2	antisense	SNHG7	small nucleolar RNA host gene 7 (non-protein coding)	-0.914475	5.05341	5.46275e-07	6.12522e-05
ENSG00000257322.1	antisense	RP11-511B23.2	NA	1.86587	-2.0765	5.50023e-07	6.1471e-05
ENSG00000212673.1	protein_coding	AL136115.1	NA	2.47191	-0.813075	5.51527e-07	6.15194e-05
ENSG00000197555.5	protein_coding	SIPA1L1	signal-induced proliferation-associated 1 like 1	0.863057	6.16229	5.54894e-07	6.1775e-05
ENSG00000129003.11	protein_coding	VPS13C	vacuolar protein sorting 13 homolog C (S. cerevisiae)	1.06892	6.88333	5.60689e-07	6.22993e-05
ENSG00000166359.6	protein_coding	WDR88	WD repeat domain 88	2.58314	-0.157211	5.6868e-07	6.30653e-05
ENSG00000251196.1	pseudogene	RP11-54F2.1	NA	2.94627	-1.12466	5.72294e-07	6.31236e-05
ENSG00000270614.1	pseudogene	CTC-325H20.7	NA	2.42397	-1.27216	5.70345e-07	6.31236e-05
ENSG00000262652.1	sense_intronic	RP13-638C3.2	NA	2.08197	-1.89642	5.72503e-07	6.31236e-05
ENSG00000251286.2	pseudogene	RP11-588F10.1	NA	3.49461	-3.64214	5.74181e-07	6.31874e-05
ENSG00000225269.2	lincRNA	LINC00705	long intergenic non-protein coding RNA 705	3.61163	-3.07982	5.76621e-07	6.33346e-05
ENSG00000154556.13	protein_coding	SORBS2	sorbin and SH3 domain containing 2	2.82889	7.7418	5.78988e-07	6.34473e-05
ENSG00000114573.5	protein_coding	ATP6V1A	ATPase, H+ transporting, lysosomal 70kDa, V1 subunit A	1.08431	6.31041	5.79856e-07	6.34473e-05
ENSG00000235958.1	processed_transcript	UBOX5-AS1	UBOX5 antisense RNA 1	2.48463	-1.68361	5.83539e-07	6.37289e-05
ENSG00000172940.7	protein_coding	SLC22A13	solute carrier family 22 (organic anion/urate transporter), member 13	2.85711	-1.04478	5.90694e-07	6.42659e-05
ENSG00000234456.2	processed_transcript	MAGI2-AS3	MAGI2 antisense RNA 3	0.92924	6.04138	5.90202e-07	6.42659e-05
ENSG00000250656.2	pseudogene	ST3GAL1P1	ST3 beta-galactoside alpha-2,3-sialyltransferase 1 pseudogene 1	2.2896	-2.65359	5.93557e-07	6.44093e-05
ENSG00000180340.5	protein_coding	FZD2	frizzled class receptor 2	-1.76044	4.96525	5.94254e-07	6.44093e-05
ENSG00000227321.2	pseudogene	MTND4P15	MT-ND4 pseudogene 15	2.33141	-2.08233	5.98897e-07	6.47903e-05
ENSG00000261404.1	lincRNA	AC009120.4	NA	2.70715	-2.31787	6.06184e-07	6.54553e-05
ENSG00000178055.8	protein_coding	PRSS42	protease, serine, 42	3.3559	0.823142	6.09378e-07	6.55538e-05
ENSG00000236304.1	antisense	AP001189.4	NA	1.51913	-0.21608	6.09255e-07	6.55538e-05
ENSG00000143970.12	protein_coding	ASXL2	additional sex combs like transcriptional regulator 2	0.746334	6.11547	6.14371e-07	6.59674e-05
ENSG00000173221.9	protein_coding	GLRX	glutaredoxin (thioltransferase)	1.24093	3.97093	6.16024e-07	6.60215e-05
ENSG00000228487.1	antisense	RP13-225O21.2	NA	2.55499	-1.41661	6.20255e-07	6.63511e-05
ENSG00000237522.1	pseudogene	NONOP2	non-POU domain containing, octamer-binding pseudogene 2	1.6546	-0.0531515	6.25973e-07	6.68334e-05
ENSG00000173193.9	protein_coding	PARP14	poly (ADP-ribose) polymerase family, member 14	1.00846	5.47568	6.2709e-07	6.68334e-05
ENSG00000183171.5	pseudogene	RP11-49C9.2	NA	1.29249	-0.67764	6.41626e-07	6.82559e-05
ENSG00000252447.1	snoRNA	snoU13	NA	2.99445	-0.378788	6.46186e-07	6.8614e-05
ENSG00000221819.2	protein_coding	C16orf3	chromosome 16 open reading frame 3	2.58348	-1.20836	6.52759e-07	6.9184e-05
ENSG00000131389.12	protein_coding	SLC6A6	solute carrier family 6 (neurotransmitter transporter), member 6	1.30211	5.06794	6.57196e-07	6.9526e-05
ENSG00000268015.1	antisense	CTD-2525I3.3	NA	3.12969	0.0927338	6.62807e-07	6.99907e-05
ENSG00000143631.10	protein_coding	FLG	filaggrin	4.32803	1.17257	6.71225e-07	7.07496e-05
ENSG00000088826.13	protein_coding	SMOX	spermine oxidase	-1.14845	3.73848	6.73409e-07	7.08497e-05
ENSG00000257896.1	pseudogene	RP11-210N13.1	NA	2.60533	-0.813115	6.7532e-07	7.09209e-05
ENSG00000127481.10	protein_coding	UBR4	ubiquitin protein ligase E3 component n-recognin 4	0.908115	7.86639	6.77484e-07	7.10184e-05
ENSG00000259322.1	antisense	RP11-762H8.1	NA	2.29398	-1.56066	6.83841e-07	7.12945e-05
ENSG00000226851.1	processed_transcript	AC004112.4	NA	2.14231	-2.18174	6.8334e-07	7.12945e-05
ENSG00000242553.1	lincRNA	AP001432.14	NA	1.59817	-1.16238	6.82055e-07	7.12945e-05
ENSG00000271933.1	antisense	RP11-338I21.1	NA	2.22568	-0.54936	6.89725e-07	7.17776e-05
ENSG00000255968.1	antisense	RP11-513G19.1	NA	2.62406	-1.91825	6.93004e-07	7.19885e-05
ENSG00000203710.6	protein_coding	CR1	complement component (3b/4b) receptor 1 (Knops blood group)	2.56296	1.69547	6.9516e-07	7.20821e-05
ENSG00000169031.14	protein_coding	COL4A3	collagen, type IV, alpha 3 (Goodpasture antigen)	3.62238	3.43844	6.99423e-07	7.23934e-05
ENSG00000158528.7	protein_coding	PPP1R9A	protein phosphatase 1, regulatory subunit 9A	1.09294	6.69061	7.03428e-07	7.2677e-05
ENSG00000103495.9	protein_coding	MAZ	MYC-associated zinc finger protein (purine-binding transcription factor)	-1.49869	6.9914	7.05318e-07	7.27415e-05
ENSG00000228554.1	antisense	AC004837.5	NA	2.15658	-1.53791	7.08079e-07	7.28953e-05
ENSG00000178947.8	lincRNA	LINC00086	long intergenic non-protein coding RNA 86	2.51412	5.57145	7.10745e-07	7.30389e-05
ENSG00000221299.1	miRNA	Z83826.1	NA	2.18083	-2.69899	7.12389e-07	7.30772e-05
ENSG00000230551.3	processed_transcript	CTB-89H12.4	NA	1.16565	4.7883	7.16078e-07	7.33246e-05
ENSG00000237351.1	pseudogene	CTD-2522E6.4	NA	2.68704	-2.29449	7.21552e-07	7.36926e-05
ENSG00000270100.1	lincRNA	RP11-130L8.1	NA	-4.47159	-3.23965	7.22237e-07	7.36926e-05
ENSG00000131482.5	protein_coding	G6PC	glucose-6-phosphatase, catalytic subunit	4.06549	0.0361745	7.24286e-07	7.37706e-05
ENSG00000156011.12	protein_coding	PSD3	pleckstrin and Sec7 domain containing 3	1.17688	6.93971	7.33926e-07	7.46201e-05
ENSG00000232344.2	pseudogene	AC087163.2	NA	2.24841	-0.822882	7.50554e-07	7.61759e-05
ENSG00000229212.3	pseudogene	RP11-561C5.4	NA	-2.31638	0.966634	7.5489e-07	7.64809e-05
ENSG00000271803.1	antisense	RP1-63M2.5	NA	2.67998	-2.4385	7.63766e-07	7.72439e-05
ENSG00000236015.1	pseudogene	AC011290.5	NA	2.97949	0.248168	7.67434e-07	7.74784e-05
ENSG00000145975.9	protein_coding	FAM217A	family with sequence similarity 217, member A	2.01283	-1.3921	7.72089e-07	7.78117e-05
ENSG00000242110.3	protein_coding	AMACR	alpha-methylacyl-CoA racemase	1.54705	1.77284	7.7556e-07	7.80246e-05
ENSG00000261337.1	antisense	RP11-498D10.5	NA	3.01689	-0.255689	7.81375e-07	7.84721e-05
ENSG00000265293.2	pseudogene	ARGFXP2	arginine-fifty homeobox pseudogene 2	2.13348	-2.1581	7.89984e-07	7.91983e-05
ENSG00000182704.6	protein_coding	TSKU	tsukushi, small leucine rich proteoglycan	-0.832653	5.33764	7.96202e-07	7.96826e-05
ENSG00000130988.8	protein_coding	RGN	regucalcin	2.4064	3.96964	7.99325e-07	7.9856e-05
ENSG00000231632.1	lincRNA	RP11-82L18.4	NA	2.52493	-0.621668	8.07519e-07	8.05346e-05
ENSG00000268442.1	pseudogene	HAVCR1P1	hepatitis A virus cellular receptor 1 pseudogene 1	2.67076	-0.878592	8.12361e-07	8.08771e-05
ENSG00000173621.8	protein_coding	LRFN4	leucine rich repeat and fibronectin type III domain containing 4	-1.23204	4.2553	8.16413e-07	8.11398e-05
ENSG00000224048.1	lincRNA	AC104777.4	NA	4.34163	-3.24217	8.19627e-07	8.13186e-05
ENSG00000188971.3	sense_intronic	RP11-427H3.2	NA	1.02482	3.7292	8.22041e-07	8.14175e-05
ENSG00000185904.7	lincRNA	LINC00839	long intergenic non-protein coding RNA 839	2.02079	0.610251	8.44816e-07	8.35292e-05
ENSG00000246451.2	antisense	RP11-894P9.1	NA	3.19553	2.20573	8.46385e-07	8.35406e-05
ENSG00000247746.4	protein_coding	USP51	ubiquitin specific peptidase 51	0.98534	3.79824	8.4826e-07	8.3582e-05
ENSG00000181333.11	protein_coding	HEPHL1	hephaestin-like 1	2.60945	-0.982988	8.55423e-07	8.40077e-05
ENSG00000259364.1	antisense	RP11-64K12.9	NA	2.21368	-2.91414	8.55505e-07	8.40077e-05
ENSG00000263120.1	sense_intronic	RP5-1107A17.4	NA	2.13045	-1.69857	8.58149e-07	8.41235e-05
ENSG00000115137.7	protein_coding	DNAJC27	DnaJ (Hsp40) homolog, subfamily C, member 27	0.833929	3.99256	8.65108e-07	8.46612e-05
ENSG00000258660.1	antisense	RP4-693M11.3	NA	3.15667	0.68731	8.67082e-07	8.47101e-05
ENSG00000205081.4	protein_coding	CXorf30	chromosome X open reading frame 30	2.70908	-2.05581	8.71152e-07	8.49632e-05
ENSG00000229020.4	pseudogene	AKR7A2P1	aldo-keto reductase family 7, member A2 pseudogene 1	2.22404	-1.73607	8.79223e-07	8.5605e-05
ENSG00000267710.1	protein_coding	AC006116.20	NA	2.26492	-0.469645	8.82716e-07	8.57997e-05
ENSG00000023171.10	protein_coding	GRAMD1B	GRAM domain containing 1B	2.7932	7.59475	8.85273e-07	8.59029e-05
ENSG00000134571.6	protein_coding	MYBPC3	myosin binding protein C, cardiac	5.13287	7.12186	8.91282e-07	8.63401e-05
ENSG00000227006.1	antisense	RP5-956O18.2	NA	2.62571	-1.537	9.06071e-07	8.74778e-05
ENSG00000198932.8	protein_coding	GPRASP1	G protein-coupled receptor associated sorting protein 1	1.07691	5.66796	9.05403e-07	8.74778e-05
ENSG00000259600.2	pseudogene	RP11-925D8.3	NA	2.52318	-3.1235	9.08824e-07	8.75963e-05
ENSG00000253686.1	lincRNA	CTB-43E15.3	NA	3.09868	-2.26117	9.10608e-07	8.76212e-05
ENSG00000115919.10	protein_coding	KYNU	kynureninase	2.37729	1.56855	9.13506e-07	8.77531e-05
ENSG00000228330.1	pseudogene	RP11-730A19.5	NA	2.14815	-3.08182	9.21601e-07	8.82356e-05
ENSG00000267757.1	protein_coding	AC006132.1	NA	-4.59329	-2.36638	9.21223e-07	8.82356e-05
ENSG00000100731.11	protein_coding	PCNX	pecanex homolog (Drosophila)	0.804047	7.08693	9.28242e-07	8.87236e-05
ENSG00000119912.11	protein_coding	IDE	insulin-degrading enzyme	0.659376	5.57416	9.34561e-07	8.91792e-05
ENSG00000155749.8	protein_coding	ALS2CR12	amyotrophic lateral sclerosis 2 (juvenile) chromosome region, candidate 12	1.2276	0.0815581	9.36131e-07	8.91809e-05
ENSG00000268688.1	protein_coding	AC007382.1	NA	1.26666	-1.01224	9.43423e-07	8.97267e-05
ENSG00000222112.1	misc_RNA	RN7SKP16	NA	1.74882	-1.40579	9.48568e-07	9.00669e-05
ENSG00000107833.6	protein_coding	NPM3	nucleophosmin/nucleoplasmin 3	-0.866016	4.52661	9.51407e-07	9.01874e-05
ENSG00000155097.7	protein_coding	ATP6V1C1	ATPase, H+ transporting, lysosomal 42kDa, V1 subunit C1	0.722781	5.66894	9.54431e-07	9.03251e-05
ENSG00000265786.1	processed_transcript	RP11-527H14.6	NA	3.26554	-4.03082	9.61957e-07	9.08876e-05
ENSG00000184617.9	pseudogene	ZNF840	zinc finger protein 840	2.41228	-1.99783	9.65943e-07	9.11143e-05
ENSG00000198523.5	protein_coding	PLN	phospholamban	6.17674	7.62628	9.82566e-07	9.22045e-05
ENSG00000225546.1	lincRNA	RP11-328J2.1	NA	6.05973	-1.44077	9.8326e-07	9.22045e-05
ENSG00000009724.12	protein_coding	MASP2	mannan-binding lectin serine peptidase 2	3.42952	2.12237	9.81756e-07	9.22045e-05
ENSG00000113946.3	protein_coding	CLDN16	claudin 16	3.00882	1.8979	9.83922e-07	9.22045e-05
ENSG00000230849.2	pseudogene	GOT2P2	glutamic-oxaloacetic transaminase 2 pseudogene 2	1.83226	-1.90437	9.91193e-07	9.25084e-05
ENSG00000215414.3	pseudogene	PSMA6P1	proteasome (prosome, macropain) subunit, alpha type, 6 pseudogene 1	1.52934	0.364577	9.91996e-07	9.25084e-05
ENSG00000141858.7	protein_coding	SAMD1	sterile alpha motif domain containing 1	-0.870986	5.74409	9.90498e-07	9.25084e-05
ENSG00000261916.1	sense_intronic	RP11-235E17.4	NA	2.08731	-1.89243	1.02182e-06	9.51355e-05
ENSG00000270301.1	pseudogene	WI2-2334D6.1	NA	2.03955	-3.04454	1.02924e-06	9.56711e-05
ENSG00000246477.2	antisense	AF131216.6	NA	2.62291	-0.329169	1.03274e-06	9.56864e-05
ENSG00000230953.2	pseudogene	RP4-631H13.6	NA	2.07981	-0.628527	1.03119e-06	9.56864e-05
ENSG00000269984.1	antisense	RP11-362K14.5	NA	1.52173	0.043711	1.03609e-06	9.58426e-05
ENSG00000167080.4	protein_coding	B4GALNT2	beta-1,4-N-acetyl-galactosaminyl transferase 2	4.88802	-0.889793	1.04608e-06	9.63544e-05
ENSG00000238355.1	snoRNA	snoU13	NA	4.23094	-3.24856	1.04587e-06	9.63544e-05
ENSG00000159496.10	protein_coding	RGL4	ral guanine nucleotide dissociation stimulator-like 4	2.05218	0.372812	1.04666e-06	9.63544e-05
ENSG00000069535.11	protein_coding	MAOB	monoamine oxidase B	2.21292	4.35474	1.04928e-06	9.64417e-05
ENSG00000221269.1	miRNA	MIR1302-8	microRNA 1302-8	2.4256	-3.25003	1.05377e-06	9.6545e-05
ENSG00000264769.1	antisense	RP11-498C9.12	NA	2.05727	-2.28954	1.05242e-06	9.6545e-05
ENSG00000260381.2	antisense	RP11-429P3.5	NA	2.02453	-2.69508	1.0717e-06	9.80313e-05
ENSG00000270863.1	pseudogene	RP11-434C1.3	NA	2.43457	-2.09692	1.07519e-06	9.81943e-05
ENSG00000180878.2	protein_coding	C11orf42	chromosome 11 open reading frame 42	2.5088	-1.45574	1.07896e-06	9.8382e-05
ENSG00000173612.5	protein_coding	GPRC6A	G protein-coupled receptor, class C, group 6, member A	7.12691	0.349114	1.08363e-06	9.84958e-05
ENSG00000203859.5	protein_coding	HSD3B2	hydroxy-delta-5-steroid dehydrogenase, 3 beta- and steroid delta-isomerase 2	3.99792	2.4403	1.08308e-06	9.84958e-05
ENSG00000144410.4	protein_coding	CPO	carboxypeptidase O	2.53333	0.265449	1.09124e-06	9.89095e-05
ENSG00000136490.4	protein_coding	LIMD2	LIM domain containing 2	-1.32978	4.48596	1.09163e-06	9.89095e-05
ENSG00000165716.5	protein_coding	FAM69B	family with sequence similarity 69, member B	-1.08375	4.48209	1.10328e-06	9.98079e-05
ENSG00000188467.6	protein_coding	SLC24A5	solute carrier family 24 (sodium/potassium/calcium exchanger), member 5	2.40702	0.128729	1.10515e-06	9.98198e-05
ENSG00000268565.1	antisense	AC005339.2	NA	-3.90822	-3.78298	1.10943e-06	0.000100049
ENSG00000165449.7	protein_coding	SLC16A9	solute carrier family 16, member 9	2.7523	6.48342	1.11546e-06	0.000100278
ENSG00000236991.2	antisense	RP11-383C5.7	NA	2.60702	-1.12079	1.11465e-06	0.000100278
ENSG00000172840.2	protein_coding	PDP2	pyruvate dehyrogenase phosphatase catalytic subunit 2	1.09629	3.17068	1.11979e-06	0.00010051
ENSG00000256222.1	protein_coding	MTRNR2L3	MT-RNR2-like 3	2.54446	-0.609183	1.12247e-06	0.000100593
ENSG00000167996.11	protein_coding	FTH1	ferritin, heavy polypeptide 1	-1.96689	8.41402	1.12554e-06	0.000100711
ENSG00000203362.2	antisense	RP3-337H4.8	NA	2.4592	-1.02751	1.13182e-06	0.000101116
ENSG00000259642.1	protein_coding	C15orf37	chromosome 15 open reading frame 37	2.63868	-0.908231	1.13961e-06	0.000101546
ENSG00000005471.11	protein_coding	ABCB4	ATP-binding cassette, sub-family B (MDR/TAP), member 4	1.9924	1.9121	1.14017e-06	0.000101546
ENSG00000261476.1	sense_intronic	RP11-77K12.3	NA	1.66266	-1.66834	1.1432e-06	0.000101658
ENSG00000253641.1	lincRNA	RP11-981G7.2	NA	1.76174	-0.385317	1.149e-06	0.000102016
ENSG00000233337.1	pseudogene	UBE2FP3	NA	2.59715	-0.652905	1.15449e-06	0.0001021
ENSG00000202290.1	rRNA	RNA5SP37	RNA, 5S ribosomal pseudogene 37	2.55443	-1.93534	1.15528e-06	0.0001021
ENSG00000256323.1	pseudogene	AL049542.1	NA	2.37872	-0.959617	1.15331e-06	0.0001021
ENSG00000230666.1	pseudogene	CEACAM22P	carcinoembryonic antigen-related cell adhesion molecule 2, pseudogene	2.95189	-1.80549	1.16133e-06	0.000102477
ENSG00000250990.1	antisense	AC073635.5	NA	2.7667	-1.14453	1.16358e-06	0.000102518
ENSG00000241984.2	pseudogene	RP11-407N17.1	NA	2.12898	-1.59695	1.16652e-06	0.00010262
ENSG00000268402.1	protein_coding	AL031320.1	NA	2.39016	-1.35976	1.171e-06	0.000102792
ENSG00000226669.2	lincRNA	RP11-509J21.4	NA	2.37377	-2.51581	1.17206e-06	0.000102792
ENSG00000101197.8	protein_coding	BIRC7	baculoviral IAP repeat containing 7	5.46014	3.27277	1.17754e-06	0.000102959
ENSG00000177311.6	protein_coding	ZBTB38	zinc finger and BTB domain containing 38	0.922839	6.07785	1.17644e-06	0.000102959
ENSG00000229519.2	pseudogene	RP11-58A11.2	NA	2.18154	-1.94998	1.18795e-06	0.000103711
ENSG00000253630.1	pseudogene	CTC-370J7.1	NA	2.56812	-3.61899	1.19469e-06	0.000104141
ENSG00000174225.10	protein_coding	ARL13A	ADP-ribosylation factor-like 13A	2.57698	-1.94888	1.21003e-06	0.00010437
ENSG00000228983.4	pseudogene	AC025627.7	NA	2.19682	-1.60297	1.20386e-06	0.00010437
ENSG00000237972.1	pseudogene	TUBG1P	tubulin, gamma 1 pseudogene	2.00226	-1.97789	1.20689e-06	0.00010437
ENSG00000107099.11	protein_coding	DOCK8	dedicator of cytokinesis 8	1.32398	4.39289	1.20842e-06	0.00010437
ENSG00000173821.15	protein_coding	RNF213	ring finger protein 213	0.941676	6.86907	1.20532e-06	0.00010437
ENSG00000165349.7	protein_coding	SLC7A3	solute carrier family 7 (cationic amino acid transporter, y+ system), member 3	-1.88956	1.88006	1.19934e-06	0.00010437
ENSG00000270096.1	antisense	RP11-362K14.6	NA	-4.79006	-2.95844	1.20988e-06	0.00010437
ENSG00000171858.13	protein_coding	RPS21	ribosomal protein S21	-0.91597	7.64104	1.21243e-06	0.00010442
ENSG00000227155.2	antisense	RP11-165F24.3	NA	2.29187	-1.11791	1.22297e-06	0.000104856
ENSG00000265478.1	lincRNA	CTD-2145A24.3	NA	2.23596	-2.62056	1.21975e-06	0.000104856
ENSG00000185347.13	protein_coding	C14orf80	chromosome 14 open reading frame 80	-1.07586	2.73381	1.22179e-06	0.000104856
ENSG00000204850.3	protein_coding	AC011484.1	NA	-5.91322	-1.77614	1.2284e-06	0.000105164
ENSG00000166917.7	antisense	MIR202	microRNA 202	7.13679	3.96962	1.23614e-06	0.000105512
ENSG00000150275.13	protein_coding	PCDH15	protocadherin-related 15	2.16126	2.43261	1.23509e-06	0.000105512
ENSG00000186193.7	protein_coding	SAPCD2	suppressor APC domain containing 2	-1.55102	3.69663	1.23934e-06	0.000105629
ENSG00000262372.1	antisense	RP11-669E14.6	NA	2.71407	-0.785579	1.24599e-06	0.000106039
ENSG00000230333.2	processed_transcript	AC004538.3	NA	1.35969	-0.598307	1.25163e-06	0.000106361
ENSG00000230731.2	lincRNA	RP11-478K15.6	NA	2.46371	-2.89479	1.27205e-06	0.000107904
ENSG00000256453.1	protein_coding	DND1	DND microRNA-mediated repression inhibitor 1	-5.85363	-1.44708	1.27355e-06	0.000107904
ENSG00000175054.10	protein_coding	ATR	ATR serine/threonine kinase	0.972889	5.48466	1.28268e-06	0.000108518
ENSG00000266962.1	antisense	RP11-400F19.6	NA	-2.08417	2.42856	1.28587e-06	0.000108628
ENSG00000135407.6	protein_coding	AVIL	advillin	1.34962	3.37604	1.29155e-06	0.000108921
ENSG00000145246.9	protein_coding	ATP10D	ATPase, class V, type 10D	1.05969	5.66055	1.29313e-06	0.000108921
ENSG00000176269.3	protein_coding	OR4F21	olfactory receptor, family 4, subfamily F, member 21	3.35497	-3.73664	1.30243e-06	0.000109544
ENSG00000074803.13	protein_coding	SLC12A1	solute carrier family 12 (sodium/potassium/chloride transporter), member 1	4.13731	5.84616	1.32505e-06	0.000111283
ENSG00000259539.1	lincRNA	CTD-2651B20.1	NA	-4.60288	-3.13618	1.32827e-06	0.000111391
ENSG00000018189.8	protein_coding	RUFY3	RUN and FYVE domain containing 3	0.798155	6.3479	1.33458e-06	0.000111757
ENSG00000271746.1	antisense	RP1-202O8.3	NA	-4.38381	-3.33612	1.3407e-06	0.000112106
ENSG00000262700.1	pseudogene	RP11-266L9.3	NA	2.03325	-1.9915	1.35151e-06	0.000112845
ENSG00000128000.11	protein_coding	ZNF780B	zinc finger protein 780B	0.895757	5.01915	1.35717e-06	0.000113154
ENSG00000036828.9	protein_coding	CASR	calcium-sensing receptor	4.40248	2.48301	1.36345e-06	0.000113512
ENSG00000184788.8	protein_coding	SATL1	spermidine/spermine N1-acetyl transferase-like 1	2.17296	1.9835	1.36664e-06	0.000113613
ENSG00000226469.1	pseudogene	ADAM1B	ADAM metallopeptidase domain 1B, pseudogene	2.68631	-0.519328	1.36897e-06	0.000113642
ENSG00000237399.3	processed_transcript	PITRM1-AS1	PITRM1 antisense RNA 1	1.59879	0.549676	1.37445e-06	0.000113933
ENSG00000127364.2	protein_coding	TAS2R4	taste receptor, type 2, member 4	1.86765	-0.124063	1.37793e-06	0.000114056
ENSG00000271828.1	antisense	CTD-2310F14.1	NA	1.56384	-0.130871	1.38176e-06	0.000114209
ENSG00000233602.1	sense_intronic	ERI3-IT1	ERI3 intronic transcript 1 (non-protein coding)	1.89997	-1.6973	1.38401e-06	0.000114231
ENSG00000260853.1	antisense	RP11-264B17.2	NA	3.39667	0.432134	1.4073e-06	0.000115375
ENSG00000165995.14	protein_coding	CACNB2	calcium channel, voltage-dependent, beta 2 subunit	2.29313	4.59888	1.40993e-06	0.000115375
ENSG00000184908.13	protein_coding	CLCNKB	chloride channel, voltage-sensitive Kb	2.22038	2.1809	1.40449e-06	0.000115375
ENSG00000100580.7	protein_coding	TMED8	transmembrane emp24 protein transport domain containing 8	0.908386	5.41944	1.40611e-06	0.000115375
ENSG00000173889.10	protein_coding	PHC3	polyhomeotic homolog 3 (Drosophila)	0.908295	5.1052	1.40784e-06	0.000115375
ENSG00000170889.9	protein_coding	RPS9	ribosomal protein S9	-1.18147	8.72288	1.40958e-06	0.000115375
ENSG00000166405.10	protein_coding	RIC3	RIC3 acetylcholine receptor chaperone	2.01825	2.90217	1.43544e-06	0.000117296
ENSG00000184672.7	protein_coding	RALYL	RALY RNA binding protein-like	2.28212	1.90277	1.44327e-06	0.000117768
ENSG00000163632.8	protein_coding	C3orf49	chromosome 3 open reading frame 49	2.15649	-1.43913	1.44739e-06	0.000117769
ENSG00000162843.12	protein_coding	WDR64	WD repeat domain 64	1.76959	-1.52051	1.44578e-06	0.000117769
ENSG00000115084.8	protein_coding	SLC35F5	solute carrier family 35, member F5	0.899014	6.44022	1.45575e-06	0.000118282
ENSG00000145708.6	protein_coding	CRHBP	corticotropin releasing hormone binding protein	2.77808	2.1952	1.45932e-06	0.000118405
ENSG00000163625.11	protein_coding	WDFY3	WD repeat and FYVE domain containing 3	0.867753	6.87941	1.46558e-06	0.000118745
ENSG00000259644.1	sense_intronic	RP11-680F8.4	NA	2.08195	-1.21889	1.47471e-06	0.000119149
ENSG00000179532.8	protein_coding	DNHD1	dynein heavy chain domain 1	1.13579	3.81031	1.47339e-06	0.000119149
ENSG00000072210.14	protein_coding	ALDH3A2	aldehyde dehydrogenase 3 family, member A2	1.79201	7.4552	1.48249e-06	0.000119609
ENSG00000156042.13	protein_coding	TTC18	NA	1.53036	2.7125	1.49676e-06	0.000120422
ENSG00000240449.1	antisense	RP4-584D14.5	NA	1.38375	-0.55826	1.49479e-06	0.000120422
ENSG00000268466.1	protein_coding	AL132989.1	NA	2.66325	-0.685062	1.51636e-06	0.000121828
ENSG00000206044.3	protein_coding	AC005841.1	NA	2.75705	-0.837144	1.51939e-06	0.000121901
ENSG00000063587.11	protein_coding	ZNF275	zinc finger protein 275	1.34993	6.10761	1.53033e-06	0.000122608
ENSG00000148942.10	protein_coding	SLC5A12	solute carrier family 5 (sodium/monocarboxylate cotransporter), member 12	3.80764	3.5433	1.53732e-06	0.000122825
ENSG00000105939.8	protein_coding	ZC3HAV1	zinc finger CCCH-type, antiviral 1	0.984029	5.72035	1.5367e-06	0.000122825
ENSG00000267644.1	lincRNA	CTD-2008P7.10	NA	3.29241	-2.71219	1.54048e-06	0.000122906
ENSG00000230160.1	pseudogene	AC004854.5	NA	2.29424	-3.20374	1.54848e-06	0.000123374
ENSG00000164187.6	protein_coding	LMBRD2	LMBR1 domain containing 2	0.852887	5.4538	1.55774e-06	0.00012394
ENSG00000167580.3	protein_coding	AQP2	aquaporin 2 (collecting duct)	4.59068	4.79873	1.56499e-06	0.000124344
ENSG00000229657.2	pseudogene	RP11-494K3.2	NA	2.41111	-1.96558	1.57204e-06	0.000124584
ENSG00000226029.1	lincRNA	RP4-798A10.2	NA	1.60792	1.18517	1.57235e-06	0.000124584
ENSG00000114547.5	protein_coding	ROPN1B	rhophilin associated tail protein 1B	1.95804	-1.47129	1.5773e-06	0.000124805
ENSG00000223697.1	antisense	AF230666.2	NA	2.55409	-1.81893	1.59022e-06	0.000125654
ENSG00000002330.9	protein_coding	BAD	BCL2-associated agonist of cell death	-1.01081	4.14641	1.60001e-06	0.000126253
ENSG00000265136.1	pseudogene	RP13-638C3.6	NA	2.28349	-2.34298	1.60922e-06	0.000126806
ENSG00000248770.1	pseudogene	RP11-665C14.1	NA	2.75238	-2.84969	1.61521e-06	0.00012702
ENSG00000183876.8	protein_coding	ARSI	arylsulfatase family, member I	-2.05245	3.48781	1.61636e-06	0.00012702
ENSG00000236861.2	antisense	AC006378.2	NA	2.26769	-1.00324	1.62979e-06	0.000127901
ENSG00000230319.1	antisense	AL022476.2	NA	1.84198	-1.58641	1.63227e-06	0.00012792
ENSG00000108389.5	protein_coding	MTMR4	myotubularin related protein 4	0.742383	6.33202	1.64027e-06	0.000128373
ENSG00000261207.1	antisense	LA16c-361A3.3	NA	2.67718	-0.909524	1.65499e-06	0.000129348
ENSG00000242199.1	pseudogene	RP11-71H17.1	NA	2.36536	-3.0327	1.66065e-06	0.000129523
ENSG00000263982.1	antisense	RP11-504I13.3	NA	2.17216	-2.19189	1.66174e-06	0.000129523
ENSG00000104897.4	protein_coding	SF3A2	splicing factor 3a, subunit 2, 66kDa	-1.16139	6.0654	1.66822e-06	0.000129676
ENSG00000064666.10	protein_coding	CNN2	calponin 2	-1.47143	6.83524	1.66797e-06	0.000129676
ENSG00000187772.6	protein_coding	LIN28B	lin-28 homolog B (C. elegans)	3.69631	4.07497	1.67265e-06	0.000129845
ENSG00000230872.1	pseudogene	AC092338.5	NA	2.60954	-1.13264	1.69406e-06	0.000131329
ENSG00000266112.1	miRNA	AC007567.1	NA	3.53588	-3.34962	1.70435e-06	0.000131949
ENSG00000255000.1	pseudogene	AC139103.1	NA	2.52739	-2.99001	1.71102e-06	0.00013227
ENSG00000136870.6	protein_coding	ZNF189	zinc finger protein 189	0.851138	5.65872	1.7131e-06	0.00013227
ENSG00000249834.3	pseudogene	PGBD4P3	piggyBac transposable element derived 4 pseudogene 3	1.99286	-2.66794	1.72082e-06	0.000132688
ENSG00000149809.10	protein_coding	TM7SF2	transmembrane 7 superfamily member 2	2.47509	6.15024	1.73634e-06	0.000133705
ENSG00000226312.3	antisense	CFLAR-AS1	CFLAR antisense RNA 1	2.62868	-0.632535	1.74112e-06	0.000133834
ENSG00000232756.1	antisense	RP5-1185I7.1	NA	2.5053	-3.79225	1.74267e-06	0.000133834
ENSG00000233223.2	antisense	AC113189.5	NA	-1.13452	2.0731	1.75246e-06	0.000134406
ENSG00000254844.3	antisense	RP11-728F11.3	NA	3.8365	-2.29599	1.75488e-06	0.000134412
ENSG00000165471.5	protein_coding	MBL2	mannose-binding lectin (protein C) 2, soluble	4.44309	0.552231	1.76793e-06	0.000135051
ENSG00000261604.1	antisense	CTD-2636A23.2	NA	2.55506	0.747008	1.76576e-06	0.000135051
ENSG00000269956.1	antisense	MKNK1-AS1	MKNK1 antisense RNA 1	2.37186	-0.772576	1.77761e-06	0.000135611
ENSG00000250309.2	antisense	CTC-345K18.2	NA	-4.93085	-3.06989	1.7808e-06	0.000135674
ENSG00000228874.1	pseudogene	AC090954.5	NA	2.80184	-3.26965	1.78994e-06	0.00013619
ENSG00000130881.9	protein_coding	LRP3	low density lipoprotein receptor-related protein 3	-0.88931	5.28173	1.79938e-06	0.000136727
ENSG00000114480.8	protein_coding	GBE1	glucan (1,4-alpha-), branching enzyme 1	1.0982	5.05213	1.80846e-06	0.000137235
ENSG00000124568.6	protein_coding	SLC17A1	solute carrier family 17 (organic anion transporter), member 1	3.76618	1.19485	1.81937e-06	0.000137881
ENSG00000249626.1	pseudogene	RP11-496H1.1	NA	2.25638	-1.08511	1.82808e-06	0.000138358
ENSG00000249489.1	pseudogene	GAPDHP70	glyceraldehyde 3 phosphate dehydrogenase pseudogene 70	2.14525	-1.09526	1.8531e-06	0.000140067
ENSG00000248557.1	pseudogene	RP11-390G14.1	NA	2.09554	-1.5763	1.88094e-06	0.00014146
ENSG00000259216.2	pseudogene	RP11-227D13.2	NA	1.71237	-2.55202	1.87653e-06	0.00014146
ENSG00000093100.13	processed_transcript	XXbac-B461K10.4	NA	1.57919	-1.20458	1.88137e-06	0.00014146
ENSG00000223745.3	processed_transcript	RP4-717I23.3	NA	1.26693	4.37308	1.87402e-06	0.00014146
ENSG00000272054.1	sense_intronic	RP11-423P10.2	NA	1.30823	1.30702	1.90347e-06	0.000142934
ENSG00000266179.2	pseudogene	RP11-1113L8.6	NA	2.68855	-3.1093	1.91001e-06	0.00014298
ENSG00000249840.2	pseudogene	AC020947.2	NA	2.23769	-2.16249	1.90792e-06	0.00014298
ENSG00000070061.10	protein_coding	IKBKAP	inhibitor of kappa light polypeptide gene enhancer in B-cells, kinase complex-associated protein	1.04036	6.88332	1.91155e-06	0.00014298
ENSG00000269720.1	lincRNA	CTD-2521M24.5	NA	2.64228	-2.32736	1.91885e-06	0.000143199
ENSG00000157741.9	protein_coding	UBN2	ubinuclein 2	0.804826	6.19858	1.91946e-06	0.000143199
ENSG00000159650.4	protein_coding	UROC1	urocanate hydratase 1	2.30447	-1.38526	1.92669e-06	0.000143552
ENSG00000116783.9	protein_coding	TNNI3K	TNNI3 interacting kinase	4.09499	1.04389	1.94195e-06	0.000144502
ENSG00000263272.1	antisense	CTC-524C5.2	NA	2.87159	2.33663	1.9587e-06	0.00014556
ENSG00000137714.2	protein_coding	FDX1	ferredoxin 1	3.59676	8.11415	1.97372e-06	0.000146487
ENSG00000116133.7	protein_coding	DHCR24	24-dehydrocholesterol reductase	3.635	10.9281	1.98157e-06	0.00014669
ENSG00000095464.9	protein_coding	PDE6C	phosphodiesterase 6C, cGMP-specific, cone, alpha prime	3.08754	-0.291549	1.98114e-06	0.00014669
ENSG00000267006.1	lincRNA	CTC-448F2.4	NA	2.07102	-2.09658	1.98914e-06	0.000146872
ENSG00000143867.5	protein_coding	OSR1	odd-skipped related transciption factor 1	-1.68593	4.77944	1.98902e-06	0.000146872
ENSG00000137252.5	protein_coding	HCRTR2	hypocretin (orexin) receptor 2	3.06931	-0.617234	2.0024e-06	0.000147661
ENSG00000160282.9	protein_coding	FTCD	formimidoyltransferase cyclodeaminase	2.10757	1.83419	2.00549e-06	0.000147699
ENSG00000258179.1	pseudogene	RP11-248E9.7	NA	3.04516	-3.12978	2.02839e-06	0.000149194
ENSG00000232926.1	pseudogene	AC000078.5	NA	2.23095	-1.0665	2.04637e-06	0.000150132
ENSG00000232713.2	pseudogene	AC010733.5	NA	1.4617	-1.11868	2.04549e-06	0.000150132
ENSG00000115419.8	protein_coding	GLS	glutaminase	0.842668	7.13161	2.07644e-06	0.000152144
ENSG00000230077.1	pseudogene	MTAPP2	methylthioadenosine phosphorylase pseudogene 2	1.95935	-1.91733	2.10522e-06	0.000154056
ENSG00000232023.2	lincRNA	AC009410.1	NA	7.43659	1.02468	2.13083e-06	0.000155535
ENSG00000253304.1	protein_coding	TMEM200B	transmembrane protein 200B	-1.27898	3.28843	2.12973e-06	0.000155535
ENSG00000116138.8	protein_coding	DNAJC16	DnaJ (Hsp40) homolog, subfamily C, member 16	0.756404	5.17897	2.1461e-06	0.00015645
ENSG00000205930.4	protein_coding	C21orf49	chromosome 21 open reading frame 49	1.11743	0.246193	2.15039e-06	0.000156565
ENSG00000140284.6	protein_coding	SLC27A2	solute carrier family 27 (fatty acid transporter), member 2	2.92935	2.68168	2.16633e-06	0.000157525
ENSG00000269899.1	sense_intronic	RP11-589N15.2	NA	2.20089	-1.2493	2.17784e-06	0.000158024
ENSG00000162591.11	protein_coding	MEGF6	multiple EGF-like-domains 6	-1.42888	5.17109	2.17869e-06	0.000158024
ENSG00000239392.2	pseudogene	RP11-537H15.4	NA	3.30269	-2.57154	2.20954e-06	0.000160059
ENSG00000115841.15	protein_coding	RMDN2	regulator of microtubule dynamics 2	1.79091	3.62857	2.22609e-06	0.000161055
ENSG00000167460.10	protein_coding	TPM4	tropomyosin 4	-1.00398	8.22348	2.23494e-06	0.000161323
ENSG00000225339.2	lincRNA	RP11-513I15.6	NA	-4.42284	-3.27668	2.23541e-06	0.000161323
ENSG00000264012.1	antisense	RP11-627G18.2	NA	3.51063	-0.841716	2.24013e-06	0.000161461
ENSG00000139505.10	protein_coding	MTMR6	myotubularin related protein 6	0.711564	5.56908	2.2457e-06	0.000161659
ENSG00000175206.6	protein_coding	NPPA	natriuretic peptide A	7.02425	7.20774	2.26593e-06	0.000162708
ENSG00000172893.11	protein_coding	DHCR7	7-dehydrocholesterol reductase	2.39147	6.99967	2.26487e-06	0.000162708
ENSG00000165555.5	protein_coding	NOXRED1	NADP-dependent oxidoreductase domain containing 1	1.47794	-0.328505	2.27911e-06	0.00016345
ENSG00000152256.8	protein_coding	PDK1	pyruvate dehydrogenase kinase, isozyme 1	1.58582	5.8264	2.28728e-06	0.000163531
ENSG00000266993.1	antisense	RP4-657D16.3	NA	1.37101	0.467342	2.28316e-06	0.000163531
ENSG00000213722.4	protein_coding	DDAH2	dimethylarginine dimethylaminohydrolase 2	-1.15909	6.77646	2.28878e-06	0.000163531
ENSG00000182263.9	protein_coding	FIGN	fidgetin	1.32396	4.57817	2.3059e-06	0.00016455
ENSG00000166426.7	protein_coding	CRABP1	cellular retinoic acid binding protein 1	-2.82749	4.9975	2.31554e-06	0.000165033
ENSG00000233231.1	pseudogene	HNRNPA1P49	NA	2.90505	-0.380332	2.34146e-06	0.000166673
ENSG00000253667.2	pseudogene	RP11-30L15.4	NA	2.75688	-0.359839	2.35904e-06	0.000167717
ENSG00000174156.8	protein_coding	GSTA3	glutathione S-transferase alpha 3	5.78641	1.49717	2.36597e-06	0.000168001
ENSG00000268656.1	protein_coding	AC110084.1	NA	2.51907	-2.86888	2.38443e-06	0.000169103
ENSG00000166667.8	pseudogene	SPDYE6	speedy/RINGO cell cycle regulator family member E6	2.16952	-2.62563	2.40476e-06	0.000170335
ENSG00000258571.1	pseudogene	PTTG4P	pituitary tumor-transforming 4 pseudogene	2.51145	-2.24049	2.42968e-06	0.000171465
ENSG00000004059.6	protein_coding	ARF5	ADP-ribosylation factor 5	-0.733828	6.18707	2.42636e-06	0.000171465
ENSG00000071051.9	protein_coding	NCK2	NCK adaptor protein 2	-0.822059	6.18154	2.4293e-06	0.000171465
ENSG00000259351.1	antisense	RP11-111E14.1	NA	2.37177	-2.65342	2.43659e-06	0.000171531
ENSG00000267781.1	pseudogene	SLC25A36P1	NA	2.0026	-2.48987	2.43431e-06	0.000171531
ENSG00000235462.1	pseudogene	TAB3P1	TGF-beta activated kinase 1/MAP3K7 binding protein 3 pseudogene 1	3.7577	-2.67107	2.44848e-06	0.000172157
ENSG00000229122.1	sense_intronic	AGBL5-IT1	NA	1.54543	-1.39674	2.45656e-06	0.000172515
ENSG00000244061.1	pseudogene	RP11-389C8.1	NA	1.62223	-2.82245	2.47099e-06	0.000173316
ENSG00000232640.1	antisense	RP1-266L20.2	NA	2.28115	0.572122	2.47899e-06	0.000173665
ENSG00000196233.7	protein_coding	LCOR	ligand dependent nuclear receptor corepressor	0.776807	5.96837	2.49136e-06	0.000174319
ENSG00000258951.1	pseudogene	KRT18P7	keratin 18 pseudogene 7	2.28149	-1.72328	2.49608e-06	0.000174437
ENSG00000224138.1	antisense	AC000123.4	NA	3.07277	0.150511	2.52077e-06	0.000174675
ENSG00000260510.1	antisense	AC004381.7	NA	2.40448	-2.52519	2.51007e-06	0.000174675
ENSG00000269794.1	pseudogene	AC010642.2	NA	2.17316	-2.52871	2.51637e-06	0.000174675
ENSG00000260279.1	antisense	AC137932.5	NA	1.77325	-0.608792	2.5144e-06	0.000174675
ENSG00000265688.1	antisense	MAFG-AS1	MAFG antisense RNA 1 (head to head)	-1.29598	1.38255	2.50762e-06	0.000174675
ENSG00000177374.7	protein_coding	HIC1	hypermethylated in cancer 1	-1.34171	5.59023	2.52032e-06	0.000174675
ENSG00000269554.1	protein_coding	AL590822.2	NA	-5.39367	-2.58008	2.51719e-06	0.000174675
ENSG00000224468.2	antisense	RP11-181K3.4	NA	3.00488	-0.50572	2.5283e-06	0.000174986
ENSG00000257964.1	antisense	RP11-133N21.10	NA	2.34132	-1.70355	2.53628e-06	0.000175116
ENSG00000267439.1	antisense	AC002398.11	NA	2.0541	-0.671143	2.53373e-06	0.000175116
ENSG00000238566.1	snoRNA	snoU13	NA	3.01622	-3.61988	2.54546e-06	0.000175211
ENSG00000257456.1	antisense	RP11-310I24.1	NA	2.13502	-2.94283	2.54074e-06	0.000175211
ENSG00000235701.1	pseudogene	PCBP2P1	poly(rC) binding protein 2 pseudogene 1	1.72375	-1.79809	2.5468e-06	0.000175211
ENSG00000248698.1	lincRNA	RP11-341G5.3	NA	2.16757	-2.95312	2.55904e-06	0.000175842
ENSG00000166225.4	protein_coding	FRS2	fibroblast growth factor receptor substrate 2	0.738372	5.95151	2.58277e-06	0.000177089
ENSG00000160957.7	protein_coding	RECQL4	RecQ protein-like 4	-0.9487	4.28359	2.58335e-06	0.000177089
ENSG00000241935.4	protein_coding	HOGA1	4-hydroxy-2-oxoglutarate aldolase 1	2.01212	2.05637	2.5969e-06	0.000177662
ENSG00000271430.1	sense_intronic	RP3-368A4.5	NA	1.19171	4.745	2.5979e-06	0.000177662
ENSG00000257940.1	lincRNA	RP11-248E9.6	NA	6.06857	-2.06547	2.61044e-06	0.000178307
ENSG00000124588.15	protein_coding	NQO2	NAD(P)H dehydrogenase, quinone 2	1.04985	4.24643	2.61574e-06	0.000178457
ENSG00000271533.1	sense_intronic	RP3-368A4.6	NA	1.47993	4.51785	2.62842e-06	0.00017911
ENSG00000232615.4	pseudogene	CTD-2012J19.1	NA	1.82106	-2.69004	2.6365e-06	0.000179447
ENSG00000232310.2	lincRNA	RP11-557H15.4	NA	1.74597	-1.79666	2.65312e-06	0.000180365
ENSG00000170369.3	protein_coding	CST2	cystatin SA	7.1556	0.500551	2.67087e-06	0.000181357
ENSG00000054983.12	protein_coding	GALC	galactosylceramidase	1.44063	6.68171	2.68755e-06	0.000182274
ENSG00000241218.1	pseudogene	RP11-446H18.1	NA	2.71411	0.0103444	2.69172e-06	0.000182342
ENSG00000140675.8	protein_coding	SLC5A2	solute carrier family 5 (sodium/glucose cotransporter), member 2	3.11902	1.40043	2.72562e-06	0.000184368
ENSG00000254294.1	pseudogene	IMPDH1P6	IMP (inosine monophosphate) dehydrogenase 1 pseudogene 6	1.59859	-3.06442	2.73126e-06	0.000184368
ENSG00000115902.6	protein_coding	SLC1A4	solute carrier family 1 (glutamate/neutral amino acid transporter), member 4	1.37305	5.40318	2.72947e-06	0.000184368
ENSG00000249947.2	pseudogene	XBP1P1	X-box binding protein 1 pseudogene 1	1.56472	-1.45542	2.74239e-06	0.000184902
ENSG00000224678.3	pseudogene	GAPDHP46	glyceraldehyde 3 phosphate dehydrogenase pseudogene 46	1.96721	-2.11288	2.75322e-06	0.000185414
ENSG00000240791.1	pseudogene	RP11-100G15.5	NA	2.57587	-2.61753	2.75783e-06	0.000185508
ENSG00000171658.4	pseudogene	RP11-443P15.2	NA	2.3618	-1.69645	2.77232e-06	0.000186264
ENSG00000260442.1	antisense	RP11-22P6.3	NA	-1.8268	0.193821	2.79916e-06	0.000187848
ENSG00000138356.9	protein_coding	AOX1	aldehyde oxidase 1	3.01583	4.9185	2.81978e-06	0.000188571
ENSG00000269175.1	protein_coding	AC093157.1	NA	2.22823	-0.37013	2.81867e-06	0.000188571
ENSG00000233690.1	pseudogene	EBAG9P1	estrogen receptor binding site associated, antigen, 9 pseudogene 1	1.51241	-1.5522	2.81327e-06	0.000188571
ENSG00000176406.16	protein_coding	RIMS2	regulating synaptic membrane exocytosis 2	3.00551	3.09954	2.83111e-06	0.000189108
ENSG00000253618.1	antisense	RP11-394O4.4	NA	2.23463	-2.33021	2.84592e-06	0.000189656
ENSG00000261096.1	sense_overlapping	RP11-690I21.2	NA	1.34212	-1.34466	2.84512e-06	0.000189656
ENSG00000125633.6	protein_coding	CCDC93	coiled-coil domain containing 93	0.579718	6.31319	2.85087e-06	0.000189766
ENSG00000232563.1	pseudogene	AC026214.2	NA	2.52711	-3.56054	2.87593e-06	0.000191078
ENSG00000094963.9	protein_coding	FMO2	flavin containing monooxygenase 2 (non-functional)	2.11512	0.614727	2.87723e-06	0.000191078
ENSG00000239482.2	lincRNA	RP11-90K6.1	NA	3.19712	0.187671	2.88096e-06	0.000191105
ENSG00000249425.1	lincRNA	RP11-502M1.2	NA	3.67992	-2.73265	2.90646e-06	0.000192574
ENSG00000211452.6	protein_coding	DIO1	deiodinase, iodothyronine, type I	2.94391	-0.158268	2.91696e-06	0.000193047
ENSG00000123144.6	protein_coding	C19orf43	chromosome 19 open reading frame 43	-0.914427	6.96009	2.92173e-06	0.00019314
ENSG00000129151.4	protein_coding	BBOX1	butyrobetaine (gamma), 2-oxoglutarate dioxygenase (gamma-butyrobetaine hydroxylase) 1	2.99007	1.66116	2.93812e-06	0.000193669
ENSG00000145217.9	protein_coding	SLC26A1	solute carrier family 26 (anion exchanger), member 1	2.30953	3.19546	2.93685e-06	0.000193669
ENSG00000142089.11	protein_coding	IFITM3	interferon induced transmembrane protein 3	-1.05189	6.50813	2.93985e-06	0.000193669
ENSG00000233766.2	antisense	AC098617.1	NA	2.04817	-1.52258	2.96961e-06	0.000195406
ENSG00000263842.1	miRNA	AC104986.1	NA	2.41628	-2.66206	2.98843e-06	0.000195971
ENSG00000237437.1	pseudogene	ASS1P12	argininosuccinate synthetase 1 pseudogene 12	2.19178	-1.14345	2.98664e-06	0.000195971
ENSG00000134852.10	protein_coding	CLOCK	clock circadian regulator	0.80485	6.127	2.98413e-06	0.000195971
ENSG00000264044.1	processed_transcript	RP11-192H23.7	NA	2.09847	-2.01204	3.00089e-06	0.000196379
ENSG00000271380.1	antisense	RP11-307C12.12	NA	-1.70203	0.0632721	3.00149e-06	0.000196379
ENSG00000176956.8	protein_coding	LY6H	lymphocyte antigen 6 complex, locus H	-2.1219	2.78337	3.034e-06	0.00019828
ENSG00000233122.1	pseudogene	CTAGE7P	CTAGE family, member 7, pseudogene	2.10963	-0.144604	3.06261e-06	0.000199695
ENSG00000023909.5	protein_coding	GCLM	glutamate-cysteine ligase, modifier subunit	1.1156	4.31542	3.06151e-06	0.000199695
ENSG00000132185.12	protein_coding	FCRLA	Fc receptor-like A	3.38132	1.07866	3.07078e-06	0.000199775
ENSG00000232059.2	pseudogene	RP11-173A6.2	NA	2.06685	-0.0629789	3.06802e-06	0.000199775
ENSG00000244089.1	pseudogene	HMGB1P30	high mobility group box 1 pseudogene 30	3.89072	-1.93678	3.08022e-06	0.00020004
ENSG00000197969.7	protein_coding	VPS13A	vacuolar protein sorting 13 homolog A (S. cerevisiae)	0.929206	6.49763	3.08182e-06	0.00020004
ENSG00000257150.1	pseudogene	PGAM1P5	phosphoglycerate mutase 1 pseudogene 5	1.99408	-0.577917	3.08891e-06	0.000200274
ENSG00000233588.1	pseudogene	CYP51P2	NA	2.35477	-0.151775	3.09965e-06	0.000200743
ENSG00000216809.1	pseudogene	RP11-57K17.1	NA	1.6981	0.176663	3.11471e-06	0.000201491
ENSG00000249379.1	antisense	RP1-27K12.4	NA	2.25995	-2.09427	3.13978e-06	0.000202885
ENSG00000250893.1	antisense	RP11-588L15.2	NA	4.79146	-1.04049	3.15593e-06	0.000203699
ENSG00000153086.9	protein_coding	ACMSD	aminocarboxymuconate semialdehyde decarboxylase	2.72524	1.21132	3.19232e-06	0.000205817
ENSG00000244556.1	pseudogene	RP11-128A6.2	NA	2.46917	-1.55104	3.20066e-06	0.000206117
ENSG00000231170.1	antisense	AC002451.3	NA	1.59575	-1.39653	3.20415e-06	0.000206117
ENSG00000197467.9	protein_coding	COL13A1	collagen, type XIII, alpha 1	-1.69157	4.18719	3.20789e-06	0.000206127
ENSG00000104529.13	protein_coding	EEF1D	eukaryotic translation elongation factor 1 delta (guanine nucleotide exchange protein)	-1.00124	7.87869	3.21197e-06	0.000206158
ENSG00000203900.2	processed_transcript	RP11-261N11.8	NA	3.87698	0.0998787	3.22039e-06	0.000206468
ENSG00000231725.1	pseudogene	VN1R110P	vomeronasal 1 receptor 110 pseudogene	3.20795	-2.9627	3.23591e-06	0.000207232
ENSG00000259635.1	antisense	AC100830.3	NA	1.54302	-1.85456	3.26189e-06	0.000208663
ENSG00000272442.1	protein_coding	TMEM151B	transmembrane protein 151B	2.37484	-1.08262	3.2915e-06	0.000210323
ENSG00000230224.1	pseudogene	PHBP9	prohibitin pseudogene 9	2.55806	-0.383277	3.30732e-06	0.000211099
ENSG00000214243.3	pseudogene	AC004980.10	NA	2.32868	-2.47714	3.31328e-06	0.000211244
ENSG00000198743.5	protein_coding	SLC5A3	solute carrier family 5 (sodium/myo-inositol cotransporter), member 3	1.03526	6.05181	3.32202e-06	0.000211567
ENSG00000057252.8	protein_coding	SOAT1	sterol O-acyltransferase 1	2.38403	7.27882	3.32939e-06	0.000211572
ENSG00000099953.5	protein_coding	MMP11	matrix metallopeptidase 11 (stromelysin 3)	-1.27376	4.07872	3.32946e-06	0.000211572
ENSG00000213963.2	sense_overlapping	AC074286.1	NA	1.08061	1.78949	3.36835e-06	0.000213335
ENSG00000166046.6	protein_coding	TCP11L2	t-complex 11, testis-specific-like 2	0.943308	3.52052	3.36621e-06	0.000213335
ENSG00000114315.3	protein_coding	HES1	hes family bHLH transcription factor 1	-1.1426	5.52906	3.365e-06	0.000213335
ENSG00000272447.1	lincRNA	RP11-182L21.6	NA	-1.34017	1.59693	3.37609e-06	0.00021359
ENSG00000254317.1	antisense	RP11-473O4.5	NA	2.22446	-1.27604	3.40172e-06	0.000214974
ENSG00000271161.1	pseudogene	RP11-708J19.2	NA	2.21853	-1.51311	3.4093e-06	0.000215184
ENSG00000249492.1	processed_transcript	RP11-159F24.3	NA	1.81063	-1.12614	3.41253e-06	0.000215184
ENSG00000203870.5	protein_coding	SMIM9	small integral membrane protein 9	2.64207	-4.00002	3.4275e-06	0.000215891
ENSG00000074219.9	protein_coding	TEAD2	TEA domain family member 2	-1.38502	6.57518	3.46781e-06	0.000218191
ENSG00000145692.10	protein_coding	BHMT	betaine--homocysteine S-methyltransferase	3.12753	4.16684	3.47178e-06	0.000218202
ENSG00000232517.2	pseudogene	AC112198.1	NA	2.78044	-0.811029	3.47841e-06	0.000218379
ENSG00000249695.2	antisense	RP11-598F7.4	NA	1.99913	-1.78922	3.54181e-06	0.000222117
ENSG00000162444.11	protein_coding	RBP7	retinol binding protein 7, cellular	2.91017	2.30013	3.55452e-06	0.000222428
ENSG00000225419.1	pseudogene	RPL21P3	ribosomal protein L21 pseudogene 3	1.82832	-1.56295	3.55097e-06	0.000222428
ENSG00000255710.2	pseudogene	RP11-667M19.9	NA	2.16167	-0.103947	3.56637e-06	0.000222927
ENSG00000251229.1	pseudogene	RP11-503N18.5	NA	2.33107	-1.64978	3.57033e-06	0.000222932
ENSG00000250892.1	pseudogene	RP11-1365D11.1	NA	2.26635	-1.55585	3.58225e-06	0.000223433
ENSG00000268947.1	sense_intronic	AD000684.2	NA	2.00319	-0.557318	3.5903e-06	0.000223693
ENSG00000198832.6	protein_coding	RP3-412A9.11	NA	-1.47787	3.04934	3.60558e-06	0.000224401
ENSG00000203886.4	antisense	CYP17A1-AS1	CYP17A1 antisense RNA 1	4.0007	-1.10145	3.62207e-06	0.000225184
ENSG00000256373.1	lincRNA	RP11-711K1.8	NA	3.47589	-3.13191	3.64189e-06	0.000226171
ENSG00000135736.5	protein_coding	CCDC102A	coiled-coil domain containing 102A	-0.963181	4.05117	3.67997e-06	0.000228043
ENSG00000118231.4	protein_coding	CRYGD	crystallin, gamma D	-4.14633	-2.45626	3.67819e-06	0.000228043
ENSG00000236431.1	pseudogene	AC009237.11	NA	2.51808	-1.20132	3.69736e-06	0.000228874
ENSG00000259763.1	lincRNA	RP11-327J17.1	NA	2.94752	-1.8674	3.73204e-06	0.00022971
ENSG00000183833.12	protein_coding	MAATS1	MYCBP-associated, testis expressed 1	2.05434	2.96272	3.72262e-06	0.00022971
ENSG00000166800.5	protein_coding	LDHAL6A	lactate dehydrogenase A-like 6A	1.60859	-0.35715	3.72745e-06	0.00022971
ENSG00000251364.2	antisense	CTD-2516F10.2	NA	1.20959	1.08009	3.71761e-06	0.00022971
ENSG00000117500.8	protein_coding	TMED5	transmembrane emp24 protein transport domain containing 5	0.892737	6.31468	3.73088e-06	0.00022971
ENSG00000105372.2	protein_coding	RPS19	ribosomal protein S19	-1.04078	9.07829	3.73487e-06	0.00022971
ENSG00000034693.10	protein_coding	PEX3	peroxisomal biogenesis factor 3	1.2187	4.51664	3.73919e-06	0.00022973
ENSG00000253955.1	antisense	CTB-33O18.3	NA	2.63061	-0.773125	3.75598e-06	0.000230515
ENSG00000196236.7	protein_coding	XPNPEP3	X-prolyl aminopeptidase (aminopeptidase P) 3, putative	0.659702	4.79922	3.7989e-06	0.000232652
ENSG00000204498.6	protein_coding	NFKBIL1	nuclear factor of kappa light polypeptide gene enhancer in B-cells inhibitor-like 1	-0.888431	4.03288	3.79665e-06	0.000232652
ENSG00000198744.5	pseudogene	RP5-857K21.11	NA	1.82374	8.14682	3.82835e-06	0.000234206
ENSG00000232879.2	pseudogene	RP11-544M22.3	NA	2.64156	-2.89767	3.86125e-06	0.000235968
ENSG00000162399.6	protein_coding	BSND	barttin CLCNK-type chloride channel accessory beta subunit	3.02813	-0.263013	3.86554e-06	0.000235979
ENSG00000241828.2	pseudogene	RP11-277J24.1	NA	3.19764	-3.53111	3.88732e-06	0.000237056
ENSG00000258515.1	antisense	RP11-203M5.7	NA	2.99608	0.296378	3.91539e-06	0.000238515
ENSG00000175445.10	protein_coding	LPL	lipoprotein lipase	2.80374	5.07257	3.92765e-06	0.000239008
ENSG00000182272.7	protein_coding	B4GALNT4	beta-1,4-N-acetyl-galactosaminyl transferase 4	-1.72966	5.43633	3.94743e-06	0.000239958
ENSG00000167711.9	protein_coding	SERPINF2	serpin peptidase inhibitor, clade F (alpha-2 antiplasmin, pigment epithelium derived factor), member 2	2.56915	3.55218	3.98663e-06	0.000242084
ENSG00000263624.1	antisense	RP11-45M22.3	NA	2.57907	-0.919014	4.00774e-06	0.00024311
ENSG00000178772.6	protein_coding	CPN2	carboxypeptidase N, polypeptide 2	4.36624	1.85561	4.04984e-06	0.000245404
ENSG00000164675.6	protein_coding	IQUB	IQ motif and ubiquitin domain containing	1.57628	0.538907	4.06507e-06	0.000246067
ENSG00000215875.4	pseudogene	ST13P20	suppression of tumorigenicity 13 (colon carcinoma) (Hsp70 interacting protein) pseudogene 20	1.72936	-1.99067	4.09518e-06	0.000247629
ENSG00000089057.10	protein_coding	SLC23A2	solute carrier family 23 (ascorbic acid transporter), member 2	1.74282	6.98032	4.12105e-06	0.000248931
ENSG00000137819.9	protein_coding	PAQR5	progestin and adipoQ receptor family member V	2.16381	3.58819	4.2034e-06	0.000253639
ENSG00000180712.3	lincRNA	RP11-290F5.2	NA	3.19223	1.27255	4.2471e-06	0.000255576
ENSG00000225527.1	antisense	RP11-383B4.4	NA	2.35716	-1.45061	4.24046e-06	0.000255576
ENSG00000188647.8	protein_coding	PTAR1	protein prenyltransferase alpha subunit repeat containing 1	0.777327	6.53537	4.24884e-06	0.000255576
ENSG00000255548.1	antisense	RP11-617B3.2	NA	2.46402	-2.32816	4.35333e-06	0.000261587
ENSG00000264577.1	antisense	AC010761.8	NA	1.59212	0.00768231	4.35924e-06	0.000261668
ENSG00000238920.1	snoRNA	snoU13	NA	5.76979	-1.39094	4.37421e-06	0.000261883
ENSG00000253616.1	antisense	RP11-875O11.3	NA	3.2502	-2.1486	4.38105e-06	0.000261883
ENSG00000264056.1	miRNA	MIR5685	microRNA 5685	2.55072	-3.6057	4.37888e-06	0.000261883
ENSG00000239254.1	pseudogene	RP11-365F18.3	NA	2.18472	-2.03663	4.37503e-06	0.000261883
ENSG00000226186.1	pseudogene	TCEB1P21	transcription elongation factor B (SIII), polypeptide 1 pseudogene 21	2.57543	-2.99687	4.39116e-06	0.000262214
ENSG00000111181.8	protein_coding	SLC6A12	solute carrier family 6 (neurotransmitter transporter), member 12	1.94799	0.877813	4.47044e-06	0.000266671
ENSG00000272374.1	lincRNA	RP3-329A5.8	NA	1.56567	1.2432	4.47833e-06	0.000266865
ENSG00000203985.6	protein_coding	LDLRAD1	low density lipoprotein receptor class A domain containing 1	5.50492	-1.23269	4.51807e-06	0.000268954
ENSG00000256452.1	antisense	RP11-667M19.10	NA	2.76877	-2.25907	4.52858e-06	0.0002693
ENSG00000269047.1	protein_coding	AC009041.2	NA	-3.91474	-3.57331	4.54286e-06	0.00026987
ENSG00000270510.1	pseudogene	RP11-777F6.3	NA	2.0278	-1.26229	4.58664e-06	0.00027219
ENSG00000262222.1	antisense	RP11-876N24.4	NA	1.50706	-0.842036	4.61043e-06	0.000273038
ENSG00000138448.7	protein_coding	ITGAV	integrin, alpha V	0.899947	7.41151	4.60952e-06	0.000273038
ENSG00000222460.1	misc_RNA	RN7SKP271	NA	2.42984	-2.42441	4.64394e-06	0.000274739
ENSG00000269982.1	antisense	RP11-1020A11.2	NA	1.92978	1.56549	4.65167e-06	0.000274913
ENSG00000178075.15	protein_coding	GRAMD1C	GRAM domain containing 1C	1.37796	2.84179	4.68043e-06	0.000276328
ENSG00000112137.12	protein_coding	PHACTR1	phosphatase and actin regulator 1	1.7894	3.60586	4.69494e-06	0.000276617
ENSG00000135423.8	protein_coding	GLS2	glutaminase 2 (liver, mitochondrial)	1.63501	1.71491	4.69241e-06	0.000276617
ENSG00000113924.7	protein_coding	HGD	homogentisate 1,2-dioxygenase	2.70379	2.42834	4.70725e-06	0.000277057
ENSG00000240520.1	pseudogene	UOX	urate oxidase, pseudogene	4.54062	-0.0417867	4.7196e-06	0.000277346
ENSG00000239415.1	processed_transcript	AP001469.9	NA	2.14918	1.05055	4.72181e-06	0.000277346
ENSG00000272037.1	antisense	KB-431C1.5	NA	2.40597	0.39987	4.74643e-06	0.000278508
ENSG00000230280.2	pseudogene	HNRNPA1P59	heterogeneous nuclear ribonucleoprotein A1 pseudogene 59	1.72271	-1.20469	4.76789e-06	0.000279345
ENSG00000262180.1	protein_coding	OCLM	oculomedin	1.55756	-0.445949	4.7729e-06	0.000279345
ENSG00000131018.18	protein_coding	SYNE1	spectrin repeat containing, nuclear envelope 1	1.10245	7.85917	4.7753e-06	0.000279345
ENSG00000130943.5	protein_coding	PKDREJ	polycystin (PKD) family receptor for egg jelly	2.00493	0.33716	4.80706e-06	0.000280632
ENSG00000232545.1	sense_intronic	KB-318B8.7	NA	1.79425	-0.43284	4.80242e-06	0.000280632
ENSG00000144406.13	protein_coding	UNC80	unc-80 homolog (C. elegans)	1.80621	3.93352	4.83637e-06	0.000281781
ENSG00000020181.13	protein_coding	GPR124	G protein-coupled receptor 124	-1.11792	7.30136	4.83656e-06	0.000281781
ENSG00000267361.1	pseudogene	LOC100421166	SEC24 family member A pseudogene	2.35819	-1.19921	4.88088e-06	0.000284075
ENSG00000257178.2	sense_intronic	MIR10A	microRNA 10a	3.13219	-1.07088	4.88935e-06	0.00028428
ENSG00000138606.15	protein_coding	SHF	Src homology 2 domain containing F	-1.19662	3.64331	4.89644e-06	0.000284404
ENSG00000259118.1	antisense	RP11-840I19.3	NA	1.82677	-1.45607	4.91544e-06	0.00028522
ENSG00000071564.10	protein_coding	TCF3	transcription factor 3	-1.27266	7.36581	5.02031e-06	0.000291011
ENSG00000145244.7	protein_coding	CORIN	corin, serine peptidase	4.2332	4.78295	5.02733e-06	0.000291124
ENSG00000237672.1	pseudogene	KRR1P1	KRR1, small subunit (SSU) processome component, homolog (yeast) pseudogene 1	2.48148	-1.32167	5.05042e-06	0.000292166
ENSG00000144445.11	protein_coding	KANSL1L	KAT8 regulatory NSL complex subunit 1-like	0.752038	5.45648	5.06018e-06	0.000292437
ENSG00000265415.1	antisense	CTD-2510F5.4	NA	2.97573	0.278832	5.07993e-06	0.000293283
ENSG00000270110.1	antisense	RP5-1139B12.4	NA	3.39452	0.0361294	5.09066e-06	0.000293313
ENSG00000164506.10	protein_coding	STXBP5	syntaxin binding protein 5 (tomosyn)	1.10566	4.96148	5.08678e-06	0.000293313
ENSG00000234684.1	processed_transcript	SDCBP2-AS1	SDCBP2 antisense RNA 1	1.02533	1.5024	5.12405e-06	0.000294915
ENSG00000221792.1	miRNA	MIR1282	microRNA 1282	-4.15839	-3.43276	5.12873e-06	0.000294915
ENSG00000243352.2	misc_RNA	RN7SL8P	RNA, 7SL, cytoplasmic 8, pseudogene	3.88645	-0.734926	5.14498e-06	0.000294963
ENSG00000271064.1	pseudogene	RP11-792A8.3	NA	2.18964	-1.95768	5.14209e-06	0.000294963
ENSG00000271817.1	snoRNA	U3	NA	1.59421	-2.02199	5.14491e-06	0.000294963
ENSG00000170099.5	protein_coding	SERPINA6	serpin peptidase inhibitor, clade A (alpha-1 antiproteinase, antitrypsin), member 6	3.63541	0.0375205	5.16978e-06	0.00029609
ENSG00000230024.1	lincRNA	RP11-95P13.1	NA	1.91713	-2.7475	5.18681e-06	0.000296769
ENSG00000178146.9	pseudogene	RP1-232L22__B.1	NA	2.9623	-2.25448	5.19435e-06	0.000296905
ENSG00000236627.1	lincRNA	RP11-252P19.1	NA	2.46567	-3.3949	5.21923e-06	0.000298031
ENSG00000259626.2	pseudogene	RP11-925D8.2	NA	2.67899	-3.70645	5.23414e-06	0.000298585
ENSG00000253106.1	antisense	RP11-158K1.3	NA	1.22414	1.68691	5.25491e-06	0.000299473
ENSG00000134072.6	protein_coding	CAMK1	calcium/calmodulin-dependent protein kinase I	-1.12309	2.71133	5.28269e-06	0.000300757
ENSG00000170035.11	protein_coding	UBE2E3	ubiquitin-conjugating enzyme E2E 3	-0.839524	6.34741	5.31041e-06	0.000302036
ENSG00000187783.7	protein_coding	TMEM72	transmembrane protein 72	2.72884	2.85508	5.34528e-06	0.000303718
ENSG00000118596.7	protein_coding	SLC16A7	solute carrier family 16 (monocarboxylate transporter), member 7	1.63881	4.12776	5.35798e-06	0.000304139
ENSG00000262147.1	antisense	RP13-638C3.3	NA	1.5856	-2.27547	5.36494e-06	0.000304234
ENSG00000261002.1	antisense	RP11-546B15.1	NA	2.20341	-1.78435	5.37467e-06	0.000304485
ENSG00000263050.1	lincRNA	RP11-667K14.3	NA	2.0808	-0.573438	5.40523e-06	0.000305915
ENSG00000132874.9	protein_coding	SLC14A2	solute carrier family 14 (urea transporter), member 2	2.91108	1.6073	5.4315e-06	0.000307099
ENSG00000185946.11	protein_coding	RNPC3	RNA-binding region (RNP1, RRM) containing 3	1.03718	4.77416	5.45302e-06	0.000307846
ENSG00000119927.9	protein_coding	GPAM	glycerol-3-phosphate acyltransferase, mitochondrial	0.905265	5.5928	5.45542e-06	0.000307846
ENSG00000143257.7	protein_coding	NR1I3	nuclear receptor subfamily 1, group I, member 3	1.97083	-0.549807	5.52733e-06	0.000311597
ENSG00000223753.2	pseudogene	GHc-602D8.2	NA	3.47735	-3.88505	5.54718e-06	0.000312103
ENSG00000268458.1	lincRNA	CTC-471J1.9	NA	2.20732	-3.26488	5.54546e-06	0.000312103
ENSG00000099219.9	protein_coding	ERMP1	endoplasmic reticulum metallopeptidase 1	1.33838	6.357	5.57303e-06	0.000313251
ENSG00000260932.1	antisense	RP11-483P21.6	NA	2.18393	-2.99916	5.5805e-06	0.000313365
ENSG00000164756.8	protein_coding	SLC30A8	solute carrier family 30 (zinc transporter), member 8	2.69446	1.19836	5.61184e-06	0.000314817
ENSG00000178301.3	protein_coding	AQP11	aquaporin 11	2.1871	3.14577	5.63033e-06	0.000315238
ENSG00000117877.6	protein_coding	CD3EAP	CD3e molecule, epsilon associated protein	-1.31733	2.13497	5.62501e-06	0.000315238
ENSG00000183977.9	protein_coding	PP2D1	protein phosphatase 2C-like domain containing 1	2.16167	-0.929053	5.65037e-06	0.000316052
ENSG00000248692.1	antisense	RP11-84A1.3	NA	2.43451	-0.793676	5.6872e-06	0.000317803
ENSG00000239486.1	pseudogene	RP11-163E9.1	NA	1.92153	-2.49	5.70329e-06	0.000318392
ENSG00000127774.6	protein_coding	EMC6	ER membrane protein complex subunit 6	-1.98354	3.17914	5.70956e-06	0.000318433
ENSG00000202215.1	snRNA	RNU1-51P	NA	2.74067	-3.47686	5.73968e-06	0.000319802
ENSG00000249177.1	pseudogene	MTND4P29	MT-ND4 pseudogene 29	2.96387	-3.39724	5.77034e-06	0.000321199
ENSG00000112499.7	protein_coding	SLC22A2	solute carrier family 22 (organic cation transporter), member 2	3.42329	0.536171	5.81537e-06	0.000323392
ENSG00000152700.9	protein_coding	SAR1B	secretion associated, Ras related GTPase 1B	0.914884	5.82467	5.82999e-06	0.000323705
ENSG00000256537.1	pseudogene	RP11-785H5.1	NA	-2.23064	0.849544	5.83226e-06	0.000323705
ENSG00000240529.1	processed_transcript	RP11-247I13.7	NA	2.11275	0.840588	5.8409e-06	0.000323871
ENSG00000096968.8	protein_coding	JAK2	Janus kinase 2	0.926616	4.99233	5.88141e-06	0.000325803
ENSG00000130811.6	protein_coding	EIF3G	eukaryotic translation initiation factor 3, subunit G	-0.760557	7.02706	5.89687e-06	0.000326345
ENSG00000244161.1	antisense	FLNB-AS1	FLNB antisense RNA 1	2.02874	1.5921	5.91861e-06	0.000327232
ENSG00000169758.8	protein_coding	C15orf27	chromosome 15 open reading frame 27	2.32985	2.16863	5.92543e-06	0.000327295
ENSG00000261758.1	antisense	RP11-102M11.2	NA	1.64869	-2.71289	5.97847e-06	0.000329907
ENSG00000106460.13	protein_coding	TMEM106B	transmembrane protein 106B	0.685855	6.86772	5.98501e-06	0.000329951
ENSG00000147003.5	protein_coding	TMEM27	transmembrane protein 27	1.28699	1.10153	6.04026e-06	0.000332678
ENSG00000237641.1	pseudogene	RP11-690I21.1	NA	2.10729	-1.97718	6.04835e-06	0.000332804
ENSG00000149506.6	protein_coding	ZP1	zona pellucida glycoprotein 1 (sperm receptor)	2.71162	-1.38733	6.11435e-06	0.000335897
ENSG00000077312.4	protein_coding	SNRPA	small nuclear ribonucleoprotein polypeptide A	-0.92193	5.97652	6.11626e-06	0.000335897
ENSG00000224265.1	lincRNA	RP11-168L22.2	NA	4.18574	-3.42103	6.1399e-06	0.000336874
ENSG00000255241.1	antisense	RP11-164N3.3	NA	3.39989	-2.72591	6.17399e-06	0.000338421
ENSG00000271579.1	lincRNA	RP11-116D17.3	NA	3.73393	0.392986	6.21506e-06	0.000340347
ENSG00000157833.8	protein_coding	GAREML	GRB2 associated, regulator of MAPK1-like	-1.3367	3.77034	6.24684e-06	0.000341762
ENSG00000269124.1	antisense	AC007193.10	NA	2.78887	0.156048	6.25736e-06	0.000342012
ENSG00000187957.7	protein_coding	DNER	delta/notch-like EGF repeat containing	2.57073	5.0841	6.27903e-06	0.000342544
ENSG00000231561.2	pseudogene	CEACAMP5	carcinoembryonic antigen-related cell adhesion molecule pseudogene 5	2.52316	-1.80122	6.27474e-06	0.000342544
ENSG00000167693.12	protein_coding	NXN	nucleoredoxin	-1.20953	6.10362	6.29341e-06	0.000343003
ENSG00000254667.1	protein_coding	AP000783.1	NA	2.80133	3.05734	6.30827e-06	0.000343487
ENSG00000233719.2	pseudogene	GOT2P3	glutamic-oxaloacetic transaminase 2 pseudogene 3	1.92622	-0.908563	6.34939e-06	0.000345246
ENSG00000167524.10	protein_coding	SGK494	uncharacterized serine/threonine-protein kinase SgK494	1.35894	0.67022	6.35861e-06	0.000345246
ENSG00000167962.8	protein_coding	ZNF598	zinc finger protein 598	-0.912474	4.85319	6.35862e-06	0.000345246
ENSG00000265559.1	misc_RNA	RN7SL652P	NA	2.25814	-3.39476	6.40999e-06	0.000346732
ENSG00000271049.1	pseudogene	CTD-2553L13.7	NA	2.01804	-2.25586	6.41012e-06	0.000346732
ENSG00000189089.4	pseudogene	RIMKLBP1	ribosomal modification protein rimK-like family member B pseudogene 1	1.92104	-1.74282	6.39604e-06	0.000346732
ENSG00000236114.1	pseudogene	RP11-517P14.7	NA	1.51027	-1.03746	6.40607e-06	0.000346732
ENSG00000239388.4	protein_coding	ASB14	ankyrin repeat and SOCS box containing 14	1.58762	0.654943	6.46626e-06	0.000349439
ENSG00000234630.1	lincRNA	LL22NC03-2H8.4	NA	2.91671	-1.30421	6.49673e-06	0.000350756
ENSG00000164542.8	protein_coding	KIAA0895	KIAA0895	1.49971	3.7993	6.51585e-06	0.000351458
ENSG00000100490.5	protein_coding	CDKL1	cyclin-dependent kinase-like 1 (CDC2-related kinase)	1.13717	2.6465	6.52955e-06	0.000351867
ENSG00000253855.1	lincRNA	AC133633.1	NA	2.8559	-3.03141	6.57377e-06	0.000353918
ENSG00000179242.11	protein_coding	CDH4	cadherin 4, type 1, R-cadherin (retinal)	1.99462	4.24656	6.58602e-06	0.000354245
ENSG00000264370.1	miRNA	MIR3125	microRNA 3125	2.09072	-3.26959	6.6517e-06	0.000357109
ENSG00000250031.1	pseudogene	RP11-114M5.1	NA	1.747	-1.07083	6.6487e-06	0.000357109
ENSG00000259286.3	pseudogene	RP11-696L21.2	NA	1.46851	-2.3408	6.70255e-06	0.000359503
ENSG00000176788.7	protein_coding	BASP1	brain abundant, membrane attached signal protein 1	-1.49652	6.146	6.71323e-06	0.00035974
ENSG00000164687.6	protein_coding	FABP5	fatty acid binding protein 5 (psoriasis-associated)	-1.96513	4.66026	6.72634e-06	0.000360107
ENSG00000231845.3	pseudogene	HMGB3P14	high mobility group box 3 pseudogene 14	2.71993	-2.1844	6.76875e-06	0.000361703
ENSG00000270427.1	pseudogene	NRBF2P5	nuclear receptor binding factor 2 pseudogene 5	2.10764	-1.49279	6.76489e-06	0.000361703
ENSG00000198829.4	protein_coding	SUCNR1	succinate receptor 1	2.45336	-0.434785	6.77546e-06	0.000361725
ENSG00000258926.1	antisense	RP11-47I22.1	NA	2.05692	-2.57494	6.78594e-06	0.000361948
ENSG00000119457.7	protein_coding	SLC46A2	solute carrier family 46, member 2	1.9841	-2.04359	6.81807e-06	0.000363303
ENSG00000125970.7	protein_coding	RALY	RALY heterogeneous nuclear ribonucleoprotein	-0.865071	7.14541	6.82756e-06	0.000363303
ENSG00000269210.1	protein_coding	AC019171.1	NA	-1.71164	-0.725874	6.83032e-06	0.000363303
ENSG00000228763.1	antisense	AC010095.5	NA	2.66062	-2.24472	6.84854e-06	0.000363936
ENSG00000261649.1	pseudogene	GOLGA6L7P	golgin A6 family-like 7, pseudogene	2.26098	-3.06053	6.93478e-06	0.000368178
ENSG00000075391.12	protein_coding	RASAL2	RAS protein activator like 2	0.752052	5.98828	6.96855e-06	0.000369629
ENSG00000183562.2	protein_coding	AC131971.1	NA	2.96779	-0.481316	7.03411e-06	0.000372762
ENSG00000257740.1	antisense	RP11-977G19.12	NA	2.02614	-1.09337	7.10024e-06	0.00037592
ENSG00000157578.9	protein_coding	LCA5L	Leber congenital amaurosis 5-like	1.33908	1.1212	7.13859e-06	0.000377603
ENSG00000255559.1	antisense	ZNF252P-AS1	ZNF252P antisense RNA 1	1.54053	0.095706	7.17339e-06	0.000379094
ENSG00000224747.1	pseudogene	AP001065.7	NA	2.38919	-1.63641	7.19139e-06	0.000379696
ENSG00000179142.2	protein_coding	CYP11B2	cytochrome P450, family 11, subfamily B, polypeptide 2	6.41738	0.703124	7.22278e-06	0.00038091
ENSG00000169169.10	protein_coding	CPT1C	carnitine palmitoyltransferase 1C	-1.38244	3.71054	7.22765e-06	0.00038091
ENSG00000226318.1	pseudogene	RP11-474D14.2	NA	1.5701	-0.339718	7.25305e-06	0.000381899
ENSG00000126542.10	pseudogene	PTPN20CP	protein tyrosine phosphatase, non-receptor type 20C, pseudogene	3.1817	-3.02785	7.29963e-06	0.000383999
ENSG00000182230.7	protein_coding	FAM153B	family with sequence similarity 153, member B	3.19138	0.220703	7.31672e-06	0.000384546
ENSG00000261670.1	lincRNA	RP11-1C8.5	NA	2.43487	-2.69544	7.34734e-06	0.000385802
ENSG00000102755.6	protein_coding	FLT1	fms-related tyrosine kinase 1	0.915763	5.4102	7.36694e-06	0.000386479
ENSG00000235865.2	antisense	GSN-AS1	GSN antisense RNA 1	3.67239	1.23434	7.4096e-06	0.000386956
ENSG00000135094.6	protein_coding	SDS	serine dehydratase	2.38146	-1.64756	7.38902e-06	0.000386956
ENSG00000225551.1	pseudogene	RP11-19J3.5	NA	2.167	-3.39109	7.38998e-06	0.000386956
ENSG00000253167.1	antisense	KIAA0196-AS1	NA	2.11495	-2.40354	7.40972e-06	0.000386956
ENSG00000164175.10	protein_coding	SLC45A2	solute carrier family 45, member 2	2.11283	-0.744984	7.40623e-06	0.000386956
ENSG00000262820.1	3prime_overlapping_ncrna	RP11-615I2.7	NA	1.63142	-0.346315	7.49614e-06	0.000391113
ENSG00000259515.1	antisense	RP11-365N19.2	NA	2.2873	-1.78654	7.50453e-06	0.000391196
ENSG00000239653.1	antisense	PSMD6-AS2	PSMD6 antisense RNA 2	1.40671	0.994205	7.51695e-06	0.000391488
ENSG00000225313.2	antisense	RP11-415J8.3	NA	2.36508	-0.208817	7.55671e-06	0.000392988
ENSG00000185278.9	protein_coding	ZBTB37	zinc finger and BTB domain containing 37	1.32501	2.75941	7.55944e-06	0.000392988
ENSG00000238247.1	pseudogene	GS1-309P15.4	NA	1.83502	-1.76838	7.57769e-06	0.000393116
ENSG00000126934.9	protein_coding	MAP2K2	mitogen-activated protein kinase kinase 2	-0.693878	6.40234	7.58242e-06	0.000393116
ENSG00000105722.5	protein_coding	ERF	Ets2 repressor factor	-0.775866	5.85493	7.58186e-06	0.000393116
ENSG00000268564.1	antisense	AC003956.1	NA	1.65903	-2.56501	7.61445e-06	0.00039442
ENSG00000263089.1	antisense	RP11-166P13.4	NA	2.54684	-0.470855	7.64134e-06	0.00039478
ENSG00000268006.1	antisense	PTOV1-AS1	PTOV1 antisense RNA 1	1.27524	3.67798	7.64201e-06	0.00039478
ENSG00000087077.7	protein_coding	TRIP6	thyroid hormone receptor interactor 6	-0.944413	5.4197	7.62908e-06	0.00039478
ENSG00000180777.9	protein_coding	ANKRD30B	ankyrin repeat domain 30B	4.07649	-0.566431	7.66914e-06	0.000395511
ENSG00000225400.1	pseudogene	RP11-1114A5.5	NA	2.38029	-0.517122	7.6787e-06	0.000395511
ENSG00000214973.3	pseudogene	CHCHD3P3	coiled-coil-helix-coiled-coil-helix domain containing 3 pseudogene 3	2.33513	-1.7361	7.68406e-06	0.000395511
ENSG00000129493.10	protein_coding	HEATR5A	HEAT repeat containing 5A	0.692616	4.83974	7.69748e-06	0.000395511
ENSG00000108256.4	protein_coding	NUFIP2	nuclear fragile X mental retardation protein interacting protein 2	0.665937	7.25215	7.67407e-06	0.000395511
ENSG00000242358.1	pseudogene	RPS21P4	ribosomal protein S21 pseudogene 4	-4.54524	-3.11014	7.69294e-06	0.000395511
ENSG00000240373.1	antisense	SEC62-AS1	NA	2.48726	-2.0561	7.73776e-06	0.000397226
ENSG00000255568.2	sense_intronic	BRWD1-IT2	BRWD1 intronic transcript 2 (non-protein coding)	1.70997	-1.38459	7.76059e-06	0.000398042
ENSG00000262973.1	lincRNA	RP11-708H21.4	NA	4.2155	-2.60056	7.81246e-06	0.000398061
ENSG00000250295.2	antisense	RP11-434I12.2	NA	3.84573	0.0523804	7.78492e-06	0.000398061
ENSG00000130208.5	protein_coding	APOC1	apolipoprotein C-I	3.28234	5.14137	7.8164e-06	0.000398061
ENSG00000239552.2	antisense	HOXB-AS2	HOXB cluster antisense RNA 2	2.87342	0.324384	7.80111e-06	0.000398061
ENSG00000131187.5	protein_coding	F12	coagulation factor XII (Hageman factor)	2.37837	0.407652	7.80862e-06	0.000398061
ENSG00000237502.2	antisense	RP1-12G14.6	NA	2.35016	-2.32218	7.77019e-06	0.000398061
ENSG00000249506.3	pseudogene	ZEB2P1	zinc finger E-box binding homeobox 2 pseudogene 1	1.97729	-2.58166	7.80254e-06	0.000398061
ENSG00000213901.6	protein_coding	SLC23A3	solute carrier family 23, member 3	1.96434	1.96942	7.78401e-06	0.000398061
ENSG00000232043.1	antisense	RP4-530I15.9	NA	2.23094	-0.575763	7.83807e-06	0.000398811
ENSG00000169297.6	protein_coding	NR0B1	nuclear receptor subfamily 0, group B, member 1	4.02211	3.28439	7.90513e-06	0.000401867
ENSG00000236751.1	lincRNA	RP1-30G7.2	NA	3.85016	-1.03952	7.92864e-06	0.000402212
ENSG00000221843.2	protein_coding	C2orf16	chromosome 2 open reading frame 16	3.03474	1.15968	7.938e-06	0.000402212
ENSG00000259498.1	antisense	RP11-244F12.3	NA	3.01288	3.30896	7.93991e-06	0.000402212
ENSG00000123575.8	protein_coding	FAM199X	family with sequence similarity 199, X-linked	0.676333	6.06709	7.93819e-06	0.000402212
ENSG00000171621.9	protein_coding	SPSB1	splA/ryanodine receptor domain and SOCS box containing 1	-1.16084	3.76922	7.96462e-06	0.000403108
ENSG00000267724.1	antisense	RP11-49K24.8	NA	1.95095	-0.488039	8.00716e-06	0.000404904
ENSG00000253328.2	pseudogene	KB-431C1.3	NA	2.16712	-2.72699	8.02559e-06	0.00040548
ENSG00000233431.1	antisense	RP11-63N8.3	NA	3.07725	-3.71905	8.06048e-06	0.000406527
ENSG00000248213.2	pseudogene	CICP16	capicua transcriptional repressor pseudogene 16	2.30274	-1.56527	8.06011e-06	0.000406527
ENSG00000270184.1	antisense	RP11-568J23.5	NA	2.3059	-1.24574	8.06948e-06	0.000406624
ENSG00000236932.2	pseudogene	CEACAMP8	carcinoembryonic antigen-related cell adhesion molecule pseudogene 8	3.76615	-3.68823	8.15153e-06	0.000410399
ENSG00000229841.1	antisense	RP11-361K17.2	NA	2.7467	-0.170826	8.18361e-06	0.000411653
ENSG00000172476.3	protein_coding	RAB40A	RAB40A, member RAS oncogene family	1.23452	0.00331987	8.21872e-06	0.000413057
ENSG00000223549.1	pseudogene	MTND5P28	MT-ND5 pseudogene 28	2.02988	-1.99811	8.25061e-06	0.000414297
ENSG00000228237.1	antisense	EFCAB14-AS1	EFCAB14 antisense RNA 1	2.20913	-1.76726	8.31057e-06	0.000416944
ENSG00000023516.7	protein_coding	AKAP11	A kinase (PRKA) anchor protein 11	0.834114	6.83912	8.33746e-06	0.000417928
ENSG00000147180.12	protein_coding	ZNF711	zinc finger protein 711	0.650574	6.3749	8.43819e-06	0.000422608
ENSG00000224438.3	pseudogene	RP4-816N1.1	NA	1.95965	-2.75294	8.47416e-06	0.00042404
ENSG00000121871.3	protein_coding	SLITRK3	SLIT and NTRK-like family, member 3	-2.28189	1.6639	8.50044e-06	0.000424985
ENSG00000258750.2	pseudogene	RP11-2G1.2	NA	2.86606	-3.61274	8.56873e-06	0.000428027
ENSG00000034063.9	processed_transcript	UHRF1	ubiquitin-like with PHD and ring finger domains 1	-1.39611	5.47827	8.60908e-06	0.000429669
ENSG00000235477.1	antisense	RP11-122G18.5	NA	0.837943	2.66282	8.62724e-06	0.000430201
ENSG00000267800.1	pseudogene	RP11-49K24.5	NA	2.09389	-2.4479	8.64842e-06	0.0004303
ENSG00000170092.10	pseudogene	AC018720.10	NA	1.86438	-1.71142	8.65129e-06	0.0004303
ENSG00000259767.1	sense_intronic	RP11-90B9.2	NA	1.62895	-1.63371	8.65775e-06	0.0004303
ENSG00000166432.10	protein_coding	ZMAT1	zinc finger, matrin-type 1	1.13007	4.33295	8.65917e-06	0.0004303
ENSG00000223945.2	pseudogene	RP11-458I7.1	NA	2.21046	-1.13919	8.66964e-06	0.000430447
ENSG00000205078.5	protein_coding	SYCE1L	synaptonemal complex central element protein 1-like	-1.35736	1.19551	8.6868e-06	0.000430927
ENSG00000203691.2	protein_coding	AC092811.1	NA	3.43273	0.385809	8.74699e-06	0.000433096
ENSG00000244327.1	sense_overlapping	RP11-383G6.3	NA	1.95153	-2.46914	8.76069e-06	0.000433096
ENSG00000264112.1	lincRNA	RP11-159D12.2	NA	1.39337	4.48532	8.75801e-06	0.000433096
ENSG00000107897.14	protein_coding	ACBD5	acyl-CoA binding domain containing 5	0.739436	5.77137	8.74241e-06	0.000433096
ENSG00000173811.6	antisense	CCDC13-AS1	CCDC13 antisense RNA 1	2.03748	-2.24155	8.79836e-06	0.000434584
ENSG00000226306.6	pseudogene	NPY6R	neuropeptide Y receptor Y6 (pseudogene)	3.09897	3.18727	8.83126e-06	0.000435835
ENSG00000219395.2	pseudogene	HSPA8P15	heat shock 70kDa protein 8 pseudogene 15	1.78413	-1.6494	8.84003e-06	0.000435893
ENSG00000235700.1	pseudogene	CYCSP52	cytochrome c, somatic pseudogene 52	1.94084	-3.25251	8.88588e-06	0.000437778
ENSG00000239797.1	pseudogene	RPL21P39	ribosomal protein L21 pseudogene 39	2.28201	-2.47508	8.91822e-06	0.000438619
ENSG00000112893.5	protein_coding	MAN2A1	mannosidase, alpha, class 2A, member 1	0.933576	6.85053	8.91145e-06	0.000438619
ENSG00000171503.7	protein_coding	ETFDH	electron-transferring-flavoprotein dehydrogenase	1.10139	5.45194	8.98145e-06	0.000441351
ENSG00000229127.1	antisense	AC007038.7	NA	1.38758	0.87006	9.01636e-06	0.000442688
ENSG00000135744.7	protein_coding	AGT	angiotensinogen (serpin peptidase inhibitor, clade A, member 8)	1.84738	4.26325	9.05566e-06	0.000443859
ENSG00000174370.5	protein_coding	C11orf45	chromosome 11 open reading frame 45	1.05695	0.976066	9.05273e-06	0.000443859
ENSG00000142511.4	protein_coding	GPR32	G protein-coupled receptor 32	6.70395	-0.00718758	9.1072e-06	0.000446004
ENSG00000125378.10	protein_coding	BMP4	bone morphogenetic protein 4	-1.50426	5.09721	9.1252e-06	0.000446505
ENSG00000271119.1	lincRNA	CTD-2012J19.3	NA	1.67986	-1.71555	9.13428e-06	0.000446569
ENSG00000257875.1	pseudogene	RP11-263K4.1	NA	1.8429	-1.96638	9.19983e-06	0.000449392
ENSG00000183747.7	protein_coding	ACSM2A	acyl-CoA synthetase medium-chain family member 2A	2.92669	1.70617	9.2261e-06	0.000450292
ENSG00000244043.1	pseudogene	RPS27P27	ribosomal protein S27 pseudogene 27	2.29282	-3.8331	9.26207e-06	0.000451664
ENSG00000265967.1	antisense	AC100830.4	NA	-3.61191	-3.6055	9.3214e-06	0.000454171
ENSG00000271889.1	lincRNA	RP11-493E12.1	NA	2.23662	-1.69607	9.33964e-06	0.00045439
ENSG00000123838.6	protein_coding	C4BPA	complement component 4 binding protein, alpha	2.21079	-0.491079	9.3417e-06	0.00045439
ENSG00000184887.9	protein_coding	BTBD6	BTB (POZ) domain containing 6	-0.6625	5.09214	9.37147e-06	0.000455452
ENSG00000115457.5	protein_coding	IGFBP2	insulin-like growth factor binding protein 2, 36kDa	-1.20401	7.70097	9.46516e-06	0.000459616
ENSG00000104325.2	protein_coding	DECR1	2,4-dienoyl CoA reductase 1, mitochondrial	1.03108	6.43874	9.5145e-06	0.000461622
ENSG00000231443.2	pseudogene	AC024937.6	NA	2.14709	-2.06795	9.53671e-06	0.000462309
ENSG00000239586.1	pseudogene	MTND1P16	MT-ND1 pseudogene 16	2.19831	-3.12202	9.63825e-06	0.000466837
ENSG00000258904.1	sense_intronic	RP11-638I2.2	NA	1.71401	-1.52451	9.66928e-06	0.000467946
ENSG00000259244.1	processed_transcript	RP11-182J1.12	NA	1.82468	-1.73298	9.7135e-06	0.00046969
ENSG00000246366.2	protein_coding	RP11-382J12.1	NA	1.89871	-1.81783	9.7733e-06	0.000471391
ENSG00000138018.13	protein_coding	EPT1	ethanolaminephosphotransferase 1 (CDP-ethanolamine-specific)	0.660399	5.9016	9.75692e-06	0.000471391
ENSG00000185614.4	protein_coding	FAM212A	family with sequence similarity 212, member A	-1.03165	2.86654	9.77141e-06	0.000471391
ENSG00000204387.8	protein_coding	C6orf48	chromosome 6 open reading frame 48	-0.679761	6.76483	9.84021e-06	0.000473823
ENSG00000126453.5	protein_coding	BCL2L12	BCL2-like 12 (proline rich)	-1.00259	3.84917	9.84015e-06	0.000473823
ENSG00000250156.3	lincRNA	CTC-498M16.2	NA	2.3311	-2.80534	9.85422e-06	0.0004741
ENSG00000186951.12	protein_coding	PPARA	peroxisome proliferator-activated receptor alpha	1.1667	6.27425	9.86657e-06	0.000474297
ENSG00000207457.1	snRNA	RNU6-476P	NA	2.42918	-3.61975	9.89911e-06	0.000475464
ENSG00000163915.3	protein_coding	C3orf65	chromosome 3 open reading frame 65	2.97655	-0.522442	9.95086e-06	0.000477502
ENSG00000232909.1	antisense	RP3-510O8.4	NA	1.69533	-1.98075	9.95818e-06	0.000477502
ENSG00000271303.1	protein_coding	SRXN1	sulfiredoxin 1	2.00263	-0.52386	1.00122e-05	0.000478779
ENSG00000259318.1	pseudogene	RP11-454L9.2	NA	1.75703	-0.971907	1.00182e-05	0.000478779
ENSG00000163428.3	protein_coding	LRRC58	leucine rich repeat containing 58	0.782162	6.33137	1.0006e-05	0.000478779
ENSG00000231503.3	pseudogene	PTMAP4	prothymosin, alpha pseudogene 4	-2.98378	1.20588	9.99863e-06	0.000478779
ENSG00000181264.4	protein_coding	TMEM136	transmembrane protein 136	0.955656	4.51731	1.00443e-05	0.00047963
ENSG00000229644.4	protein_coding	NAMPTL	nicotinamide phosphoribosyltransferase-like	1.59124	0.321138	1.00593e-05	0.000479946
ENSG00000244227.1	lincRNA	RP11-298O21.5	NA	2.8061	-2.12554	1.00917e-05	0.000480693
ENSG00000160360.7	protein_coding	GPSM1	G-protein signaling modulator 1	-0.819413	5.66208	1.00881e-05	0.000480693
ENSG00000068366.14	protein_coding	ACSL4	acyl-CoA synthetase long-chain family member 4	1.10488	6.35928	1.01055e-05	0.000480955
ENSG00000162526.6	protein_coding	TSSK3	testis-specific serine kinase 3	1.53741	-0.621828	1.01205e-05	0.000481269
ENSG00000099364.12	protein_coding	FBXL19	F-box and leucine-rich repeat protein 19	-0.88953	5.13964	1.01697e-05	0.00048321
ENSG00000230783.1	pseudogene	AC009961.2	NA	2.24436	-1.34518	1.02218e-05	0.000485284
ENSG00000255748.1	protein_coding	AC226150.4	NA	1.98271	-1.48447	1.02505e-05	0.000486243
ENSG00000182359.10	protein_coding	KBTBD3	kelch repeat and BTB (POZ) domain containing 3	0.920216	2.62896	1.02594e-05	0.000486261
ENSG00000263787.1	antisense	RP11-456D7.1	NA	2.81469	-3.77311	1.02805e-05	0.000486863
ENSG00000023839.6	protein_coding	ABCC2	ATP-binding cassette, sub-family C (CFTR/MRP), member 2	1.99943	2.32525	1.03145e-05	0.000488068
ENSG00000183166.6	protein_coding	CALN1	calneuron 1	2.28175	2.91976	1.03808e-05	0.000490397
ENSG00000105088.4	protein_coding	OLFM2	olfactomedin 2	-1.67625	4.65732	1.03741e-05	0.000490397
ENSG00000269227.1	pseudogene	RP11-345P4.6	NA	2.5867	-1.09057	1.04815e-05	0.000493939
ENSG00000229029.2	pseudogene	RP11-408A13.1	NA	2.51114	-1.05542	1.04671e-05	0.000493939
ENSG00000062822.8	protein_coding	POLD1	polymerase (DNA directed), delta 1, catalytic subunit	-0.799068	4.99492	1.04764e-05	0.000493939
ENSG00000144426.14	protein_coding	NBEAL1	neurobeachin-like 1	1.33954	4.96489	1.05162e-05	0.000495167
ENSG00000235308.1	pseudogene	RP11-82K18.2	NA	2.1382	-2.4001	1.05343e-05	0.000495613
ENSG00000236616.3	pseudogene	BAK1P2	BCL2-antagonist/killer 1 pseudogene 2	2.56385	-3.83297	1.05537e-05	0.000496121
ENSG00000133116.6	protein_coding	KL	klotho	2.07824	3.7333	1.06628e-05	0.000500837
ENSG00000272148.1	antisense	RP11-195B17.1	NA	1.11424	-0.741817	1.06877e-05	0.000501599
ENSG00000176619.6	protein_coding	LMNB2	lamin B2	-0.908482	7.57991	1.07759e-05	0.000505324
ENSG00000228452.1	antisense	RP5-994D16.9	NA	2.73154	0.287513	1.08071e-05	0.000506371
ENSG00000163352.5	protein_coding	LENEP	lens epithelial protein	1.89709	-2.89318	1.08371e-05	0.000507363
ENSG00000264801.1	pseudogene	RP11-149I2.5	NA	2.20385	-1.83087	1.08624e-05	0.000508137
ENSG00000196267.8	protein_coding	ZNF836	zinc finger protein 836	1.24926	3.46293	1.08799e-05	0.000508542
ENSG00000115129.9	protein_coding	TP53I3	tumor protein p53 inducible protein 3	-0.804348	4.89841	1.08974e-05	0.000508943
ENSG00000248599.1	lincRNA	RP11-302J23.1	NA	3.47015	-1.84271	1.09681e-05	0.000511829
ENSG00000196177.8	protein_coding	ACADSB	acyl-CoA dehydrogenase, short/branched chain	0.732695	5.1752	1.10218e-05	0.00051392
ENSG00000227637.1	antisense	RP11-242O24.5	NA	2.18747	-1.87892	1.10433e-05	0.000514504
ENSG00000108958.4	pseudogene	AC016292.3	NA	1.84312	-1.98634	1.11125e-05	0.000517307
ENSG00000111269.2	protein_coding	CREBL2	cAMP responsive element binding protein-like 2	0.86778	5.37092	1.11428e-05	0.000518299
ENSG00000251667.1	pseudogene	RP11-844P9.3	NA	1.7145	-1.24948	1.11528e-05	0.000518342
ENSG00000261231.2	lincRNA	RP11-523L20.2	NA	2.4267	-3.2521	1.11739e-05	0.000518903
ENSG00000253521.1	lincRNA	HPYR1	Helicobacter pylori responsive 1 (non-protein coding)	2.61533	-4.01895	1.12118e-05	0.000520242
ENSG00000253636.1	antisense	RP11-531A24.5	NA	1.55774	1.12639	1.12586e-05	0.000521573
ENSG00000077942.13	protein_coding	FBLN1	fibulin 1	-1.36302	7.75605	1.12508e-05	0.000521573
ENSG00000198814.8	protein_coding	GK	glycerol kinase	2.06826	3.83397	1.13714e-05	0.000526372
ENSG00000198816.5	protein_coding	ZNF358	zinc finger protein 358	-1.00179	5.14954	1.13851e-05	0.000526584
ENSG00000229110.1	pseudogene	AC006355.3	NA	2.16746	-2.63469	1.14012e-05	0.000526903
ENSG00000259952.1	antisense	AC009133.15	NA	-3.52829	-3.68148	1.14221e-05	0.000527444
ENSG00000074410.9	protein_coding	CA12	carbonic anhydrase XII	2.07283	4.40907	1.14531e-05	0.000528006
ENSG00000116675.11	protein_coding	DNAJC6	DnaJ (Hsp40) homolog, subfamily C, member 6	1.84649	4.60911	1.14618e-05	0.000528006
ENSG00000138801.4	protein_coding	PAPSS1	3'-phosphoadenosine 5'-phosphosulfate synthase 1	-0.872776	6.48009	1.146e-05	0.000528006
ENSG00000254034.1	antisense	RP11-662B19.2	NA	1.87088	-2.88401	1.14844e-05	0.000528624
ENSG00000235326.1	lincRNA	RP11-509J21.3	NA	1.36274	-0.709804	1.15489e-05	0.000531167
ENSG00000240666.1	antisense	MME-AS1	MME antisense RNA 1	2.49261	-3.1925	1.15591e-05	0.000531212
ENSG00000213641.4	pseudogene	RP11-132J14.1	NA	1.87846	-1.94496	1.16685e-05	0.00053581
ENSG00000235917.1	pseudogene	RP11-39K24.14	NA	2.01855	-2.70224	1.17172e-05	0.000537617
ENSG00000227578.1	pseudogene	RPS3AP53	ribosomal protein S3a pseudogene 53	1.89945	-2.58651	1.17671e-05	0.000538614
ENSG00000231125.2	sense_intronic	AF129075.5	NA	1.4927	-0.499772	1.17497e-05	0.000538614
ENSG00000127554.12	protein_coding	GFER	growth factor, augmenter of liver regeneration	-0.884264	4.04383	1.1764e-05	0.000538614
ENSG00000253921.1	antisense	CTB-113P19.3	NA	1.72534	-2.49867	1.17858e-05	0.000539041
ENSG00000267257.1	antisense	RP11-1151B14.4	NA	2.89935	-1.92322	1.18116e-05	0.000539793
ENSG00000148082.5	protein_coding	SHC3	SHC (Src homology 2 domain containing) transforming protein 3	2.08813	1.41498	1.18507e-05	0.000541149
ENSG00000238109.1	pseudogene	AC004893.10	NA	2.06938	-1.64934	1.19445e-05	0.000545
ENSG00000261379.1	lincRNA	RP11-395N3.1	NA	1.64692	-1.78925	1.19722e-05	0.000545829
ENSG00000203630.3	protein_coding	AL136531.1	NA	2.56452	-2.00082	1.19993e-05	0.000546629
ENSG00000105409.11	protein_coding	ATP1A3	ATPase, Na+/K+ transporting, alpha 3 polypeptide	2.59437	4.7193	1.202e-05	0.000547139
ENSG00000147576.11	protein_coding	ADHFE1	alcohol dehydrogenase, iron containing, 1	1.28047	3.40388	1.20353e-05	0.000547399
ENSG00000112706.7	protein_coding	IMPG1	interphotoreceptor matrix proteoglycan 1	2.11151	-0.0831174	1.20674e-05	0.000547544
ENSG00000252419.1	misc_RNA	RMRPP2	NA	1.78512	-0.890907	1.20533e-05	0.000547544
ENSG00000259258.1	pseudogene	RP11-325L12.3	NA	1.72197	-2.85719	1.20578e-05	0.000547544
ENSG00000136874.6	protein_coding	STX17	syntaxin 17	0.733058	4.59614	1.20766e-05	0.000547544
ENSG00000162585.12	protein_coding	C1orf86	chromosome 1 open reading frame 86	-0.855998	4.9531	1.21569e-05	0.000550753
ENSG00000261668.1	antisense	RP11-50D9.3	NA	2.28594	-0.153756	1.22433e-05	0.000554227
ENSG00000266469.1	antisense	CTB-131K11.1	NA	1.57062	2.93575	1.22725e-05	0.000555112
ENSG00000231062.1	antisense	AC103563.9	NA	4.55905	-1.82297	1.22917e-05	0.000555543
ENSG00000186943.1	protein_coding	OR13C8	olfactory receptor, family 13, subfamily C, member 8	3.02542	-4.05541	1.23013e-05	0.000555543
ENSG00000255033.1	pseudogene	RP11-1101K5.2	NA	2.83826	-4.17977	1.23613e-05	0.000557812
ENSG00000201207.1	misc_RNA	Y_RNA	NA	1.99343	-3.06957	1.25169e-05	0.000564388
ENSG00000157617.12	protein_coding	C2CD2	C2 calcium-dependent domain containing 2	1.82096	6.17314	1.25996e-05	0.000567229
ENSG00000170430.9	protein_coding	MGMT	O-6-methylguanine-DNA methyltransferase	-0.726043	4.15227	1.2595e-05	0.000567229
ENSG00000145965.5	protein_coding	C6ORF50	NA	3.07836	0.0872134	1.26634e-05	0.000569655
ENSG00000249258.2	lincRNA	RP11-468H14.2	NA	1.76405	-1.63081	1.27276e-05	0.000571951
ENSG00000188811.8	protein_coding	NHLRC3	NHL repeat containing 3	0.653511	5.77505	1.27344e-05	0.000571951
ENSG00000258959.1	antisense	RP11-1017G21.4	NA	1.85096	-1.57587	1.27552e-05	0.000572438
ENSG00000227288.3	pseudogene	RP5-837I24.1	NA	2.31695	-2.08071	1.28923e-05	0.000578139
ENSG00000164532.10	protein_coding	TBX20	T-box 20	6.63095	3.88663	1.29606e-05	0.000580749
ENSG00000113396.8	protein_coding	SLC27A6	solute carrier family 27 (fatty acid transporter), member 6	2.99628	4.95025	1.3026e-05	0.000583224
ENSG00000255029.1	lincRNA	CTD-3012A18.1	NA	2.77127	-3.89533	1.30666e-05	0.000584586
ENSG00000169967.12	protein_coding	MAP3K2	mitogen-activated protein kinase kinase kinase 2	0.751212	6.23443	1.30769e-05	0.000584593
ENSG00000119915.4	protein_coding	ELOVL3	ELOVL fatty acid elongase 3	2.83094	1.05242	1.3119e-05	0.000585565
ENSG00000260093.1	antisense	RP11-1E4.1	NA	1.5496	-2.32651	1.31121e-05	0.000585565
ENSG00000234262.1	pseudogene	RP1-20N18.4	NA	3.95301	-2.69954	1.31488e-05	0.000585985
ENSG00000188486.3	protein_coding	H2AFX	H2A histone family, member X	-0.959545	6.14145	1.3148e-05	0.000585985
ENSG00000238054.1	lincRNA	RP11-316I3.2	NA	4.72958	-3.23793	1.31863e-05	0.000587199
ENSG00000271366.1	antisense	AC002128.5	NA	2.31748	-2.07443	1.32555e-05	0.000589824
ENSG00000105701.10	protein_coding	FKBP8	FK506 binding protein 8, 38kDa	-0.638729	7.16713	1.3292e-05	0.00059099
ENSG00000140937.9	protein_coding	CDH11	cadherin 11, type 2, OB-cadherin (osteoblast)	-0.840502	7.51629	1.33598e-05	0.000593544
ENSG00000169126.11	protein_coding	ARMC4	armadillo repeat containing 4	-1.71249	0.92889	1.34349e-05	0.00059642
ENSG00000257270.1	antisense	RP11-521B24.5	NA	2.59118	0.321146	1.3463e-05	0.000596745
ENSG00000153944.6	protein_coding	MSI2	musashi RNA-binding protein 2	0.792276	7.07521	1.34615e-05	0.000596745
ENSG00000254109.1	antisense	RBPMS-AS1	RBPMS antisense RNA 1	2.26092	-0.663558	1.35412e-05	0.000599647
ENSG00000214988.4	pseudogene	RPL7AP26	ribosomal protein L7a pseudogene 26	1.89037	-1.65095	1.35493e-05	0.000599647
ENSG00000167552.9	protein_coding	TUBA1A	tubulin, alpha 1a	-1.23259	8.63852	1.36073e-05	0.00060175
ENSG00000164616.10	polymorphic_pseudogene	FBXL21	F-box and leucine-rich repeat protein 21 (gene/pseudogene)	2.39076	1.42523	1.3739e-05	0.000607106
ENSG00000270322.1	pseudogene	RP11-697E2.10	NA	1.96133	-3.07048	1.39165e-05	0.000614476
ENSG00000255557.1	lincRNA	RP11-770G2.2	NA	2.907	-3.40325	1.39577e-05	0.000615823
ENSG00000239873.2	pseudogene	GAPDHP27	glyceraldehyde 3 phosphate dehydrogenase pseudogene 27	2.04087	-2.39014	1.40012e-05	0.000617267
ENSG00000254838.3	pseudogene	GVINP1	GTPase, very large interferon inducible pseudogene 1	1.40706	1.37025	1.40305e-05	0.000618084
ENSG00000227036.2	processed_transcript	LINC00511	long intergenic non-protein coding RNA 511	-2.33973	2.1705	1.42351e-05	0.000626618
ENSG00000249930.1	pseudogene	AC007016.3	NA	2.32307	-2.59134	1.42726e-05	0.000627787
ENSG00000255633.3	protein_coding	MTRNR2L9	MT-RNR2-like 9 (pseudogene)	2.53776	0.50392	1.43639e-05	0.000631319
ENSG00000117707.11	protein_coding	PROX1	prospero homeobox 1	1.48406	5.627	1.43898e-05	0.000631972
ENSG00000257941.1	pseudogene	RP11-290L1.4	NA	1.57421	-2.24829	1.44604e-05	0.00063459
ENSG00000268549.1	antisense	RP11-295P9.8	NA	2.47527	-1.03609	1.4476e-05	0.000634791
ENSG00000179869.10	protein_coding	ABCA13	ATP-binding cassette, sub-family A (ABC1), member 13	1.37244	0.117719	1.45151e-05	0.000636019
ENSG00000249035.2	antisense	CTB-113P19.1	uncharacterized LOC101927096	2.21811	-0.91984	1.45766e-05	0.000638228
ENSG00000226393.1	pseudogene	IFNA20P	interferon, alpha 20, pseudogene	1.97841	-1.85321	1.46008e-05	0.000638315
ENSG00000271155.1	antisense	RP11-435O5.5	NA	-1.28179	0.023143	1.45904e-05	0.000638315
ENSG00000188582.4	protein_coding	PAQR9	progestin and adipoQ receptor family member IX	3.64747	1.14053	1.46491e-05	0.00063848
ENSG00000212418.1	misc_RNA	Y_RNA	NA	2.65084	-3.24592	1.46602e-05	0.00063848
ENSG00000252743.1	snRNA	RNU6-850P	NA	2.60181	-1.57615	1.46527e-05	0.00063848
ENSG00000227825.3	pseudogene	SLC9A7P1	solute carrier family 9, subfamily A (NHE7, cation proton antiporter 7), member 7 pseudogene 1	1.55538	1.52932	1.46492e-05	0.00063848
ENSG00000167526.9	protein_coding	RPL13	ribosomal protein L13	-1.21114	9.81507	1.46426e-05	0.00063848
ENSG00000179958.4	protein_coding	DCTPP1	dCTP pyrophosphatase 1	-0.842826	4.57529	1.47013e-05	0.000639785
ENSG00000120137.6	protein_coding	PANK3	pantothenate kinase 3	0.696545	7.47823	1.47707e-05	0.000642319
ENSG00000138029.9	protein_coding	HADHB	hydroxyacyl-CoA dehydrogenase/3-ketoacyl-CoA thiolase/enoyl-CoA hydratase (trifunctional protein), beta subunit	0.912919	7.50827	1.48048e-05	0.000643314
ENSG00000254664.1	antisense	CTD-2560E9.3	NA	2.07776	-2.41142	1.4826e-05	0.00064375
ENSG00000163646.6	protein_coding	CLRN1	clarin 1	4.00173	0.766523	1.48573e-05	0.000644564
ENSG00000223374.1	antisense	AC005104.3	NA	2.17171	-0.0870071	1.48682e-05	0.000644564
ENSG00000165219.17	protein_coding	GAPVD1	GTPase activating protein and VPS9 domains 1	0.556051	6.05575	1.48784e-05	0.000644564
ENSG00000117318.8	protein_coding	ID3	inhibitor of DNA binding 3, dominant negative helix-loop-helix protein	-0.946346	6.51264	1.50255e-05	0.000650444
ENSG00000174306.17	protein_coding	ZHX3	zinc fingers and homeoboxes 3	0.780187	5.24499	1.50842e-05	0.000652493
ENSG00000034510.4	protein_coding	TMSB10	thymosin beta 10	-1.12179	9.13869	1.50995e-05	0.000652665
ENSG00000154978.8	protein_coding	VOPP1	vesicular, overexpressed in cancer, prosurvival protein 1	-1.05963	4.00088	1.51134e-05	0.000652772
ENSG00000197943.5	protein_coding	PLCG2	phospholipase C, gamma 2 (phosphatidylinositol-specific)	1.26327	4.15057	1.51248e-05	0.000652773
ENSG00000236983.1	lincRNA	LINC00614	long intergenic non-protein coding RNA 614	2.59981	-2.0048	1.51611e-05	0.000653505
ENSG00000198088.6	protein_coding	NUP62CL	nucleoporin 62kDa C-terminal like	1.37676	1.64279	1.51758e-05	0.000653505
ENSG00000063177.8	protein_coding	RPL18	ribosomal protein L18	-0.942573	9.17544	1.51661e-05	0.000653505
ENSG00000237667.1	lincRNA	AC113607.1	NA	4.22737	-1.55626	1.52379e-05	0.0006555
ENSG00000235138.1	antisense	RP11-374P20.4	NA	2.373	-0.795135	1.52564e-05	0.0006555
ENSG00000113494.12	protein_coding	PRLR	prolactin receptor	1.91534	4.47559	1.52461e-05	0.0006555
ENSG00000260034.1	antisense	RP11-266L9.2	NA	3.2441	1.63742	1.53283e-05	0.000658095
ENSG00000127564.12	protein_coding	PKMYT1	protein kinase, membrane associated tyrosine/threonine 1	-1.03373	3.47544	1.53581e-05	0.000658883
ENSG00000204380.2	antisense	AC005042.4	NA	1.96665	-0.640087	1.53861e-05	0.000659594
ENSG00000100092.16	protein_coding	SH3BP1	SH3-domain binding protein 1	-1.35387	4.03781	1.53994e-05	0.000659673
ENSG00000112981.3	protein_coding	NME5	NME/NM23 family member 5	1.26592	1.25112	1.54409e-05	0.000660958
ENSG00000200893.1	snRNA	RNU6-944P	NA	2.42931	-3.49313	1.54721e-05	0.000661796
ENSG00000145075.7	protein_coding	CCDC39	coiled-coil domain containing 39	2.28236	2.59008	1.55383e-05	0.000663641
ENSG00000186187.7	protein_coding	ZNRF1	zinc and ring finger 1, E3 ubiquitin protein ligase	-0.78701	5.087	1.55341e-05	0.000663641
ENSG00000206573.4	antisense	SETD5-AS1	NA	0.804535	4.49303	1.55617e-05	0.000664146
ENSG00000230982.1	pseudogene	DSTNP1	destrin (actin depolymerizing factor) pseudogene 1	3.32808	0.696357	1.55769e-05	0.000664304
ENSG00000225868.2	lincRNA	AC016582.2	NA	2.38663	-0.893936	1.56245e-05	0.000665839
ENSG00000128617.2	protein_coding	OPN1SW	opsin 1 (cone pigments), short-wave-sensitive	2.52635	0.718904	1.56946e-05	0.000668329
ENSG00000229005.1	processed_transcript	RP5-881L22.4	NA	3.86861	-1.73423	1.57311e-05	0.000669386
ENSG00000073060.11	protein_coding	SCARB1	scavenger receptor class B, member 1	3.04974	9.08014	1.58674e-05	0.000674687
ENSG00000053524.7	protein_coding	MCF2L2	MCF.2 cell line derived transforming sequence-like 2	2.6598	2.10632	1.59231e-05	0.000675556
ENSG00000213347.6	protein_coding	MXD3	MAX dimerization protein 3	-0.825171	4.25115	1.59229e-05	0.000675556
ENSG00000106268.11	protein_coding	NUDT1	nudix (nucleoside diphosphate linked moiety X)-type motif 1	-1.02256	3.46383	1.59133e-05	0.000675556
ENSG00000103375.6	protein_coding	AQP8	aquaporin 8	3.24737	-1.79519	1.60382e-05	0.000679936
ENSG00000263406.1	misc_RNA	RN7SL821P	NA	2.63408	-3.4035	1.6087e-05	0.000680678
ENSG00000180152.3	pseudogene	AC079753.4	NA	1.92806	-3.18099	1.60833e-05	0.000680678
ENSG00000184616.7	pseudogene	AC004166.6	NA	1.60443	-2.1093	1.60912e-05	0.000680678
ENSG00000267612.1	lincRNA	CTD-3116E22.7	NA	2.54638	-2.23653	1.61263e-05	0.000680994
ENSG00000150995.13	protein_coding	ITPR1	inositol 1,4,5-trisphosphate receptor, type 1	1.17905	6.45177	1.61273e-05	0.000680994
ENSG00000173230.11	protein_coding	GOLGB1	golgin B1	0.743322	7.8083	1.61343e-05	0.000680994
ENSG00000213839.4	pseudogene	RP11-3J10.4	NA	1.94004	1.01072	1.61749e-05	0.000682207
ENSG00000136206.3	protein_coding	SPDYE1	speedy/RINGO cell cycle regulator family member E1	2.32452	-2.02199	1.62079e-05	0.000683096
ENSG00000271172.1	lincRNA	RP11-660M5.1	NA	2.2278	-3.3183	1.62418e-05	0.000684026
ENSG00000259948.2	pseudogene	RP11-326A19.5	NA	-4.48434	-3.11774	1.63002e-05	0.000685981
ENSG00000268240.1	lincRNA	RP11-678G14.4	NA	2.98457	-1.9503	1.63326e-05	0.000686844
ENSG00000128590.4	protein_coding	DNAJB9	DnaJ (Hsp40) homolog, subfamily B, member 9	0.931519	5.23336	1.63673e-05	0.000687798
ENSG00000231072.1	pseudogene	GAPDHP64	glyceraldehyde-3-phosphate dehydrogenase pseudogene 64	2.59455	-1.55532	1.63934e-05	0.000688392
ENSG00000256391.1	protein_coding	SDIM1	stress responsive DNAJB4 interacting membrane protein 1	4.49373	-0.461347	1.64144e-05	0.000688771
ENSG00000115290.5	protein_coding	GRB14	growth factor receptor-bound protein 14	2.18565	4.14111	1.6447e-05	0.000689429
ENSG00000134201.6	protein_coding	GSTM5	glutathione S-transferase mu 5	-1.31003	4.17386	1.64541e-05	0.000689429
ENSG00000267632.1	sense_intronic	RP11-400F19.18	NA	1.51905	0.202809	1.64779e-05	0.000689924
ENSG00000251665.1	lincRNA	RP11-700H6.2	NA	2.18794	-3.61585	1.65965e-05	0.000694383
ENSG00000196972.6	lincRNA	LINC00087	long intergenic non-protein coding RNA 87	2.06238	4.12248	1.66652e-05	0.00069675
ENSG00000235635.1	antisense	AC016644.1	NA	2.23082	-3.33577	1.6678e-05	0.000696777
ENSG00000171877.15	protein_coding	FRMD5	FERM domain containing 5	2.66573	4.47513	1.66954e-05	0.000696997
ENSG00000237977.1	pseudogene	RP3-430N8.8	NA	1.16748	-0.811678	1.67259e-05	0.000697763
ENSG00000228663.1	pseudogene	PSMD10P1	proteasome 26S subunit, non-ATPase, 10 pseudogene 1	2.07364	-0.559304	1.67512e-05	0.000698313
ENSG00000205362.6	protein_coding	MT1A	metallothionein 1A	4.52039	0.137231	1.68558e-05	0.000702162
ENSG00000268485.1	protein_coding	AC104841.2	NA	-4.57266	-3.25388	1.69303e-05	0.000704753
ENSG00000227113.2	pseudogene	RP11-460N20.4	NA	1.64513	-2.13817	1.69527e-05	0.000705178
ENSG00000250015.1	lincRNA	CTC-339F2.2	NA	2.20242	-1.73629	1.69819e-05	0.000705368
ENSG00000266566.1	miRNA	AC009994.2	NA	2.03326	-2.09835	1.69765e-05	0.000705368
ENSG00000271267.1	pseudogene	RP11-29H23.7	NA	2.00499	-1.91619	1.70038e-05	0.000705766
ENSG00000173457.6	protein_coding	PPP1R14B	protein phosphatase 1, regulatory (inhibitor) subunit 14B	-1.23832	5.3911	1.70481e-05	0.000707096
ENSG00000157224.10	protein_coding	CLDN12	claudin 12	1.02382	5.91328	1.74112e-05	0.000721636
ENSG00000227107.1	lincRNA	AC096574.5	NA	3.32669	0.761903	1.75161e-05	0.000724901
ENSG00000248729.1	pseudogene	RP11-531A21.3	NA	2.14787	-1.72013	1.75279e-05	0.000724901
ENSG00000259820.1	lincRNA	AC083843.1	NA	1.12809	3.96477	1.75146e-05	0.000724901
ENSG00000267459.1	pseudogene	AC006116.27	NA	-3.77663	-3.58013	1.75479e-05	0.000725209
ENSG00000259236.1	pseudogene	CTD-2611K5.5	NA	2.13384	-1.47918	1.75614e-05	0.000725243
ENSG00000167771.5	protein_coding	RCOR2	REST corepressor 2	-1.6391	4.97105	1.76298e-05	0.000727544
ENSG00000258769.1	pseudogene	RAP1AP	RAP1A, member of RAS oncogene family pseudogene	1.5288	-2.52156	1.76492e-05	0.000727825
ENSG00000188107.9	protein_coding	EYS	eyes shut homolog (Drosophila)	1.34958	1.29667	1.77016e-05	0.000729459
ENSG00000106049.3	protein_coding	HIBADH	3-hydroxyisobutyrate dehydrogenase	0.771123	5.75797	1.77501e-05	0.000730937
ENSG00000266778.1	miRNA	hsa-mir-548ba	NA	2.32028	-3.9784	1.78658e-05	0.000734646
ENSG00000109572.9	protein_coding	CLCN3	chloride channel, voltage-sensitive 3	0.705703	6.8316	1.7857e-05	0.000734646
ENSG00000067064.6	protein_coding	IDI1	isopentenyl-diphosphate delta isomerase 1	1.92379	7.56163	1.79792e-05	0.000738782
ENSG00000213420.3	protein_coding	GPC2	glypican 2	-1.66206	4.15181	1.80813e-05	0.000742447
ENSG00000270981.1	pseudogene	RP11-550I24.3	NA	3.26449	-3.10687	1.81857e-05	0.000746198
ENSG00000202220.1	misc_RNA	Y_RNA	NA	2.03274	-3.66184	1.82659e-05	0.000748672
ENSG00000170743.12	protein_coding	SYT9	synaptotagmin IX	1.94859	2.63446	1.82851e-05	0.000748672
ENSG00000125753.9	protein_coding	VASP	vasodilator-stimulated phosphoprotein	-0.745837	5.7926	1.82825e-05	0.000748672
ENSG00000114166.7	protein_coding	KAT2B	K(lysine) acetyltransferase 2B	0.769424	5.20262	1.85465e-05	0.000758834
ENSG00000266932.1	pseudogene	AC006116.13	NA	1.5655	-2.67417	1.85967e-05	0.000760347
ENSG00000232712.2	antisense	RP4-777D9.2	NA	2.35121	-1.53667	1.86686e-05	0.000762743
ENSG00000173275.8	protein_coding	ZNF449	zinc finger protein 449	0.774021	4.70531	1.87284e-05	0.000764179
ENSG00000027869.7	protein_coding	SH2D2A	SH2 domain containing 2A	-1.53474	-0.101509	1.87303e-05	0.000764179
ENSG00000234817.2	lincRNA	RP3-400B16.1	NA	1.80425	-1.03677	1.8807e-05	0.000766511
ENSG00000147894.10	protein_coding	C9orf72	chromosome 9 open reading frame 72	0.752854	5.10193	1.88245e-05	0.000766511
ENSG00000136378.10	protein_coding	ADAMTS7	ADAM metallopeptidase with thrombospondin type 1 motif, 7	-1.09148	5.61449	1.88275e-05	0.000766511
ENSG00000245648.1	antisense	RP11-277P12.20	NA	2.63921	2.56351	1.88561e-05	0.000766917
ENSG00000161813.16	protein_coding	LARP4	La ribonucleoprotein domain family, member 4	0.593639	6.09297	1.88642e-05	0.000766917
ENSG00000243284.1	protein_coding	VSIG8	V-set and immunoglobulin domain containing 8	1.96015	-0.890955	1.88829e-05	0.000767133
ENSG00000164398.8	protein_coding	ACSL6	acyl-CoA synthetase long-chain family member 6	1.56952	1.22475	1.90566e-05	0.000773644
ENSG00000226055.2	pseudogene	PAICSP1	phosphoribosylaminoimidazole carboxylase, phosphoribosylaminoimidazole succinocarboxamide synthetase pseudogene 1	1.48183	-1.62555	1.90853e-05	0.000774264
ENSG00000113889.7	protein_coding	KNG1	kininogen 1	3.4687	2.6083	1.91362e-05	0.000774686
ENSG00000139508.10	protein_coding	SLC46A3	solute carrier family 46, member 3	2.63724	4.77732	1.91312e-05	0.000774686
ENSG00000236756.4	antisense	DNAJC9-AS1	DNAJC9 antisense RNA 1	1.55362	-1.26703	1.9118e-05	0.000774686
ENSG00000261731.2	antisense	CTD-2358C21.4	NA	2.76858	-1.18724	1.91796e-05	0.000775897
ENSG00000219930.4	pseudogene	GAPDHP67	glyceraldehyde 3 phosphate dehydrogenase pseudogene 67	2.42857	-2.19175	1.91991e-05	0.000776138
ENSG00000254509.1	pseudogene	RP11-677M14.6	NA	2.67216	-0.6778	1.93185e-05	0.000780189
ENSG00000172889.11	protein_coding	EGFL7	EGF-like-domain, multiple 7	-0.807515	5.632	1.93265e-05	0.000780189
ENSG00000236540.2	antisense	AC006547.13	NA	2.37084	-0.604024	1.93638e-05	0.000780848
ENSG00000257384.1	pseudogene	RP11-644F5.12	NA	1.79412	-3.59538	1.937e-05	0.000780848
ENSG00000120215.5	protein_coding	MLANA	melan-A	2.52841	0.122548	1.94365e-05	0.000782981
ENSG00000203659.4	pseudogene	AL353671.3	NA	-4.18103	-3.36652	1.94997e-05	0.000784977
ENSG00000241104.1	pseudogene	CEACAMP10	carcinoembryonic antigen-related cell adhesion molecule pseudogene 10	3.70208	-3.34836	1.96182e-05	0.000789194
ENSG00000221838.5	protein_coding	AP4M1	adaptor-related protein complex 4, mu 1 subunit	-0.706176	4.14586	1.96365e-05	0.000789375
ENSG00000131652.9	protein_coding	THOC6	THO complex 6 homolog (Drosophila)	-0.717742	4.3442	1.96512e-05	0.000789415
ENSG00000263990.1	lincRNA	CTC-542B22.2	NA	2.5173	-0.799152	1.97062e-05	0.00079087
ENSG00000257151.1	lincRNA	RP11-701H24.2	NA	0.892202	4.80966	1.9715e-05	0.00079087
ENSG00000268087.1	lincRNA	CTC-429P9.2	NA	2.85432	0.212675	1.97686e-05	0.000791983
ENSG00000124251.6	protein_coding	TP53TG5	TP53 target 5	1.58805	-1.38588	1.97703e-05	0.000791983
ENSG00000243658.1	pseudogene	MTND5P16	MT-ND5 pseudogene 16	2.12479	-2.75656	1.98605e-05	0.000795042
ENSG00000175267.10	protein_coding	VWA3A	von Willebrand factor A domain containing 3A	1.82698	-0.460053	1.98756e-05	0.000795093
ENSG00000231210.2	lincRNA	AC006159.3	NA	3.30472	-2.07878	1.99042e-05	0.000795685
ENSG00000231521.1	antisense	RP11-244N9.4	NA	1.81801	-2.43298	1.99359e-05	0.000796398
ENSG00000235665.1	lincRNA	AC007464.1	NA	3.04475	-1.03092	2.01419e-05	0.00080351
ENSG00000271580.1	pseudogene	RP11-536L3.4	NA	2.062	-1.50111	2.01411e-05	0.00080351
ENSG00000214108.4	pseudogene	CTD-2206G10.1	NA	2.25874	-1.04893	2.0204e-05	0.000805425
ENSG00000257800.1	pseudogene	FNBP1P1	formin binding protein 1 pseudogene 1	1.13157	1.09589	2.03305e-05	0.000809905
ENSG00000268521.1	pseudogene	VN1R83P	vomeronasal 1 receptor 83 pseudogene	1.35231	-0.000242012	2.04725e-05	0.000814472
ENSG00000054967.8	protein_coding	RELT	RELT tumor necrosis factor receptor	-1.11659	2.49754	2.04734e-05	0.000814472
ENSG00000118156.8	protein_coding	ZNF541	zinc finger protein 541	2.76046	1.12886	2.05207e-05	0.000815221
ENSG00000235579.1	pseudogene	AC007283.4	NA	1.9518	-2.79946	2.05147e-05	0.000815221
ENSG00000217404.2	pseudogene	RPS4XP9	ribosomal protein S4X pseudogene 9	2.44826	-0.376493	2.05475e-05	0.000815724
ENSG00000113161.11	protein_coding	HMGCR	3-hydroxy-3-methylglutaryl-CoA reductase	1.99093	8.47876	2.06578e-05	0.000819536
ENSG00000250799.5	protein_coding	PRODH2	proline dehydrogenase (oxidase) 2	3.2143	1.31486	2.06944e-05	0.000819714
ENSG00000198626.10	protein_coding	RYR2	ryanodine receptor 2 (cardiac)	2.91415	6.33954	2.07366e-05	0.000819714
ENSG00000270350.1	pseudogene	RP11-475J5.9	NA	2.71328	-0.74329	2.07273e-05	0.000819714
ENSG00000011590.9	protein_coding	ZBTB32	zinc finger and BTB domain containing 32	2.33984	-1.68936	2.06941e-05	0.000819714
ENSG00000178607.10	protein_coding	ERN1	endoplasmic reticulum to nucleus signaling 1	1.31876	4.08933	2.07237e-05	0.000819714
ENSG00000137193.9	protein_coding	PIM1	Pim-1 proto-oncogene, serine/threonine kinase	-0.885044	5.37717	2.07479e-05	0.000819714
ENSG00000265908.1	antisense	RP11-20B24.6	NA	2.06218	-2.83972	2.07809e-05	0.000820454
ENSG00000248328.1	pseudogene	RP11-63H19.6	NA	2.84232	-1.56461	2.0818e-05	0.000820788
ENSG00000069712.9	protein_coding	KIAA1107	KIAA1107	1.04971	3.28426	2.0817e-05	0.000820788
ENSG00000254650.1	pseudogene	RP11-665E10.5	NA	2.18182	-3.21494	2.0861e-05	0.00082113
ENSG00000198711.4	protein_coding	C1orf191	NA	2.01751	-0.811854	2.08695e-05	0.00082113
ENSG00000104915.10	protein_coding	STX10	syntaxin 10	-0.661853	4.83032	2.08588e-05	0.00082113
ENSG00000237938.1	antisense	RP11-288I21.1	NA	2.39101	-1.06226	2.09486e-05	0.000822745
ENSG00000260814.2	lincRNA	RP11-107F6.3	NA	2.08019	-1.5266	2.09283e-05	0.000822745
ENSG00000271367.1	lincRNA	RP3-483K16.4	NA	1.7622	-2.06502	2.09535e-05	0.000822745
ENSG00000267436.1	antisense	AC005786.7	NA	-4.71995	-2.61835	2.09851e-05	0.000823423
ENSG00000128606.8	protein_coding	LRRC17	leucine rich repeat containing 17	-0.889453	5.82326	2.10274e-05	0.000824518
ENSG00000132677.8	protein_coding	RHBG	Rh family, B glycoprotein (gene/pseudogene)	3.69367	0.698419	2.11119e-05	0.000827266
ENSG00000123684.8	protein_coding	LPGAT1	lysophosphatidylglycerol acyltransferase 1	0.927856	6.56229	2.14863e-05	0.000841362
ENSG00000169689.10	protein_coding	STRA13	stimulated by retinoic acid 13	-0.741317	4.29445	2.15732e-05	0.00084419
ENSG00000196914.4	protein_coding	ARHGEF12	Rho guanine nucleotide exchange factor (GEF) 12	0.741635	7.71644	2.17108e-05	0.000848999
ENSG00000259066.1	protein_coding	RP11-371E8.4	NA	1.40534	-2.87237	2.17592e-05	0.000850312
ENSG00000188191.10	protein_coding	PRKAR1B	protein kinase, cAMP-dependent, regulatory, type I, beta	-0.886619	5.31799	2.17947e-05	0.000851121
ENSG00000250678.1	pseudogene	CTB-161M19.1	NA	2.21194	-3.07099	2.1843e-05	0.000852425
ENSG00000095906.12	protein_coding	NUBP2	nucleotide binding protein 2	-0.631466	5.18331	2.18665e-05	0.000852764
ENSG00000271825.1	antisense	RP11-337N6.2	NA	2.75492	-2.5202	2.19189e-05	0.000854146
ENSG00000230257.1	processed_transcript	RP11-645N11.2	NA	2.57725	-1.79837	2.19317e-05	0.000854146
ENSG00000091129.15	protein_coding	NRCAM	neuronal cell adhesion molecule	1.82881	6.50091	2.19523e-05	0.000854371
ENSG00000214578.4	pseudogene	HMGN2P15	high mobility group nucleosomal binding domain 2 pseudogene 15	-1.23331	0.574641	2.20001e-05	0.00085565
ENSG00000220113.2	pseudogene	MTCYBP4	MT-CYB pseudogene 4	2.7213	-1.30528	2.20269e-05	0.000856111
ENSG00000228109.1	antisense	MFI2-AS1	MFI2 antisense RNA 1	-1.31793	1.69894	2.2098e-05	0.000858297
ENSG00000266403.1	miRNA	AL161731.1	NA	3.69796	-1.47963	2.215e-05	0.000859365
ENSG00000105618.9	protein_coding	PRPF31	pre-mRNA processing factor 31	-0.791844	5.4628	2.21554e-05	0.000859365
ENSG00000231104.3	antisense	RP11-354M20.3	NA	2.68472	-0.816229	2.22274e-05	0.000861576
ENSG00000183654.8	protein_coding	2011-03-01	membrane-associated ring finger (C3HC4) 11	3.81652	1.00588	2.2386e-05	0.000866234
ENSG00000243584.1	pseudogene	RP11-14I2.2	NA	2.87399	-3.47375	2.23929e-05	0.000866234
ENSG00000261505.1	antisense	LA16c-358B7.3	NA	2.83304	1.86473	2.23651e-05	0.000866234
ENSG00000188167.4	protein_coding	TMPPE	transmembrane protein with metallophosphoesterase domain	1.09783	1.21268	2.24439e-05	0.000867624
ENSG00000270890.1	pseudogene	RP3-468K18.6	NA	2.78682	0.228509	2.24904e-05	0.000868837
ENSG00000241570.3	antisense	RP11-372E1.6	NA	3.11349	-2.24204	2.26593e-05	0.000874775
ENSG00000254211.1	lincRNA	CTB-43E15.4	NA	5.98352	0.397824	2.27093e-05	0.000876115
ENSG00000245910.4	processed_transcript	SNHG6	small nucleolar RNA host gene 6 (non-protein coding)	-0.848551	5.51638	2.275e-05	0.000877098
ENSG00000058866.10	protein_coding	DGKG	diacylglycerol kinase, gamma 90kDa	1.81516	2.50321	2.28509e-05	0.000879844
ENSG00000268129.1	lincRNA	RP11-91G21.1	NA	-2.5619	-1.17583	2.28519e-05	0.000879844
ENSG00000107537.9	protein_coding	PHYH	phytanoyl-CoA 2-hydroxylase	1.1078	5.66519	2.29014e-05	0.00088116
ENSG00000258987.1	protein_coding	RP11-131H24.4	NA	3.24665	-0.760312	2.29402e-05	0.000882062
ENSG00000221743.1	miRNA	Z95152.1	NA	2.71432	-0.657369	2.29611e-05	0.000882274
ENSG00000203709.4	protein_coding	C1orf132	chromosome 1 open reading frame 132	2.27606	-1.0164	2.29911e-05	0.000882532
ENSG00000252464.1	misc_RNA	RN7SKP70	NA	1.21598	-1.68788	2.29985e-05	0.000882532
ENSG00000137960.5	protein_coding	GIPC2	GIPC PDZ domain containing family, member 2	2.43213	4.3064	2.30157e-05	0.000882603
ENSG00000164209.12	protein_coding	SLC25A46	solute carrier family 25, member 46	0.584878	6.21381	2.31338e-05	0.00088654
ENSG00000235795.1	antisense	RP11-421L21.2	NA	2.05661	-1.82452	2.3201e-05	0.000888523
ENSG00000189136.4	pseudogene	UBE2Q2P1	ubiquitin-conjugating enzyme E2Q family member 2 pseudogene 1	1.20696	1.62338	2.32332e-05	0.000889161
ENSG00000270808.1	pseudogene	RP11-574K11.27	NA	2.08641	-2.95993	2.33179e-05	0.000891808
ENSG00000153132.8	protein_coding	CLGN	calmegin	1.74325	3.79393	2.33366e-05	0.000891931
ENSG00000181800.5	antisense	CELF2-AS1	CELF2 antisense RNA 1	3.41293	1.21066	2.34509e-05	0.000895336
ENSG00000250914.1	pseudogene	RP11-1084J3.1	NA	2.29446	-3.59328	2.34569e-05	0.000895336
ENSG00000238105.3	pseudogene	GOLGA2B	NA	1.18213	2.85937	2.35179e-05	0.000897068
ENSG00000180488.10	protein_coding	FAM73A	family with sequence similarity 73, member A	0.743757	4.77903	2.35835e-05	0.000898972
ENSG00000116774.7	protein_coding	OLFML3	olfactomedin-like 3	-1.05589	7.06067	2.3643e-05	0.000900221
ENSG00000259939.1	antisense	RP11-77H9.5	NA	-3.50039	-3.82144	2.36475e-05	0.000900221
ENSG00000200556.1	snRNA	RNU6-103P	NA	3.0132	-3.48248	2.37093e-05	0.000900887
ENSG00000270394.1	protein_coding	MTRNR2L13	MT-RNR2-like 13	2.55747	-2.16561	2.37435e-05	0.000900887
ENSG00000223754.1	antisense	AC008073.9	NA	2.00044	-3.28516	2.371e-05	0.000900887
ENSG00000219392.1	pseudogene	RP1-265C24.5	NA	1.84372	-1.99802	2.37399e-05	0.000900887
ENSG00000216360.1	pseudogene	RP1-182O16.2	NA	1.56872	-2.49861	2.37252e-05	0.000900887
ENSG00000100557.5	protein_coding	C14orf105	chromosome 14 open reading frame 105	3.84097	4.36812	2.39716e-05	0.000906548
ENSG00000111424.6	protein_coding	VDR	vitamin D (1,25- dihydroxyvitamin D3) receptor	2.61982	3.4666	2.39578e-05	0.000906548
ENSG00000141458.7	protein_coding	NPC1	Niemann-Pick disease, type C1	1.60044	6.78453	2.39343e-05	0.000906548
ENSG00000163686.9	protein_coding	ABHD6	abhydrolase domain containing 6	1.42589	3.84837	2.3946e-05	0.000906548
ENSG00000175602.2	protein_coding	CCDC85B	coiled-coil domain containing 85B	-0.950511	4.15314	2.39495e-05	0.000906548
ENSG00000269772.1	lincRNA	RP11-178G16.5	NA	1.66639	0.858007	2.40888e-05	0.000910381
ENSG00000171495.12	protein_coding	MROH2B	maestro heat-like repeat family member 2B	1.96343	-2.22482	2.41062e-05	0.000910443
ENSG00000250608.1	processed_transcript	RP11-933H2.4	NA	1.44646	-0.480043	2.41437e-05	0.000910664
ENSG00000115828.11	protein_coding	QPCT	glutaminyl-peptide cyclotransferase	1.37534	3.73119	2.41438e-05	0.000910664
ENSG00000177034.10	protein_coding	MTX3	metaxin 3	0.847224	4.70997	2.42347e-05	0.000913493
ENSG00000231822.1	pseudogene	AC019097.7	NA	1.26298	-0.590901	2.43565e-05	0.00091748
ENSG00000256278.1	antisense	RP11-182J1.5	NA	1.71264	-2.56777	2.44153e-05	0.000919092
ENSG00000075239.9	protein_coding	ACAT1	acetyl-CoA acetyltransferase 1	0.963372	6.15453	2.45905e-05	0.000925081
ENSG00000142615.7	protein_coding	CELA2A	chymotrypsin-like elastase family, member 2A	3.0004	-1.98823	2.47083e-05	0.000928904
ENSG00000235090.1	pseudogene	RPL7L1P3	ribosomal protein L7-like 1 pseudogene 3	2.66167	-2.39187	2.48325e-05	0.000932965
ENSG00000227218.2	antisense	RP11-203J24.8	NA	2.35668	-1.34164	2.48524e-05	0.000933103
ENSG00000268472.1	protein_coding	AP002884.2	NA	2.32883	-3.34376	2.49052e-05	0.000933863
ENSG00000137731.9	protein_coding	FXYD2	FXYD domain containing ion transport regulator 2	2.03214	1.70993	2.4904e-05	0.000933863
ENSG00000268960.1	protein_coding	AC091150.1	NA	3.11209	-3.20293	2.50811e-05	0.000935572
ENSG00000251187.1	antisense	CTC-459M5.2	NA	1.99852	-2.94107	2.50679e-05	0.000935572
ENSG00000239103.1	snoRNA	snoU13	NA	1.87415	-2.91856	2.5004e-05	0.000935572
ENSG00000100191.4	protein_coding	SLC5A4	solute carrier family 5 (glucose activated ion channel), member 4	1.54405	-0.330377	2.50039e-05	0.000935572
ENSG00000105854.8	protein_coding	PON2	paraoxonase 2	0.878564	6.57153	2.50174e-05	0.000935572
ENSG00000124406.12	protein_coding	ATP8A1	ATPase, aminophospholipid transporter (APLT), class I, type 8A, member 1	0.804885	5.68788	2.50523e-05	0.000935572
ENSG00000104886.4	protein_coding	PLEKHJ1	pleckstrin homology domain containing, family J member 1	-0.604002	5.79514	2.50463e-05	0.000935572
ENSG00000131409.8	protein_coding	LRRC4B	leucine rich repeat containing 4B	-1.17882	4.38491	2.50237e-05	0.000935572
ENSG00000185013.12	protein_coding	NT5C1B	5'-nucleotidase, cytosolic IB	2.06933	-2.19609	2.5108e-05	0.000935897
ENSG00000103018.12	protein_coding	CYB5B	cytochrome b5 type B (outer mitochondrial membrane)	1.24051	6.77277	2.51223e-05	0.000935897
ENSG00000179023.7	protein_coding	KLHDC7A	kelch domain containing 7A	3.15961	1.45401	2.52322e-05	0.000938773
ENSG00000260091.1	lincRNA	RP11-33B1.4	NA	2.17202	-1.76081	2.52242e-05	0.000938773
ENSG00000271361.1	pseudogene	HTATSF1P2	HIV-1 Tat specific factor 1 pseudogene 2	1.51915	0.300572	2.53013e-05	0.000940735
ENSG00000121005.4	protein_coding	CRISPLD1	cysteine-rich secretory protein LCCL domain containing 1	-1.00784	5.41404	2.55646e-05	0.000949908
ENSG00000267003.1	antisense	CTC-507E2.1	NA	2.52557	-1.54329	2.56644e-05	0.000953002
ENSG00000237719.1	pseudogene	RP1-179N16.3	NA	2.34239	-1.77745	2.57283e-05	0.000953577
ENSG00000146859.5	protein_coding	TMEM140	transmembrane protein 140	1.91404	3.23894	2.57463e-05	0.000953577
ENSG00000270011.2	protein_coding	ZNF177	zinc finger protein 177	1.39928	-0.715557	2.5731e-05	0.000953577
ENSG00000101057.11	protein_coding	MYBL2	v-myb avian myeloblastosis viral oncogene homolog-like 2	-0.978412	5.5339	2.57037e-05	0.000953577
ENSG00000144230.12	protein_coding	GPR17	G protein-coupled receptor 17	2.16868	1.7687	2.58322e-05	0.000956141
ENSG00000252218.1	snoRNA	SCARNA15	small Cajal body-specific RNA 15	2.30716	-3.47108	2.58565e-05	0.000956423
ENSG00000267560.1	antisense	RP11-173A16.1	NA	2.30355	-1.27169	2.59127e-05	0.000957886
ENSG00000249119.1	pseudogene	MTND6P4	NA	3.65036	6.86708	2.60822e-05	0.000963533
ENSG00000074935.9	protein_coding	TUBE1	tubulin, epsilon 1	0.700763	4.7628	2.61147e-05	0.000964114
ENSG00000105298.9	protein_coding	CACTIN	cactin, spliceosome C complex subunit	-0.687665	4.66737	2.61576e-05	0.000965077
ENSG00000230697.1	pseudogene	AC097635.4	NA	2.51832	-3.48273	2.62624e-05	0.000967443
ENSG00000266853.1	pseudogene	ITM2BP1	integral membrane protein 2B pseudogene 1	2.18448	-2.02692	2.62723e-05	0.000967443
ENSG00000123395.10	protein_coding	C12orf44	NA	-0.832671	3.85093	2.62672e-05	0.000967443
ENSG00000109158.6	protein_coding	GABRA4	gamma-aminobutyric acid (GABA) A receptor, alpha 4	3.87546	1.83064	2.63531e-05	0.000969177
ENSG00000242193.4	pseudogene	RP11-568K15.1	NA	1.25465	3.61866	2.63376e-05	0.000969177
ENSG00000133460.15	protein_coding	SLC2A11	solute carrier family 2 (facilitated glucose transporter), member 11	0.97728	3.5336	2.64067e-05	0.000970528
ENSG00000221518.1	snRNA	RNU6ATAC16P	NA	2.41198	-2.81399	2.64295e-05	0.000970743
ENSG00000131844.11	protein_coding	MCCC2	methylcrotonoyl-CoA carboxylase 2 (beta)	0.74306	5.91504	2.65102e-05	0.000973084
ENSG00000271529.1	pseudogene	CICP14	capicua transcriptional repressor pseudogene 14	3.72103	2.25892	2.65479e-05	0.000973225
ENSG00000241784.2	antisense	RP11-342M1.2	NA	1.44421	-2.52055	2.6534e-05	0.000973225
ENSG00000240793.1	pseudogene	UBA52P8	ubiquitin A-52 residue ribosomal protein fusion product 1 pseudogene 8	1.79499	-1.7997	2.66401e-05	0.000975983
ENSG00000232369.1	pseudogene	RP5-882O7.4	NA	1.7113	-3.11004	2.66975e-05	0.000977462
ENSG00000271484.1	pseudogene	RP11-132J14.3	NA	2.65022	-3.22276	2.67242e-05	0.000977816
ENSG00000230821.1	pseudogene	KB-288A10.17	NA	2.1707	-3.93562	2.67529e-05	0.000978242
ENSG00000197768.6	protein_coding	C9orf173	chromosome 9 open reading frame 173	2.74478	-1.10748	2.67951e-05	0.000979164
ENSG00000229387.2	protein_coding	AC103801.2	NA	-3.50203	-3.71078	2.69389e-05	0.000983793
ENSG00000271843.1	lincRNA	RP11-245J9.5	NA	1.04373	-0.409461	2.70154e-05	0.000985959
ENSG00000238480.1	snoRNA	snoU13	NA	1.98373	-3.35708	2.70888e-05	0.000988009
ENSG00000250569.1	pseudogene	NTAN1P2	N-terminal asparagine amidase pseudogene 2	1.56173	-0.387157	2.71288e-05	0.000988843
ENSG00000234500.1	pseudogene	GS1-124K5.10	NA	2.64147	-0.666915	2.72012e-05	0.000990852
ENSG00000180610.9	pseudogene	ZBTB12P1	zinc finger and BTB domain containing 12 pseudogene 1	1.82547	-1.33252	2.72267e-05	0.000991151
ENSG00000197296.5	protein_coding	FITM2	fat storage-inducing transmembrane protein 2	0.977171	4.4478	2.72653e-05	0.000991928
ENSG00000225796.2	pseudogene	MTND4P23	MT-ND4 pseudogene 23	1.97533	-2.35052	2.7283e-05	0.000991942
ENSG00000256139.2	sense_overlapping	RP11-968O1.5	NA	1.1557	0.375803	2.73085e-05	0.000992244
ENSG00000170262.8	protein_coding	MRAP	melanocortin 2 receptor accessory protein	6.68732	3.89054	2.73899e-05	0.000993318
ENSG00000230612.1	antisense	AC004237.1	NA	2.1582	-2.95376	2.73806e-05	0.000993318
ENSG00000155744.4	protein_coding	FAM126B	family with sequence similarity 126, member B	0.82902	3.67164	2.73633e-05	0.000993318
ENSG00000248375.1	pseudogene	RP11-177B4.1	NA	1.72983	-2.17284	2.74264e-05	0.000994012
ENSG00000270116.1	sense_intronic	AP001429.1	NA	1.74072	-0.972681	2.74902e-05	0.00099482
ENSG00000233899.1	processed_transcript	RP4-742C19.8	NA	1.36678	0.0953441	2.7474e-05	0.00099482
ENSG00000188846.9	protein_coding	RPL14	ribosomal protein L14	-1.07642	8.48318	2.75006e-05	0.00099482
ENSG00000198929.8	protein_coding	NOS1AP	nitric oxide synthase 1 (neuronal) adaptor protein	1.14787	1.64113	2.7619e-05	0.000997843
ENSG00000175130.6	protein_coding	MARCKSL1	MARCKS-like 1	-1.09452	8.44299	2.76065e-05	0.000997843
ENSG00000135436.4	protein_coding	FAM186B	family with sequence similarity 186, member B	1.35043	-0.0327208	2.76447e-05	0.000998144
ENSG00000213612.3	pseudogene	FAM220CP	putative SIPAR-like protein C9orf51-like	2.24232	-1.46386	2.7687e-05	0.000998453
ENSG00000112972.10	protein_coding	HMGCS1	3-hydroxy-3-methylglutaryl-CoA synthase 1 (soluble)	1.88113	8.40544	2.7688e-05	0.000998453
ENSG00000270433.1	pseudogene	RP11-124D2.7	NA	1.96497	-1.77006	2.78265e-05	0.00100282
ENSG00000269514.1	protein_coding	DKFZP779L1853	uncharacterized LOC643162	1.27878	-0.474686	2.79603e-05	0.00100701
ENSG00000249807.1	lincRNA	CTD-2199O4.1	NA	2.50415	-3.64557	2.79932e-05	0.00100756
ENSG00000230327.1	pseudogene	AC009234.1	NA	2.57528	0.069324	2.80483e-05	0.00100828
ENSG00000269578.1	sense_intronic	CTD-3222D19.5	NA	1.95877	-2.66796	2.8035e-05	0.00100828
ENSG00000156413.9	protein_coding	FUT6	fucosyltransferase 6 (alpha (1,3) fucosyltransferase)	3.35915	0.654267	2.81399e-05	0.00101031
ENSG00000197580.7	protein_coding	BCO2	beta-carotene oxygenase 2	1.31411	2.93656	2.81359e-05	0.00101031
ENSG00000246851.1	antisense	RP11-544A12.8	NA	2.43531	-1.59617	2.8214e-05	0.00101171
ENSG00000263345.1	antisense	RP1-59D14.5	NA	1.89477	0.341401	2.82103e-05	0.00101171
ENSG00000226781.1	pseudogene	TBCAP1	tubulin folding cofactor A pseudogene 1	2.16158	-1.09595	2.83646e-05	0.00101647
ENSG00000164451.9	protein_coding	FAM26D	family with sequence similarity 26, member D	2.08099	-2.96803	2.83828e-05	0.00101649
ENSG00000106771.8	protein_coding	TMEM245	transmembrane protein 245	0.837365	7.58012	2.84296e-05	0.00101753
ENSG00000267355.2	pseudogene	RPL9P29	ribosomal protein L9 pseudogene 29	2.05145	-1.33858	2.84961e-05	0.00101928
ENSG00000265413.1	sense_intronic	RP11-789C17.1	NA	1.77631	-0.248378	2.85713e-05	0.00102074
ENSG00000254726.2	protein_coding	MEX3A	mex-3 RNA binding family member A	-1.15218	6.66116	2.85724e-05	0.00102074
ENSG00000224494.1	pseudogene	HNRNPA3P14	heterogeneous nuclear ribonucleoprotein A3 pseudogene 14	1.54256	-2.55738	2.88308e-05	0.00102932
ENSG00000268717.1	pseudogene	AC025811.1	NA	3.4697	-3.21624	2.89439e-05	0.00103272
ENSG00000262703.1	antisense	RP11-485G7.6	NA	1.95293	-1.52333	2.89824e-05	0.00103345
ENSG00000270223.1	sense_intronic	RP13-36G14.4	NA	2.46247	1.61907	2.91622e-05	0.00103764
ENSG00000230188.1	pseudogene	RP11-405L18.4	NA	1.44061	-1.83126	2.91548e-05	0.00103764
ENSG00000113758.9	protein_coding	DBN1	drebrin 1	-1.3508	8.05521	2.91296e-05	0.00103764
ENSG00000234286.1	antisense	AC006026.13	NA	-2.39	-1.35914	2.91719e-05	0.00103764
ENSG00000221995.4	protein_coding	TIAF1	TGFB1-induced anti-apoptotic factor 1	1.22984	2.04407	2.93259e-05	0.00104247
ENSG00000119608.8	protein_coding	PROX2	prospero homeobox 2	3.20331	0.995826	2.94283e-05	0.00104546
ENSG00000139112.6	protein_coding	GABARAPL1	GABA(A) receptor-associated protein like 1	1.17249	5.97229	2.94465e-05	0.00104546
ENSG00000124253.9	protein_coding	PCK1	phosphoenolpyruvate carboxykinase 1 (soluble)	2.92686	1.93318	2.94856e-05	0.0010462
ENSG00000250140.1	pseudogene	CTD-2517O10.5	NA	2.02808	-2.89697	2.96196e-05	0.00105031
ENSG00000200127.1	misc_RNA	Y_RNA	NA	1.80619	-3.56935	2.97101e-05	0.00105178
ENSG00000152487.6	lincRNA	ARL5B-AS1	NA	1.16235	0.0845072	2.97345e-05	0.00105178
ENSG00000268912.1	lincRNA	CTD-2619J13.17	NA	0.900977	1.77606	2.96945e-05	0.00105178
ENSG00000144354.9	protein_coding	CDCA7	cell division cycle associated 7	-1.00899	5.43951	2.97183e-05	0.00105178
ENSG00000269867.1	sense_intronic	CTD-2583A14.8	NA	2.77849	0.899578	2.97627e-05	0.00105214
ENSG00000132199.13	protein_coding	ENOSF1	enolase superfamily member 1	0.890932	5.50116	2.97972e-05	0.00105271
ENSG00000170500.8	protein_coding	LONRF2	LON peptidase N-terminal domain and ring finger 2	1.99247	5.06735	3.00085e-05	0.00105952
ENSG00000187187.9	protein_coding	ZNF546	zinc finger protein 546	0.838201	2.85918	3.00323e-05	0.00105971
ENSG00000138166.5	protein_coding	DUSP5	dual specificity phosphatase 5	1.82287	4.79206	3.01703e-05	0.00106393
ENSG00000239763.2	pseudogene	AC009120.3	NA	1.223	0.562538	3.0486e-05	0.0010744
ENSG00000255032.1	lincRNA	RP11-45A12.2	NA	2.67094	-3.42632	3.05573e-05	0.00107606
ENSG00000229839.2	antisense	AC018462.2	NA	1.69531	-1.41727	3.05707e-05	0.00107606
ENSG00000239665.3	protein_coding	RP11-295P9.3	NA	1.06054	3.45759	3.07681e-05	0.00108235
ENSG00000249412.1	antisense	CTC-563A5.2	NA	2.22716	-2.17337	3.08974e-05	0.00108557
ENSG00000146540.10	protein_coding	C7orf50	chromosome 7 open reading frame 50	-0.633404	5.4273	3.08962e-05	0.00108557
ENSG00000164951.11	protein_coding	PDP1	pyruvate dehyrogenase phosphatase catalytic subunit 1	1.01057	5.71415	3.10191e-05	0.00108918
ENSG00000259671.1	pseudogene	RP11-925D8.6	NA	2.18876	-2.83396	3.10976e-05	0.0010906
ENSG00000272149.1	antisense	RP11-627J17.1	NA	-3.38664	-3.88628	3.10911e-05	0.0010906
ENSG00000023902.9	protein_coding	PLEKHO1	pleckstrin homology domain containing, family O member 1	-0.9042	6.10728	3.1154e-05	0.00109191
ENSG00000233885.2	antisense	YEATS2-AS1	YEATS2 antisense RNA 1	1.89041	0.49788	3.11879e-05	0.0010921
ENSG00000258545.1	antisense	RP4-755D9.1	NA	1.67394	-0.629771	3.11974e-05	0.0010921
ENSG00000091428.13	protein_coding	RAPGEF4	Rap guanine nucleotide exchange factor (GEF) 4	1.23238	3.63199	3.12521e-05	0.00109335
ENSG00000260022.1	antisense	LA16c-306A4.1	NA	1.88035	-2.02053	3.12854e-05	0.00109385
ENSG00000109654.10	protein_coding	TRIM2	tripartite motif containing 2	0.820692	6.85709	3.13527e-05	0.00109552
ENSG00000105556.5	protein_coding	MIER2	mesoderm induction early response 1, family member 2	-0.709893	4.50637	3.13714e-05	0.00109552
ENSG00000242100.2	pseudogene	RPL9P32	ribosomal protein L9 pseudogene 32	2.70773	-0.601576	3.14853e-05	0.00109883
ENSG00000239670.1	pseudogene	RP4-803A2.2	NA	2.08423	-3.34781	3.16246e-05	0.00110302
ENSG00000261250.1	antisense	RP11-545A16.1	NA	3.56632	-1.2559	3.16647e-05	0.00110375
ENSG00000228728.1	pseudogene	RP11-316K19.3	NA	1.92318	-2.44369	3.17588e-05	0.00110636
ENSG00000236896.1	antisense	RP11-535C21.3	NA	2.16279	-2.61307	3.18652e-05	0.00110872
ENSG00000166886.8	protein_coding	NAB2	NGFI-A binding protein 2 (EGR1 binding protein 2)	-0.758855	5.41357	3.18548e-05	0.00110872
ENSG00000261340.1	lincRNA	RP11-215H22.1	NA	2.76045	-1.29394	3.20792e-05	0.00111549
ENSG00000225137.1	pseudogene	DYNC1I2P1	dynein, cytoplasmic 1, intermediate chain 2 pseudogene 1	1.20756	0.554622	3.21797e-05	0.00111831
ENSG00000188931.3	protein_coding	C1orf192	chromosome 1 open reading frame 192	2.0203	2.22904	3.22921e-05	0.00112153
ENSG00000160803.6	protein_coding	UBQLN4	ubiquilin 4	-0.696672	5.53539	3.24028e-05	0.0011247
ENSG00000131188.7	protein_coding	PRR7	proline rich 7 (synaptic)	-1.43197	0.835448	3.24401e-05	0.00112532
ENSG00000121413.8	protein_coding	ZSCAN18	zinc finger and SCAN domain containing 18	-0.610482	5.60459	3.24973e-05	0.00112662
ENSG00000270728.1	pseudogene	RP4-657E11.10	NA	3.09456	0.383452	3.25639e-05	0.00112824
ENSG00000244021.3	pseudogene	RP11-50D9.1	NA	2.96137	-1.88279	3.25834e-05	0.00112824
ENSG00000153208.12	protein_coding	MERTK	MER proto-oncogene, tyrosine kinase	1.23599	4.56975	3.26853e-05	0.00113109
ENSG00000099864.12	protein_coding	PALM	paralemmin	-0.893833	5.83307	3.2724e-05	0.00113175
ENSG00000270923.1	pseudogene	TAS2R6	NA	1.74547	-0.662796	3.27439e-05	0.00113175
ENSG00000081051.3	protein_coding	AFP	alpha-fetoprotein	3.21856	6.95722	3.27795e-05	0.00113203
ENSG00000223901.1	antisense	AP001469.5	NA	2.24247	-3.11081	3.27914e-05	0.00113203
ENSG00000238369.1	snoRNA	snoU13	NA	2.18278	-1.30264	3.2845e-05	0.0011326
ENSG00000207291.1	snRNA	RNU6-30P	RNA, U6 small nuclear 30, pseudogene	2.03961	-2.29464	3.28669e-05	0.0011326
ENSG00000156076.5	protein_coding	WIF1	WNT inhibitory factor 1	-4.24997	4.1018	3.28603e-05	0.0011326
ENSG00000150526.7	protein_coding	MIA2	melanoma inhibitory activity 2	3.6025	-1.89877	3.29456e-05	0.00113463
ENSG00000137204.10	protein_coding	SLC22A7	solute carrier family 22 (organic anion transporter), member 7	2.64415	-1.65037	3.31588e-05	0.00113919
ENSG00000229357.1	pseudogene	RP11-235D19.3	NA	2.56947	-3.89817	3.31193e-05	0.00113919
ENSG00000269138.1	pseudogene	ZNF209P	zinc finger protein 209, pseudogene	2.41969	-1.62227	3.31568e-05	0.00113919
ENSG00000111291.4	protein_coding	GPRC5D	G protein-coupled receptor, class C, group 5, member D	1.78451	-1.55736	3.31332e-05	0.00113919
ENSG00000252503.1	snRNA	RNU6-531P	NA	1.68719	-2.35426	3.31771e-05	0.00113919
ENSG00000100867.10	protein_coding	DHRS2	dehydrogenase/reductase (SDR family) member 2	2.63457	2.1053	3.33953e-05	0.001146
ENSG00000250696.1	antisense	RP11-704M14.1	NA	2.94435	-2.21155	3.34153e-05	0.001146
ENSG00000232014.1	pseudogene	MTND1P13	MT-ND1 pseudogene 13	2.50669	-3.1533	3.34616e-05	0.0011469
ENSG00000001630.11	protein_coding	CYP51A1	cytochrome P450, family 51, subfamily A, polypeptide 1	1.80759	3.01512	3.36383e-05	0.00115227
ENSG00000267598.1	antisense	CTC-250I14.6	NA	-3.88342	-3.58825	3.36783e-05	0.00115295
ENSG00000257496.1	lincRNA	RP11-474P2.4	NA	1.93674	-1.77284	3.37426e-05	0.00115446
ENSG00000226352.2	antisense	RP11-523H24.3	NA	1.3443	-0.69582	3.37958e-05	0.0011556
ENSG00000243230.1	antisense	RP11-286H14.8	NA	2.53352	-0.581537	3.40602e-05	0.00116394
ENSG00000248401.2	pseudogene	RP11-576N17.3	NA	2.54588	-2.89341	3.41466e-05	0.00116559
ENSG00000241684.1	antisense	ADAMTS9-AS2	ADAMTS9 antisense RNA 2	1.46207	1.45486	3.41603e-05	0.00116559
ENSG00000272097.1	lincRNA	RP11-421M1.8	NA	1.16439	-0.927158	3.41692e-05	0.00116559
ENSG00000240983.1	pseudogene	RP11-742D12.1	NA	2.14428	-3.6701	3.43532e-05	0.00117117
ENSG00000130164.7	protein_coding	LDLR	low density lipoprotein receptor	2.27274	8.56017	3.44574e-05	0.00117402
ENSG00000265519.1	lincRNA	CTD-3157E16.1	NA	2.79629	0.324424	3.45056e-05	0.00117459
ENSG00000138769.6	protein_coding	CDKL2	cyclin-dependent kinase-like 2 (CDC2-related kinase)	1.52317	1.20919	3.45259e-05	0.00117459
ENSG00000112874.5	protein_coding	NUDT12	nudix (nucleoside diphosphate linked moiety X)-type motif 12	0.730903	4.73492	3.45355e-05	0.00117459
ENSG00000259174.1	pseudogene	RP11-1180F24.1	NA	2.23657	-3.42342	3.46009e-05	0.00117612
ENSG00000251336.1	lincRNA	RP11-540E16.2	NA	2.37469	-3.66043	3.50358e-05	0.00118991
ENSG00000107518.12	protein_coding	ATRNL1	attractin-like 1	2.32295	5.04731	3.5048e-05	0.00118991
ENSG00000230683.1	pseudogene	DDTP1	D-dopachrome tautomerase pseudogene 1	2.11501	-2.5834	3.51907e-05	0.00119405
ENSG00000228606.1	antisense	RP11-574F21.2	NA	1.29058	-0.706602	3.53157e-05	0.00119759
ENSG00000226683.2	pseudogene	PWWP2AP1	PWWP domain containing 2A pseudogene 1	3.71062	-1.0857	3.54115e-05	0.00120012
ENSG00000226122.1	antisense	AC018705.5	NA	3.16819	-3.27949	3.55711e-05	0.00120482
ENSG00000228725.3	pseudogene	MTND2P12	MT-ND2 pseudogene 12	2.53698	-2.69363	3.55979e-05	0.00120502
ENSG00000081052.10	protein_coding	COL4A4	collagen, type IV, alpha 4	2.76682	4.00224	3.57028e-05	0.00120786
ENSG00000251429.1	pseudogene	RP11-597D13.7	NA	1.94118	-0.818718	3.5889e-05	0.00121345
ENSG00000069122.14	protein_coding	GPR116	G protein-coupled receptor 116	0.969334	5.83316	3.60836e-05	0.00121931
ENSG00000213252.3	pseudogene	RP11-819M15.1	NA	1.97065	-2.51133	3.61741e-05	0.00122093
ENSG00000175898.4	lincRNA	CTD-2369P2.2	NA	-1.18569	3.77584	3.61546e-05	0.00122093
ENSG00000206612.1	snoRNA	SNORA2A	small nucleolar RNA, H/ACA box 2A	1.65987	-2.02193	3.62989e-05	0.00122442
ENSG00000204653.5	protein_coding	ASPDH	aspartate dehydrogenase domain containing	2.04108	-0.460725	3.64571e-05	0.00122904
ENSG00000257752.1	pseudogene	RP11-474L23.3	NA	1.46548	-1.73211	3.66199e-05	0.0012338
ENSG00000196408.7	protein_coding	NOXO1	NADPH oxidase organizer 1	-2.32011	-2.53028	3.68371e-05	0.00124039
ENSG00000241135.1	lincRNA	LINC00881	long intergenic non-protein coding RNA 881	7.05366	2.36691	3.68774e-05	0.00124102
ENSG00000141441.11	protein_coding	GAREM	GRB2 associated, regulator of MAPK1	0.763624	5.13125	3.70574e-05	0.00124635
ENSG00000227123.1	pseudogene	RPL12P44	ribosomal protein L12 pseudogene 44	1.64351	-2.6494	3.71947e-05	0.00125023
ENSG00000165181.12	protein_coding	C9orf84	chromosome 9 open reading frame 84	2.96293	1.23514	3.7313e-05	0.00125348
ENSG00000270469.1	pseudogene	RP11-411B10.8	NA	1.96993	-2.65982	3.73413e-05	0.00125369
ENSG00000266037.1	misc_RNA	RN7SL3	RNA, 7SL, cytoplasmic 3	3.9784	4.88481	3.75143e-05	0.00125613
ENSG00000248393.1	lincRNA	CTD-2015A6.1	NA	3.16546	-3.88155	3.74684e-05	0.00125613
ENSG00000251521.2	pseudogene	IMPA1P	inositol(myo)-1(or 4)-monophosphatase 1 pseudogene	3.15943	-0.719942	3.75451e-05	0.00125613
ENSG00000254895.1	pseudogene	RP11-37O16.7	NA	2.2381	-2.95018	3.75313e-05	0.00125613
ENSG00000251675.1	antisense	CTC-458I2.2	NA	2.01512	-0.730235	3.75044e-05	0.00125613
ENSG00000198855.2	protein_coding	FICD	FIC domain containing	1.39317	2.87645	3.75022e-05	0.00125613
ENSG00000244301.1	pseudogene	AC007163.4	NA	2.75869	-2.37014	3.77287e-05	0.00126154
ENSG00000236199.1	antisense	RP11-264I13.2	NA	2.61967	0.0876597	3.77575e-05	0.00126177
ENSG00000229151.1	antisense	RP11-348F1.3	NA	1.70454	-2.20705	3.78902e-05	0.00126547
ENSG00000127870.12	protein_coding	RNF6	ring finger protein (C3H2C3 type) 6	0.790787	5.64977	3.79137e-05	0.00126552
ENSG00000204065.2	protein_coding	TCEAL5	transcription elongation factor A (SII)-like 5	-1.51442	3.21121	3.81347e-05	0.00127215
ENSG00000120457.7	protein_coding	KCNJ5	potassium inwardly-rectifying channel, subfamily J, member 5	2.28151	4.44646	3.82187e-05	0.00127421
ENSG00000254463.1	pseudogene	RP11-484D2.3	NA	2.08463	-1.21494	3.82979e-05	0.00127612
ENSG00000264756.1	misc_RNA	RN7SL805P	NA	1.85295	-2.4646	3.836e-05	0.00127744
ENSG00000272008.1	antisense	RP11-393I2.4	NA	1.16321	1.10911	3.83832e-05	0.00127747
ENSG00000259876.1	antisense	CTD-3037G24.4	NA	2.18454	-3.16206	3.84272e-05	0.00127755
ENSG00000144357.12	protein_coding	UBR3	ubiquitin protein ligase E3 component n-recognin 3 (putative)	0.780139	6.94257	3.84299e-05	0.00127755
ENSG00000196642.10	protein_coding	RABL6	RAB, member RAS oncogene family-like 6	-0.638368	6.50851	3.84723e-05	0.00127822
ENSG00000255201.1	antisense	RP11-350N15.4	NA	2.35725	-0.522256	3.86765e-05	0.00128426
ENSG00000113389.11	protein_coding	NPR3	natriuretic peptide receptor 3	1.38609	5.9553	3.87241e-05	0.0012851
ENSG00000232608.1	pseudogene	TIMM9P2	translocase of inner mitochondrial membrane 9 homolog (yeast) pseudogene 2	2.34252	-2.14491	3.87739e-05	0.00128524
ENSG00000239300.1	antisense	RP11-400L8.2	NA	1.34358	-1.53214	3.87918e-05	0.00128524
ENSG00000149823.3	protein_coding	VPS51	vacuolar protein sorting 51 homolog (S. cerevisiae)	-0.5925	6.31573	3.87955e-05	0.00128524
ENSG00000105928.9	protein_coding	DFNA5	deafness, autosomal dominant 5	1.359	4.83564	3.88555e-05	0.00128649
ENSG00000133216.12	protein_coding	EPHB2	EPH receptor B2	-1.38752	5.3895	3.89043e-05	0.00128736
ENSG00000268379.1	pseudogene	CTC-360J11.4	NA	1.07407	-0.897481	3.89475e-05	0.00128805
ENSG00000153002.7	protein_coding	CPB1	carboxypeptidase B1 (tissue)	3.30934	2.95565	3.90826e-05	0.00129116
ENSG00000268537.1	protein_coding	AC109583.1	NA	2.73817	-2.51051	3.90866e-05	0.00129116
ENSG00000066739.7	protein_coding	ATG2B	autophagy related 2B	0.614827	6.07791	3.92349e-05	0.00129532
ENSG00000230163.1	antisense	RP5-997D16.2	NA	2.66189	0.0762726	3.93109e-05	0.00129708
ENSG00000250115.2	pseudogene	AK3P2	adenylate kinase 3 pseudogene 2	1.75986	-3.5237	3.93431e-05	0.0012974
ENSG00000255423.1	protein_coding	EBLN2	endogenous Bornavirus-like nucleoprotein 2	1.25615	1.48225	3.93869e-05	0.00129787
ENSG00000145476.11	protein_coding	CYP4V2	cytochrome P450, family 4, subfamily V, polypeptide 2	1.1672	4.06705	3.94244e-05	0.00129787
ENSG00000214889.3	pseudogene	RPS9P1	ribosomal protein S9 pseudogene 1	-3.95478	-3.41207	3.94251e-05	0.00129787
ENSG00000164061.4	protein_coding	BSN	bassoon presynaptic cytomatrix protein	1.29037	3.4222	3.95058e-05	0.00129978
ENSG00000127362.2	protein_coding	TAS2R3	taste receptor, type 2, member 3	2.23204	-1.24691	3.96941e-05	0.00130522
ENSG00000243635.1	pseudogene	RP11-281P11.1	NA	2.51285	-3.18619	3.98169e-05	0.00130851
ENSG00000244692.2	misc_RNA	RN7SL724P	NA	2.41001	-3.35536	3.9849e-05	0.00130882
ENSG00000267924.1	lincRNA	RP11-255H23.4	NA	3.27996	-0.250245	4.00683e-05	0.00131527
ENSG00000198919.8	protein_coding	DZIP3	DAZ interacting zinc finger protein 3	0.578452	5.84989	4.02091e-05	0.00131914
ENSG00000223728.3	pseudogene	RP11-314N2.2	NA	3.00093	-3.20278	4.02435e-05	0.00131951
ENSG00000072415.4	protein_coding	MPP5	membrane protein, palmitoylated 5 (MAGUK p55 subfamily member 5)	0.783279	5.86136	4.02888e-05	0.00132025
ENSG00000185958.5	protein_coding	FAM186A	family with sequence similarity 186, member A	2.40926	-0.892834	4.04427e-05	0.00132303
ENSG00000135241.12	protein_coding	PNPLA8	patatin-like phospholipase domain containing 8	0.649553	5.70287	4.04707e-05	0.00132303
ENSG00000102471.9	protein_coding	NDFIP2	Nedd4 family interacting protein 2	0.582377	5.66571	4.04672e-05	0.00132303
ENSG00000136942.10	protein_coding	RPL35	ribosomal protein L35	-1.21603	8.53237	4.04569e-05	0.00132303
ENSG00000259460.1	antisense	RP11-128A17.1	NA	-3.55047	-2.38344	4.0489e-05	0.00132303
ENSG00000227775.3	pseudogene	RP1-283E3.4	NA	3.00428	2.26612	4.05978e-05	0.00132495
ENSG00000215933.1	miRNA	BX119917.1	NA	1.85918	-1.53425	4.05751e-05	0.00132495
ENSG00000234175.1	pseudogene	RP11-730A19.9	NA	1.85283	-2.27278	4.06169e-05	0.00132495
ENSG00000007080.6	protein_coding	CCDC124	coiled-coil domain containing 124	-0.866661	5.34471	4.06783e-05	0.0013262
ENSG00000070814.13	protein_coding	TCOF1	Treacher Collins-Franceschetti syndrome 1	-0.676126	6.13797	4.08523e-05	0.00133112
ENSG00000268218.1	protein_coding	AC137932.1	NA	2.29732	0.340763	4.08823e-05	0.0013312
ENSG00000102678.6	protein_coding	FGF9	fibroblast growth factor 9	1.31599	4.52077	4.09013e-05	0.0013312
ENSG00000234272.1	pseudogene	RPL30P2	ribosomal protein L30 pseudogene 2	1.76089	-2.50504	4.10831e-05	0.00133561
ENSG00000228363.2	antisense	AC015971.2	NA	1.65487	-0.222243	4.1078e-05	0.00133561
ENSG00000198695.2	protein_coding	MT-ND6	NA	2.26492	9.89038	4.11259e-05	0.00133624
ENSG00000222108.1	rRNA	RNA5SP317	NA	2.3483	-3.22208	4.13249e-05	0.00134195
ENSG00000115641.14	protein_coding	FHL2	four and a half LIM domains 2	1.95063	6.89193	4.14401e-05	0.00134487
ENSG00000116809.7	protein_coding	ZBTB17	zinc finger and BTB domain containing 17	-0.585501	4.8147	4.14618e-05	0.00134487
ENSG00000237542.1	pseudogene	AC009960.5	NA	2.20862	-3.58779	4.15999e-05	0.00134859
ENSG00000214300.6	protein_coding	SPDYE3	speedy/RINGO cell cycle regulator family member E3	3.36986	1.30885	4.17024e-05	0.00135079
ENSG00000118004.13	protein_coding	COLEC11	collectin sub-family member 11	2.60195	3.15113	4.17146e-05	0.00135079
ENSG00000187950.4	protein_coding	OVCH1	ovochymase 1	1.35551	-1.06558	4.17659e-05	0.00135092
ENSG00000168005.4	protein_coding	C11orf84	chromosome 11 open reading frame 84	-0.77094	5.22658	4.17495e-05	0.00135092
ENSG00000118990.5	pseudogene	GLRXP3	glutaredoxin (thioltransferase) pseudogene 3	3.07258	-2.69937	4.18537e-05	0.0013523
ENSG00000257607.1	antisense	RP11-449P15.1	NA	-3.38142	-3.89159	4.18556e-05	0.0013523
ENSG00000163075.8	protein_coding	PCDP1	NA	1.79346	2.17074	4.19813e-05	0.0013556
ENSG00000145384.3	protein_coding	FABP2	fatty acid binding protein 2, intestinal	4.96393	1.62308	4.20543e-05	0.0013572
ENSG00000075651.11	protein_coding	PLD1	phospholipase D1, phosphatidylcholine-specific	1.0243	5.43107	4.21034e-05	0.00135802
ENSG00000222018.1	protein_coding	AP000322.54	NA	2.85349	0.190901	4.24061e-05	0.00136548
ENSG00000223003.1	rRNA	RNA5SP184	RNA, 5S ribosomal pseudogene 184	2.36302	-4.26946	4.23937e-05	0.00136548
ENSG00000100583.4	protein_coding	SAMD15	sterile alpha motif domain containing 15	1.17694	0.966892	4.23892e-05	0.00136548
ENSG00000260349.1	antisense	RP11-473I1.5	NA	3.56389	1.8685	4.25284e-05	0.00136865
ENSG00000267018.1	lincRNA	AC010525.7	NA	1.91829	-1.67865	4.25671e-05	0.00136913
ENSG00000234290.2	antisense	AC116366.6	NA	2.09833	0.468813	4.27902e-05	0.00137554
ENSG00000143882.5	protein_coding	ATP6V1C2	ATPase, H+ transporting, lysosomal 42kDa, V1 subunit C2	1.40196	1.70814	4.30003e-05	0.00138152
ENSG00000259288.1	protein_coding	RP11-133K1.2	NA	2.55206	-3.82911	4.30528e-05	0.00138243
ENSG00000254441.1	pseudogene	RP11-718B12.5	NA	2.12587	-1.73978	4.31565e-05	0.00138344
ENSG00000119986.6	protein_coding	AVPI1	arginine vasopressin-induced 1	2.01206	4.70752	4.31153e-05	0.00138344
ENSG00000197958.8	protein_coding	RPL12	ribosomal protein L12	-1.32892	9.00799	4.31518e-05	0.00138344
ENSG00000266601.1	antisense	RP11-6N17.3	NA	1.81315	-1.88646	4.32897e-05	0.00138694
ENSG00000225344.1	pseudogene	RP4-738P15.4	NA	2.41297	-4.17239	4.33432e-05	0.00138788
ENSG00000228748.2	antisense	RP13-39P12.3	NA	1.66551	-0.601347	4.35364e-05	0.00139329
ENSG00000241847.2	pseudogene	RP1-20N2.4	NA	1.27147	-1.14887	4.361e-05	0.00139464
ENSG00000198431.11	protein_coding	TXNRD1	thioredoxin reductase 1	1.24903	7.31665	4.36514e-05	0.00139464
ENSG00000112234.4	protein_coding	FBXL4	F-box and leucine-rich repeat protein 4	0.667456	5.15607	4.36379e-05	0.00139464
ENSG00000160339.11	protein_coding	FCN2	ficolin (collagen/fibrinogen domain containing lectin) 2	3.38855	0.599185	4.36893e-05	0.00139489
ENSG00000270904.1	pseudogene	CTC-224D3.1	NA	2.63152	-3.82126	4.37252e-05	0.00139489
ENSG00000261124.1	antisense	AC135050.5	NA	1.64809	-3.25842	4.37323e-05	0.00139489
ENSG00000237234.2	antisense	RP1-142L7.5	NA	2.20111	-0.11164	4.37803e-05	0.00139565
ENSG00000232163.2	pseudogene	RPLP1P13	ribosomal protein, large, P1 pseudogene 13	1.65742	-2.29994	4.39596e-05	0.00139981
ENSG00000259716.1	antisense	RP5-977B1.11	NA	-4.84256	-2.6979	4.39549e-05	0.00139981
ENSG00000269999.1	antisense	CTD-3185P2.2	NA	1.2916	-1.42538	4.4066e-05	0.00140165
ENSG00000143416.16	protein_coding	SELENBP1	selenium binding protein 1	-0.871373	5.549	4.4047e-05	0.00140165
ENSG00000264058.1	protein_coding	KRT222	keratin 222	1.97183	0.965737	4.44646e-05	0.00141276
ENSG00000226239.1	antisense	RP1-310O13.7	NA	1.4922	-1.26536	4.44441e-05	0.00141276
ENSG00000232104.2	lincRNA	RP11-509J21.1	NA	1.30175	-0.197536	4.44921e-05	0.00141285
ENSG00000253994.1	pseudogene	KB-1299A7.1	NA	2.84256	-4.01371	4.46479e-05	0.00141702
ENSG00000210140.1	Mt_tRNA	MT-TC	NA	3.98589	2.78375	4.47784e-05	0.00141959
ENSG00000105202.3	protein_coding	FBL	fibrillarin	-0.742907	7.28094	4.476e-05	0.00141959
ENSG00000116670.10	protein_coding	MAD2L2	MAD2 mitotic arrest deficient-like 2 (yeast)	-0.845034	4.71638	4.48101e-05	0.00141981
ENSG00000196922.6	pseudogene	ZNF252P	zinc finger protein 252, pseudogene	0.605353	5.05461	4.50549e-05	0.00142678
ENSG00000197254.3	pseudogene	AP000445.1	NA	3.78655	-3.00635	4.51994e-05	0.00142821
ENSG00000244691.1	pseudogene	RP11-600F24.2	NA	2.09566	-1.7217	4.51957e-05	0.00142821
ENSG00000265139.1	lincRNA	RP11-227G15.2	NA	2.02969	-1.54468	4.51311e-05	0.00142821
ENSG00000108799.8	protein_coding	EZH1	enhancer of zeste 1 polycomb repressive complex 2 subunit	0.552926	5.54307	4.51516e-05	0.00142821
ENSG00000230565.1	antisense	ZNF32-AS2	ZNF32 antisense RNA 2	1.52313	-0.062188	4.5245e-05	0.00142886
ENSG00000235266.1	pseudogene	RP11-753C18.8	NA	1.78894	-3.18813	4.54706e-05	0.0014352
ENSG00000144959.5	protein_coding	NCEH1	neutral cholesterol ester hydrolase 1	1.52111	3.88468	4.5688e-05	0.00144082
ENSG00000137449.11	protein_coding	CPEB2	cytoplasmic polyadenylation element binding protein 2	1.08835	4.50406	4.56989e-05	0.00144082
ENSG00000220506.2	pseudogene	RP3-415N12.1	NA	2.47654	-2.03544	4.57661e-05	0.00144215
ENSG00000224032.2	lincRNA	EPB41L4A-AS1	EPB41L4A antisense RNA 1	-0.746797	4.67435	4.58268e-05	0.00144327
ENSG00000235105.1	pseudogene	RP11-329A14.1	NA	1.36434	-1.11291	4.5875e-05	0.00144399
ENSG00000224431.1	pseudogene	AC063976.7	NA	2.86916	-0.0114549	4.59178e-05	0.00144455
ENSG00000260808.1	lincRNA	CTD-2007L18.5	NA	1.59437	-1.81269	4.59785e-05	0.00144567
ENSG00000235997.2	lincRNA	AC109642.1	NA	3.14692	1.48844	4.60217e-05	0.00144623
ENSG00000260898.1	antisense	ADPGK-AS1	ADPGK antisense RNA 1	1.46182	-1.57758	4.60914e-05	0.00144763
ENSG00000213333.3	pseudogene	NPM1P50	nucleophosmin 1 (nucleolar phosphoprotein B23, numatrin) pseudogene 50	1.93636	-2.4889	4.61535e-05	0.00144871
ENSG00000225151.6	pseudogene	AC103965.1	NA	-1.74958	2.20647	4.61761e-05	0.00144871
ENSG00000085832.12	protein_coding	EPS15	epidermal growth factor receptor pathway substrate 15	0.63975	6.62009	4.62213e-05	0.00144933
ENSG00000264520.1	lincRNA	RP4-777O23.2	NA	2.37384	-2.01577	4.63266e-05	0.00145179
ENSG00000162592.4	protein_coding	CCDC27	coiled-coil domain containing 27	2.07607	-1.90344	4.63752e-05	0.00145179
ENSG00000168216.6	protein_coding	LMBRD1	LMBR1 domain containing 1	0.699949	5.72156	4.63512e-05	0.00145179
ENSG00000225282.1	pseudogene	AP000350.6	NA	1.87795	-1.6723	4.64885e-05	0.00145454
ENSG00000269378.1	pseudogene	ITGB1P1	integrin beta 1 pseudogene 1	0.969785	1.45101	4.65614e-05	0.00145603
ENSG00000240522.1	pseudogene	RPL7AP10	ribosomal protein L7a pseudogene 10	2.77357	0.187019	4.67369e-05	0.00145774
ENSG00000259614.2	pseudogene	RP11-522B15.6	NA	2.48058	-1.17939	4.67275e-05	0.00145774
ENSG00000226167.1	antisense	AP4B1-AS1	AP4B1 antisense RNA 1	2.05312	-0.456878	4.67494e-05	0.00145774
ENSG00000166813.10	protein_coding	KIF7	kinesin family member 7	-0.767115	4.07027	4.67185e-05	0.00145774
ENSG00000105696.4	protein_coding	TMEM59L	transmembrane protein 59-like	-2.27893	3.12008	4.67195e-05	0.00145774
ENSG00000272234.1	antisense	CTD-2325A15.5	NA	-4.57731	-2.80054	4.67684e-05	0.00145774
ENSG00000271924.1	rRNA	5S_rRNA	NA	1.82923	-3.24581	4.69298e-05	0.00146198
ENSG00000230225.1	pseudogene	MTND5P14	MT-ND5 pseudogene 14	1.86149	-3.11115	4.69746e-05	0.00146258
ENSG00000112419.10	protein_coding	PHACTR2	phosphatase and actin regulator 2	0.726496	6.81181	4.71459e-05	0.00146712
ENSG00000249601.2	lincRNA	CTB-27N1.1	NA	5.51984	-0.594765	4.71935e-05	0.00146732
ENSG00000005249.8	protein_coding	PRKAR2B	protein kinase, cAMP-dependent, regulatory, type II, beta	1.57197	6.35289	4.72035e-05	0.00146732
ENSG00000229800.1	pseudogene	ATP8A2P2	ATPase, aminophospholipid transporter, class I, type 8A, member 2 pseudogene 2	1.97668	-2.30638	4.73613e-05	0.00147143
ENSG00000204290.6	protein_coding	BTNL2	butyrophilin-like 2 (MHC class II associated)	3.12162	-0.593039	4.7654e-05	0.00147972
ENSG00000229298.1	pseudogene	TUBB8P1	tubulin beta 8 class VIII pseudogene 1	1.75479	-2.22727	4.79968e-05	0.00148956
ENSG00000260682.2	lincRNA	7SK	NA	1.81293	1.86332	4.812e-05	0.00149195
ENSG00000008988.5	protein_coding	RPS20	ribosomal protein S20	-1.19022	9.33397	4.81257e-05	0.00149195
ENSG00000148362.6	protein_coding	C9orf142	chromosome 9 open reading frame 142	-0.715324	4.01478	4.8395e-05	0.00149949
ENSG00000255566.1	pseudogene	RP11-114F3.5	NA	2.28578	-1.85487	4.8815e-05	0.00151169
ENSG00000095110.3	protein_coding	NXPE1	neurexophilin and PC-esterase domain family, member 1	2.93525	-0.569712	4.9043e-05	0.00151779
ENSG00000224019.1	pseudogene	AC097500.1	NA	2.21093	-1.42322	4.90648e-05	0.00151779
ENSG00000269148.1	antisense	AC092301.3	NA	1.9142	-1.99283	4.9151e-05	0.00151963
ENSG00000163581.9	protein_coding	SLC2A2	solute carrier family 2 (facilitated glucose transporter), member 2	3.9846	2.42907	4.92008e-05	0.00152036
ENSG00000147655.6	protein_coding	RSPO2	R-spondin 2	-3.11851	2.92486	4.92707e-05	0.0015217
ENSG00000170727.7	protein_coding	BOP1	block of proliferation 1	-0.944083	2.00209	4.94291e-05	0.00152577
ENSG00000178201.3	protein_coding	VN1R1	vomeronasal 1 receptor 1	1.08779	-0.0700286	4.96055e-05	0.00153039
ENSG00000230287.2	pseudogene	RP11-305E17.4	NA	2.20608	-3.48526	4.99097e-05	0.00153603
ENSG00000253671.1	processed_transcript	RP11-806O11.1	NA	2.14049	-0.330967	4.99266e-05	0.00153603
ENSG00000267590.1	pseudogene	NDUFA3P1	NADH dehydrogenase (ubiquinone) 1 alpha subcomplex, 3 pseudogene 1	2.00025	-2.44689	4.98784e-05	0.00153603
ENSG00000244723.3	pseudogene	ASLP1	argininosuccinate lyase pseudogene 1	1.6083	-1.57405	4.9935e-05	0.00153603
ENSG00000145912.4	protein_coding	NHP2	NHP2 ribonucleoprotein	-1.02302	4.98919	4.98373e-05	0.00153603
ENSG00000087903.8	protein_coding	RFX2	regulatory factor X, 2 (influences HLA class II expression)	-1.14912	3.8805	4.99486e-05	0.00153603
ENSG00000074603.14	protein_coding	DPP8	dipeptidyl-peptidase 8	0.556374	5.98737	4.9994e-05	0.0015366
ENSG00000011332.15	protein_coding	DPF1	D4, zinc and double PHD fingers family 1	-1.45465	2.6383	5.03591e-05	0.00154699
ENSG00000090905.13	protein_coding	TNRC6A	trinucleotide repeat containing 6A	0.562544	6.80056	5.04092e-05	0.00154727
ENSG00000108107.8	protein_coding	RPL28	ribosomal protein L28	-0.989568	8.81786	5.04219e-05	0.00154727
ENSG00000272232.1	misc_RNA	Metazoa_SRP	NA	2.61515	-3.62441	5.07623e-05	0.00155688
ENSG00000182255.6	protein_coding	KCNA4	potassium voltage-gated channel, shaker-related subfamily, member 4	2.24882	2.38498	5.09437e-05	0.00156161
ENSG00000272114.1	antisense	RP1-261G23.7	NA	-3.82387	-3.64952	5.13143e-05	0.00157213
ENSG00000108518.7	protein_coding	PFN1	profilin 1	-0.932976	8.08728	5.13686e-05	0.00157296
ENSG00000269728.1	lincRNA	RP11-145M9.4	NA	-0.940094	4.58512	5.14075e-05	0.00157331
ENSG00000230550.1	antisense	RP11-74C13.3	NA	2.67262	-3.19054	5.16609e-05	0.00157938
ENSG00000050767.11	protein_coding	COL23A1	collagen, type XXIII, alpha 1	-1.77961	3.75969	5.16409e-05	0.00157938
ENSG00000237021.2	lincRNA	RP3-486I3.7	NA	1.2467	-0.948277	5.17626e-05	0.00158165
ENSG00000237927.1	lincRNA	RP3-393E18.2	NA	1.54236	-3.19726	5.19245e-05	0.00158576
ENSG00000258845.1	lincRNA	RP11-945F5.1	NA	2.21688	-4.01904	5.21121e-05	0.00159064
ENSG00000271815.1	lincRNA	CTD-2235C13.3	NA	3.27944	-0.108783	5.21679e-05	0.00159149
ENSG00000169891.13	protein_coding	REPS2	RALBP1 associated Eps domain containing 2	1.28767	5.52993	5.22446e-05	0.00159299
ENSG00000261778.1	pseudogene	RP5-1173P7.1	NA	2.25488	-3.65116	5.22843e-05	0.00159335
ENSG00000237179.1	lincRNA	AC007392.4	NA	3.89652	-0.990179	5.23559e-05	0.00159469
ENSG00000263220.1	antisense	RP11-420A6.2	NA	1.79049	-2.15874	5.2478e-05	0.00159756
ENSG00000200090.1	misc_RNA	Y_RNA	NA	1.32312	-0.850129	5.25374e-05	0.00159852
ENSG00000227946.1	lincRNA	AC007383.3	NA	-1.02415	1.76337	5.26213e-05	0.00160023
ENSG00000248727.1	protein_coding	CTC-236F12.4	NA	1.45546	-1.17987	5.26559e-05	0.00160043
ENSG00000214812.3	pseudogene	RP5-1053E7.3	NA	2.0083	-3.04213	5.27005e-05	0.00160094
ENSG00000250130.1	pseudogene	RP11-616K22.1	NA	1.89483	-1.22975	5.29865e-05	0.00160871
ENSG00000162819.7	protein_coding	BROX	BRO1 domain and CAAX motif containing	0.520997	5.43971	5.30121e-05	0.00160871
ENSG00000233461.1	antisense	RP11-295G20.2	NA	1.53686	1.5114	5.32452e-05	0.00161493
ENSG00000091106.14	protein_coding	NLRC4	NLR family, CARD domain containing 4	1.24668	0.536309	5.33568e-05	0.00161675
ENSG00000105700.6	protein_coding	KXD1	KxDL motif containing 1	-0.715828	5.35761	5.33615e-05	0.00161675
ENSG00000224031.1	antisense	TCEAL3-AS1	TCEAL3 antisense RNA 1	2.00038	-2.60508	5.3403e-05	0.00161715
ENSG00000236083.1	pseudogene	OR13E1P	olfactory receptor, family 13, subfamily E, member 1 pseudogene	2.84802	-0.0430877	5.39126e-05	0.00163086
ENSG00000259540.1	antisense	RP11-526I2.1	NA	2.13503	-2.62931	5.3895e-05	0.00163086
ENSG00000229503.1	pseudogene	AC092155.1	NA	2.95149	-1.39712	5.41502e-05	0.00163719
ENSG00000237711.1	pseudogene	RP11-39K24.13	NA	1.74566	-2.41785	5.42931e-05	0.00164065
ENSG00000234459.1	antisense	AC002064.4	NA	2.3888	-2.22219	5.45719e-05	0.00164734
ENSG00000203377.1	pseudogene	AC131568.1	NA	1.82111	-3.94934	5.45517e-05	0.00164734
ENSG00000227841.1	pseudogene	MTND5P31	MT-ND5 pseudogene 31	2.50719	-3.26759	5.47676e-05	0.00165151
ENSG00000078070.7	protein_coding	MCCC1	methylcrotonoyl-CoA carboxylase 1 (alpha)	0.781063	5.22081	5.47412e-05	0.00165151
ENSG00000258872.2	pseudogene	RP11-304L20.1	NA	2.18673	-3.5657	5.50498e-05	0.00165789
ENSG00000226245.1	antisense	ZNF32-AS1	ZNF32 antisense RNA 1	2.10637	-1.0737	5.50532e-05	0.00165789
ENSG00000229515.1	pseudogene	FLT1P1	fms-related tyrosine kinase 1 pseudogene 1	1.62061	-3.27841	5.50658e-05	0.00165789
ENSG00000072121.11	protein_coding	ZFYVE26	zinc finger, FYVE domain containing 26	0.576907	5.76528	5.52332e-05	0.00166206
ENSG00000210144.1	Mt_tRNA	MT-TY	NA	3.39264	4.23919	5.53266e-05	0.001664
ENSG00000060491.11	protein_coding	OGFR	opioid growth factor receptor	-0.624347	4.96922	5.53844e-05	0.00166487
ENSG00000235128.1	pseudogene	AC013474.4	NA	1.67033	-2.60315	5.56047e-05	0.00167061
ENSG00000251958.1	snRNA	RNU6-1102P	NA	3.00872	-3.98568	5.58545e-05	0.00167701
ENSG00000227348.1	pseudogene	MTND5P25	MT-ND5 pseudogene 25	1.74844	-3.11622	5.58844e-05	0.00167701
ENSG00000099804.4	protein_coding	CDC34	cell division cycle 34	-0.650522	5.82565	5.59053e-05	0.00167701
ENSG00000237126.3	antisense	AC073254.1	NA	1.51791	-1.49604	5.60508e-05	0.0016805
ENSG00000012504.9	protein_coding	NR1H4	nuclear receptor subfamily 1, group H, member 4	4.389	2.95644	5.61605e-05	0.00168203
ENSG00000234741.3	processed_transcript	GAS5	growth arrest-specific 5 (non-protein coding)	-0.642356	7.21853	5.61361e-05	0.00168203
ENSG00000125124.7	protein_coding	BBS2	Bardet-Biedl syndrome 2	1.15215	6.28736	5.63167e-05	0.00168544
ENSG00000164953.11	protein_coding	TMEM67	transmembrane protein 67	0.687161	3.96527	5.63331e-05	0.00168544
ENSG00000166747.8	protein_coding	AP1G1	adaptor-related protein complex 1, gamma 1 subunit	0.602868	6.9764	5.69452e-05	0.00170287
ENSG00000078142.7	protein_coding	PIK3C3	phosphatidylinositol 3-kinase, catalytic subunit type 3	0.561793	6.23317	5.72543e-05	0.00171123
ENSG00000117245.8	protein_coding	KIF17	kinesin family member 17	1.40742	2.30971	5.73007e-05	0.00171172
ENSG00000138411.5	protein_coding	HECW2	HECT, C2 and WW domain containing E3 ubiquitin protein ligase 2	0.904372	5.01537	5.73477e-05	0.00171223
ENSG00000206690.1	misc_RNA	Y_RNA	NA	3.23384	-3.77341	5.76373e-05	0.00171982
ENSG00000089916.13	protein_coding	GPATCH2L	G patch domain containing 2-like	0.575939	6.50222	5.76616e-05	0.00171982
ENSG00000224675.1	antisense	AC009227.2	NA	2.52115	-2.62916	5.77516e-05	0.00171982
ENSG00000143851.11	protein_coding	PTPN7	protein tyrosine phosphatase, non-receptor type 7	2.36879	3.47933	5.77338e-05	0.00171982
ENSG00000047249.12	protein_coding	ATP6V1H	ATPase, H+ transporting, lysosomal 50/57kDa, V1 subunit H	0.664611	5.23945	5.77091e-05	0.00171982
ENSG00000258521.1	antisense	RP11-638I2.9	NA	1.83589	-2.60759	5.78825e-05	0.00172283
ENSG00000162692.6	protein_coding	VCAM1	vascular cell adhesion molecule 1	1.37019	6.05634	5.8299e-05	0.00173433
ENSG00000075043.12	protein_coding	KCNQ2	potassium voltage-gated channel, KQT-like subfamily, member 2	-1.9888	3.22403	5.8354e-05	0.00173506
ENSG00000250068.1	pseudogene	RP11-576C12.1	NA	2.22229	-1.68385	5.8391e-05	0.00173527
ENSG00000270149.1	protein_coding	F11R	F11 receptor	1.97359	-2.21354	5.86266e-05	0.00174137
ENSG00000106025.4	protein_coding	TSPAN12	tetraspanin 12	0.942621	6.38112	5.90127e-05	0.00175193
ENSG00000242958.1	pseudogene	RP11-662B19.1	NA	2.21075	-3.18803	5.91543e-05	0.00175523
ENSG00000169957.8	protein_coding	ZNF768	zinc finger protein 768	-0.570909	5.57161	5.92779e-05	0.00175799
ENSG00000265656.1	antisense	RP11-13N13.6	NA	1.95845	-2.61331	5.93382e-05	0.00175887
ENSG00000235020.2	processed_transcript	RP11-109I13.2	NA	2.82282	-2.25916	5.95853e-05	0.00176437
ENSG00000206989.1	snoRNA	SNORD63	small nucleolar RNA, C/D box 63	1.62058	-2.71245	5.95704e-05	0.00176437
ENSG00000226063.1	lincRNA	AC009531.2	NA	6.22573	-1.96848	5.96465e-05	0.00176527
ENSG00000212237.1	rRNA	RNA5SP18	RNA, 5S ribosomal pseudogene 18	2.4701	-4.17737	5.96915e-05	0.0017657
ENSG00000207248.1	snRNA	RNU6-1005P	NA	1.98514	-3.18824	6.00326e-05	0.00177487
ENSG00000213809.4	protein_coding	KLRK1	killer cell lectin-like receptor subfamily K, member 1	2.51008	-1.78226	6.00942e-05	0.00177578
ENSG00000237674.1	pseudogene	GSTA7P	glutathione S-transferase alpha 7, pseudogene	4.17918	-1.99383	6.01509e-05	0.00177654
ENSG00000256450.1	pseudogene	RP11-424M22.1	NA	2.17746	-3.35737	6.02059e-05	0.00177725
ENSG00000270670.1	pseudogene	RP11-248C1.3	NA	-3.28108	-3.74375	6.02477e-05	0.00177757
ENSG00000184925.7	protein_coding	LCN12	lipocalin 12	2.13636	2.33208	6.04024e-05	0.00178031
ENSG00000255896.3	processed_transcript	U47924.19	NA	1.0661	-0.682317	6.03858e-05	0.00178031
ENSG00000254429.1	antisense	CTD-2562J17.7	NA	3.56815	2.07585	6.0452e-05	0.00178085
ENSG00000177600.4	protein_coding	RPLP2	ribosomal protein, large, P2	-0.889771	8.80732	6.0914e-05	0.00179355
ENSG00000259657.1	pseudogene	PIGHP1	phosphatidylinositol glycan anchor biosynthesis, class H pseudogene 1	1.57562	-1.71593	6.10905e-05	0.00179782
ENSG00000138413.9	protein_coding	IDH1	isocitrate dehydrogenase 1 (NADP+), soluble	1.61183	7.35729	6.11743e-05	0.00179936
ENSG00000262777.1	antisense	RP11-818O24.3	NA	2.1106	-2.3506	6.13449e-05	0.00180254
ENSG00000225234.1	antisense	TRAPPC12-AS1	TRAPPC12 antisense RNA 1	1.49113	0.164881	6.13304e-05	0.00180254
ENSG00000228168.1	pseudogene	HNRNPA1P21	heterogeneous nuclear ribonucleoprotein A1 pseudogene 21	1.70337	-0.868351	6.15332e-05	0.00180714
ENSG00000253528.2	pseudogene	RP11-347C18.4	NA	2.00391	-3.46016	6.18625e-05	0.00181383
ENSG00000185823.2	protein_coding	NPAP1	nuclear pore associated protein 1	1.83024	0.301339	6.18873e-05	0.00181383
ENSG00000262678.1	antisense	RP5-1050D4.4	NA	1.43687	-2.36062	6.18314e-05	0.00181383
ENSG00000130305.12	protein_coding	NSUN5	NOP2/Sun domain family, member 5	-0.782182	3.73208	6.1846e-05	0.00181383
ENSG00000133958.9	protein_coding	UNC79	unc-79 homolog (C. elegans)	1.13085	2.03234	6.20301e-05	0.00181709
ENSG00000262049.1	antisense	RP13-1032I1.7	NA	-1.05579	1.58175	6.21288e-05	0.00181906
ENSG00000231393.1	antisense	RP11-331F9.3	NA	1.98525	-2.69454	6.21927e-05	0.00181999
ENSG00000137040.8	protein_coding	RANBP6	RAN binding protein 6	0.556017	5.51978	6.2224e-05	0.00181999
ENSG00000165972.8	protein_coding	CCDC38	coiled-coil domain containing 38	2.63963	-0.109724	6.23332e-05	0.00182133
ENSG00000166569.4	protein_coding	CPLX4	complexin 4	2.14242	-3.82439	6.23145e-05	0.00182133
ENSG00000224055.1	pseudogene	GAPDHP55	glyceraldehyde 3 phosphate dehydrogenase pseudogene 55	2.06515	-1.35658	6.23784e-05	0.00182172
ENSG00000122584.8	protein_coding	NXPH1	neurexophilin 1	2.81012	-0.952482	6.25109e-05	0.00182189
ENSG00000268520.1	sense_intronic	CTD-2616J11.10	NA	1.54131	-2.4058	6.24679e-05	0.00182189
ENSG00000246548.3	lincRNA	RP11-7F17.5	NA	1.50525	-2.99665	6.2426e-05	0.00182189
ENSG00000224848.1	lincRNA	RP11-535M15.1	NA	-1.28396	-0.58242	6.24838e-05	0.00182189
ENSG00000234750.1	pseudogene	CTD-2666L21.2	NA	1.35614	-0.913418	6.26413e-05	0.00182476
ENSG00000244113.1	pseudogene	RP11-468H14.1	NA	1.95385	-2.15493	6.28735e-05	0.0018306
ENSG00000253302.1	lincRNA	STAU2-AS1	STAU2 antisense RNA 1	1.59161	-2.38746	6.29267e-05	0.00183122
ENSG00000249428.1	protein_coding	RP11-503N18.3	NA	2.48519	-2.52586	6.29634e-05	0.00183136
ENSG00000224975.1	protein_coding	INE1	inactivation escape 1 (non-protein coding)	1.33171	1.06863	6.3105e-05	0.00183455
ENSG00000254793.1	pseudogene	FDPSP4	farnesyl diphosphate synthase pseudogene 4	1.9754	-2.64656	6.31866e-05	0.00183599
ENSG00000228995.1	pseudogene	MTND1P9	MT-ND1 pseudogene 9	2.32366	-1.81459	6.33024e-05	0.00183832
ENSG00000267682.1	sense_intronic	CTD-3220F14.2	NA	1.74953	-0.926257	6.33306e-05	0.00183832
ENSG00000072364.8	protein_coding	AFF4	AF4/FMR2 family, member 4	0.665623	7.67161	6.34969e-05	0.00184221
ENSG00000254132.1	pseudogene	MTND6P3	NA	2.51243	0.2292	6.35536e-05	0.00184293
ENSG00000252391.1	snRNA	RNU6-638P	NA	2.04223	-2.59044	6.37985e-05	0.0018491
ENSG00000158023.5	protein_coding	WDR66	WD repeat domain 66	0.941277	1.88828	6.38782e-05	0.00185047
ENSG00000235268.2	protein_coding	KDM4E	lysine (K)-specific demethylase 4E	1.9209	-2.14461	6.40724e-05	0.00185516
ENSG00000179141.4	antisense	MTUS2-AS1	MTUS2 antisense RNA 1	2.23059	-1.83138	6.43039e-05	0.00186093
ENSG00000224613.2	antisense	RP11-153F1.1	NA	2.18768	-3.85805	6.44006e-05	0.00186279
ENSG00000268560.1	lincRNA	CTD-2332E11.2	NA	5.59888	0.897849	6.45693e-05	0.00186579
ENSG00000236285.1	pseudogene	NPM1P8	nucleophosmin 1 (nucleolar phosphoprotein B23, numatrin) pseudogene 8	1.42548	-0.598363	6.45468e-05	0.00186579
ENSG00000127586.12	protein_coding	CHTF18	CTF18, chromosome transmission fidelity factor 18 homolog (S. cerevisiae)	-0.816538	4.9381	6.48503e-05	0.00187296
ENSG00000183530.9	protein_coding	PRR14L	proline rich 14-like	0.575206	6.21295	6.50442e-05	0.00187668
ENSG00000141510.11	protein_coding	TP53	tumor protein p53	-0.773016	5.94582	6.50226e-05	0.00187668
ENSG00000261296.1	lincRNA	RP11-299H22.6	NA	3.62926	-2.98413	6.52949e-05	0.00188296
ENSG00000197608.7	protein_coding	ZNF841	zinc finger protein 841	0.771017	4.29008	6.55335e-05	0.0018889
ENSG00000267565.1	antisense	CTC-559E9.8	NA	2.44006	-0.423053	6.56945e-05	0.00189259
ENSG00000213373.3	lincRNA	LINC00671	long intergenic non-protein coding RNA 671	2.7294	0.890141	6.58246e-05	0.00189349
ENSG00000269737.1	antisense	RP11-345P4.7	NA	2.54863	0.825926	6.58122e-05	0.00189349
ENSG00000267469.1	antisense	AC005944.2	NA	-3.93055	-3.53521	6.57894e-05	0.00189349
ENSG00000130377.9	protein_coding	ACSBG2	acyl-CoA synthetase bubblegum family member 2	1.92782	-1.1975	6.59343e-05	0.00189569
ENSG00000147614.3	protein_coding	ATP6V0D2	ATPase, H+ transporting, lysosomal 38kDa, V0 subunit d2	3.46657	-0.526145	6.59894e-05	0.00189633
[truncated: 55,448 more rows]

## Sheet: 1C
GO Term	Number of genes underlying GO term	Ontology	Gene ontology description	Count of Embryonic up-regulated genes (vesus Fetal) within GO term	Expected Embryonic up-regulated genes	Embryonic Fisher's Test	Embryonic Fisher's Test (elimination Algorithm)	Embryonic up-regulated genes (vesus Fetal) within GO term	Count of Fetal up-regulated genes (vesus embryonic within GO term	Expected Fetal up-regulated genes	Fetal Fisher's Test	Fetal Fisher's Test (elimination Algorithm)	Fetal up-regulated genes (vesus embryonic) within GO term
GO:0006415	98	BP	translational termination	60	6.07	1.34456e-47	1.34456e-47	RPL30,RPS21,RPS9,RPS19,RPL13,RPL18,RPL14,RPL35,RPL12,RPS20,RPL28,RPLP2,RPL10A,RPS11,RPS23,RPL27A,RPS3,FAU,RPL38,RPS2,RPL32,RPS29,RPS13,RPL22,RPL3,RPL34,RPS16,RPL37A,RPL31,RPLP1,RPL37,RPL8,RPS5,RPL5,RPSA,RPS12,RPLP0,RPS18,RPS8,UBA52,RPS4X,RPS6,RPL41,RPL4,RPS14,RPS15,RPL13A,RPL19,RPL35A,RPL27,RPL11,RPL10,RPL36,RPS25,RPS15A,RPL24,RPL29,RPL23,RPL18A,RPS24	2	10.57	0.999828	0.999828	HRSP12,RPL3L
GO:0006614	111	BP	SRP-dependent cotranslational protein targeting to membrane	60	6.87	3.92266e-43	3.92266e-43	RPL30,RPS21,RPS9,RPS19,RPL13,RPL18,RPL14,RPL35,RPL12,RPS20,RPL28,RPLP2,RPL10A,RPS11,RPS23,RPL27A,RPS3,FAU,RPL38,RPS2,RPL32,RPS29,RPS13,RPL22,RPL3,RPL34,RPS16,RPL37A,RPL31,RPLP1,RPL37,RPL8,RPS5,RPL5,RPSA,RPS12,RPLP0,RPS18,RPS8,UBA52,RPS4X,RPS6,RPL41,RPL4,RPS14,RPS15,RPL13A,RPL19,RPL35A,RPL27,RPL11,RPL10,RPL36,RPS25,RPS15A,RPL24,RPL29,RPL23,RPL18A,RPS24	1	11.98	0.999997	0.999997	RPL3L
GO:0006414	125	BP	translational elongation	62	7.74	1.45759e-41	1.45759e-41	RPL30,RPS21,RPS9,EEF1D,RPS19,RPL13,RPL18,RPL14,RPL35,RPL12,RPS20,RPL28,RPLP2,RPL10A,RPS11,RPS23,RPL27A,RPS3,FAU,RPL38,RPS2,RPL32,RPS29,RPS13,RPL22,RPL3,RPL34,RPS16,RPL37A,RPL31,RPLP1,RPL37,RPL8,EEF1B2,RPS5,RPL5,RPSA,RPS12,RPLP0,RPS18,RPS8,UBA52,RPS4X,RPS6,RPL41,RPL4,RPS14,RPS15,RPL13A,RPL19,RPL35A,RPL27,RPL11,RPL10,RPL36,RPS25,RPS15A,RPL24,RPL29,RPL23,RPL18A,RPS24	7	13.49	0.985386	0.985386	CPEB2,RPL3L,GFM1,DIO2,CPEB3,IARS2,AARSD1
GO:0000184	121	BP	nuclear-transcribed mRNA catabolic process, nonsense-mediated decay	61	7.49	1.88997e-41	1.88997e-41	RPL30,RPS21,RPS9,RPS19,RPL13,RPL18,RPL14,RPL35,RPL12,RPS20,RPL28,RPLP2,RPL10A,RPS11,RPS23,RPL27A,RPS3,RNPS1,FAU,RPL38,RPS2,RPL32,RPS29,RPS13,RPL22,RPL3,RPL34,RPS16,RPL37A,RPL31,RPLP1,RPL37,RPL8,RPS5,RPL5,RPSA,RPS12,RPLP0,RPS18,RPS8,UBA52,RPS4X,RPS6,RPL41,RPL4,RPS14,RPS15,RPL13A,RPL19,RPL35A,RPL27,RPL11,RPL10,RPL36,RPS25,RPS15A,RPL24,RPL29,RPL23,RPL18A,RPS24	2	13.06	0.999985	0.999985	RPL3L,DCP2
GO:0019083	164	BP	viral transcription	70	10.15	2.60454e-41	2.60454e-41	RPL30,RPS21,RPS9,IFITM3,RPS19,RPL13,RPL18,RPL14,RPL35,RPL12,RPS20,RPL28,RPLP2,RPL10A,NELFA,RPS11,RPS23,RPL27A,RPS3,POLR2I,TFAP4,FAU,RPL38,RPS2,RPL32,RPS29,RPS13,RPL22,RPL3,RPL34,RPS16,RPL37A,RPL31,RPLP1,RPL37,RPL8,RPS5,RPL5,RPSA,RPS12,RPLP0,RPS18,SNW1,RPS8,POLR2E,UBA52,RPS4X,RPS6,RPL41,RPL4,RPS14,RPS15,RPL13A,RPL19,SSRP1,RPL35A,RPL27,RPL11,RPL10,RPL36,RPS25,RPS15A,RPL24,RPL29,JUN,RPL23,RPL18A,CCL…	3	17.7	0.999999	0.999999	CCNT1,RPL3L,HPN
GO:0003735	151	MF	structural constituent of ribosome	64	9.47	2.6191e-37	2.6191e-37	RPL30,RPS21,RPS9,RPS19,RPL13,RPL18,RPL14,RPL35,RPL12,RPS20,RPL28,RPLP2,RPL10A,RPS11,RPS23,RPL27A,RPS3,FAU,RPL38,MRPL11,RPS2,RPL32,RPS29,RPS13,RPL22,RPL3,RPL34,RPS16,RPL37A,RPL31,RPLP1,RPL37,RPL8,RPS5,RPL5,RPSA,RPS12,RPLP0,RPS18,RPS8,RPL22L1,UBA52,RPS4X,RPS6,MRPL9,RPL41,RPL4,RPS14,RPS15,RPL13A,RPL19,RPL35A,RPL27,RPL11,RPL10,RPL36,RPS25,RPS15A,RPL24,RPL29,RPL23,RPL18A,RPS24,MRPL4	1	16.38	1	1	RPL3L
GO:0006413	177	BP	translational initiation	65	10.96	1.13877e-33	1.13877e-33	EIF4EBP1,RPL30,RPS21,RPS9,RPS19,EIF3G,RPL13,RPL18,RPL14,RPL35,RPL12,RPS20,RPL28,RPLP2,RPL10A,RPS11,RPS23,RPL27A,RPS3,FAU,RPL38,RPS2,RPL32,RPS29,RPS13,EIF3F,RPL22,RPL3,RPL34,RPS16,RPL37A,RPL31,RPLP1,RPL37,RPL8,RPS5,RPL5,RPSA,RPS12,RPLP0,RPS18,RPS8,UBA52,RPS4X,RPS6,RARA,RPL41,RPL4,RPS14,RPS15,RPL13A,RPL19,RPL35A,RPL27,RPL11,RPL10,RPL36,RPS25,RPS15A,RPL24,RPL29,RPL23,RPL18A,RPS6KB2,RPS24	5	19.1	0.999984	0.999984	UHMK1,RPL3L,FECH,EIF4E1B,MTIF2
GO:0022625	53	CC	cytosolic large ribosomal subunit	36	3.31	2.83819e-31	2.83819e-31	RPL30,RPL13,RPL18,RPL14,RPL35,RPL12,RPL28,RPLP2,RPL10A,RPL27A,RPL38,RPL32,RPL22,RPL3,RPL34,RPL37A,RPL31,RPLP1,RPL37,RPL8,RPL5,RPLP0,UBA52,RPL41,RPL4,RPL13A,RPL19,RPL35A,RPL27,RPL11,RPL10,RPL36,RPL24,RPL29,RPL23,RPL18A	1	5.69	0.997587	0.997587	RPL3L
GO:0044822	1162	MF	poly(A) RNA binding	164	72.85	4.62593e-24	4.62593e-24	MEX3D,H1FX,GLTSCR2,ALYREF,RPL30,ZNF579,MAZ,NPM3,RPS21,RPS9,SF3A2,RPS19,CD3EAP,EIF3G,SNRPA,ZNF598,RALY,TRIP6,RPL13,PRPF31,CACTIN,RPL14,MEX3A,C7orf50,RPL35,CCDC124,TCOF1,RPL12,FBL,RPS20,BOP1,NHP2,RPL28,PFN1,ZNF768,NSUN5,LSM2,RPL10A,RPS11,TMSB4X,SART1,RPS23,RPL27A,RPS3,RNPS1,HMGN2,FAU,MRPL11,RPS2,RBM15B,RPL32,RPS13,NOC4L,SNRPD2,RPL22,RBM42,RRP1,RPL3,C9orf114,RPS16,TRAP1,U2AF2,RPL37A,RPL31,RCC2,RPL8,…	66	126.03	1	1	CPEB4,HRSP12,DMGDH,SECISBP2L,TFRC,SORBS2,RALYL,ZC3HAV1,LIN28B,SYNE1,NUFIP2,C4BPA,MSI2,HADHB,GOLGB1,LARP4,VSIG8,DZIP3,CPEB2,TNRC6A,HLTF,RDX,XRN1,ACO1,PURB,ZMAT3,HSPD1,KTN1,EIF2AK2,GFM1,HSPA9,RC3H1,LARP4B,IREB2,ZFC3H1,RBM47,FASTKD5,CLTC,KMT2C,PTCD3,ANKHD1,PAPD5,FASTKD2,IBA57,PEBP1,ANKHD1-EIF4EBP3,AUH,ALDH6A1,FECH,HELZ,MYEF2,SARNP,ALG13,ZNFX1,TNRC6B,PURA,SREK1,CPEB3,MYO5A,IMMT,CPNE3,AGO1,MTIF2,YTHDF…
GO:0022627	41	CC	cytosolic small ribosomal subunit	24	2.56	5.21886e-19	5.21886e-19	RPS21,RPS9,RPS19,RPS20,RPS11,RPS23,RPS3,FAU,RPS2,RPS29,RPS13,RPS16,RPS5,RPSA,RPS12,RPS18,RPS8,RPS4X,RPS6,RPS14,RPS15,RPS25,RPS15A,RPS24	0	4.4	1	1
GO:0005925	373	CC	focal adhesion	66	23.28	9.84265e-15	9.84265e-15	HMGA1,RPL30,FZD2,RPS9,CNN2,TPM4,RPS19,MAP2K2,TRIP6,RPL18,VASP,RPL12,PFN1,RPLP2,RPL10A,SCARF2,RPS11,THY1,SLC4A2,RPS3,RPL38,MARCKS,RPS2,CFL1,RPS29,RPS13,RPL22,ARHGAP22,RPL3,RRAS2,RPS16,RPL37A,RPL31,RPLP1,RPL8,KIF22,ILK,RPS5,RPL5,RPLP0,RPS18,RPS8,MMP14,PTK7,RPS4X,RPL4,PLAUR,RPS14,RPS15,SDC1,RPL13A,RPL19,CDC42EP1,RPL27,TSPAN4,PDLIM7,SORBS3,RPL23,BCAR1,TES,FBLIM1,ZYX,CSRP1,EVL,ACTN1,PIP5K1C	26	40.03	0.995174	0.995174	EHD3,CDH2,ITGAV,FLT1,FHL2,CD46,RAB21,RDX,NFASC,DST,FOCAD,HSPA9,LIG4,DLC1,CLTC,MME,REXO2,GJA1,ITGA1,CAT,LMLN,PEAK1,IGF2R,PPFIBP1,PRKAR2A,FAT1
GO:0005515	8509	MF	protein binding	644	533.47	1.0727e-13	8.02841e-11	CIDEB,MDFI,ICAM4,CDC42EP5,NPB,PYCR1,EMILIN1,SIX5,CDCA4,LSM7,RAC3,CYTL1,EIF4EBP1,HMGA1,DACT3,BBC3,PLCB3,ALYREF,MFAP2,RPL30,GDF5,FEM1A,C1QTNF4,ZNF205,RFXANK,KCTD17,FZD2,MAZ,NPM3,FTH1,RPS21,RPS9,BAD,CNN2,SF3A2,MEGF6,TPM4,DDAH2,CRABP1,ARF5,NCK2,HIC1,IFITM3,COL13A1,EEF1D,HES1,TEAD2,CRYGD,RPS19,NFKBIL1,TCF3,CAMK1,EIF3G,SNRPA,BASP1,FABP5,RALY,MAP2K2,TRIP6,SPSB1,BMP4,IGFBP2,BCL2L12,POLD1,TP53I3,GFER,C1or…	847	922.88	0.999957	0.999998	RORA,LECT2,GNAT2,F8,SLC22A11,CPEB4,ABCA1,FGF12,INHA,ARFGEF2,ABCB1,CUBN,MCF2,UMOD,DDO,ALDOC,CYFIP2,MGARP,SPATC1,INSR,UTS2,FDXR,PCGF5,CACNA1D,NFAT5,TNNI3,LRRK2,RDH12,SPATA13,UHMK1,COBLL1,RASGRF1,DPYS,MC2R,AAK1,EHD3,APOE,HMBOX1,CCNYL2,CD160,NR5A1,CLDN20,ARR3,RAB3IP,PLA2R1,ACACB,NLK,SLC8A1,GRM1,GNS,SNCG,GPX3,TSSK4,ALDOB,SLC12A3,FCGR2B,SLC1A2,SERPINA5,NEBL,KLHL3,AGRP,TFRC,IGF1R,CDH2,NAT8,LRP2,SULT2A1,…
GO:0005654	1503	CC	nucleoplasm	148	93.82	9.97851e-09	4.40304e-08	HMGA1,ALYREF,SF3A2,HES1,TEAD2,TCF3,SNRPA,BASP1,ERF,POLD1,C1orf86,MGMT,H2AFX,PKMYT1,THOC6,STRA13,PRPF31,MYBL2,ZBTB17,FBL,MAD2L2,BOP1,NHP2,ZNF768,TP53,LSM2,NELFA,PCGF2,SART1,AKT1,MCM5,XAB2,NXT1,MED30,PIAS4,POLR2I,RNPS1,VPS72,EHMT2,CBX2,MTA1,SETD8,FOXO3,RPS2,RCC1,RBM15B,NXF2B,NCAPH2,ERCC1,XRCC1,CBX1,SNRPD2,MCM7,FANCG,GINS2,LIG1,WDR18,U2AF2,RARG,SNW1,POLR2E,TONSL,UBA52,CDT1,RFC2,RARA,HMG20B,HDGF,ACD,…	84	161.31	1	1	RORA,NR5A1,NLK,CTB-89H12.4,PSMA6P1,ATR,PHC3,WDFY3,IKBKAP,KANSL1L,NR1I3,NR0B1,PPARA,KAT2B,ZBTB32,VDR,RNF6,FHL2,EZH1,NR1H4,NPAP1,AFF4,HLTF,PRKCA,PHF17,PGR,OGT,NR1D2,RRM2B,CCNT1,MAPK10,HIF1A,PSMA2,ATM,ESR2,GZF1,NCOA2,PAX8,HAND1,MAPKAPK3,HNF4A,LIG4,LSM11,PRKAA2,ARNTL,MAPK8,KMT2C,ASF1A,OPTN,A1CF,CREBRF,TP53INP2,CIITA,SARNP,RBBP7,AFF1,ESR1,FOXO4,IVNS1ABP,HIPK2,ERBB4,STAT1,PSMA2,CARF,KIAA0391,BDP1,MYO6,…
GO:0090090	92	BP	negative regulation of canonical Wnt signaling pathway	21	5.7	1.45765e-07	1.45765e-07	DACT3,MAD2L2,SOX9,AXIN1,DACT1,SFRP2,GREM1,ROR2,DRAXIN,WNT5A,NOG,AES,AXIN2,SOX2,NKD2,CTHRC1,GLI1,FRZB,GLI3,SOX10,SNAI2	7	9.93	0.8801	0.8801	CDH2,APC,CYLD,SCYL2,PTPRO,INVS,FZD6
GO:0005634	6408	CC	nucleus	531	400.01	2.8e-17	1.66091e-07	MDFI,PGAM2,SSBP4,MEX3D,H1FX,SIX5,CDCA4,LSM7,EIF4EBP1,HMGA1,GLTSCR2,PLCB3,ALYREF,ZNF787,RPL30,ZNF579,ZNF205,RFXANK,SMOX,MAZ,NPM3,FTH1,SAPCD2,DND1,RPS9,SF3A2,OSR1,HIC1,RECQL4,EEF1D,HES1,TEAD2,CRYGD,RPS19,NFKBIL1,TCF3,CAMK1,UBE2E3,CD3EAP,EIF3G,SNRPA,NXN,BASP1,RALY,ERF,MAP2K2,TRIP6,SYCE1L,BCL2L12,POLD1,LMNB2,ZNF358,C1orf86,MGMT,H2AFX,ARMC4,TUBA1A,RPL13,ID3,RPL18,PKMYT1,NUDT1,MXD3,RCOR2,THOC6,PIM1,STR…	503	687.75	1	1	RORA,FLG2,CPEB4,FGF12,SLC2A14,ZNF117,HRNR,PCGF5,HSPA4L,NFAT5,SPATA13,UHMK1,HRSP12,EHD3,APOE,HMBOX1,NR5A1,RAB3IP,ACACB,NLK,GRM1,LHX4,ZNF160,SORBS2,ASXL2,GLRX,PARP14,FLG,UBR4,CTB-89H12.4,RGN,IDE,PSMA6P1,BIRC7,ZBTB38,ATR,ATP10D,ZNF780B,PHC3,CRHBP,WDFY3,ZNF275,ZC3HAV1,LIN28B,ZNF189,IKBKAP,UBN2,TNNI3K,DHCR24,MTMR6,DHCR7,NPPA,FIGN,LCOR,NQO2,CLOCK,PEX3,PHACTR1,SYNE1,KANSL1L,RNPC3,NR1I3,JAK2,CDKL1,ZBTB37…
GO:0005730	702	CC	nucleolus	79	43.82	2.24147e-07	2.24147e-07	H1FX,GLTSCR2,NPM3,SAPCD2,RPS9,EEF1D,RPS19,CD3EAP,SNRPA,RPL13,RPL18,RPL35,TCOF1,FBL,BOP1,NSUN5,TP53,ZNF593,RPL10A,RPS23,SETD8,LEPREL4,DNTTIP1,MAP1S,RPS13,NOC4L,FANCG,RRP1,RPL3,RPL34,ETV4,TFPT,RCC2,RPL5,NLE1,FAM64A,ZNRD1,POLR2E,RRP9,RPS6,RPL4,PINX1,ANAPC11,UBE2I,RPS14,CDK4,REXO4,RPL19,S100A16,KNOP1,RRS1,SSRP1,RSL24D1,RPL11,MRI1,APEX1,RAB34,RPL36,DDX11,RPS25,CENPW,EXOSC5,RPL23,ANP32B,BCAR1,KDM2B,NOC…	34	75.34	1	1	PCGF5,IKBKAP,ITPR1,DNAJB9,TXNRD1,AFF4,ZNF655,PPM1E,HIF1A,OXR1,ZMAT3,GZF1,ZBED6,HAND1,HSPA9,LARP4B,PAPD5,NIN,KIF2B,REXO2,FMN2,PNMA3,C6orf89,ZNF415,NDEL1,ARFGEF1,STAT1,ACAT2,CARF,CERKL,IQSEC1,CCND2,KLHL7,SETX
GO:0000122	622	BP	negative regulation of transcription from RNA polymerase II promoter	70	38.51	7.97803e-07	7.97803e-07	MDFI,ZNF205,OSR1,HIC1,HES1,TCF3,ERF,BMP4,ID3,MAD2L2,TP53,ZNF593,DRAP1,PCGF2,PIAS4,VPS72,EHMT2,CBX2,DACT1,SAMD11,SETD8,FOXO3,AURKB,RARG,HBZ,BARX2,SMO,GSC,SNW1,SNAI1,UBA52,RARA,HDGF,UBE2I,H2AFY2,NOG,ZFPM1,RPS14,GLI2,RBM10,HNRNPAB,FOXP4,NKX3-2,MTA2,AES,E4F1,ID1,CTNNBIP1,SORBS3,TRIM28,MKX,JUN,TGIF2,SOX2,MSX2,KDM2B,DNMT3B,NOC2L,IRF7,CTBP1,NR2F6,GLI3,MSC,SNAI2,PLK1,NFATC4,HMGB1,SOX11,ZNF746,HBE1	46	67.12	0.998573	0.998573	ASXL2,ZNF189,LCOR,NR0B1,PPARA,TBX20,PROX1,ZHX3,ZBTB32,VDR,ZNF177,FGF9,FHL2,EZH1,NR1H4,ELK4,ESR2,GZF1,CD36,NCOA2,HAND1,USP9X,PAX2,ZNF148,CREBRF,CIITA,DACH1,RLIM,N4BP2L2,ZBTB20,RBBP7,CBX7,MDM4,HNF1B,HIPK2,CPEB3,ZNF366,STAT1,ERVK3-1,ZNF177,FNIP1,EDNRB,TCF21,NR6A1,FOXO1,MEF2A
GO:0032331	15	BP	negative regulation of chondrocyte differentiation	8	0.93	9.14255e-07	9.14255e-07	BMP4,ADAMTS7,SOX9,PTHLH,RARG,GLI2,NKX3-2,SNAI2	0	1.62	1	1
GO:0042273	16	BP	ribosomal large subunit biogenesis	8	0.99	1.72911e-06	1.72911e-06	RPL14,BOP1,RPL38,RPL5,NLE1,RPL35A,RPL11,RPL24	0	1.73	1	1
GO:0005578	333	CC	proteinaceous extracellular matrix	45	20.79	8.11337e-07	8.76186e-06	EMILIN1,COL9A3,MFAP2,MMP11,BMP4,FBLN1,GPC2,ADAMTS7,LOXL1,SMOC1,COL26A1,COL2A1,WNT2,CCDC80,ADAMTSL2,HAPLN3,FBN3,NTN1,ANGPTL4,ZP2,PRSS36,WNT5A,LOXL2,COL8A2,EMILIN3,MMP28,MFAP4,MMP17,COCH,COL18A1,APLP1,ADAMTS17,ADAMTS10,UCMA,CTHRC1,CD248,MUC5AC,MMP1,ANXA2,CST3,MMP23B,FMOD,COL6A2,BMP1,LECT1	19	35.74	0.99957	0.99957	FREM2,OTOA,COL4A3,ZP1,IMPG1,COL4A4,FGF9,ENTPD1,DST,TGFBR3,ENAM,SPOCK2,NTN4,USH2A,SERPINA1,TINAG,MMP12,ANXA2P2,COL15A1
GO:0001837	94	BP	epithelial to mesenchymal transition	18	5.82	1.56443e-05	1.56443e-05	DACT3,MAD2L2,SOX9,WNT2,SFRP2,GREM1,GSC,SNAI1,WNT5A,NOG,LOXL2,HNRNPAB,AXIN2,TRIM28,MSX2,ZNF703,SNAI2,TGFB2	5	10.14	0.97919	0.97919	HIF1A,TGFBR3,PBLD,HPN,BAMBI
GO:0030490	11	BP	maturation of SSU-rRNA	6	0.68	1.95811e-05	1.95811e-05	RPS21,RPS19,RPSA,RPS8,RPS14,RPS24	0	1.19	1	1
GO:0001502	22	BP	cartilage condensation	8	1.36	3.07485e-05	3.07485e-05	SOX9,COL2A1,MYCN,ROR2,BARX2,OTOR,BMP1,TGFB2	0	2.37	1	1
GO:0090103	22	BP	cochlea morphogenesis	8	1.36	3.07485e-05	3.07485e-05	FZD2,SOX9,DVL2,PTK7,WNT5A,GLI2,CTHRC1,FRZB	2	2.37	0.703257	0.703257	PAX2,HPN
GO:0003682	417	MF	chromatin binding	48	26.14	3.31982e-05	3.31982e-05	MAZ,TCF3,POLD1,RCOR2,MYBL2,MIER2,TP53,HDGFRP2,NELFA,SOX9,PCGF2,MEIS3,CBX2,MTA1,HMGN2,FOXO3,RCC1,CBX1,NUP62,BARX2,TSHZ3,RARA,H2AFY2,CHAF1A,GLI2,SHMT2,LOXL2,SSRP1,PBX2,RING1,MTA2,APEX1,KIAA0101,CDCA5,H1F0,SOX2,PATZ1,NOC2L,H3F3B,GLI1,CENPB,GLI3,SOX10,SNAI2,ORC1,SET,PELP1,SUV39H1	22	45.23	0.999983	0.999983	NR5A1,CLOCK,ZNF541,EZH1,ELK4,ASH1L,CCNT1,NCOA2,ATXN7,NCOA3,PRKAA2,ASF1A,MYBL1,MYSM1,CBX7,ESR1,BDP1,L3MBTL1,PPARGC1A,FOXO1,SLC30A9,MEF2A
GO:0006364	120	BP	rRNA processing	25	7.43	6.70953e-08	3.4055e-05	NPM3,RPS21,RPS19,RPL14,FBL,BOP1,NHP2,NOC4L,RRP1,RPS16,RPL5,RPSA,RPS8,RRP9,TSR3,RPS6,RPS14,RPS15,RPL35A,RPL11,LSM6,EXOSC5,TBL3,RPS24,SUV39H1	3	12.95	0.999871	0.999871	RNASEL,PAPD5,NSUN4
GO:0060572	17	BP	morphogenesis of an epithelial bud	7	1.05	3.83333e-05	3.83333e-05	BMP4,WNT2,PTHLH,WNT5A,NOG,GLI2,FGF10	0	1.83	1	1
GO:0042474	23	BP	middle ear morphogenesis	8	1.42	4.45981e-05	4.45981e-05	OSR1,RPL38,PRRX2,GAS1,GSC,NOG,NKX3-2,SIX2	1	2.48	0.927779	0.927779	INSIG1
GO:0003677	2395	MF	DNA binding	207	150.15	3.59932e-07	5.29238e-05	SSBP4,H1FX,SIX5,HMGA1,ALYREF,ZNF787,ZNF579,ZNF205,RFXANK,MAZ,HIC1,RECQL4,EEF1D,HES1,TEAD2,TCF3,BASP1,ERF,FBXL19,POLD1,ZNF358,MGMT,H2AFX,MXD3,RCOR2,STRA13,MYBL2,MIER2,ZSCAN18,ZBTB17,RFX2,ZNF768,CHTF18,TP53,HDGFRP2,ZNF593,DRAP1,SOX9,PCGF2,MEIS3,MCM5,ZNF48,RPS3,PIAS4,POLR2I,ZNF511,ZNF22,ZNF668,VPS72,LHX9,TFAP4,CBX2,MTA1,BARX1,HMGN2,ZNF408,KLF16,FOXO3,MYCN,MAP1S,RCC1,ZBTB12,ERCC1,XRCC1,RP13-638C3.4,T…	166	259.76	1	1	RORA,ZNF117,NFAT5,HMBOX1,NR5A1,LHX4,ZNF160,ASXL2,ZBTB38,ATR,ZNF780B,PHC3,ZNF275,LIN28B,ZNF189,IKBKAP,LCOR,CLOCK,NR1I3,ZBTB37,NR0B1,ZNF711,ZMAT1,PPARA,LENEP,ZNF836,CREBL2,TBX20,PROX1,ZHX3,ZNF449,ZNF541,ZBTB32,VDR,ZNF177,PROX2,ZNF546,RNF6,NR1H4,ZNF841,ZNF410,HLTF,ZNF655,TFEC,ELK4,ZNF75D,PGR,ZSCAN30,ZIM2,XRN1,NR1D2,ZNF233,ASH1L,BBX,THAP6,ZNF83,CCNT1,ZNF234,PURB,HIF1A,ATM,ZNF573,ETV1,ESR2,GZF1,HSPD1,…
GO:0009264	18	BP	deoxyribonucleotide catabolic process	7	1.11	5.93814e-05	5.93814e-05	NUDT1,NT5C,MPG,DUT,MUTYH,NTHL1,ADA	0	1.94	1	1
GO:0002063	19	BP	chondrocyte development	7	1.18	8.90102e-05	8.90102e-05	SULF2,SOX9,SFRP2,RARG,SERPINH1,AXIN2,MSX2	1	2.05	0.885901	0.885901	MIA3
GO:0046386	19	BP	deoxyribose phosphate catabolic process	7	1.18	8.90102e-05	8.90102e-05	NUDT1,NT5C,MPG,DUT,MUTYH,NTHL1,ADA	0	2.05	1	1
GO:0000398	231	BP	mRNA splicing, via spliceosome	30	14.3	9.59282e-05	9.59282e-05	ALYREF,SF3A2,SNRPA,RALY,PRPF31,CACTIN,LSM2,SART1,XAB2,POLR2I,RNPS1,RBM15B,SNRPD2,U2AF2,SNW1,POLR2E,DGCR14,RBFOX3,BUD13,SMN2,PHF5A,PCBP1,RBM22,SNRNP40,PRPF19,CPSF1,HNRNPUL1,SRSF12,ISY1,HNRNPA0	1	24.93	1	1	CELF6
GO:0019843	32	MF	rRNA binding	9	2.01	0.000108851	0.000108851	RPS9,RPS11,RPL37,RPL8,RPL5,RPS18,RPS4X,RPL11,KDM2B	2	3.47	0.876068	0.876068	RNASEL,PTCD3
GO:0048546	54	BP	digestive tract morphogenesis	14	3.34	3.49915e-06	0.000125004	BMP4,EPHB3,DACT1,SFRP2,SMO,WNT5A,GLI2,FOXP4,GLI1,GLI3,FGF10,SOX10,SIX2,SOX11	4	5.83	0.848474	0.848474	HIF1A,AHI1,HNF1B,TCF21
GO:0021904	27	BP	dorsal/ventral neural tube patterning	8	1.67	0.000161744	0.000161744	BMP4,FKBP8,SMO,GAS1,GSC,GLI2,GLI3,GPR161	1	2.91	0.954292	0.954292	KIF3A
GO:0060174	10	BP	limb bud formation	5	0.62	0.000174653	0.000174653	SOX9,COL2A1,FGF10,SOX4,SOX11	0	1.08	1	1
GO:0030877	10	CC	beta-catenin destruction complex	5	0.62	0.000181653	0.000181653	AXIN1,DACT1,SIAH1,CTNNBIP1,AXIN2	1	1.07	0.678792	0.678792	APC
GO:0045669	58	BP	positive regulation of osteoblast differentiation	12	3.59	0.000187066	0.000187066	BMP4,NELL1,SFRP2,JUND,ILK,CYR61,PDLIM7,CTNNBIP1,MSX2,CTHRC1,GLI3,SOX11	3	6.26	0.957429	0.957429	ZHX3,BMP6,GDF2
GO:0043525	43	BP	positive regulation of neuron apoptotic process	10	2.66	0.000232556	0.000232556	BBC3,CDC34,TP53,BAX,FOXO3,MAP2K7,JUN,ATF4,CCL3,TGFB2	3	4.64	0.857199	0.857199	CASP9,ATM,ITGA1
GO:0048483	43	BP	autonomic nervous system development	10	2.66	0.000232556	0.000232556	HES1,NTF3,SMO,SEMA3F,KIF26A,SEMA3A,GBX2,SOX10,SOX4,SOX11	1	4.64	0.992675	0.992675	EDNRB
GO:0017147	28	MF	Wnt-protein binding	8	1.76	0.000233379	0.000233379	FZD2,SFRP2,ROR2,SMO,FZD7,LRP5,CTHRC1,FRZB	3	3.04	0.598422	0.598422	PTPRO,FZD4,FZD6
GO:0000982	207	MF	RNA polymerase II core promoter proximal region sequence-specific DNA binding transcription factor activity	27	12.98	0.000238527	0.000238527	HES1,TCF3,MYBL2,TP53,SOX9,MEIS3,TFAP4,RP13-638C3.4,ETV4,ETV2,SNAI1,SOX12,ZFPM1,FOXP4,NKX3-2,MKX,JUN,OTX1,SOX2,MSX2,IRF7,AKNA,ATF4,SNAI2,SOX4,NFATC4,SOX11	19	22.45	0.811522	0.811522	CLOCK,PPARA,PGR,HIF1A,ETV1,GZF1,HNF4A,PAX2,ARNTL,KLF15,MYBL1,DACH1,ZBTB20,ESR1,CARF,TCF21,NR6A1,FOXO1,MEF2A
GO:0007067	373	BP	mitotic nuclear division	41	23.09	0.000253895	0.000253895	BMP4,PKMYT1,STRA13,MYBL2,MAD2L2,PSRC1,TTYH1,SETD8,RCC1,AURKB,RCC2,KIF22,FAM64A,ZWILCH,RPS6,PINX1,ANAPC11,UBE2I,SAC3D1,KIFC1,RRS1,CDK11B,CDC20,CCNF,ANAPC15,CDK2,E4F1,LRP5,RPL24,CENPW,CDCA5,PPP1R9B,REEP4,CENPV,KIF15,NCAPH,CENPT,PLK1,CTDP1,UBE2S,HAUS1	24	40.25	0.998706	0.998706	INSR,VCPIP1,IGF1R,CTB-89H12.4,FIGN,APC,CLIP1,ATM,USP9X,PCID2,BIRC6,SETDB2,TTN,CLTC,PAPD5,TOM1L2,KIF2B,NDEL1,MAPRE2,LMLN,KLHL13,DYNLT3,L3MBTL1,EGF
GO:0060351	22	BP	cartilage development involved in endochondral bone morphogenesis	7	1.36	0.000255707	0.000255707	SOX9,COL2A1,RARG,SERPINH1,RARA,CARM1,AXIN2	1	2.37	0.91903	0.91903	POR
GO:0042733	60	BP	embryonic digit morphogenesis	12	3.71	0.000261836	0.000261836	OSR1,BMP4,BAX,MYCN,SFRP2,GAS1,WNT5A,NOG,GLI2,LRP5,MSX2,GLI3	3	6.47	0.964086	0.964086	FLVCR1,GJA1,FZD6
GO:0045600	36	BP	positive regulation of fat cell differentiation	9	2.23	0.000265424	0.000265424	WIF1,DKKL1,AKT1,DACT1,SFRP2,CARM1,LRP5,FRZB,SNAI2	2	3.88	0.912429	0.912429	ASXL2,CREBL2
GO:0045739	29	BP	positive regulation of DNA repair	8	1.8	0.000279939	0.000279939	MGMT,H2AFX,FAM175A,APEX1,TRIM28,SPIDR,FGF10,PRKCG	2	3.13	0.835848	0.835848	UBE2V1,BRE
GO:2001141	3346	BP	regulation of RNA biosynthetic process	273	207.17	1.65594e-07	0.000283665	MDFI,SIX5,CYTL1,HMGA1,ALYREF,ZNF787,ZNF579,ZNF205,RFXANK,FZD2,MAZ,OSR1,NCK2,HIC1,IFITM3,EEF1D,HES1,TEAD2,NFKBIL1,TCF3,BASP1,ERF,TRIP6,BMP4,BCL2L12,ZNF358,FKBP8,ID3,VOPP1,MXD3,RCOR2,PIM1,CCDC85B,MYBL2,CACTIN,CDCA7,MIER2,NAB2,ZSCAN18,TCEAL5,ZBTB17,MAD2L2,RFX2,DPF1,PFN1,ZNF768,TP53,ZNF593,DRAP1,NELFA,SOX9,PCGF2,AXIN1,AKT1,MEIS3,ZNF48,WNT2,MED30,RPS3,PIAS4,POLR2I,PSRC1,ZNF511,ZNF22,ZNF668,VPS72,EHMT2…	279	361.04	1	1	RORA,ZNF117,INSR,PCGF5,NFAT5,HMBOX1,NR5A1,NLK,PDE8A,TSSK4,LHX4,ZNF160,IGF1R,ASXL2,PARP14,PSMA6P1,ZBTB38,ZNF780B,ZNF275,LIN28B,ZNF189,IKBKAP,LCOR,CLOCK,SERPINF2,NR1I3,JAK2,ZBTB37,NR0B1,ZNF711,AGT,PPARA,ZNF836,CREBL2,TBX20,MAP3K2,PROX1,ZHX3,KAT2B,ZNF449,ZNF541,ZBTB32,ERN1,RYR2,VDR,ZNF177,PROX2,ZNF546,RNF6,FGF9,FHL2,RP11-133K1.2,EZH1,NLRC4,NR1H4,AFF4,KDM4E,ZNF841,ZNF410,HLTF,ZNF655,UBR2,TRAK2,UFL1,T…
GO:0021983	44	BP	pituitary gland development	10	2.72	0.000284456	0.000284456	HES1,BMP4,SMO,ADCYAP1,WNT5A,NOG,GLI2,SOX2,GLI1,FGF10	2	4.75	0.958599	0.958599	NR0B1,ALDH1A2
GO:0048593	108	BP	camera-type eye morphogenesis	17	6.69	0.0003321	0.0003321	TSKU,BMP4,EPHB2,SOX9,THY1,WNT2,BAX,RPE65,WNT5A,COL8A2,RING1,LRP5,SOX2,KDM2B,GLI3,CDON,SOX11	12	11.65	0.502849	0.502849	GNAT2,PDE6C,FRS2,MAN2A1,PROX1,TSPAN12,CALB1,PAX2,TTC8,AHI1,HIPK2,AQP1
GO:0061035	55	BP	regulation of cartilage development	19	3.41	3.11473e-10	0.000338633	GDF5,BMP4,ADAMTS7,SOX9,PTHLH,RARG,WNT5A,RARA,NOG,GLI2,LOXL2,CARM1,CYR61,NKX3-2,AXIN2,FRZB,GLI3,SNAI2,BMP1	2	5.93	0.985775	0.985775	POR,BMP6
GO:0035412	23	BP	regulation of catenin import into nucleus	7	1.42	0.000348067	0.000348067	DACT3,AXIN1,DACT1,SFRP2,FZD7,AXIN2,SNAI2	2	2.48	0.726558	0.726558	BAMBI,EGF
GO:0042255	23	BP	ribosome assembly	7	1.42	0.000348067	0.000348067	RPS19,RPL38,RPSA,RPS6,RPS14,RPS25,RPL24	0	2.48	1	1
GO:0001843	86	BP	neural tube closure	18	5.32	4.23913e-06	0.00035375	FZD2,BMP4,VASP,PFN1,SEMA4C,SFRP2,ADM,SCRIB,RARG,DVL2,PTK7,WNT5A,RARA,NOG,GATAD2A,LMO4,KDM2B,CTHRC1	5	9.28	0.962269	0.962269	OPA1,TSC1,PAX2,DLC1,FZD6
GO:0006270	30	BP	DNA replication initiation	8	1.86	0.000361207	0.000361207	CDC34,MCM5,MCM7,CDT1,CDK2,POLA2,MCM2,ORC1	1	3.24	0.967569	0.967569	PURA
GO:0007049	1583	BP	cell cycle	153	98.01	9.51077e-09	0.000371409	EIF4EBP1,BAD,HES1,TCF3,CAMK1,ERF,SYCE1L,BMP4,POLD1,H2AFX,TUBA1A,ID3,PKMYT1,PIM1,STRA13,MYBL2,CCDC124,ZBTB17,MAD2L2,BOP1,CDC34,CHTF18,TP53,SOX9,SUN2,MARVELD1,SART1,AKT1,MCM5,PSRC1,TTYH1,AZI1,BAX,EHMT2,TFAP4,DACT1,SETD8,LEPREL4,CROCC,CFL1,RCC1,CDK2AP1,NCAPH2,SEPT9,AURKB,NUP62,MCM7,FANCG,FAM175A,GINS2,PHGDH,LIG1,SYDE1,SCRIB,RCC2,CDC37,ALKBH4,KIF22,DGKZ,ILK,NLE1,FAM64A,GAS1,ZWILCH,ADCYAP1,UBA52,CDT1,…	107	170.81	1	1	RXFP3,INHA,ABCB1,INSR,FAM5B,UHMK1,CCNYL2,VCPIP1,IGF1R,CTB-89H12.4,PSMA6P1,ATR,ROPN1B,DHCR24,FIGN,CLOCK,CDKL1,CREBL2,PROX1,KAT2B,ERN1,TUBE1,CDKL2,AVPI1,PRKAR2B,ZFYVE26,TMEM67,PIK3C3,ZNF655,PRKCA,APC,UBR2,CYLD,SPDYA,PHF17,CLIP1,DST,CCNT1,PSMA2,ATM,TXLNG,TSC1,RP11-321C1.1,OR2A4,CDKL5,MAGI2,TAOK1,JMY,USP9X,PCID2,AKAP9,TUBB4A,STRADA,LIG4,BIRC6,LSM11,SETDB2,TTN,PRKAA2,MAPK4,ARNTL,CLTC,PAPD5,USH1C,OPTN,…
GO:0001649	196	BP	osteoblast differentiation	37	12.14	9.47402e-10	0.00037366	ALYREF,TPM4,BMP4,ID3,FBL,RSPO2,TMEM119,SMOC1,AKT1,NELL1,SFRP2,TWIST2,PTHLH,RRAS2,JUND,ILK,SMO,SNAI1,NOG,GLI2,RPS15,CYR61,PDLIM7,LRP5,ID1,CTNNBIP1,AXIN2,SOX2,MSX2,UCMA,CTHRC1,GLI1,GLI3,SNAI2,SP7,CCL3,SOX11	17	21.15	0.860699	0.860699	ZHX3,FGF9,FHL2,APC,UFL1,LGR4,ALPL,CLTC,ASF1A,BMP6,TP53INP2,GDF2,GJA1,CAT,HSD17B4,CDK6,DNAJC13
GO:0030903	17	BP	notochord development	6	1.05	0.000379977	0.000379977	ID3,SOX9,COL2A1,NOG,GLI2,GLI1	0	1.83	1	1
GO:0060026	17	BP	convergent extension	6	1.05	0.000379977	0.000379977	SFRP2,DVL2,PTK7,WNT5A,TRIM28,FRZB	0	1.83	1	1
GO:0050679	140	BP	positive regulation of epithelial cell proliferation	20	8.67	0.000390678	0.000390678	BAD,OSR1,BMP4,EGFL7,SOX9,AKT1,WNT2,BNC1,SMO,GAS1,WNT5A,CYBA,NOG,FZD7,HRAS,JUN,ZNF703,FGF10,SOX11,PDCL3	16	15.11	0.443325	0.443325	PROX1,FGF9,PRKCA,HIF1A,F3,KIF3A,SCN5A,PAX2,BMP6,HPN,GDF2,CYP7B1,HYAL1,MMP12,RICTOR,ARG1
GO:0006284	46	BP	base-excision repair	10	2.85	0.000417532	0.000417532	HMGA1,POLD1,TP53,XRCC1,LIG1,MPG,APEX1,MUTYH,NTHL1,HMGB1	0	4.96	1	1
GO:0009952	208	BP	anterior/posterior pattern specification	29	12.88	3.40993e-05	0.000445295	OSR1,HES1,BASP1,BMP4,TP53,PCGF2,AXIN1,WNT2,BARX1,SFRP2,SSBP3,RARG,ROR2,SMO,PCDH8,WNT5A,NOG,RING1,LRP5,CTNNBIP1,AXIN2,GBX2,OTX1,MSX2,KDM2B,GLI3,DLL3,CDON,SIX2	9	22.44	0.999772	0.999772	FRS2,APC,ATM,KIF3A,TTN,TDGF1,HNF1B,HIPK2,ALDH1A2
GO:0007417	833	BP	central nervous system development	82	51.58	1.81541e-05	0.000466366	FZD2,TSKU,HES1,GPR124,BASP1,BMP4,CDH11,ARMC4,ID3,THOC6,EPHB2,KIF7,TP53,GABRA5,SOX9,AXIN1,SEMA4C,COL2A1,BAX,EPHB3,PAFAH1B3,EFNA2,NTF3,TNFRSF21,MYCN,SFRP2,MAP1S,XRCC1,KLHL17,SSBP3,CNP,PHGDH,SCRIB,DRAXIN,LINGO1,DVL2,SMO,GAS1,GSC,SYNGR3,ADCYAP1,WNT5A,CHST8,SOX12,H2AFY2,NOG,GLI2,CACNA1A,SEMA3F,FZD7,APLP1,SEMA3A,LMO4,CNTN2,GBX2,CKB,ANP32B,OTX1,PCDH18,NGFR,SOX2,KDM2B,B3GNT5,TACC3,H3F3B,GLI1,SPHK1,FRZB,G…	77	89.88	0.939977	0.939977	RORA,CYP11A1,STAR,CYP17A1,LRRK2,APOE,SLC1A2,LHX4,IGF1R,LRP2,MAOB,ALDH3A2,FRS2,DNER,NR0B1,AGT,SHC3,TBX20,PROX1,NME5,NRCAM,ACAT1,GABRA4,HMGCS1,FGF9,BBS2,PTS,KCNJ10,PARK2,GDF7,NPTX1,HIF1A,S1PR1,BTBD3,ATM,SLC23A1,TSC1,ESR2,RAB18,PAX8,USP9X,SPEF2,LIG4,SCN5A,PAX2,ZNF148,AK7,DLC1,POU3F3,ATRN,CADM1,TTC8,HERC1,BDH1,CLN8,OXCT1,NDEL1,RP4-592A1.2,MOG,MAFB,RAPGEF2,AHI1,HNF1B,ERBB4,ASPA,FZD4,ADAM23,FZD6,ABCB6,…
GO:0042274	23	BP	ribosomal small subunit biogenesis	11	1.42	3.29317e-08	0.000482338	RPS21,RPS19,RPL38,RPS16,RPSA,RPS8,RPS6,RPS14,RPS15,RPS25,RPS24	0	2.48	1	1
GO:0060601	12	BP	lateral sprouting from an epithelium	5	0.74	0.000494431	0.000494431	BMP4,WNT5A,NOG,GLI2,FGF10	0	1.29	1	1
GO:0061036	12	BP	positive regulation of cartilage development	5	0.74	0.000494431	0.000494431	BMP4,SOX9,WNT5A,CYR61,BMP1	0	1.29	1	1
GO:0060603	39	BP	mammary gland duct morphogenesis	9	2.41	0.00050532	0.00050532	PTHLH,ETV4,SCRIB,NTN1,WNT5A,GLI2,LRP5,MSX2,FGF10	4	4.21	0.619172	0.619172	VDR,PGR,NCOA3,ESR1
GO:0071013	82	CC	catalytic step 2 spliceosome	14	5.12	0.000510646	0.000510646	ALYREF,SF3A2,RALY,CACTIN,LSM2,SART1,XAB2,SNRPD2,SNW1,DGCR14,RBM22,SNRNP40,PRPF19,ISY1	0	8.8	1	1
GO:0030335	278	BP	positive regulation of cell migration	32	17.21	0.000529238	0.000529238	GPR124,TRIP6,BMP4,PFN1,SOX9,SUN2,AKT1,MADCAM1,NTF3,TAC1,NSMF,RRAS2,ROR2,ILK,MMP14,SNAI1,WNT5A,CYR61,CORO1A,LPAR1,COL18A1,HRAS,SEMA3A,BCAR1,SPHK1,ZNF703,FGF10,FADD,SNAI2,CCL3,TGFB2,KIT	27	30	0.748102	0.748102	INSR,UTS2,IGF1R,IKBKAP,ITGAV,JAK2,FLT1,AGT,PROX1,SCARB1,PRKCA,APC,C11orf34,HIF1A,S1PR1,F3,MIA3,TDGF1,ANGPTL3,HYAL1,RAPGEF2,SELP,PTP4A1,SPAG9,AQP1,CAPN7,LRRC16A
GO:0050771	47	BP	negative regulation of axonogenesis	13	2.91	3.55113e-06	0.000595142	EPHB2,THY1,RTN4R,DRAXIN,LINGO1,SEMA4F,ARHGDIA,NTN1,WNT5A,SEMA3F,SEMA3A,NGFR,ARHGEF1	3	5.07	0.895252	0.895252	RUFY3,RNF6,MT3
GO:0035019	48	BP	somatic stem cell maintenance	10	2.97	0.000598659	0.000598659	HES1,SOX9,VPS72,NOG,LRP5,SOX2,FGF10,SOX4,SIX2,KIT	6	5.18	0.417146	0.417146	APC,PAX8,LIG4,PAX2,CUL4A,HNF1B
GO:0042476	115	BP	odontogenesis	17	7.12	0.000700215	0.000700215	OSR1,BMP4,ID3,ZNF22,BAX,ADM,SMO,GAS1,GLI2,SDC1,AXIN2,SP6,NGFR,MSX2,GLI3,FGF10,TGFB2	10	12.41	0.807626	0.807626	PPARA,APC,HAND1,SCN5A,ALPL,SLC34A1,ENAM,MYO5A,CHUK,AQP1
GO:0030199	41	BP	collagen fibril organization	9	2.54	0.000747292	0.000747292	MMP11,COL2A1,SFRP2,GREM1,SERPINH1,LOXL2,MKX,ANXA2,TGFB2	2	4.42	0.944992	0.944992	SERPINF2,MIA3
GO:0043392	41	BP	negative regulation of DNA binding	9	2.54	0.000747292	0.000747292	MDFI,MAD2L2,TFAP4,SMO,ID1,CTNNBIP1,JUN,MSX2,SOX11	2	4.42	0.944992	0.944992	JAK2,PPARA
GO:0048645	58	BP	organ formation	11	3.59	0.000751994	0.000751994	HES1,BMP4,WNT2,WNT5A,NOG,GLI2,NKX3-2,AXIN2,GLI3,FGF10,NTF4	3	6.26	0.957429	0.957429	FRS2,PAX8,PAX2
GO:0060272	13	BP	embryonic skeletal joint morphogenesis	5	0.8	0.000762636	0.000762636	OSR1,BMP4,AXIN1,COL2A1,NOG	1	1.4	0.773479	0.773479	HYAL1
GO:0042813	19	MF	Wnt-activated receptor activity	6	1.19	0.000799601	0.000799601	FZD2,SFRP2,SMO,FZD7,LRP5,FRZB	2	2.06	0.626309	0.626309	FZD4,FZD6
GO:1901216	51	BP	positive regulation of neuron death	14	3.16	1.6594e-06	0.000812845	BBC3,BAD,CDC34,TP53,BAX,FOXO3,MAP2K7,JUN,ATF4,DDIT4,DAXX,CCL3,TGFB2,ZNF746	5	5.5	0.656737	0.656737	APOE,CASP9,ATM,MAP3K5,ITGA1
GO:0043065	388	BP	positive regulation of apoptotic process	47	24.02	7.80457e-06	0.000818491	BBC3,ENDOG,BAD,BMP4,ID3,CDC34,TP53,AKT1,PIAS4,BAX,RNPS1,TFAP4,FOXO3,SFRP2,ADM,TFPT,SCRIB,RARG,NET1,UBA52,RPS6,MAP2K7,WNT5A,SIAH1,CLIP3,CDK4,PHLDA3,CYR61,RBM10,FGD1,LPAR1,AES,COL18A1,JUN,NGFR,MSX2,CD248,FRZB,ATF4,FADD,SOX4,CCL3,NFATC4,HMGB1,NGF,TGFB2,ARRB2	33	41.87	0.943476	0.943476	MCF2,JAK2,KNG1,HMGCR,ARHGEF12,VDR,NLRC4,APC,CASP9,OSGIN1,ADCY10,ATM,MAP3K5,ZMAT3,HSPD1,TNFSF10,JMY,TLR3,MAPK8,MAP3K9,PNMA3,ITGA1,ARHGEF6,RAPGEF2,MOAP1,AIFM2,ARHGEF3,SYCE3,AIFM1,FNIP1,IGF2R,ALDH1A2,FOXO1
GO:0042472	100	BP	inner ear morphogenesis	21	6.19	6.47309e-07	0.000879384	FZD2,EPHB2,SOX9,COL2A1,SCRIB,LRIG3,ROR2,PRRX2,DVL2,SMO,NTN1,PTK7,WNT5A,GLI2,SLITRK6,GBX2,OTX1,SOX2,CTHRC1,FRZB,FGF10	16	10.79	0.0694973	0.0694973	PROX1,CLRN1,FGF9,INSIG1,ATP6V1B1,PAX8,PAX2,USH1G,USH1C,HPN,MAFB,FOXI1,MYO6,FZD6,CLIC5,ATP2B2
GO:0006271	34	BP	DNA strand elongation involved in DNA replication	8	2.11	0.000898664	0.000898664	POLD1,MCM5,MCM7,GINS2,LIG1,RFC2,POLA2,MCM2	1	3.67	0.979479	0.979479	LIG4
GO:0003714	205	MF	transcription corepressor activity	25	12.85	0.00108142	0.00108142	BASP1,ERF,ID3,RCOR2,NAB2,ZNF593,DRAP1,LHX9,MTA1,SETD8,CTBP2,SNW1,TONSL,RARA,HDGF,LOXL2,APEX1,AES,E4F1,TRIM28,DNMT3B,NOC2L,CTBP1,DAXX,MSC	10	22.23	0.999246	0.999246	NR0B1,PROX1,ZHX3,ZBTB32,NR1H4,TFEC,RLIM,N4BP2L2,HIPK2,ZNF366
GO:0003684	51	MF	damaged DNA binding	10	3.2	0.0010867	0.0010867	H2AFX,TP53,RPS3,ERCC1,XRCC1,FANCG,MPG,APEX1,HMGB1,RAD51	2	5.53	0.979496	0.979496	POLK,REV1
GO:0071363	660	BP	cellular response to growth factor stimulus	61	40.86	0.00108904	0.00108904	GDF5,BAD,GPR124,MAP2K2,BMP4,ADAMTS7,PRKAR1B,TP53,SULF2,SOX9,AXIN1,AKT1,COL2A1,WNT2,FOXO3,ADCY3,ADAMTSL2,RTN4R,MCM7,LINGO1,NET1,GDF10,ARHGDIA,GAS1,SNW1,ADCYAP1,UBA52,WNT5A,DTYMK,NOG,FRS3,SHC1,FGD1,MAPK7,ID1,HRAS,JUN,BCAR1,DUSP7,NGFR,TGIF2,MSX2,ZYX,RAMP2,SPHK1,ZNF703,FGF10,DDIT4,SNAI2,TFDP1,FMOD,PPP2R5D,RPS6KB2,NGF,ARHGEF1,SOX11,TGFB2,ARRB2,PRKCG,KIT,LECT1	68	71.22	0.678655	0.678655	CYP11A1,FGF12,MCF2,STAR,INSR,APOE,NLK,ITPR2,MTMR4,FRS2,FLT1,AGT,KL,SHC3,ITPR1,ARHGEF12,GAREM,FGF9,PRKAR2B,TNRC6A,VCAM1,PRKCA,CASP9,PIK3CA,NRG4,CCNT1,HIF1A,TGFBR3,MAGI2,AMHR2,USP9X,DDC,MAPKAPK3,PBLD,USP15,PAX2,MAPK8,GRB10,KIDINS220,TDGF1,LRIT3,GDF2,PHLPP1,SORT1,BAMBI,ARHGEF6,TNRC6B,HYAL1,RAPGEF2,PHLPP2,FOXO4,ARHGEF3,HIPK2,ERBB4,CAT,RICTOR,AGO1,FZD4,ARG1,CHUK,RIT1,EGF,PRKAR2A,CCNT2,MT3,FOXO1,MEF2A,…
GO:0044454	323	CC	nuclear chromosome part	38	20.16	0.000126605	0.00117923	TCF3,SYCE1L,POLD1,H2AFX,TP53,SUN2,PCGF2,LEPREL4,RCC1,ERCC1,CBX1,AURKB,NSMF,TFPT,RARG,TONSL,RARA,ACD,UBE2I,H2AFY2,CHAF1A,RING1,MTA2,DDX11,POLA2,TRIM28,JUN,CDCA5,H1F0,DNMT3B,MCM2,H3F3B,SNAI2,ORC1,PLK1,RAD51,TRNP1,HIST3H2A	10	34.67	1	1	ASXL2,NR1H4,PURB,RP11-321C1.1,ASF1A,PURA,CBX7,STAT1,SYCE3,MEF2A
GO:0001708	80	BP	cell fate specification	13	4.95	0.00119239	0.00119239	FKBP8,SOX9,SFRP2,ETV2,SMO,GSC,GLI2,FZD7,LMO4,SOX2,GLI3,CDON,SIX2	2	8.63	0.99887	0.99887	PAX2,HNF1B
GO:0007224	121	BP	smoothened signaling pathway	17	7.49	0.00125228	0.00125228	HES1,BMP4,FKBP8,GPC2,KIF7,PRRX2,SMO,GAS1,BOC,GLI2,EVC2,SSNA1,GLI1,GLI3,FGF10,GPR161,CDON	8	13.06	0.957029	0.957029	RORA,IQUB,FGF9,POR,KIF3A,NSDHL,HIPK2,TROVE2
GO:0030513	28	BP	positive regulation of BMP signaling pathway	7	1.73	0.00128091	0.00128091	HES1,BMP4,FKBP8,ILK,CYR61,MSX2,SOX11	1	3.02	0.959232	0.959232	GDF2
GO:0030198	370	BP	extracellular matrix organization	47	22.91	2.12614e-06	0.00132189	ICAM4,EMILIN1,COL9A3,MFAP2,GDF5,COL13A1,MMP11,BMP4,FBLN1,NOXO1,COL23A1,LOXL1,SULF2,SOX9,SMOC1,COL26A1,COL2A1,MADCAM1,CRISPLD2,SFRP2,CCDC80,LEPREL2,GREM1,ILK,MMP14,SERPINH1,LOXL2,COL8A2,SDC1,CYR61,MATN4,MFAP4,COL18A1,APLP1,MKX,PLOD1,MUC5AC,RAMP2,JAM3,MMP1,ANXA2,CST3,FMOD,COL6A2,ACTN1,BMP1,TGFB2	27	39.92	0.991387	0.991387	COL4A3,SERPINF2,ITGAV,AGT,COL4A4,VCAM1,PRKCA,DST,NOX1,PLG,MIA3,SPOCK2,NTN4,HPN,KLKB1,ITGB8,ITGA1,FGG,CPB2,SERAC1,MFAP3,ITGAX,MMP12,BMP10,ITGAD,NPHS1,COL15A1
GO:0019904	578	MF	protein domain specific binding	58	36.24	0.000255546	0.00134057	FZD2,BASP1,MAP2K2,TUBA1A,ID3,SH3BP1,VASP,SH2D2A,AXIN1,BAX,EHMT2,EFS,SAMD11,RAP2B,SFRP2,MTSS1L,STRN4,ERCC1,AIP,NUP62,KLHL17,LPAR2,GRASP,U2AF2,STX1A,ILK,DVL2,SMO,SYNGR3,WNT5A,RARA,UBE2I,CHAF1A,CYBA,LITAF,TUBB,FZD7,LPAR1,NLRP1,SCAF1,CTNNBIP1,AXIN2,TRIM28,JUN,BCAR1,TACC3,FRZB,CTBP1,NCF1,BAIAP2,FADD,TRAF4,TFDP1,SRSF12,EVL,ACTN1,ARRB2,LBR	59	62.69	0.71217	0.97426	INSR,TNNI3,NLK,LRP2,GABRR2,SORBS2,AQP2,JAK2,NR0B1,PPARA,ABCC2,DNAJC6,PROX1,CLCN3,MPP5,NDFIP2,EPS15,CASP9,CFLAR,PARK2,PDZK1,TGFBR3,SKAP1,PLG,DDC,PAX2,DLC1,POU3F3,SLC34A1,CADM1,CARD14,LIN7C,SLC22A5,SYP,KIDINS220,SLC22A12,GJA1,ATP1A1,STRN,MAVS,SCNN1A,GRIN2C,UVRAG,RAPGEF2,DOCK4,SH3BP5,DOCK3,SCNN1G,NPHS1,FZD4,SCNN1B,FZD6,ACOX1,ERC1,L3MBTL1,BCL2L2-PABPN1,ATP2B2,CAPN7,TFDP2
GO:0002053	36	BP	positive regulation of mesenchymal cell proliferation	8	2.23	0.00134174	0.00134174	SOX9,WNT2,MYCN,PRRX2,SMO,GAS1,WNT5A,LRP5	2	3.88	0.912429	0.912429	FGF9,STAT1
GO:0008134	464	MF	transcription factor binding	46	29.09	0.00138034	0.00138034	MDFI,HMGA1,HES1,TCF3,TRIP6,ID3,PIM1,NAB2,MAD2L2,TP53,DRAP1,SOX9,MED30,RPS3,MTA1,ERCC1,AIP,NUP62,RARG,GSC,SNW1,RARA,HDGF,UBE2I,ZFPM1,PBX2,BRF1,MTA2,APEX1,SORBS3,LMO4,MKX,JUN,MSX2,NOC2L,ZNF703,HES6,CTBP1,SOX10,DAXX,TFDP1,NHLH2,NFATC4,HMGB1,PELP1,EPN1	37	50.32	0.984939	0.984939	RORA,NLK,GPX3,PSMA6P1,LCOR,NR0B1,PPARA,TBX20,KAT2B,VDR,FHL2,NR1H4,BBS2,PURB,HIF1A,NCOA2,HAND1,NCOA3,HNF4A,ANKRD42,ARNTL,BBS1,TTC8,CIITA,MAFB,HYAL1,PURA,ESR1,FOXO4,HIPK2,PRAME,KIAA0391,DIP2A,PPARGC1A,TCF21,MEF2A,TFDP2
GO:0045666	82	BP	positive regulation of neuron differentiation	13	5.08	0.00150586	0.00150586	GDF5,TCF3,BMP4,NBL1,RARA,HMG20B,GLI2,TGIF2,SOX2,DNMT3B,CDON,NGF,SOX11	6	8.85	0.889246	0.889246	FAM5B,PROX1,NRCAM,GDF7,BMP6,SPAG9
GO:0030857	29	BP	negative regulation of epithelial cell differentiation	7	1.8	0.00159941	0.00159941	OSR1,HES1,SOX9,SMO,FOXP4,MSX2,FRZB	2	3.13	0.835848	0.835848	IL13,STAT1
GO:0070243	15	BP	regulation of thymocyte apoptotic process	5	0.93	0.00160371	0.00160371	BBC3,BMP4,TP53,WNT5A,ADA	1	1.62	0.819762	0.819762	HIF1A
GO:0090179	15	BP	planar cell polarity pathway involved in neural tube closure	5	0.93	0.00160371	0.00160371	FZD2,SFRP2,DVL2,PTK7,WNT5A	0	1.62	1	1
GO:2000647	15	BP	negative regulation of stem cell proliferation	5	0.93	0.00160371	0.00160371	BMP4,TP53,WNT5A,CTNNBIP1,SNAI2	0	1.62	1	1
GO:0007411	372	BP	axon guidance	38	23.03	0.00166188	0.00166188	COL9A3,NCK2,MAP2K2,VASP,EPHB2,KCNQ2,COL2A1,EPHB3,LHX9,EFNA2,NTF3,CFL1,ETV4,CACNB3,DRAXIN,SEMA4F,SMO,NTN1,GAS1,WNT5A,SIAH1,BOC,NOG,GLI2,CACNA1G,SEMA3F,HRAS,RPL24,SEMA3A,CNTN2,GBX2,NGFR,GLI3,EVL,COL6A2,EFNB1,PIP5K1C,TGFB2	17	40.14	0.999996	0.999996	CACNA1D,LHX4,COL4A3,CACNB2,ITGAV,ARHGEF12,NRCAM,COL4A4,NFASC,GDF7,ETV1,NTN4,TTC8,ITGA1,PTPRO,CACNB4,TRPC1
GO:0002068	22	BP	glandular epithelial cell development	6	1.36	0.00175439	0.00175439	BAD,BMP4,RARG,SMO,WNT5A,RARA	4	2.37	0.207814	0.207814	CLOCK,ARNTL,BMP6,CDK6
GO:0030517	22	BP	negative regulation of axon extension	6	1.36	0.00175439	0.00175439	DRAXIN,SEMA4F,NTN1,WNT5A,SEMA3F,SEMA3A	2	2.37	0.703257	0.703257	RNF6,MT3
GO:0060384	22	BP	innervation	6	1.36	0.00175439	0.00175439	SULF2,GABRA5,SEMA3A,SLITRK6,NTF4,PRKCG	1	2.37	0.91903	0.91903	NPTX1
GO:0061005	46	BP	cell differentiation involved in kidney development	9	2.85	0.0017798	0.0017798	OSR1,HES1,BASP1,BMP4,TSHZ3,ACTA2,PRKX,GLI3,SIX2	10	4.96	0.0226639	0.355878	MAGI2,PAX8,LGR4,PAX2,POU3F3,KLF15,PTPRO,STAT1,NPHS1,TCF21
GO:0000803	22	CC	sex chromosome	6	1.37	0.00183074	0.00183074	H2AFX,PCGF2,H2AFY2,PBX4,RING1,CDK2	1	2.36	0.917865	0.917865	ATR
GO:0010720	204	BP	positive regulation of cell development	24	12.63	0.00186534	0.00186534	RAC3,BAD,HES1,BMP4,EPHB2,NTF3,NET1,ARHGDIA,ILK,SMO,NTN1,SNW1,SNAI1,AXIN2,NGFR,SOX2,ZNF703,GLI3,SOX10,NGF,CLCF1,SOX11,TGFB2,KIT	14	22.01	0.978948	0.978948	STAR,APOE,MAN2A1,TRPV2,HIF1A,CDKL5,PAX8,LIG4,PAX2,FGG,NDEL1,BAMBI,ASPA,LRRC16A
GO:0006351	3434	BP	transcription, DNA-templated	282	212.62	4.93699e-08	0.00189335	MDFI,SIX5,CYTL1,HMGA1,ALYREF,ZNF787,ZNF579,ZNF205,RFXANK,FZD2,MAZ,NPM3,OSR1,NCK2,HIC1,EEF1D,HES1,TEAD2,NFKBIL1,TCF3,CD3EAP,BASP1,ERF,TRIP6,BMP4,BCL2L12,ZNF358,FKBP8,ID3,VOPP1,MXD3,RCOR2,PIM1,CCDC85B,MYBL2,CACTIN,CDCA7,MIER2,NAB2,ZSCAN18,TCEAL5,TCOF1,ZBTB17,MAD2L2,RFX2,DPF1,PFN1,ZNF768,TP53,HDGFRP2,ZNF593,DRAP1,NELFA,SOX9,PCGF2,AXIN1,AKT1,MEIS3,ZNF48,WNT2,XAB2,MED30,RPS3,PIAS4,POLR2I,PSRC1,ZNF511,…	283	370.54	1	1	RORA,ZNF117,INSR,PCGF5,NFAT5,HMBOX1,NR5A1,LINC00473,NLK,PDE8A,TSSK4,LHX4,ZNF160,IGF1R,ASXL2,PARP14,PSMA6P1,ZBTB38,ZNF780B,ZNF275,LIN28B,ZNF189,IKBKAP,NPPA,LCOR,CLOCK,SERPINF2,NR1I3,JAK2,ZBTB37,NR0B1,ZNF711,AGT,PPARA,ZNF836,CREBL2,TBX20,MAP3K2,PROX1,ZHX3,KAT2B,ZNF449,ZNF541,ZBTB32,ERN1,RYR2,VDR,ZNF177,PROX2,ZNF546,RNF6,FGF9,FHL2,RP11-133K1.2,EZH1,NLRC4,NR1H4,AFF4,KDM4E,ZNF841,ZNF410,HLTF,ZNF655,UB…
GO:0060740	30	BP	prostate gland epithelium morphogenesis	7	1.86	0.00197625	0.00197625	BMP4,SOX9,RARG,WNT5A,NOG,GLI2,FGF10	6	3.24	0.0975181	0.0975181	IGF1R,FRS2,ESR2,FEM1B,CYP7B1,ESR1
GO:0005694	768	CC	chromosome	84	47.94	3.12246e-07	0.00199236	H1FX,HMGA1,HIC1,TCF3,CD3EAP,SYCE1L,POLD1,C1orf86,H2AFX,RCOR2,STRA13,MYBL2,TP53,SUN2,PCGF2,EHMT2,CBX2,HMGN2,SETD8,LEPREL4,MYCN,RCC1,NCAPH2,ERCC1,CBX1,AURKB,MCM7,NSMF,LIG1,TFPT,JUND,RARG,RCC2,KIF22,SNW1,ZWILCH,TONSL,RFC2,RARA,HMG20B,PINX1,ACD,UBE2I,H2AFY2,CHAF1A,CDK4,LOXL2,RRS1,SSRP1,PBX4,RING1,MTA2,CDK2,SEC13,DDX11,POLA2,CENPW,EXOSC5,TRIM28,JUN,CDCA5,TELO2,H1F0,CENPM,DNMT3B,MCM2,CENPV,SPIDR,H3F3B,…	32	82.43	1	1	ASXL2,CTB-89H12.4,ATR,CLOCK,KAT2B,ZBTB32,NR1H4,AFF4,APC,UBR2,ASH1L,CLIP1,PURB,ATM,RP11-321C1.1,TTC37,LIG4,SETDB2,TTN,ASF1A,KIF2B,NDEL1,PURA,CBX7,ESR1,STAT1,SYCE3,DYNLT3,FAM111A,L3MBTL1,CCND2,MEF2A
GO:0006309	23	BP	apoptotic DNA fragmentation	6	1.42	0.00225075	0.00225075	ENDOG,BAX,MAP1S,H1F0,HMGB1,ARRB2	3	2.48	0.4586	0.4586	DNASE1L3,AIFM1,KPNA1
GO:0042994	23	BP	cytoplasmic sequestering of transcription factor	6	1.42	0.00225075	0.00225075	MDFI,NFKBIL1,TRIP6,TONSL,TACC3,NFKBIE	1	2.48	0.927779	0.927779	CD27
GO:0006268	10	BP	DNA unwinding involved in DNA replication	4	0.62	0.0022689	0.0022689	HMGA1,MCM7,MCM2,RAD51	1	1.08	0.680862	0.680862	PURA
GO:0010001	161	BP	glial cell differentiation	20	9.97	0.00227669	0.00227669	HES1,NAB2,SOX9,AKT1,NTF3,TNFRSF21,MYCN,CNP,PHGDH,LINGO1,ILK,NOG,CNTN2,SOX2,GLI3,FGF10,SOX10,SOX4,CLCF1,SOX11	12	17.37	0.939444	0.939444	CYP11A1,APOE,CDH2,DNER,AGT,MPP5,KCNJ10,PAX2,KLF15,ASPA,CDK6,MT3
GO:0045668	39	BP	negative regulation of osteoblast differentiation	8	2.41	0.00231386	0.00231386	ID3,TWIST2,NOG,LRP5,ID1,AXIN2,SOX2,UCMA	1	4.21	0.988421	0.988421	CDK6
GO:0060021	86	BP	palate development	13	5.32	0.00233906	0.00233906	FZD2,OSR1,EPHB2,COL2A1,EPHB3,GAS1,SNAI1,WNT5A,ANP32B,GLI3,MSC,SNAI2,SOX11	4	9.28	0.986798	0.986798	INSIG1,TGFBR3,TCF21,ASPH
GO:0070016	10	MF	armadillo repeat domain binding	4	0.63	0.00237601	0.00237601	AXIN1,STRN4,CTNNBIP1,AXIN2	1	1.08	0.682852	0.682852	STRN
GO:0005788	183	CC	endoplasmic reticulum lumen	22	11.42	0.00239062	0.00239062	COL9A3,ARSI,COL13A1,COL23A1,COL26A1,COL2A1,LEPREL2,FKBP10,FKBP7,KDELC1,RCN3,SERPINH1,WNT5A,PLAUR,COL8A2,COL18A1,CNPY3,NTF4,PDIA4,RCN1,COL6A2,GPX8	12	19.64	0.980561	0.980561	PROZ,COL4A3,SLC27A2,DNAJB9,COL4A4,APOB,FMO1,DNAJC3,ARSG,ERP27,COL15A1,ASPH
GO:0051145	48	BP	smooth muscle cell differentiation	9	2.97	0.00242504	0.00242504	HES1,BMP4,SOX9,NTF3,ADM,TSHZ3,RAMP2,FGF10,NFATC4	4	5.18	0.775768	0.775768	AGT,MKL2,FOXO4,EDNRB
GO:0014013	67	BP	regulation of gliogenesis	11	4.15	0.00255424	0.00255424	HES1,NTF3,TNFRSF21,MYCN,LINGO1,ADCYAP1,NOG,CNTN2,SOX10,CLCF1,SOX11	1	7.23	0.999532	0.999532	ASPA
GO:0030574	77	BP	collagen catabolic process	12	4.77	0.00261529	0.00261529	COL9A3,COL13A1,MMP11,COL23A1,COL26A1,COL2A1,MMP14,COL8A2,COL18A1,MMP1,CST3,COL6A2	4	8.31	0.972519	0.972519	COL4A3,COL4A4,MMP12,COL15A1
GO:2001239	58	BP	regulation of extrinsic apoptotic signaling pathway in absence of ligand	10	3.59	0.00272719	0.00272719	AKT1,COL2A1,BAX,GAS1,MAPK7,FGF10,FADD,SNAI2,TRAF2,TGFB2	3	6.26	0.957429	0.957429	CFLAR,TNFSF10,STRADB
GO:0031076	40	BP	embryonic camera-type eye development	8	2.48	0.00273816	0.00273816	RARG,SMO,WNT5A,RARA,LRP5,KDM2B,FGF10,SOX11	5	4.32	0.436108	0.436108	FRS2,PROX1,PAX2,HIPK2,ALDH1A2
GO:0009303	24	BP	rRNA transcription	6	1.49	0.00284588	0.00284588	NPM3,CD3EAP,TCOF1,TP53,H2AFY2,BRF1	0	2.59	1	1
GO:0001227	87	MF	RNA polymerase II transcription regulatory region sequence-specific DNA binding transcription factor activity involved in negative regulation of transcription	13	5.45	0.00289331	0.00289331	HES1,TCF3,SNAI1,ZFPM1,FOXP4,NKX3-2,E4F1,MKX,MSX2,NR2F6,MSC,SNAI2,NFATC4	6	9.44	0.921085	0.921085	PPARA,GZF1,DACH1,ZBTB20,TCF21,FOXO1
GO:0003338	32	BP	metanephros morphogenesis	7	1.98	0.00293265	0.00293265	HES1,BASP1,BMP4,SOX9,SMO,FGF10,SIX2	5	3.45	0.259302	0.259302	CALB1,PAX8,LGR4,PAX2,STAT1
GO:0060441	32	BP	epithelial tube branching involved in lung morphogenesis	7	1.98	0.00293265	0.00293265	BMP4,RSPO2,SOX9,WNT2,HRAS,SOX2,FGF10	0	3.45	1	1
GO:0007130	17	BP	synaptonemal complex assembly	5	1.05	0.00297925	0.00297925	SYCE1L,EHMT2,LEPREL4,SYDE1,TRIP13	1	1.83	0.856593	0.856593	SYCE3
GO:0001525	385	BP	angiogenesis	38	23.84	0.00302949	0.00302949	GPR124,BMP4,SH2D2A,EGFL7,EPHB2,ANGPTL6,THY1,BAX,EPHB3,SFRP2,ADM,ARHGAP22,GREM1,ANGPTL4,MMP14,WNT5A,LOXL2,COL8A2,CYR61,SHC1,MAPK7,COL18A1,LRP5,ID1,BMPER,JUN,GBX2,PRKX,RAMP2,SPHK1,JAM3,ANXA2,FGF10,NFATC4,TBX4,TGFB2,PDCL3,LECT1	39	41.54	0.687995	0.687995	RORA,UTS2,THSD7A,COL4A3,ITGAV,FLT1,AGT,TBX20,NRCAM,FGF9,TSPAN12,PRKCA,CHRNA7,PTPRB,NPPB,PIK3CA,HIF1A,S1PR1,NOX1,C3,HTATIP2,F3,HAND1,CEACAM1,SLC12A6,TDGF1,CYSLTR2,GDF2,ANGPTL3,HYAL1,FOXO4,HIPK2,STAT1,ENPEP,NOX5,FZD6,AQP1,EGF,COL15A1
GO:0003151	59	BP	outflow tract morphogenesis	10	3.65	0.00310549	0.00310549	FZD2,HES1,SFRP2,DVL2,WNT5A,RARA,ZFPM1,JUN,MSX2,SOX11	3	6.37	0.960891	0.960891	TBX20,HIF1A,NPY5R
GO:0090263	59	BP	positive regulation of canonical Wnt signaling pathway	10	3.65	0.00310549	0.00310549	RSPO2,WNT2,SFRP2,ROR2,ILK,DVL2,NLE1,FGF10,CTDNEP1,SOX4	5	6.37	0.77728	0.77728	FGF9,LGR4,ARNTL,USP34,BAMBI
GO:0010631	177	BP	epithelial cell migration	21	10.96	0.00314411	0.00314411	GPR124,BMP4,PFN1,SOX9,AKT1,CCDC23,TAC1,GREM1,WNT5A,LOXL2,PKN3,ID1,SEMA3A,BMPER,PRKX,BCAR1,SH3BGRL3,FGF10,EVL,TGFB2,KIT	17	19.1	0.730376	0.730376	APOE,AGT,PROX1,SCARB1,PRKCA,PIK3CA,LTB4R2,HIF1A,TGFBR3,PBLD,TDGF1,GDF2,HYAL1,BMP10,AQP1,MACF1,CAPN7
GO:0045744	69	BP	negative regulation of G-protein coupled receptor protein signaling pathway	11	4.27	0.00323948	0.00323948	PALM,AXIN1,ADM,RGS10,RGS19,AXIN2,PLD2,GRK6,ADA,ARHGEF1,ARRB2	6	7.45	0.768591	0.768591	GPRASP1,ARHGEF12,SNX13,RGS8,SNX14,ADRB2
GO:0030532	41	CC	small nuclear ribonucleoprotein complex	8	2.56	0.00339005	0.00339005	SF3A2,SNRPA,PRPF31,SNRPD2,RRP9,PHF5A,LSM6,SNRNP40	2	4.4	0.943785	0.943785	LSM11,ARFGEF1
GO:0006924	11	BP	activation-induced cell death of T cells	4	0.68	0.00339177	0.00339177	AKT1,RPS6,FADD,TGFB2	1	1.19	0.715319	0.715319	GPAM
GO:0003723	1547	MF	RNA binding	200	96.99	1.30785e-24	0.00343827	MEX3D,H1FX,LSM7,GLTSCR2,ALYREF,RPL30,ZNF579,MAZ,NPM3,RPS21,DND1,RPS9,SF3A2,EEF1D,RPS19,CD3EAP,EIF3G,SNRPA,ZNF598,RALY,TRIP6,RPL13,RPL18,NUDT1,THOC6,PRPF31,CACTIN,RPL14,MEX3A,C7orf50,RPL35,CCDC124,TCOF1,RPL12,FBL,RPS20,BOP1,NHP2,RPL28,PFN1,ZNF768,RPLP2,NSUN5,LSM2,RPL10A,SOX9,RPS11,TMSB4X,SART1,RPS23,CTU2,RPL27A,RPS3,RNPS1,HMGN2,FAU,RPL38,MRPL11,RPS2,RBM15B,RPL32,NXF2B,RPS13,NOC4L,IMPDH2,SNRPD2,EIF…	99	167.79	1	1	CPEB4,UHMK1,HRSP12,DMGDH,SECISBP2L,TFRC,SORBS2,PSMA6P1,RALYL,ZC3HAV1,LIN28B,SYNE1,RNPC3,NUFIP2,NR0B1,C4BPA,MSI2,HADHB,GOLGB1,LARP4,VSIG8,ARL5B-AS1,DZIP3,CPEB2,TNRC6A,HLTF,RDX,XRN1,CCNT1,ACO1,PURB,ZMAT3,RNASEL,HSPD1,KTN1,RPL3L,EIF2AK2,TLR3,TTC14,GFM1,HSPA9,RC3H1,LSM11,LARP4B,IREB2,ZFC3H1,RBM47,FASTKD5,CLTC,KMT2C,SYNJ1,PTCD3,ANKHD1,PAPD5,FASTKD2,DCP2,TRUB1,IBA57,A1CF,PEBP1,ANKHD1-EIF4EBP3,AUH,RBM20…
GO:0014033	60	BP	neural crest cell differentiation	13	3.71	6.15695e-05	0.00346635	HES1,SOX9,CFL1,SMO,GSC,SEMA3F,SEMA3A,GBX2,FRZB,SOX10,SNAI2,EFNB1,SOX11	4	6.47	0.900169	0.900169	HIF1A,ERBB4,EDNRB,ALDH1A2
GO:0042555	11	CC	MCM complex	4	0.69	0.00349542	0.00349542	MCM5,MCM7,TONSL,MCM2	0	1.18	1	1
GO:0003401	33	BP	axis elongation	7	2.04	0.00352672	0.00352672	BMP4,SOX9,SFRP2,PTK7,WNT5A,TRIM28,FGF10	3	3.56	0.706541	0.706541	MAGI2,ESR1,HNF1B
GO:0043422	11	MF	protein kinase B binding	4	0.69	0.00354964	0.00354964	BAD,CDC37,RARA,ARRB2	0	1.19	1	1
GO:0005667	261	CC	transcription factor complex	28	16.29	0.00364724	0.00364724	HMGA1,TCF3,CD3EAP,RCOR2,TP53,SOX9,ERCC1,RARG,BARX2,GSC,ZFPM1,CDK4,PBX2,BRF1,MTA2,APEX1,CDK2,LMO4,JUN,SOX2,MSX2,HES6,CTBP1,ATF4,TFDP1,NHLH2,SOX4,NFATC4	11	28.01	0.999962	0.999962	CLOCK,HIF1A,CREM,ARNTL,DACH1,MAFB,HNF1B,IVNS1ABP,MED23,NR6A1,TFDP2
GO:0006260	306	BP	DNA replication	47	18.95	6.70647e-09	0.00375733	HMGA1,ALYREF,RECQL4,BMP4,POLD1,ID3,STRA13,CDC34,CHTF18,TP53,PTMS,TK1,MCM5,EHMT2,CDK2AP1,MCM7,GINS2,LIG1,GREM1,RNASEH2A,TONSL,CDT1,RFC2,PINX1,ACD,CHAF1A,GLI2,SHC1,SSRP1,CDK2,E4F1,DUT,HRAS,POLA2,KIAA0101,JUN,MCM2,GLI1,TOP1MT,FGF10,CST3,ORC1,S100A11,RAD51,SET,BAZ1A,WRAP53	18	33.02	0.999065	0.999065	INSR,IGF1R,ATR,RRM2B,FHIT,LIG4,ENPP7,PAPD5,BMP6,GDF2,POLK,MCMDC2,RBBP7,PURA,FAM111A,EGF,PLA2G1B,REV1
GO:0021545	42	BP	cranial nerve development	8	2.6	0.00376696	0.00376696	HES1,EPHB2,SMO,SEMA3F,RPL24,SEMA3A,SLITRK6,GLI3	2	4.53	0.949944	0.949944	KCNJ10,PAX2
GO:0030178	126	BP	negative regulation of Wnt signaling pathway	28	7.8	2.41063e-09	0.00386164	MDFI,DACT3,TSKU,HIC1,NXN,MAD2L2,SOX9,AXIN1,BARX1,DACT1,SFRP2,GREM1,ROR2,DRAXIN,GSC,WNT5A,NOG,AES,CTNNBIP1,AXIN2,SOX2,NKD2,CTHRC1,GLI1,FRZB,GLI3,SOX10,SNAI2	11	13.6	0.812099	0.812099	LECT2,NLK,CDH2,FGF9,APC,CYLD,GRB10,SCYL2,PTPRO,INVS,FZD6
GO:0017053	70	CC	transcriptional repressor complex	11	4.37	0.00387198	0.00387198	TFAP4,MTA1,CTBP2,HDGF,ZFPM1,MTA2,GATAD2A,JUN,CTBP1,GLI3,HMGB1	3	7.51	0.984475	0.984475	RLIM,N4BP2L2,RBBP7
GO:0065004	157	BP	protein-DNA complex assembly	19	9.72	0.00387772	0.00387772	H1FX,H2AFX,STRA13,SOX9,NAP1L6,SOX12,H2AFY2,CHAF1A,CENPW,ANP32B,H1F0,MCM2,CENPV,H3F3B,CENPT,DAXX,HMGB1,RAD51,SET	3	16.94	0.999997	0.999997	ASF1A,DACH1,RBBP7
GO:0006606	228	BP	protein import into nucleus	34	14.12	1.63109e-06	0.00388477	MDFI,DACT3,HES1,NFKBIL1,TRIP6,BMP4,TP53,AXIN1,AKT1,DACT1,SFRP2,CFL1,AGAP3,SMO,TONSL,LITAF,SMN2,FZD7,MAPK7,POLA2,AXIN2,TRIM28,JUN,RPL23,RBM22,CHERP,TACC3,SPHK1,GLI3,SNAI2,NFKBIE,SIX2,TGFB2,ING1	17	24.6	0.964801	0.964801	JAK2,AGT,FGF9,CYLD,CD36,TLR3,PBLD,ARNTL,KPNA6,MAVS,BAMBI,DDX58,ERBB4,CD27,KPNA1,EGF,MT3
GO:0008284	761	BP	positive regulation of cell proliferation	81	47.12	1.05756e-06	0.0038898	RPS9,BAD,OSR1,NCK2,HES1,TCF3,BMP4,IGFBP2,EGFL7,MARCKSL1,SOX9,CLEC11A,AKT1,WNT2,AZI1,PTN,NTF3,MYCN,SFRP2,CRLF1,TAC1,ADM,SSBP3,PTHLH,BNC1,GREM1,TMIGD2,RARG,ILK,PRRX2,SMO,NTN1,GAS1,CNTFR,ADCYAP1,RPS4X,WNT5A,RARA,CYBA,NOG,GLI2,CDK4,SHMT2,CARM1,CYR61,SHC1,FZD7,CORO1A,CDC20,COL18A1,CDK2,LRP5,HRAS,RPS15A,JUN,ODC1,SP6,NGFR,SOX2,CTHRC1,CD248,GLI1,SPHK1,ZNF703,GLI3,ANXA2,FGF10,FADD,CST3,CDON,SOX10,ADA,SOX4…	72	82.11	0.899729	0.899729	INSR,UTS2,IGF1R,SERPINF2,ITGAV,GPAM,JAK2,FLT1,AGT,TBX20,PROX1,HMGCR,GAREM,FGF9,VCAM1,PRKCA,CD46,SPDYA,CHRNA7,HIF1A,S1PR1,NOX1,TSHR,PRDX3,F3,CD274,IL13,KIF3A,LIG4,BIRC6,SCN5A,PAX2,POU3F3,ICMT,BMP6,IL4,TDGF1,IL23R,PKHD1,HLA-DMB,HPN,TNFSF13B,GDF2,NAMPT,CYP7B1,CACUL1,NPY5R,BAMBI,SLC35F6,CUL4A,N4BP2L2,HYAL1,PURA,MDM4,ESR1,HIPK2,MMP12,ERBB4,STAT1,BMP10,PRAME,CCPG1,RICTOR,IL15,ARG1,EDNRB,ALDH1A2,AQP1,PP…
GO:0007346	391	BP	regulation of mitotic cell cycle	38	24.21	0.00393337	0.00393337	EIF4EBP1,HES1,TCF3,BMP4,POLD1,PKMYT1,MAD2L2,TP53,PSRC1,DACT1,RCC1,AURKB,SCRIB,RCC2,DGKZ,NLE1,GAS1,ZWILCH,UBA52,RPS6,ANAPC11,CDK4,SAE1,PRCC,CDC20,APEX1,ANAPC15,CDK2,E4F1,LRP5,HRAS,RPL24,PPP1R9B,PIM3,SPHK1,FGF10,PLK1,SOX4	24	42.19	0.999528	0.999528	INSR,FAM5B,IGF1R,PSMA6P1,ZNF655,PRKCA,APC,CYLD,PHF17,PSMA2,ATM,PCID2,LSM11,TOM1L2,SLFN11,CUL4A,FOXO4,PSMA2,KIAA0391,PSMD6,DYNLT3,L3MBTL1,EGF,PSMD12
GO:0000977	286	MF	RNA polymerase II regulatory region sequence-specific DNA binding	30	17.93	0.00395089	0.00395089	MAZ,TCF3,MYBL2,TP53,TFAP4,RP13-638C3.4,ETV4,RARG,ETV2,BARX2,SNAI1,RARA,FOXP4,NKX3-2,MTA2,E4F1,MKX,JUN,OTX1,MSX2,IRF7,AKNA,H3F3B,NR2F6,ATF4,GLI3,SOX10,MSC,NFATC4,SOX11	19	31.02	0.994567	0.994567	CLOCK,NR1I3,PPARA,TBX20,NR1H4,PGR,ETV1,GZF1,PAX8,ELF5,HNF4A,PAX2,MYBL1,ESR1,STAT1,CARF,NLRC5,NR6A1,MEF2A
GO:0061053	81	BP	somite development	12	5.02	0.00401436	0.00401436	TP53,AXIN1,SFRP2,ROR2,SMO,PCDH8,WNT5A,NOG,AXIN2,FRZB,DLL3,SOX11	2	8.74	0.998981	0.998981	ATM,TTN
GO:0006281	419	BP	DNA repair	51	25.94	2.80651e-06	0.00411222	HMGA1,RECQL4,POLD1,C1orf86,MGMT,H2AFX,NUDT1,STRA13,MAD2L2,TP53,XAB2,RPS3,POLR2I,MTA1,ERCC1,XRCC1,FANCG,FAM175A,LIG1,TFPT,RNASEH2A,KIF22,EEPD1,POLR2E,TONSL,UBA52,RFC2,CHAF1A,MPG,ALKBH2,SSRP1,APEX1,CDK2,AXIN2,KIAA0101,TRIP13,TRIM28,CDCA5,PRPF19,SPIDR,FGF10,MUTYH,FANCE,NTHL1,HMGB1,RAD51,RAD54L,MUS81,HIST3H2A,DCLRE1B,PRKCG	20	45.21	0.999997	0.999997	ATR,ZBTB32,ZFYVE26,RRM2B,ATM,TAOK1,UBE2V1,JMY,LIG4,ASF1A,POLK,UVRAG,CUL4A,CHRNA4,BRE,UBE2W,REV1,SLC30A9,INO80D,SETX
GO:0006461	1092	BP	protein complex assembly	89	67.61	0.00433733	0.00433733	CDC42EP5,H1FX,EIF4EBP1,HMGA1,BBC3,KCTD17,BAD,NCK2,HES1,RPS19,H2AFX,ARMC4,TUBA1A,DCTPP1,TMSB10,VASP,STRA13,MYBL2,PFN1,TP53,SOX9,TK1,TMSB4X,AXIN1,LLGL1,PSRC1,BAX,NAP1L6,TFAP4,KCTD15,RCC1,TUBB2B,SEPT9,IMPDH2,AURKB,SSBP3,GREM1,KCNF1,ILK,ANGPTL4,KCNA1,KCTD5,H2AFY2,CHAF1A,CYBA,CLIP3,SHMT2,TUBB,KIFC1,COLEC12,THG1L,CORO1A,TSPAN4,DUT,SEC13,HRAS,CTNNBIP1,ASIC1,TUBA1B,CENPW,LMO4,TRIM28,ANP32B,H1F0,MCM2,FBLI…	101	117.83	0.962141	0.962141	ALDOC,INSR,DPYS,EHD3,ACACB,GPX3,ALDOB,IGF1R,MYBPC3,IDE,PLN,AVIL,RIC3,IKBKAP,GLS,AQP11,SAR1B,JAK2,TMEM27,DECR1,TBX20,PRLR,CCDC39,HMGCR,CLGN,ACAT1,TUBE1,EPS15,KCNA4,REPS2,NLRC4,KCTD19,SEC16B,APC,NAPG,RDX,KCNJ10,INSIG1,KCNG3,CLIP1,SLC7A9,TRIM6,COX15,TRIM34,TGFBR3,TSC1,DNAAF1,CTH,ATPAF1,HSPD1,SOD2,ME1,MAGI2,JMY,EIF2AK2,TUBB4A,KCNC3,ZNF148,PIK3C2A,TTN,SLC34A1,SLC1A1,CADPS2,ASF1A,NIN,AMFR,TRPV5,HLA-DMB…
GO:0071353	26	BP	cellular response to interleukin-4	6	1.61	0.00437873	0.00437873	IMPDH2,RPL3,CORO1A,TUBA1B,MCM2,IL4R	1	2.81	0.948753	0.948753	ARG1
GO:0090200	26	BP	positive regulation of release of cytochrome c from mitochondria	6	1.61	0.00437873	0.00437873	BBC3,BAD,TP53,BAX,BMF,ARRB2	3	2.81	0.542962	0.542962	TNFSF10,PPIF,MOAP1
GO:0048762	155	BP	mesenchymal cell differentiation	32	9.6	1.2736e-09	0.00451169	DACT3,OSR1,HES1,BMP4,MAD2L2,SOX9,WNT2,SFRP2,CFL1,GREM1,SMO,GSC,SNAI1,WNT5A,NOG,LOXL2,HNRNPAB,SEMA3F,SEMA3A,AXIN2,TRIM28,GBX2,MSX2,ZNF703,FRZB,FGF10,SOX10,SNAI2,SIX2,EFNB1,SOX11,TGFB2	11	16.72	0.954272	0.954272	HIF1A,TGFBR3,PBLD,PAX2,HPN,BAMBI,ERBB4,STAT1,EDNRB,ALDH1A2,TCF21
GO:0021903	12	BP	rostrocaudal neural tube patterning	4	0.74	0.00484044	0.00484044	HES1,SSBP3,GBX2,KDM2B	0	1.29	1	1
GO:0043206	12	BP	extracellular fibril organization	4	0.74	0.00484044	0.00484044	ILK,MFAP4,MUC5AC,CST3	0	1.29	1	1
GO:0050872	12	BP	white fat cell differentiation	4	0.74	0.00484044	0.00484044	CTBP2,CTBP1,FGF10,SNAI2	1	1.29	0.746058	0.746058	FABP4
GO:0051972	12	BP	regulation of telomerase activity	4	0.74	0.00484044	0.00484044	GREM1,PINX1,ACD,WRAP53	0	1.29	1	1
GO:0070234	12	BP	positive regulation of T cell apoptotic process	4	0.74	0.00484044	0.00484044	BBC3,TP53,WNT5A,TGFB2	0	1.29	1	1
GO:0007369	172	BP	gastrulation	20	10.65	0.00488753	0.00488753	OSR1,BMP4,ZBTB17,TP53,AXIN1,DACT1,SFRP2,ETV2,GSC,MMP14,SNAI1,RPS6,WNT5A,NOG,FZD7,MAPK7,LRP5,TGIF2,SOX2,SIX2	12	18.56	0.966043	0.966043	NAT8,FRS2,ITGAV,TBX20,DUSP5,TXNRD1,HAND1,HNF4A,DLD,PAX2,TDGF1,HNF1B
GO:0001755	35	BP	neural crest cell migration	7	2.17	0.00498444	0.00498444	CFL1,SMO,SEMA3F,SEMA3A,GBX2,SOX10,EFNB1	3	3.78	0.744071	0.744071	HIF1A,ERBB4,EDNRB
GO:0002076	19	BP	osteoblast development	5	1.18	0.00504903	0.00504903	PTHLH,JUND,GLI2,LRP5,MSX2	0	2.05	1	1
GO:0006007	19	BP	glucose catabolic process	5	1.18	0.00504903	0.00504903	BAD,RPIA,LRP5,PGLS,TALDO1	3	2.05	0.337393	0.337393	HIBADH,PFKFB2,RP11-332O19.5
GO:0060231	19	BP	mesenchymal to epithelial transition	5	1.18	0.00504903	0.00504903	BASP1,BMP4,SMO,FZD7,SIX2	3	2.05	0.337393	0.337393	PAX8,PAX2,STAT1
GO:0072087	19	BP	renal vesicle development	5	1.18	0.00504903	0.00504903	OSR1,BMP4,SOX9,SMO,SIX2	3	2.05	0.337393	0.337393	PAX8,PAX2,STAT1
GO:0031497	138	BP	chromatin assembly	17	8.54	0.0050997	0.0050997	H1FX,HMGA1,H2AFX,TP53,SOX9,NAP1L6,H2AFY2,CHAF1A,CENPW,ANP32B,H1F0,MCM2,NOC2L,CENPV,H3F3B,DAXX,SET	2	14.89	0.999998	0.999998	ASF1A,RBBP7
GO:0050922	27	BP	negative regulation of chemotaxis	6	1.67	0.00534001	0.00534001	GREM1,NBL1,WNT5A,SEMA3F,MMP28,SEMA3A	0	2.91	1	1
GO:1900740	27	BP	positive regulation of protein insertion into mitochondrial membrane involved in apoptotic signaling pathway	6	1.67	0.00534001	0.00534001	BBC3,BAD,TP53,AKT1,TFDP1,BMF	2	2.91	0.804751	0.804751	RP11-159D12.9,MAPK8
GO:0030324	183	BP	lung development	25	11.33	0.000160777	0.00540591	EIF4EBP1,HES1,BMP4,RSPO2,SOX9,WNT2,CRISPLD2,MYCN,PTHLH,TSHZ3,MMP14,PTK7,WNT5A,NOG,GLI2,FOXP4,ID1,HRAS,SOX2,GLI1,GLI3,FGF10,ADA,TBX4,SOX11	11	19.75	0.991178	0.991178	DHCR7,MAN2A1,PROX1,CCDC39,FGF9,SLC23A1,DNAAF1,IL13,ARG1,ALDH1A2,TCF21
GO:0032281	27	CC	alpha-amino-3-hydroxy-5-methyl-4-isoxazolepropionic acid selective glutamate receptor complex	6	1.69	0.00555977	0.00555977	CPT1C,OLFM2,CNIH2,CACNG4,LRRTM4,CACNG7	2	2.9	0.802215	0.802215	ABHD6,SACM1L
GO:0000794	74	CC	condensed nuclear chromosome	11	4.62	0.00596486	0.00596486	SYCE1L,H2AFX,SUN2,LEPREL4,RCC1,AURKB,UBE2I,RRS1,PLK1,RAD51,SUV39H1	3	7.94	0.989132	0.989132	RP11-321C1.1,TTN,SYCE3
GO:0043524	129	BP	negative regulation of neuron apoptotic process	16	7.99	0.00605899	0.00605899	GDF5,GABRA5,BAX,NTF3,CRLF1,DRAXIN,ILK,CNTFR,CACNA1A,HRAS,JUN,KDM2B,NGF,SET,CLCF1,PRKCG	16	13.92	0.315847	0.315847	CPEB4,STAR,APOE,GCLM,JAK2,AGT,PIK3CA,PARK2,HIF1A,OXR1,SOD2,UBE2V1,LIG4,HIPK2,PPARGC1A,MT3
GO:0007219	164	BP	Notch signaling pathway	19	10.15	0.00622738	0.00622738	HES1,EGFL7,TP53,DTX2,ETV2,NLE1,SNW1,SNAI1,UBA52,EPN2,TLE3,SOX2,FGF10,DLL3,SNAI2,TFDP1,ARRB2,EPN1,KIT	11	17.7	0.972332	0.972332	AAK1,DNER,KAT2B,TNRC6A,CD46,SEL1L,HIF1A,TNRC6B,AGO1,CDK6,TFDP2
GO:0033688	20	BP	regulation of osteoblast proliferation	5	1.24	0.0063941	0.0063941	NELL1,GREM1,CYR61,LRP5,CTHRC1	3	2.16	0.36825	0.36825	ITGAV,NPR3,EIF2AK2
GO:0060412	28	BP	ventricular septum morphogenesis	6	1.73	0.00644703	0.00644703	FZD2,HES1,WNT5A,ZFPM1,SOX4,SOX11	1	3.02	0.959232	0.959232	PROX1
GO:0006266	13	BP	DNA ligation	4	0.8	0.00665279	0.00665279	MGMT,LIG1,HMGB1,RAD51	1	1.4	0.773479	0.773479	LIG4
GO:0008347	13	BP	glial cell migration	4	0.8	0.00665279	0.00665279	SCRIB,MMP14,CCL3,TGFB2	0	1.4	1	1
GO:0009219	13	BP	pyrimidine deoxyribonucleotide metabolic process	4	0.8	0.00665279	0.00665279	NT5C,DTYMK,DUT,NTHL1	0	1.4	1	1
GO:0051797	13	BP	regulation of hair follicle development	4	0.8	0.00665279	0.00665279	SMO,NGFR,MSX2,TGFB2	0	1.4	1	1
GO:0060033	13	BP	anatomical structure regression	4	0.8	0.00665279	0.00665279	GLI2,LRP5,CD248,GLI1	1	1.4	0.773479	0.773479	AMHR2
GO:0060413	13	BP	atrial septum morphogenesis	4	0.8	0.00665279	0.00665279	SMO,ZFPM1,CYR61,SOX4	1	1.4	0.773479	0.773479	TBX20
GO:0001657	98	BP	ureteric bud development	16	6.07	0.000322379	0.00668996	OSR1,HES1,BASP1,BMP4,SOX9,CRLF1,ILK,TSHZ3,SMO,RARA,NOG,SDC1,CTNNBIP1,BMPER,GLI3,SIX2	10	10.57	0.622702	0.622702	AGT,ARG2,CALB1,GZF1,PAX8,LGR4,PAX2,HNF1B,CAT,TCF21
GO:0005732	13	CC	small nucleolar ribonucleoprotein complex	4	0.81	0.00685029	0.00685029	FBL,NHP2,RRP9,SNRNP40	0	1.4	1	1
GO:0043205	13	CC	fibril	4	0.81	0.00685029	0.00685029	MFAP2,MFAP4,ADAMTS10,MUC5AC	0	1.4	1	1
GO:0043240	13	CC	Fanconi anaemia nuclear complex	4	0.81	0.00685029	0.00685029	C1orf86,STRA13,FANCG,FANCE	0	1.4	1	1
GO:0003906	13	MF	DNA-(apurinic or apyrimidinic site) lyase activity	4	0.82	0.0069537	0.0069537	HMGA1,RPS3,APEX1,NTHL1	0	1.41	1	1
GO:0043488	47	BP	regulation of mRNA stability	8	2.91	0.00764189	0.00764189	MEX3D,RBM10,BRF1,APEX1,AXIN2,ZFP36L1,HNRNPA0,SERBP1	3	5.07	0.895252	0.895252	PCID2,RC3H1,CPEB3
GO:0071479	47	BP	cellular response to ionizing radiation	8	2.91	0.00764189	0.00764189	MGMT,TP53,SFRP2,NET1,CYBA,SPIDR,SNAI2,RAD51	3	5.07	0.895252	0.895252	ATR,CLOCK,ATM
GO:0001958	29	BP	endochondral ossification	6	1.8	0.00771163	0.00771163	COL13A1,BMP4,NAB2,COL2A1,PTHLH,MMP14	2	3.13	0.835848	0.835848	ALPL,BMP6
GO:0006355	3307	BP	regulation of transcription, DNA-templated	264	204.75	1.90052e-06	0.00785701	MDFI,SIX5,CYTL1,HMGA1,ALYREF,ZNF787,ZNF579,ZNF205,RFXANK,FZD2,MAZ,OSR1,NCK2,HIC1,EEF1D,HES1,TEAD2,NFKBIL1,TCF3,BASP1,ERF,TRIP6,BMP4,BCL2L12,ZNF358,FKBP8,ID3,VOPP1,MXD3,RCOR2,PIM1,CCDC85B,MYBL2,CACTIN,CDCA7,MIER2,NAB2,ZSCAN18,TCEAL5,ZBTB17,MAD2L2,RFX2,DPF1,PFN1,ZNF768,TP53,ZNF593,DRAP1,NELFA,SOX9,PCGF2,AXIN1,AKT1,MEIS3,ZNF48,WNT2,MED30,RPS3,PIAS4,PSRC1,ZNF511,ZNF22,ZNF668,VPS72,EHMT2,PRMT8,LHX9,TF…	275	356.83	1	1	RORA,ZNF117,INSR,PCGF5,NFAT5,HMBOX1,NR5A1,NLK,PDE8A,TSSK4,LHX4,ZNF160,IGF1R,ASXL2,PARP14,PSMA6P1,ZBTB38,ZNF780B,ZNF275,LIN28B,ZNF189,IKBKAP,LCOR,CLOCK,SERPINF2,NR1I3,JAK2,ZBTB37,NR0B1,ZNF711,AGT,PPARA,ZNF836,CREBL2,TBX20,MAP3K2,PROX1,ZHX3,KAT2B,ZNF449,ZNF541,ZBTB32,ERN1,RYR2,VDR,ZNF177,PROX2,ZNF546,RNF6,FGF9,FHL2,RP11-133K1.2,EZH1,NLRC4,NR1H4,AFF4,KDM4E,ZNF841,ZNF410,HLTF,ZNF655,UBR2,TRAK2,UFL1,T…
GO:0048598	562	BP	embryonic morphogenesis	74	34.8	4.92334e-10	0.00788622	MDFI,GDF5,FZD2,OSR1,HES1,ERF,BMP4,ZNF358,VASP,EPHB2,ZBTB17,RSPO2,PFN1,TP53,SOX9,PCGF2,AXIN1,SEMA4C,COL2A1,WNT2,BAX,DACT1,RPL38,MYCN,SFRP2,CFL1,ADM,SCRIB,LRIG3,RARG,ROR2,ETV2,PRRX2,DVL2,SMO,NTN1,GAS1,GSC,MMP14,PCDH8,SNAI1,PTK7,RPS6,WNT5A,RARA,NOG,GLI2,CYR61,FOXP4,FZD7,PBX2,NKX3-2,MAPK7,LRP5,GATAD2A,LMO4,TRIM28,SLITRK6,GBX2,OTX1,TGIF2,SOX2,MSX2,KDM2B,CTHRC1,GLI1,FRZB,GLI3,FGF10,CDON,SOX4,SIX2,TBX4,…	48	60.64	0.968733	0.968733	NAT8,ASXL2,FRS2,ITGAV,FLT1,TBX20,PROX1,CLRN1,CCDC39,RYR2,DUSP5,FGF9,TXNRD1,VCAM1,OPA1,GDF7,INSIG1,HIF1A,TSC1,DNAAF1,ATP6V1B1,PAX8,HAND1,NCOA3,SPEF2,HNF4A,DLD,PAX2,SETDB2,USH1G,DLC1,USH1C,TDGF1,HPN,FLVCR1,GJA1,MAFB,HYAL1,FOXI1,AHI1,HNF1B,HIPK2,MYO6,FZD6,ALDH1A2,CLIC5,TCF21,ATP2B2
GO:0045740	57	BP	positive regulation of DNA replication	9	3.53	0.00791731	0.00791731	BMP4,GLI2,SHC1,CDK2,HRAS,JUN,GLI1,FGF10,CST3	4	6.15	0.876649	0.876649	INSR,IGF1R,BMP6,PLA2G1B
GO:0001935	99	BP	endothelial cell proliferation	13	6.13	0.00795058	0.00795058	BMP4,EGFL7,AKT1,WNT2,MMP14,WNT5A,CYBA,LOXL2,BMPER,JUN,PRKX,PDCL3,LECT1	13	10.68	0.268321	0.268321	APOE,PROX1,SCARB1,PRKCA,HIF1A,F3,BMP6,GDF2,STAT1,NOX5,RICTOR,ARG1,ALDH1A2
GO:0060563	38	BP	neuroepithelial cell differentiation	7	2.35	0.00796275	0.00796275	HES1,GNA11,GLI3,SOX10,SOX4,SOX11,KIT	3	4.1	0.793058	0.793058	C10orf11,MYO5A,EDNRB
GO:0051253	990	BP	negative regulation of RNA metabolic process	104	61.3	5.48242e-08	0.00796892	MDFI,HMGA1,ZNF205,OSR1,HIC1,IFITM3,HES1,TCF3,BASP1,ERF,BMP4,ID3,MXD3,RCOR2,CCDC85B,NAB2,MAD2L2,TP53,ZNF593,DRAP1,NELFA,SOX9,PCGF2,AXIN1,PIAS4,RNPS1,VPS72,EHMT2,LHX9,TFAP4,CBX2,DACT1,SAMD11,SETD8,FOXO3,SFRP2,CTBP2,RPS13,TWIST2,CBX1,AURKB,U2AF2,RARG,HBZ,BARX2,TSHZ3,SMO,GSC,SNW1,SNAI1,UBA52,WNT5A,RARA,HDGF,UBE2I,H2AFY2,NOG,ZFPM1,RPS14,GLI2,LOXL2,RBM10,HNRNPAB,FOXP4,NKX3-2,RING1,MTA2,AES,E4F1,ID1,ZNF…	69	106.82	0.999991	0.999991	HMBOX1,ASXL2,ZBTB38,ZNF189,LCOR,CLOCK,NR1I3,NR0B1,PPARA,TBX20,PROX1,ZHX3,ZBTB32,VDR,ZNF177,FGF9,FHL2,EZH1,NR1H4,UBR2,ELK4,NR1D2,PURB,ESR2,GZF1,CD36,NCOA2,ZBED6,LGR4,BTAF1,HAND1,USP9X,PAX2,ZNF148,SETDB2,ARNTL,POU3F3,KIAA1737,ASF1A,IL4,CREBRF,CIITA,NOSTRIN,DACH1,RLIM,N4BP2L2,ZBTB20,RBBP7,PURA,CBX7,MDM4,ZNF382,HNF1B,HIPK2,CPEB3,ZNF366,STAT1,ERVK3-1,PRAME,FABP4,ZNF177,FNIP1,EDNRB,L3MBTL1,TCF21,NR6A1,…
GO:0001783	21	BP	B cell apoptotic process	5	1.3	0.00797174	0.00797174	BAX,TNFRSF21,AURKB,NOC2L,ADA	1	2.27	0.909222	0.909222	FNIP1
GO:0034260	21	BP	negative regulation of GTPase activity	5	1.3	0.00797174	0.00797174	RCC2,ADCYAP1,GMIP,HRAS,ARRB2	4	2.27	0.18472	0.18472	LRRK2,FICD,CPEB2,ARFGEF1
GO:0048557	21	BP	embryonic digestive tract morphogenesis	5	1.3	0.00797174	0.00797174	SMO,GLI3,FGF10,SIX2,SOX11	2	2.27	0.678325	0.678325	HNF1B,TCF21
GO:0005680	21	CC	anaphase-promoting complex	5	1.31	0.0082507	0.0082507	MAD2L2,ANAPC11,CDC20,ANAPC15,UBE2S	0	2.25	1	1
GO:0005719	21	CC	nuclear euchromatin	5	1.31	0.0082507	0.0082507	NSMF,TRIM28,JUN,H1F0,TRNP1	1	2.25	0.907976	0.907976	NR1H4
GO:0045944	863	BP	positive regulation of transcription from RNA polymerase II promoter	71	53.43	0.00835383	0.00835383	CYTL1,RFXANK,MAZ,OSR1,NCK2,HES1,TCF3,BMP4,BCL2L12,MYBL2,TP53,SOX9,AKT1,MEIS3,WNT2,TFAP4,NTF3,FOXO3,MYCN,SFRP2,RP13-638C3.4,SSBP3,ETV4,GREM1,JUND,RARG,ETV2,BARX2,SMO,SNW1,ADCYAP1,UBA52,WNT5A,RARA,HDGF,SOX12,NOG,ZFPM1,GLI2,CYR61,PBX2,MAPK7,MTA2,LRP5,HRAS,LMO4,MKX,JUN,OTX1,SOX2,IRF7,AKNA,GLI1,TCEA2,ATF4,GLI3,FGF10,FADD,CDON,SOX10,SP7,TFDP1,NHLH2,SOX4,SIX2,NFATC4,HMGB1,SET,PELP1,SOX11,ZNF746	80	93.12	0.940086	0.940086	RORA,NFAT5,NR5A1,ASXL2,ZBTB38,CLOCK,SERPINF2,NR1I3,PPARA,TBX20,PROX1,KAT2B,VDR,NR1H4,PHF17,PGR,OGT,PARK2,MKL2,INSIG1,CCNT1,HIF1A,S1PR1,SKAP1,ETV1,RNASEL,NCOA2,ATXN7,PAX8,HAND1,TLR3,ELF5,NCOA3,CREM,HNF4A,PAX2,ZNF148,ARNTL,KPNA6,POU3F3,BMP6,IKZF2,IL4,TDGF1,KLF15,CIITA,GDF2,GALR2,MYBL1,MAVS,NAMPT,SCAP,STAT4,MYSM1,MAFB,FOXI1,ESR1,DDX58,AHI1,TBK1,HNF1B,HIPK2,STAT1,CARF,CCPG1,MYO6,CHUK,ADRB2,PPARGC1A,T…
GO:0045787	122	BP	positive regulation of cell cycle	15	7.55	0.00835753	0.00835753	EIF4EBP1,HES1,TCF3,PIM1,AKT1,PSRC1,RCC2,RARA,CDK4,LRP5,RPS15A,SPHK1,FGF10,PLK1,TGFB2	9	13.16	0.920493	0.920493	INSR,IGF1R,PROX1,PRKCA,SPDYA,C6orf89,CCPG1,EGF,CCND2
GO:0044772	477	BP	mitotic cell cycle phase transition	43	29.53	0.00854602	0.00854602	EIF4EBP1,TCF3,TUBA1A,PKMYT1,PIM1,MYBL2,MAD2L2,CDC34,TP53,AKT1,MCM5,AZI1,DACT1,RCC1,AURKB,MCM7,RCC2,DGKZ,ZWILCH,UBA52,CDT1,RPS6,ANAPC11,CDK4,TUBB,PRCC,SSNA1,CDC20,APEX1,ODF2,ANAPC15,CDK2,HRAS,POLA2,RPL24,CDCA5,MCM2,FGF10,ORC1,PLK1,TFDP1,CEP72,SOX4	24	51.47	0.999998	0.999998	ABCB1,PSMA6P1,PRKAR2B,ZNF655,APC,SPDYA,PHF17,PSMA2,ATM,PCID2,AKAP9,TUBB4A,LSM11,USH1C,OPTN,CACUL1,SLFN11,CUL4A,FOXO4,PSMA2,KIAA0391,PSMD6,CDK6,PSMD12
GO:0000785	403	CC	chromatin	41	25.16	0.00141718	0.00855763	H1FX,HMGA1,HIC1,TCF3,H2AFX,RCOR2,TP53,PCGF2,CBX2,HMGN2,MYCN,RCC1,CBX1,MCM7,NSMF,TFPT,JUND,RARG,KIF22,SNW1,RARA,H2AFY2,CHAF1A,CDK4,RING1,MTA2,DDX11,EXOSC5,TRIM28,JUN,CDCA5,H1F0,DNMT3B,MCM2,H3F3B,DAXX,SNAI2,TRNP1,PELP1,SUV39H1,HIST3H2A	13	43.25	1	1	ASXL2,NR1H4,AFF4,UBR2,TTC37,ASF1A,CBX7,ESR1,STAT1,FAM111A,L3MBTL1,CCND2,MEF2A
GO:0045662	14	BP	negative regulation of myoblast differentiation	4	0.87	0.00886345	0.00886345	BMP4,ID3,SOX9,MKX	0	1.51	1	1
GO:0045683	14	BP	negative regulation of epidermis development	4	0.87	0.00886345	0.00886345	HES1,SMO,NGFR,MSX2	0	1.51	1	1
GO:0071168	14	BP	protein localization to chromatin	4	0.87	0.00886345	0.00886345	H2AFY2,CCDC101,CDCA5,PLK1	0	1.51	1	1
GO:0072189	14	BP	ureter development	4	0.87	0.00886345	0.00886345	OSR1,BMP4,SOX9,TSHZ3	2	1.51	0.455475	0.455475	PAX2,ALDH1A2
GO:0042490	58	BP	mechanoreceptor differentiation	9	3.59	0.0088706	0.0088706	FZD2,HES1,BMP4,GABRA5,NTF3,SCRIB,SLITRK6,CTHRC1,NTF4	10	6.26	0.0902295	0.0902295	CLRN1,DFNA5,GPR98,KIF3A,USH1G,USH1C,USH2A,MYO6,CLIC5,ATP2B2
GO:0009954	30	BP	proximal/distal pattern formation	6	1.86	0.00914547	0.00914547	OSR1,GLI2,PBX2,GLI1,GLI3,FGF10	2	3.24	0.849653	0.849653	APC,ALDH1A2
GO:0031069	30	BP	hair follicle morphogenesis	6	1.86	0.00914547	0.00914547	SMO,SNAI1,NGFR,FGF10,KRT25,TGFB2	0	3.24	1	1
GO:0051276	848	BP	chromosome organization	80	52.5	9.86629e-05	0.00914889	H1FX,HMGA1,TCF3,SYCE1L,POLD1,H2AFX,STRA13,FBL,TP53,SOX9,PCGF2,PSRC1,VPS72,EHMT2,PRMT8,NAP1L6,CBX2,SETD8,LEPREL4,NCAPH2,ERCC1,AURKB,FAM175A,LIG1,BNC1,SYDE1,SNW1,RFC2,HMG20B,PINX1,ACD,BANP,H2AFY2,CHAF1A,ZFPM1,BRD1,LOXL2,KIFC1,CARM1,PRMT1,RRS1,RING1,MSL3P1,MTA2,CDK2,WDR5,ATXN7L3,DDX11,POLA2,CENPW,CCDC101,AXIN2,TRIP13,CDCA5,MRGBP,ANP32B,PIM3,H1F0,SOX2,KDM2B,DNMT3B,MCM2,NOC2L,CENPV,H3F3B,CTBP1,NCAPH,C…	38	91.5	1	1	ASXL2,IKBKAP,CLOCK,JAK2,KAT2B,EZH1,KDM4E,HLTF,PRKCA,APC,UBR2,ELK4,PHF17,OGT,ASH1L,ATM,RP11-321C1.1,NCOA2,ATXN7,NCOA3,LIG4,SETDB2,TTN,PRKAA2,MAPK8,KMT2C,ASF1A,MYSM1,BRE,RBBP7,MGEA5,CBX7,ESR1,SYCE3,AIFM1,L3MBTL1,PPARGC1A,MT3
GO:2000179	39	BP	positive regulation of neural precursor cell proliferation	7	2.41	0.00919844	0.00919844	SMO,GLI2,SOX2,GLI1,GLI3,CDON,SOX10	3	4.21	0.807549	0.807549	PROX1,HIF1A,EGF
GO:0046824	90	BP	positive regulation of nucleocytoplasmic transport	12	5.57	0.0093646	0.0093646	CAMK1,TRIP6,BMP4,DACT1,SFRP2,SMO,SMN2,TRIM28,ANP32B,CHERP,SPHK1,GLI3	8	9.71	0.768503	0.768503	TLR3,MAVS,BAMBI,DDX58,ERBB4,CD27,KPNA1,EGF
GO:0008285	593	BP	negative regulation of cell proliferation	55	36.72	0.00173817	0.00963498	SIX5,HMGA1,GDF5,FTH1,NCK2,HES1,BMP4,TP53,SOX9,BAX,NELL1,TFAP4,TNFRSF21,SFRP2,CTBP2,LEPREL2,NUP62,ADM,PTHLH,ETV4,GREM1,RARG,ROR2,ILK,GAS1,ADCYAP1,KISS1,WNT5A,RARA,PINX1,NOG,RBM10,COL18A1,HRAS,CTNNBIP1,AXIN2,JUN,FABP6,SOX2,MSX2,KDM2B,TES,CHERP,FRZB,CTBP1,GLI3,FGF10,SNAI2,SOX4,S100A11,SOX11,TGFB2,PTPRU,ING1,LECT1	50	63.99	0.977555	0.977555	UMOD,APOE,COL4A3,DHCR24,JAK2,AGT,PROX1,KAT2B,VDR,DHRS2,NPR3,DFNA5,PRKCA,APC,FRK,TGFBR3,ATM,TSC1,PLG,ESR2,SOD2,MAGI2,CD274,EIF2AK2,HNF4A,RC3H1,PBLD,ENPP7,FABP3,DLC1,HPN,GDF2,GJA1,ITGA1,STRN,CPB2,DACH1,CUL4A,RAPGEF2,MDM4,FOXO4,ERBB4,STAT1,IL15,FKTN,BTN2A2,AZGP1,ALDH1A2,CDK6,ASPH
GO:0008584	124	BP	male gonad development	15	7.68	0.00966137	0.00966137	COL9A3,SOX9,BAX,LHX9,SFRP2,ERCC1,MMP14,WNT5A,RARA,SDC1,ZFP42,SEMA3A,PATZ1,CST3,KIT	18	13.38	0.117979	0.117979	CYP11A1,INHA,STAR,CYP17A1,NR5A1,NR0B1,HMGCS1,FGF9,TNFSF10,TLR3,AKAP9,ANKRD7,MAP7,ESR1,HSD17B4,LRRC6,BCL2L2-PABPN1,TCF21
GO:0048704	93	BP	embryonic skeletal system morphogenesis	16	5.76	0.000173155	0.00975797	MDFI,OSR1,BMP4,PCGF2,AXIN1,COL2A1,MYCN,PRRX2,SMO,GAS1,GSC,MMP14,NOG,GLI3,SIX2,SOX11	4	10.03	0.992676	0.992676	ASXL2,SPEF2,FLVCR1,HYAL1
GO:0090189	22	BP	regulation of branching involved in ureteric bud morphogenesis	5	1.36	0.00980037	0.00980037	BMP4,SOX9,SMO,NOG,SIX2	5	2.37	0.0807964	0.0807964	AGT,PAX8,LGR4,PAX2,HNF1B
GO:0032091	49	BP	negative regulation of protein binding	8	3.03	0.00983152	0.00983152	BAX,AURKB,NOG,ZFPM1,CARM1,AES,CTNNBIP1,ARRB2	5	5.29	0.620862	0.620862	LRRK2,PPARA,MAPK8,SPAG9,ADRB2
GO:0048146	49	BP	positive regulation of fibroblast proliferation	8	3.03	0.00983152	0.00983152	WNT2,WNT5A,CDK4,JUN,NGFR,SPHK1,ANXA2,FGF10	9	5.29	0.0762688	0.0762688	UTS2,AGT,IL13,LIG4,TDGF1,ESR1,AQP1,CDK6,PLA2G1B
GO:0005581	90	CC	collagen trimer	12	5.62	0.00996995	0.00996995	EMILIN1,COL9A3,COL13A1,COL23A1,COL26A1,COL2A1,SCARA3,COL8A2,COLEC12,COL18A1,CTHRC1,COL6A2	9	9.66	0.639481	0.639481	COL4A3,MBL2,COL4A4,COLEC11,FCN2,C1QL3,COLEC10,OTOL1,COL15A1
GO:0098687	59	CC	chromosomal region	9	3.68	0.0104315	0.0104315	H2AFX,SUN2,ERCC1,RCC2,PINX1,ACD,CDK2,TELO2,DCLRE1B	2	6.33	0.990109	0.990109	ATM,PURA
GO:0022603	728	BP	regulation of anatomical structure morphogenesis	76	45.07	4.71544e-06	0.0106522	CDC42EP5,RAC3,DACT3,FZD2,OSR1,HES1,GPR124,BASP1,BMP4,PALM,EPHB2,MAD2L2,SOX9,THY1,WNT2,BAX,EPHB3,DACT1,SFRP2,CFL1,RTN4R,ADM,NSMF,ETV4,GREM1,ROR2,RCC2,DRAXIN,LINGO1,NET1,SEMA4F,ARHGDIA,ILK,DVL2,SMO,NTN1,ANGPTL4,SNAI1,PTK7,WNT5A,NOG,CACNA1A,CARM1,SEMA3F,FGD1,FZD7,CDC42EP1,CORO1A,COCH,MAPK7,ODF2,ID1,SEMA3A,AXIN2,CNTN2,SP6,NGFR,TGIF2,CTHRC1,FBLIM1,RAMP2,SPHK1,ZNF703,FGF10,BAIAP2,CST3,SNAI2,GAS2,CCL3,S…	73	78.55	0.768323	0.768323	UTS2,LRRK2,APOE,SIPA1L1,COL4A3,RUFY3,FRS2,FLT1,AGT,PROX1,LARP4,NRCAM,VDR,FITM2,RNF6,TSPAN12,STRIP2,TRPV2,PRKCA,APC,CHRNA7,NPPB,CFLAR,PARK2,GDF7,HIF1A,TGFBR3,C3,CDKL5,TNIK,CD36,POR,MAGI2,HTATIP2,PAX8,F3,KIF13B,LGR4,HNF4A,PBLD,PAX2,DLC1,NTN4,PDLIM5,CYSLTR2,HPN,ZMYM6,GDF2,ANGPTL3,FGG,CPB2,PTPRO,NDEL1,BAMBI,ASB4,BRWD1,HYAL1,RAPGEF2,ESR1,AHI1,SSH2,SLC26A5,HNF1B,FOXO4,HIPK2,STAT1,BMP10,MYLK3,FZD6,ANXA7…
GO:0000082	247	BP	G1/S transition of mitotic cell cycle	25	15.29	0.0106754	0.0106754	EIF4EBP1,TCF3,PKMYT1,PIM1,CDC34,TP53,AKT1,MCM5,DACT1,RCC1,MCM7,DGKZ,UBA52,CDT1,RPS6,CDK4,APEX1,CDK2,POLA2,CDCA5,MCM2,FGF10,ORC1,TFDP1,SOX4	15	26.65	0.996444	0.996444	PSMA6P1,ZNF655,SPDYA,PHF17,PSMA2,ATM,LSM11,CACUL1,SLFN11,CUL4A,PSMA2,KIAA0391,PSMD6,CDK6,PSMD12
GO:0021953	173	BP	central nervous system neuron differentiation	19	10.71	0.0108339	0.0108339	TSKU,HES1,CDH11,EPHB2,AXIN1,EPHB3,DRAXIN,LINGO1,SMO,WNT5A,GLI2,CACNA1A,SEMA3A,LMO4,CNTN2,GBX2,SOX2,GLI3,SOX4	11	18.67	0.983686	0.983686	RORA,LHX4,TBX20,PROX1,GDF7,HERC1,CLN8,NDEL1,RAPGEF2,ERBB4,ATP2B2
GO:0006304	81	BP	DNA modification	11	5.02	0.0110019	0.0110019	MGMT,EHMT2,MPG,ALKBH2,MTA2,APEX1,GATAD2A,EXOSC5,DNMT3B,MUTYH,NTHL1	2	8.74	0.998981	0.998981	PIK3CA,TDRD9
GO:0030425	361	CC	dendrite	34	22.54	0.0110104	0.0110104	DBN1,PALM,EPHB2,RPL28,GABRA5,THY1,EPHB3,CNIH2,MAP1S,STRN4,KLHL17,NSMF,ILK,RGS10,TPGS1,PCDH8,KCNA1,RPS6,RARA,UBE2I,CYBA,CACNA1A,PIAS3,UBXN1,LPAR1,ELFN1,SEMA3A,PPP1R9B,RIN1,NCF1,ADA,ACTN1,ARRB2,PRKCG	42	38.75	0.312061	0.312061	CPEB4,ARFGEF2,LRRK2,UHMK1,APOE,GRM1,MYL7,SIPA1L1,PPP1R9A,CRHBP,SLC1A4,AQP11,DNER,ATP1A3,GABARAPL1,BSN,PRKAR2B,PRKCA,OPA1,CHRNA7,DNM3,GRM6,ADCY10,CALB1,CDKL5,TRPV1,MAGI2,PEX5L,CADM1,MME,AMFR,STX3,STRN,PTPRO,GRIN2C,CHRNA4,PURA,CPEB3,STAT1,FARP1,KPNA1,GRM3
GO:0060322	60	BP	head development	9	3.71	0.0110349	0.0110349	CRISPLD1,CRISPLD2,SSBP3,RARG,WNT5A,RARA,NOG,GLI2,TGFB2	3	6.47	0.964086	0.964086	FLVCR1,ALDH1A2,ASPH
GO:0071300	60	BP	cellular response to retinoic acid	9	3.71	0.0110349	0.0110349	OSR1,SOX9,WNT2,RARG,SNW1,PTK7,WNT5A,RARA,FZD7	7	6.47	0.473741	0.473741	ABCA1,FAM5B,OGT,PAX2,FZD4,ALDH1A2,AQP1
GO:0007420	629	BP	brain development	60	38.94	0.000548117	0.0112673	FZD2,TSKU,HES1,BASP1,BMP4,ARMC4,EPHB2,KIF7,TP53,GABRA5,AXIN1,SEMA4C,BAX,EPHB3,PAFAH1B3,EFNA2,NTF3,SFRP2,MAP1S,XRCC1,KLHL17,SSBP3,CNP,PHGDH,SCRIB,DRAXIN,DVL2,SMO,GAS1,GSC,SYNGR3,ADCYAP1,WNT5A,H2AFY2,NOG,GLI2,CACNA1A,FZD7,APLP1,SEMA3A,CNTN2,GBX2,CKB,ANP32B,OTX1,PCDH18,SOX2,KDM2B,TACC3,H3F3B,GLI1,SPHK1,FRZB,GLI3,FGF10,CST3,DDIT4,CDON,TRNP1,ARRB2	56	67.87	0.95057	0.95057	RORA,CYP11A1,STAR,CYP17A1,LRRK2,SLC1A2,IGF1R,LRP2,MAOB,FRS2,NR0B1,PROX1,NME5,ACAT1,HMGCS1,FGF9,BBS2,GDF7,HIF1A,S1PR1,BTBD3,ATM,SLC23A1,TSC1,ESR2,RAB18,USP9X,SPEF2,SCN5A,PAX2,ZNF148,AK7,DLC1,POU3F3,ATRN,CADM1,TTC8,HERC1,BDH1,OXCT1,NDEL1,RP4-592A1.2,MAFB,RAPGEF2,AHI1,HNF1B,ERBB4,FZD4,FZD6,ABCB6,ALDH1A2,AQP1,EGF,CDK6,ATP2B2,SGK196
GO:0007080	15	BP	mitotic metaphase plate congression	4	0.93	0.0115034	0.0115034	PSRC1,PINX1,RRS1,CDCA5	0	1.62	1	1
GO:0021924	15	BP	cell proliferation in external granule layer	4	0.93	0.0115034	0.0115034	SMO,GLI2,GBX2,GLI1	2	1.62	0.492439	0.492439	RORA,EGF
GO:0021930	15	BP	cerebellar granule cell precursor proliferation	4	0.93	0.0115034	0.0115034	SMO,GLI2,GBX2,GLI1	2	1.62	0.492439	0.492439	RORA,EGF
GO:0060644	15	BP	mammary gland epithelial cell differentiation	4	0.93	0.0115034	0.0115034	MGMT,AKT1,SMO,ZNF703	3	1.62	0.215212	0.215212	HIF1A,ELF5,ERBB4
GO:0097094	15	BP	craniofacial suture morphogenesis	4	0.93	0.0115034	0.0115034	BMP4,MMP14,MSX2,GLI3	1	1.62	0.819762	0.819762	INSIG1
GO:1903320	236	BP	regulation of protein modification by small protein conjugation or removal	24	14.61	0.0115436	0.0115436	FEM1A,NXN,STRA13,MAD2L2,AXIN1,PIAS4,MTA1,CCDC23,UBA52,HMG20B,ANAPC11,PIAS3,UBXN1,CDC20,CDK2,HSPBP1,SPHK1,DAXX,PLK1,SOX4,UBE2S,PDCL3,ARRB2,PRKCG	14	25.46	0.996718	0.996718	LRRK2,PSMA6P1,NDFIP2,UFL1,OGT,PARK2,PSMA2,FEM1B,PSMA2,KIAA0391,PSMD6,ADRB2,EGF,PSMD12
GO:0044843	249	BP	cell cycle G1/S phase transition	25	15.42	0.0117429	0.0117429	EIF4EBP1,TCF3,PKMYT1,PIM1,CDC34,TP53,AKT1,MCM5,DACT1,RCC1,MCM7,DGKZ,UBA52,CDT1,RPS6,CDK4,APEX1,CDK2,POLA2,CDCA5,MCM2,FGF10,ORC1,TFDP1,SOX4	15	26.87	0.996849	0.996849	PSMA6P1,ZNF655,SPDYA,PHF17,PSMA2,ATM,LSM11,CACUL1,SLFN11,CUL4A,PSMA2,KIAA0391,PSMD6,CDK6,PSMD12
GO:0060548	744	BP	negative regulation of cell death	68	46.06	0.000777257	0.011845	PYCR1,GDF5,BAD,OSR1,DDAH2,BMP4,MGMT,FKBP8,THOC6,PIM1,TP53,GABRA5,SOX9,AKT1,BAX,NTF3,SFRP2,CFL1,CRLF1,AURKB,NUP62,TNFRSF10D,RARG,DRAXIN,ARHGDIA,ILK,SMO,GAS1,ANGPTL4,CNTFR,ADCYAP1,UBA52,RPS6,WNT5A,RARA,CACNA1A,CYR61,NKX3-2,MAPK7,ID1,HRAS,JUN,PIM3,NGFR,MSX2,KDM2B,NOC2L,IRF7,RAMP2,SPHK1,ATF4,GLI3,FADD,CST3,SOX10,SNAI2,PLK1,TRAF2,ADA,SOX4,NTF4,NGF,SET,CLCF1,SOX11,ARRB2,PRKCG,KIT	86	80.28	0.261002	0.261002	CPEB4,STAR,LRRK2,APOE,PDK4,LHX4,IGF1R,NAT8,PSMA6P1,BIRC7,DOCK8,DHCR24,GCLM,GPAM,JAK2,SLC46A2,AGT,PPARA,PRLR,HMGCR,NPC1,TIAF1,DHRS2,FHL2,PRKCA,APC,CFLAR,PIK3CA,PARK2,HIF1A,PSMA2,TAX1BP1,OXR1,CTH,PRDX3,HSPD1,SOD2,POR,HTATIP2,PAX8,UBE2V1,EIF2AK2,PCID2,HSPA9,LIG4,BIRC6,PAX2,PRKAA2,MAPK8,POU3F3,CARD14,IL4,TDGF1,PKHD1,HPN,FMN2,AMIGO2,FGG,CLN8,NPY5R,PPIF,MDM4,SOCS2,AHI1,HNF1B,HIPK2,ERBB4,CAT,PSMA2,PRAME…
GO:0035883	23	BP	enteroendocrine cell differentiation	5	1.42	0.0118975	0.0118975	BAD,HES1,BMP4,SMO,WNT5A	4	2.48	0.231672	0.231672	CLOCK,ARNTL,BMP6,CDK6
GO:0048018	15	MF	receptor agonist activity	4	0.94	0.0120087	0.0120087	WNT2,SFRP2,GREM1,WNT5A	0	1.63	1	1
GO:0035282	93	BP	segmentation	12	5.76	0.0120363	0.0120363	OSR1,BASP1,BMP4,TP53,AXIN1,SFRP2,ROR2,DVL2,PCDH8,WNT5A,AXIN2,DLL3	5	10.03	0.977552	0.977552	FRS2,ATM,TTN,TDGF1,MAFB
GO:2000736	93	BP	regulation of stem cell differentiation	12	5.76	0.0120363	0.0120363	DACT3,HES1,MAD2L2,SOX9,SFRP2,GREM1,SMO,SNAI1,AXIN2,ZNF703,SP7,TGFB2	9	10.03	0.68483	0.68483	TGFBR3,PAX8,EIF2AK2,PBLD,PAX2,HPN,BAMBI,N4BP2L2,HNF1B
GO:0050769	139	BP	positive regulation of neurogenesis	16	8.61	0.0121385	0.0121385	HES1,EPHB2,NTF3,ARHGDIA,ILK,SMO,NTN1,SNW1,NGFR,SOX2,GLI3,SOX10,NGF,CLCF1,SOX11,KIT	9	15	0.970272	0.970272	STAR,APOE,MAN2A1,TRPV2,HIF1A,CDKL5,LIG4,NDEL1,ASPA
GO:0061180	71	BP	mammary gland epithelium development	15	4.4	2.34739e-05	0.0121877	MGMT,AKT1,WNT2,BAX,PTHLH,ETV4,SCRIB,SMO,NTN1,WNT5A,GLI2,LRP5,MSX2,ZNF703,FGF10	9	7.66	0.357194	0.357194	JAK2,VDR,PGR,HIF1A,ELF5,NCOA3,ESR1,ERBB4,CHUK
GO:0045685	51	BP	regulation of glial cell differentiation	8	3.16	0.0124557	0.0124557	HES1,NTF3,TNFRSF21,MYCN,LINGO1,NOG,CNTN2,CLCF1	1	5.5	0.99707	0.99707	ASPA
GO:0042056	23	MF	chemoattractant activity	5	1.44	0.012515	0.012515	BMP4,NTF3,FGF10,CCL3,HMGB1	1	2.49	0.928813	0.928813	CCL16
GO:0014014	32	BP	negative regulation of gliogenesis	6	1.98	0.0125663	0.0125663	HES1,MYCN,LINGO1,ADCYAP1,NOG,SOX11	0	3.45	1	1
GO:0048048	32	BP	embryonic eye morphogenesis	6	1.98	0.0125663	0.0125663	AXIN1,RARG,WNT5A,LRP5,KDM2B,SOX11	4	3.45	0.4588	0.4588	FRS2,PROX1,PAX2,HIPK2
GO:0060795	32	BP	cell fate commitment involved in formation of primary germ layer	6	1.98	0.0125663	0.0125663	BMP4,SFRP2,ETV2,FZD7,SOX2,SIX2	2	3.45	0.874136	0.874136	PAX2,HNF1B
GO:2000242	32	BP	negative regulation of reproductive process	6	1.98	0.0125663	0.0125663	BMP4,ZP2,SNAI1,WNT5A,ADA,NPR2	2	3.45	0.874136	0.874136	NR5A1,APC
GO:0010632	128	BP	regulation of epithelial cell migration	15	7.93	0.0127478	0.0127478	GPR124,BMP4,PFN1,SOX9,AKT1,CCDC23,TAC1,WNT5A,SEMA3A,BMPER,BCAR1,SH3BGRL3,FGF10,EVL,TGFB2	15	13.81	0.408167	0.408167	APOE,AGT,PROX1,SCARB1,PRKCA,HIF1A,TGFBR3,PBLD,TDGF1,GDF2,HYAL1,BMP10,AQP1,MACF1,CAPN7
GO:0021954	72	BP	central nervous system neuron development	10	4.46	0.0128779	0.0128779	TSKU,CDH11,EPHB2,EPHB3,LINGO1,WNT5A,GLI2,SEMA3A,CNTN2,GBX2	2	7.77	0.997427	0.997427	NDEL1,RAPGEF2
GO:0032993	313	CC	protein-DNA complex	30	19.54	0.0129516	0.0129516	H1FX,TCF3,POLD1,H2AFX,STRA13,CBX1,AURKB,RCC2,KIF22,ZWILCH,TONSL,PINX1,SOX12,ACD,H2AFY2,SEC13,POLA2,CENPW,CDCA5,H1F0,CENPM,DNMT3B,CENPV,H3F3B,CENPB,CENPT,DAXX,PLK1,SUV39H1,HIST3H2A	10	33.59	1	1	CTB-89H12.4,KAT2B,APC,CLIP1,PURB,PAX2,KIF2B,NDEL1,PURA,DYNLT3
GO:0008022	162	MF	protein C-terminus binding	18	10.16	0.0129701	0.0129701	AXIN1,ERCC1,DGKZ,RABAC1,MAP2K7,SIAH1,UBE2I,SDC1,PIAS3,SAE1,CORO1A,CDC20,HRAS,CTBP1,ATF4,BAIAP2,RAD51,PLEKHB1	13	17.57	0.905661	0.905661	TNNI3K,FIGN,JAK2,DST,FPGT-TNNI3K,PRDX3,LIG4,EFHC1,CADM1,OPTN,CIITA,HSPB7,ATP2B2
GO:0010721	142	BP	negative regulation of cell development	25	8.79	1.89961e-06	0.0131114	DACT3,HES1,EPHB2,MAD2L2,TP53,THY1,MYCN,SFRP2,RTN4R,RCC2,DRAXIN,LINGO1,SEMA4F,ARHGDIA,NTN1,ADCYAP1,WNT5A,NOG,SEMA3F,SEMA3A,NGFR,FRZB,DLL3,ARHGEF1,SOX11	8	15.32	0.989047	0.989047	RUFY3,RNF6,TGFBR3,PBLD,HPN,RAPGEF2,STAT1,MT3
GO:0000775	163	CC	chromosome, centromeric region	18	10.18	0.013248	0.013248	STRA13,CBX1,AURKB,RCC2,KIF22,ZWILCH,PINX1,SEC13,CENPW,CDCA5,CENPM,DNMT3B,CENPV,CENPB,CENPT,DAXX,PLK1,SUV39H1	7	17.49	0.999104	0.999104	CTB-89H12.4,KAT2B,APC,CLIP1,KIF2B,NDEL1,DYNLT3
GO:0006310	227	BP	DNA recombination	23	14.05	0.0137597	0.0137597	ALYREF,ENDOG,RECQL4,TCF3,POLD1,H2AFX,STRA13,ERCC1,LIG1,TFPT,IL27RA,TONSL,RFC2,APEX1,POLA2,TRIP13,PSMC3IP,SPIDR,HMGB1,RAD51,RAD54L,CLCF1,MUS81	9	24.49	0.99995	0.99995	ZFYVE26,ATM,RP11-321C1.1,HSPD1,LIG4,IL4,SYCE3,KPNA1,INO80D
GO:0033077	73	BP	T cell differentiation in thymus	10	4.52	0.0141205	0.0141205	TCF3,BMP4,TP53,RPS6,GLI2,FZD7,ZFP36L1,GLI3,FADD,ADA	4	7.88	0.962315	0.962315	APC,LIG4,MAFB,CDK6
GO:0042641	62	CC	actomyosin	9	3.87	0.014269	0.014269	CNN2,TPM4,DBN1,SEPT9,STX1A,FSCN1,PDLIM7,FBLIM1,ZYX	3	6.65	0.96883	0.96883	NEBL,KAT2B,MYO5A
GO:0060443	55	BP	mammary gland morphogenesis	13	3.41	2.30707e-05	0.0142741	BMP4,BAX,PTHLH,ETV4,SCRIB,NTN1,WNT5A,GLI2,LRP5,MSX2,FRZB,GLI3,FGF10	5	5.93	0.721652	0.721652	VDR,PGR,NCOA3,ESR1,ARG1
GO:0021952	24	BP	central nervous system projection neuron axonogenesis	5	1.49	0.0142795	0.0142795	TSKU,CDH11,EPHB2,EPHB3,GLI2	0	2.59	1	1
GO:0048710	24	BP	regulation of astrocyte differentiation	5	1.49	0.0142795	0.0142795	HES1,MYCN,NOG,CNTN2,CLCF1	0	2.59	1	1
GO:0005819	264	CC	spindle	26	16.48	0.0143776	0.0143776	NUBP2,MAD2L2,AKT1,PSRC1,MZT2B,MAP1S,CBX1,AURKB,NUP62,RCC2,KIF22,PINX1,SAC3D1,KIFC1,CDC20,ODF2,E4F1,MZT2A,DDX11,CENPV,PRPF19,KIF15,PLK1,MAP7D1,CTDP1,HAUS1	19	28.33	0.980304	0.980304	UMOD,SNCG,RMDN2,ATM,DNAAF1,OR2A4,KIF3A,BIRC6,CLTC,NIN,PKHD1,KIF2B,RMDN1,FMN2,NDEL1,INVS,PTP4A1,MAK,MTUS1
GO:0048754	170	BP	branching morphogenesis of an epithelial tube	24	10.53	0.000129342	0.0144648	BMP4,RSPO2,SOX9,WNT2,BAX,MYCN,SFRP2,ETV4,ILK,SMO,MMP14,WNT5A,NOG,GLI2,LRP5,HRAS,CTNNBIP1,GBX2,SOX2,MSX2,GLI3,FGF10,SIX2,NFATC4	16	18.34	0.755041	0.755041	FLT1,AGT,TBX20,VDR,PGR,GDF7,GZF1,PAX8,LGR4,NCOA3,PAX2,GDF2,ESR1,HNF1B,TCF21,EGF
GO:0072088	33	BP	nephron epithelium morphogenesis	6	2.04	0.0145751	0.0145751	OSR1,HES1,BMP4,SOX9,SMO,SIX2	7	3.56	0.0587049	0.0587049	KLHL3,PAX8,LGR4,PAX2,AHI1,HNF1B,STAT1
GO:0002902	16	BP	regulation of B cell apoptotic process	4	0.99	0.0145995	0.0145995	BAX,AURKB,NOC2L,ADA	1	1.73	0.839228	0.839228	FNIP1
GO:0021534	16	BP	cell proliferation in hindbrain	4	0.99	0.0145995	0.0145995	SMO,GLI2,GBX2,GLI1	2	1.73	0.52777	0.52777	RORA,EGF
GO:0044851	16	BP	hair cycle phase	4	0.99	0.0145995	0.0145995	AKT1,BARX2,MSX2,TGFB2	1	1.73	0.839228	0.839228	MYO5A
GO:0060438	16	BP	trachea development	4	0.99	0.0145995	0.0145995	BMP4,RSPO2,RARG,RARA	0	1.73	1	1
GO:0042054	52	MF	histone methyltransferase activity	8	3.26	0.0149439	0.0149439	FBL,EHMT2,PRMT8,SETD8,CARM1,PRMT1,WDR5,SUV39H1	4	5.64	0.829948	0.829948	EZH1,ASH1L,SETDB2,KMT2C
GO:0005527	16	MF	macrolide binding	4	1	0.0152315	0.0152315	FKBP8,FKBP10,FKBP7,FKBP9	0	1.74	1	1
GO:0005528	16	MF	FK506 binding	4	1	0.0152315	0.0152315	FKBP8,FKBP10,FKBP7,FKBP9	0	1.74	1	1
GO:0016331	150	BP	morphogenesis of embryonic epithelium	27	9.29	4.7229e-07	0.0153027	FZD2,OSR1,BMP4,VASP,PFN1,SOX9,SEMA4C,WNT2,SFRP2,CFL1,ADM,SCRIB,RARG,DVL2,PCDH8,PTK7,WNT5A,RARA,NOG,GLI2,GATAD2A,LMO4,KDM2B,CTHRC1,FGF10,SOX4,SOX11	11	16.19	0.940271	0.940271	OPA1,GDF7,HIF1A,TSC1,PAX8,HAND1,PAX2,DLC1,HNF1B,FZD6,ALDH1A2
GO:0001077	153	MF	RNA polymerase II core promoter proximal region sequence-specific DNA binding transcription factor activity involved in positive regulation of transcription	17	9.59	0.0154558	0.0154558	MYBL2,TP53,SOX9,MEIS3,TFAP4,RP13-638C3.4,ETV4,ETV2,SOX12,MKX,JUN,OTX1,SOX2,AKNA,ATF4,SOX4,SOX11	12	16.59	0.913609	0.913609	PPARA,PGR,HIF1A,ETV1,HNF4A,KLF15,MYBL1,ESR1,CARF,TCF21,NR6A1,MEF2A
GO:0021575	43	BP	hindbrain morphogenesis	7	2.66	0.0155651	0.0155651	HES1,SMO,GAS1,GLI2,CACNA1A,GLI1,TRNP1	6	4.64	0.317137	0.317137	RORA,PROX1,USP9X,DLC1,HERC1,ATP2B2
GO:0043410	360	BP	positive regulation of MAPK cascade	33	22.29	0.0156125	0.0156125	MDFI,MAP2K2,BMP4,AXIN1,SEMA4C,NTF3,LPAR2,ILK,DVL2,ADCYAP1,UBA52,NENF,MAP2K7,KISS1,WNT5A,RARA,SHC1,FZD7,LPAR1,HRAS,SORBS3,BMPER,SOX2,FGF10,CDON,DAXX,TRAF4,TRAF2,CCL3,ADRB3,TGFB2,ARRB2,KIT	47	38.84	0.0965261	0.0965261	INSR,LRRK2,GRM1,IGF1R,CDH2,BIRC7,FRS2,SERPINF2,FLT1,AGT,KL,MAP3K2,HMGCR,GAREM,FGF9,AVPI1,PRKCA,CHRNA7,PDE6H,MAPK10,NOX1,MAP3K5,CD36,TAOK1,EIF2AK2,TLR3,MAPKAPK3,MAP3K9,TDGF1,CYSLTR2,TAB3,ITGA1,FGG,MUC20,PRR5-ARHGAP8,TLR6,RAPGEF2,HIPK2,ERBB4,ARHGAP8,FZD4,CD27,SPAG9,ADRB2,EGF,PLA2G1B,MT3
GO:0060070	207	BP	canonical Wnt signaling pathway	38	12.82	1.28861e-09	0.0160712	DACT3,FZD2,MAD2L2,RSPO2,SOX9,AXIN1,WNT2,DACT1,SFRP2,GREM1,RARG,ROR2,DRAXIN,ILK,DVL2,SMO,NLE1,PTK7,WNT5A,NOG,SDC1,FZD7,AES,LRP5,AXIN2,SOX2,NKD2,CTHRC1,GLI1,ZNF703,FRZB,GLI3,FGF10,CTDNEP1,SOX10,SNAI2,SOX4,PTPRU	15	22.34	0.967258	0.967258	CDH2,RYR2,FGF9,APC,CYLD,LGR4,ARNTL,TDGF1,SCYL2,PTPRO,USP34,BAMBI,INVS,FZD4,FZD6
GO:0022411	448	BP	cellular component disassembly	95	27.74	4.34862e-27	0.0160852	COL9A3,HMGA1,ENDOG,RPL30,RPS21,RPS9,COL13A1,MMP11,RPS19,RPL13,RPL18,RPL14,NOXO1,RPL35,RPL12,RPS20,RPL28,COL23A1,RPLP2,RPL10A,RPS11,RPS23,COL26A1,COL2A1,RPL27A,RPS3,BAX,FAU,RPL38,RPS2,MAP1S,CFL1,RPL32,RPS29,RPS13,AURKB,NUP62,RPL22,RPL3,RPL34,RPS16,RPL37A,RPL31,RPLP1,RPL37,RPL8,RPS5,RPL5,RPSA,RPS12,RPLP0,RPS18,RPS8,MMP14,UBA52,RPS4X,RPS6,RPL41,RPL4,MST4,RPS14,RPS15,COL8A2,RPL13A,RPL19,POM121,RPL35A…	26	48.34	0.999931	0.999931	HRSP12,COL4A3,AVIL,AQP2,DNAJC6,COL4A4,APC,RDX,PLG,RPL3L,MICAL3,SYNJ1,KIF2B,HPN,DNASE1L3,KLKB1,NDEL1,MGEA5,MMP12,MTIF2,AIFM1,KPNA1,COL15A1,NAPB,ASPH,LRRC16A
GO:0048534	720	BP	hematopoietic or lymphoid organ development	59	44.58	0.0165058	0.0165058	MFAP2,BAD,CNN2,HES1,RPS19,TCF3,BMP4,LRRC17,TP53,SART1,BAX,EPHB3,BARX1,EFNA2,FOXO3,SFRP2,ERCC1,RPL22,SSBP3,SLC7A6OS,ETV2,HBZ,RPS6,WNT5A,RARA,ZFPM1,RPS14,GLI2,C19orf68,PRMT1,RRS1,FZD7,NKX3-2,LRP5,CTNNBIP1,ARMC6,LMO4,JUN,PRKX,SMAP1,ZFP36L1,PATZ1,IRF7,CD248,TACC3,JAM3,IL4R,GLI3,ANXA2,FGF10,FADD,SP7,ADA,SOX4,CCL3,CLCF1,LYL1,TGFB2,KIT	60	77.69	0.989321	0.989321	RORA,INHA,HRNR,ZNF160,TFRC,ASXL2,JAK2,SLC46A2,PLCG2,ZBTB32,MERTK,DHRS2,VCAM1,CD83,PRKCA,PRG4,EBP,APC,CD46,CASP9,OGT,PURB,HIF1A,TGFBR3,ATM,TSHR,SFXN1,PRDX3,SOD2,EIF2AK2,TLR3,PCID2,C17orf66,RC3H1,LIG4,IREB2,RBM47,PIR,IL4,IL23R,SAMD9L,FLVCR1,PLCL2,FECH,TPO,MAFB,CUL4A,N4BP2L2,OSTM1,HIPK2,SLC40A1,IL15,FNIP1,CD27,LGALS8,CHUK,L3MBTL1,CACNB4,TCF21,CDK6
GO:0048011	283	BP	neurotrophin TRK receptor signaling pathway	27	17.52	0.0169449	0.0169449	BAD,MAP2K2,PRKAR1B,AKT1,FOXO3,ADCY3,RTN4R,LINGO1,NET1,ARHGDIA,ADCYAP1,UBA52,SHC1,FGD1,MAPK7,HRAS,BCAR1,DUSP7,NGFR,FGF10,DDIT4,PPP2R5D,RPS6KB2,NGF,ARHGEF1,PRKCG,KIT	34	30.54	0.277874	0.277874	MCF2,ITPR2,FRS2,AGT,KL,SHC3,ITPR1,ARHGEF12,FGF9,PRKAR2B,TNRC6A,PRKCA,CASP9,PIK3CA,NRG4,MAPKAPK3,MAPK8,KIDINS220,PHLPP1,SORT1,ARHGEF6,TNRC6B,PHLPP2,FOXO4,ARHGEF3,ERBB4,RICTOR,AGO1,CHUK,RIT1,EGF,PRKAR2A,FOXO1,MEF2A
GO:0072273	25	BP	metanephric nephron morphogenesis	5	1.55	0.0169615	0.0169615	HES1,BMP4,SOX9,SMO,SIX2	4	2.7	0.28111	0.28111	PAX8,LGR4,PAX2,STAT1
GO:0000737	67	BP	DNA catabolic process, endonucleolytic	13	4.15	0.000202128	0.017152	HMGA1,ENDOG,RPS3,BAX,MAP1S,ERCC1,APEX1,H1F0,DNASE1L1,NTHL1,HMGB1,MUS81,ARRB2	3	7.23	0.980446	0.980446	DNASE1L3,AIFM1,KPNA1
GO:0010717	54	BP	regulation of epithelial to mesenchymal transition	8	3.34	0.0173062	0.0173062	DACT3,MAD2L2,SFRP2,GREM1,SNAI1,AXIN2,ZNF703,TGFB2	4	5.83	0.848474	0.848474	TGFBR3,PBLD,HPN,BAMBI
GO:0051403	232	BP	stress-activated MAPK cascade	23	14.36	0.0174308	0.0174308	MDFI,CDC42EP5,MAP2K2,AXIN1,AKT1,SEMA4C,DACT1,SFRP2,ROR2,DVL2,UBA52,MAP2K7,WNT5A,FZD7,MAPK7,HRAS,JUN,DUSP7,DAXX,TRAF4,TRAF2,PPP2R5D,TGFB2	33	25.03	0.0598273	0.0598273	FGF12,IGF1R,BIRC7,SERPINF2,AGT,MAP3K2,HMGCR,MAPK10,NOX1,MAP3K5,TNIK,TAOK1,EIF2AK2,TLR3,MAPKAPK3,DUSP9,MAPK8,MAP3K9,TAB3,STRADB,ARHGEF6,TLR6,MAP4K3,HIPK2,NPHS1,FZD4,FKTN,CD27,SPAG9,HIPK3,RB1CC1,FOXO1,MEF2A
GO:0045778	44	BP	positive regulation of ossification	7	2.72	0.0175504	0.0175504	OSR1,BMP4,NELL1,TAC1,WNT5A,SOX11,TGFB2	5	4.75	0.522206	0.522206	ASXL2,KL,MIA3,BMP6,ADRB2
GO:0043161	271	BP	proteasome-mediated ubiquitin-dependent protein catabolic process	26	16.78	0.0176847	0.0176847	FBXL19,ZNRF1,UBQLN4,MAD2L2,CDC34,AXIN1,AKT1,NELL1,MTA1,AGAP3,AURKB,UBA52,SIAH1,ANAPC11,UBE2I,RNF126,UBXN1,C2orf40,CDC20,CCNF,CDK2,HSPBP1,NKD2,PLK1,UBE2S,ARRB2	24	29.24	0.873391	0.873391	LRRK2,PSMA6P1,CLOCK,DNAJB9,TMEM67,UFL1,JKAMP,PARK2,PSMA2,UBE2V1,FHIT,FBXO9,ARNTL,AMFR,YOD1,CUL4A,UBE2W,PSMA2,EDEM1,KIAA0391,TRIM38,PSMD6,FBXL5,PSMD12
GO:0001078	64	MF	RNA polymerase II core promoter proximal region sequence-specific DNA binding transcription factor activity involved in negative regulation of transcription	9	4.01	0.017779	0.017779	HES1,TCF3,SNAI1,ZFPM1,FOXP4,NKX3-2,MKX,SNAI2,NFATC4	6	6.94	0.706764	0.706764	PPARA,GZF1,DACH1,ZBTB20,TCF21,FOXO1
GO:0014032	52	BP	neural crest cell development	11	3.22	0.000280282	0.0178814	HES1,SOX9,CFL1,SMO,SEMA3F,SEMA3A,GBX2,SOX10,SNAI2,EFNB1,SOX11	4	5.61	0.826803	0.826803	HIF1A,ERBB4,EDNRB,ALDH1A2
GO:0009394	30	BP	2'-deoxyribonucleotide metabolic process	8	1.86	0.000361207	0.0179809	NUDT1,NT5C,DTYMK,MPG,DUT,MUTYH,NTHL1,ADA	2	3.24	0.849653	0.849653	RP4-592A1.2,MGEA5
GO:0003323	17	BP	type B pancreatic cell development	4	1.05	0.018175	0.018175	BAD,BMP4,SMO,WNT5A	4	1.83	0.102814	0.102814	CLOCK,ARNTL,BMP6,CDK6
GO:0009151	17	BP	purine deoxyribonucleotide metabolic process	4	1.05	0.018175	0.018175	NUDT1,MPG,MUTYH,ADA	2	1.83	0.561391	0.561391	RP4-592A1.2,MGEA5
GO:0021783	17	BP	preganglionic parasympathetic nervous system development	4	1.05	0.018175	0.018175	HES1,SMO,SEMA3F,SEMA3A	0	1.83	1	1
GO:0042307	76	BP	positive regulation of protein import into nucleus	10	4.71	0.0183868	0.0183868	TRIP6,BMP4,DACT1,SFRP2,SMO,SMN2,TRIM28,CHERP,SPHK1,GLI3	8	8.2	0.58443	0.58443	TLR3,MAVS,BAMBI,DDX58,ERBB4,CD27,KPNA1,EGF
GO:1902679	958	BP	negative regulation of RNA biosynthetic process	100	59.31	1.37672e-07	0.0187689	MDFI,HMGA1,ZNF205,OSR1,HIC1,IFITM3,HES1,TCF3,BASP1,ERF,BMP4,ID3,MXD3,RCOR2,CCDC85B,NAB2,MAD2L2,TP53,ZNF593,DRAP1,NELFA,SOX9,PCGF2,AXIN1,PIAS4,VPS72,EHMT2,LHX9,TFAP4,CBX2,DACT1,SAMD11,SETD8,FOXO3,SFRP2,CTBP2,TWIST2,CBX1,AURKB,RARG,HBZ,BARX2,TSHZ3,SMO,GSC,SNW1,SNAI1,UBA52,WNT5A,RARA,HDGF,UBE2I,H2AFY2,NOG,ZFPM1,RPS14,GLI2,LOXL2,RBM10,HNRNPAB,FOXP4,NKX3-2,RING1,MTA2,AES,E4F1,ID1,ZNF282,CTNNBIP1,SORBS…	69	103.37	0.999959	0.999959	HMBOX1,ASXL2,ZBTB38,ZNF189,LCOR,CLOCK,NR1I3,NR0B1,PPARA,TBX20,PROX1,ZHX3,ZBTB32,VDR,ZNF177,FGF9,FHL2,EZH1,NR1H4,UBR2,ELK4,NR1D2,PURB,ESR2,GZF1,CD36,NCOA2,ZBED6,LGR4,BTAF1,HAND1,USP9X,PAX2,ZNF148,SETDB2,ARNTL,POU3F3,KIAA1737,ASF1A,IL4,CREBRF,CIITA,NOSTRIN,DACH1,RLIM,N4BP2L2,ZBTB20,RBBP7,PURA,CBX7,MDM4,ZNF382,HNF1B,HIPK2,CPEB3,ZNF366,STAT1,ERVK3-1,PRAME,FABP4,ZNF177,FNIP1,EDNRB,L3MBTL1,TCF21,NR6A1,…
GO:0051726	826	BP	regulation of cell cycle	78	51.14	0.00011686	0.0189295	EIF4EBP1,BAD,HES1,TCF3,BMP4,POLD1,ID3,PKMYT1,PIM1,MYBL2,ZBTB17,MAD2L2,BOP1,TP53,SOX9,SART1,AKT1,PSRC1,AZI1,BAX,TFAP4,DACT1,RCC1,AURKB,SCRIB,RCC2,CDC37,DGKZ,ILK,NLE1,GAS1,ZWILCH,ADCYAP1,UBA52,CDT1,RPS6,WNT5A,RARA,ANAPC11,NANOS3,CDK4,SAE1,PRCC,CDK11B,CDC20,CCNF,APEX1,ANAPC15,CDK2,E4F1,LRP5,HRAS,RPS15A,RPL24,AXIN2,KIAA0101,JUN,CDCA5,PPP1R9B,PIM3,NGFR,SOX2,MSX2,CENPV,TACC3,SPHK1,ZNF703,CTBP1,FGF10,PL…	64	89.13	0.998935	0.998935	RXFP3,INHA,INSR,FAM5B,UHMK1,CCNYL2,IGF1R,PSMA6P1,DHCR24,CDKL1,PROX1,KAT2B,ERN1,CDKL2,TMEM67,ZNF655,PRKCA,APC,CYLD,SPDYA,PHF17,DST,CCNT1,PSMA2,ATM,TXLNG,TSC1,OR2A4,CDKL5,MAGI2,JMY,PCID2,STRADA,BIRC6,LSM11,PRKAA2,ARNTL,TOM1L2,FEM1B,PKHD1,STRADB,C6orf89,ICK,SLFN11,CUL4A,DIRAS3,MDM4,FOXO4,HIPK2,PSMA2,CCPG1,CCNDBP1,KIAA0391,PSMD6,DYNLT3,L3MBTL1,CAB39L,EGF,MAK,CCND2,CDK6,MACF1,PSMD12,CCNT2
GO:0017069	17	MF	snRNA binding	4	1.07	0.0189501	0.0189501	LSM7,SNRPA,LSM2,RBM22	3	1.84	0.27829	0.27829	CCNT1,LSM11,TROVE2
GO:0036477	525	CC	somatodendritic compartment	45	32.77	0.0191695	0.0191695	RAC3,DBN1,PALM,EPHB2,RPL28,GABRA5,THY1,EPHB3,CNIH2,EFNA2,MAP1S,STRN4,TAC1,KLHL17,NSMF,ILK,SMO,RGS10,TPGS1,PCDH8,KCNA1,RPS6,KISS1,RARA,UBE2I,CYBA,BOC,CACNA1A,RBFOX3,PIAS3,UBXN1,LPAR1,ELFN1,SEMA3A,CNTN2,PPP1R9B,RIN1,NCF1,CST3,ADA,ACTN1,TGFB2,ARRB2,PRKCG,POLR2M	68	56.35	0.057902	0.057902	CPEB4,CYP11A1,INHA,ARFGEF2,STAR,CYP17A1,LRRK2,UHMK1,APOE,GRM1,SNCG,MYL7,AGRP,SIPA1L1,PPP1R9A,CRHBP,SLC1A4,AQP11,DNER,ACSL4,ATP1A3,GABARAPL1,BSN,PRKAR2B,PRKCA,OPA1,CHRNA7,SCN1A,DNM3,UCHL1,GRM6,ADCY10,CALB1,CDKL5,TRPV1,MAGI2,PEX5L,SLC18A2,DDC,TUBB4A,SLC4A8,KCNC3,EFHC1,CADM1,MME,AMFR,HPN,STX3,ITGA1,STRN,PTPRO,NDEL1,GRIN2C,ADAM21,CHRNA4,KLHL14,RAPGEF2,PURA,CPEB3,STAT1,MYO5A,KLHL24,ARG1,MYO6,FARP1,KPN…
GO:0038179	286	BP	neurotrophin signaling pathway	27	17.71	0.0191703	0.0191703	BAD,MAP2K2,PRKAR1B,AKT1,FOXO3,ADCY3,RTN4R,LINGO1,NET1,ARHGDIA,ADCYAP1,UBA52,SHC1,FGD1,MAPK7,HRAS,BCAR1,DUSP7,NGFR,FGF10,DDIT4,PPP2R5D,RPS6KB2,NGF,ARHGEF1,PRKCG,KIT	36	30.86	0.184669	0.184669	MCF2,ITPR2,FRS2,AGT,KL,SHC3,ITPR1,ARHGEF12,FGF9,PRKAR2B,TNRC6A,PRKCA,CASP9,PIK3CA,NRG4,MAGI2,MAPKAPK3,MAPK8,KIDINS220,PHLPP1,SORT1,ARHGEF6,TNRC6B,RAPGEF2,PHLPP2,FOXO4,ARHGEF3,ERBB4,RICTOR,AGO1,CHUK,RIT1,EGF,PRKAR2A,FOXO1,MEF2A
GO:0031018	55	BP	endocrine pancreas development	8	3.41	0.0191887	0.0191887	BAD,HES1,BMP4,SOX9,AKT1,SMO,WNT5A,SOX4	8	5.93	0.238124	0.238124	CLOCK,SLC2A2,HNF4A,ARNTL,BMP6,HNF1B,CDK6,FOXO1
GO:0050434	55	BP	positive regulation of viral transcription	8	3.41	0.0191887	0.0191887	NELFA,POLR2I,TFAP4,SNW1,POLR2E,SSRP1,JUN,CTDP1	2	5.93	0.985775	0.985775	CCNT1,HPN
GO:0045168	35	BP	cell-cell signaling involved in cell fate commitment	6	2.17	0.0192405	0.0192405	HES1,BMP4,SOX9,WNT2,SOX2,FGF10	2	3.78	0.904036	0.904036	FRS2,HIPK2
GO:1901099	35	BP	negative regulation of signal transduction in absence of ligand	6	2.17	0.0192405	0.0192405	AKT1,COL2A1,GAS1,MAPK7,FGF10,SNAI2	1	3.78	0.981698	0.981698	STRADB
GO:2001240	35	BP	negative regulation of extrinsic apoptotic signaling pathway in absence of ligand	6	2.17	0.0192405	0.0192405	AKT1,COL2A1,GAS1,MAPK7,FGF10,SNAI2	1	3.78	0.981698	0.981698	STRADB
GO:0044085	2063	BP	cellular component biogenesis	186	127.73	3.79424e-08	0.019664	CDC42EP5,H1FX,RAC3,EIF4EBP1,HMGA1,BBC3,KCTD17,NPM3,RPS21,BAD,SF3A2,NCK2,HES1,RPS19,EIF3G,TRIP6,SYCE1L,H2AFX,CDH11,ARMC4,TUBA1A,DCTPP1,TMSB10,VASP,STRA13,NUBP2,PRPF31,LRRC4B,MYBL2,C12orf44,RPL14,PALM,EPHB2,FBL,BOP1,NHP2,PFN1,CDC34,TP53,SOX9,TK1,TMSB4X,AXIN1,SART1,THY1,LLGL1,PSRC1,TTYH1,BAX,EPHB3,EHMT2,NAP1L6,TFAP4,LEPREL4,RPL38,MTSS1L,KCTD15,RCC1,TUBB2B,NOC4L,SEPT9,IMPDH2,AURKB,SNRPD2,TAC1,EIF3F,S…	185	222.6	0.998436	0.99957	ABCA1,ALDOC,INSR,SPATA13,DPYS,EHD3,APOE,CLDN20,RAB3IP,ACACB,GPX3,ALDOB,VCPIP1,NEBL,IGF1R,CDH2,MYBPC3,IDE,PLN,AVIL,RIC3,IKBKAP,GLS,SOAT1,PEX3,SERPINF2,PHACTR1,AQP11,SAR1B,JAK2,TMEM27,DNER,CDH4,APOC1,DECR1,TBX20,PROX1,CLRN1,PRLR,NME5,CCDC39,CLDN12,HMGCR,NRCAM,CLGN,ACAT1,TUBE1,ATG2B,MPP5,EPS15,KCNA4,REPS2,NLRC4,BBS2,TMEM67,PIK3C3,APOM,KCTD19,PRKCA,SEC16B,APC,NAPG,RDX,ATP6V1D,PPM1E,CFLAR,DNM3,NFASC,K…
GO:0060324	45	BP	face development	7	2.79	0.0197074	0.0197074	CRISPLD1,CRISPLD2,RARG,WNT5A,RARA,NOG,TGFB2	2	4.86	0.96237	0.96237	ALDH1A2,ASPH
GO:0002088	66	BP	lens development in camera-type eye	9	4.09	0.019905	0.019905	SIX5,CRYGD,BMP4,WNT2,WNT5A,SLITRK6,SOX2,CDON,SOX11	5	7.12	0.853476	0.853476	FRS2,PROX1,GJA1,CRYGS,HIPK2
GO:0008589	66	BP	regulation of smoothened signaling pathway	9	4.09	0.019905	0.019905	KIF7,PRRX2,SMO,GAS1,GLI2,GLI1,GLI3,FGF10,GPR161	3	7.12	0.978648	0.978648	RORA,FGF9,POR
GO:0008045	26	BP	motor neuron axon guidance	5	1.61	0.0199575	0.0199575	LHX9,ETV4,NOG,SEMA3F,SEMA3A	1	2.81	0.948753	0.948753	LHX4
GO:0021591	26	BP	ventricular system development	5	1.61	0.0199575	0.0199575	TSKU,ARMC4,KIF7,ANP32B,KDM2B	4	2.81	0.306415	0.306415	NME5,RAPGEF2,AQP1,CDK6
GO:0031098	235	BP	stress-activated protein kinase signaling cascade	23	14.55	0.0199783	0.0199783	MDFI,CDC42EP5,MAP2K2,AXIN1,AKT1,SEMA4C,DACT1,SFRP2,ROR2,DVL2,UBA52,MAP2K7,WNT5A,FZD7,MAPK7,HRAS,JUN,DUSP7,DAXX,TRAF4,TRAF2,PPP2R5D,TGFB2	33	25.36	0.0689804	0.0689804	FGF12,IGF1R,BIRC7,SERPINF2,AGT,MAP3K2,HMGCR,MAPK10,NOX1,MAP3K5,TNIK,TAOK1,EIF2AK2,TLR3,MAPKAPK3,DUSP9,MAPK8,MAP3K9,TAB3,STRADB,ARHGEF6,TLR6,MAP4K3,HIPK2,NPHS1,FZD4,FKTN,CD27,SPAG9,HIPK3,RB1CC1,FOXO1,MEF2A
GO:0002520	756	BP	immune system development	61	46.81	0.01998	0.01998	MFAP2,BAD,CNN2,HES1,RPS19,TCF3,BMP4,LRRC17,TP53,SART1,BAX,EPHB3,BARX1,EFNA2,FOXO3,SFRP2,ERCC1,RPL22,SSBP3,SLC7A6OS,IL27RA,ETV2,HBZ,RPS6,WNT5A,RARA,ZFPM1,RPS14,GLI2,C19orf68,PRMT1,RRS1,FZD7,NKX3-2,LRP5,CTNNBIP1,ARMC6,LMO4,JUN,PRKX,SMAP1,ZFP36L1,PATZ1,IRF7,CD248,TACC3,JAM3,IL4R,GLI3,ANXA2,FGF10,FADD,SP7,ADA,SOX4,CCL3,HMGB1,CLCF1,LYL1,TGFB2,KIT	63	81.57	0.990827	0.990827	RORA,INHA,HRNR,ZNF160,TFRC,ASXL2,JAK2,SLC46A2,PLCG2,ZBTB32,MERTK,DHRS2,VCAM1,CD83,PRKCA,PRG4,EBP,APC,CD46,CASP9,OGT,PURB,HIF1A,TGFBR3,ATM,TSHR,SFXN1,PRDX3,HSPD1,SOD2,EIF2AK2,TLR3,PCID2,C17orf66,SPEF2,RC3H1,LIG4,IREB2,RBM47,PIR,IL4,IL23R,SAMD9L,FLVCR1,PLCL2,FECH,TPO,MAFB,CUL4A,N4BP2L2,OSTM1,HIPK2,SLC40A1,IL15,FNIP1,CD27,LGALS8,CHUK,L3MBTL1,CACNB4,TCF21,CDK6,TROVE2
GO:0046782	77	BP	regulation of viral transcription	10	4.77	0.0199997	0.0199997	IFITM3,NELFA,POLR2I,TFAP4,SNW1,POLR2E,SSRP1,JUN,CCL3,CTDP1	2	8.31	0.998459	0.998459	CCNT1,HPN
GO:0051018	35	MF	protein kinase A binding	6	2.19	0.0203372	0.0203372	DACT3,PRKAR1B,SOX9,RPS3,DACT1,RARA	10	3.8	0.00315546	0.126241	ARFGEF2,LRRK2,AKAP11,RYR2,PRKAR2B,AKAP7,ARFGEF1,SPHKAP,PRKAR2A,C2orf88
GO:0002903	10	BP	negative regulation of B cell apoptotic process	3	0.62	0.0204479	0.0204479	AURKB,NOC2L,ADA	0	1.08	1	1
GO:0031274	10	BP	positive regulation of pseudopodium assembly	3	0.62	0.0204479	0.0204479	CDC42EP5,CDC42EP1,KIT	1	1.08	0.680862	0.680862	APC
GO:0034261	10	BP	negative regulation of Ras GTPase activity	3	0.62	0.0204479	0.0204479	ADCYAP1,GMIP,HRAS	2	1.08	0.294613	0.294613	FICD,ARFGEF1
GO:0034969	10	BP	histone arginine methylation	3	0.62	0.0204479	0.0204479	PRMT8,CARM1,PRMT1	0	1.08	1	1
GO:0035067	10	BP	negative regulation of histone acetylation	3	0.62	0.0204479	0.0204479	NOC2L,CTBP1,SET	0	1.08	1	1
GO:0043497	10	BP	regulation of protein heterodimerization activity	3	0.62	0.0204479	0.0204479	BAX,DUT,CDON	0	1.08	1	1
GO:0050665	10	BP	hydrogen peroxide biosynthetic process	3	0.62	0.0204479	0.0204479	ZNF205,CYBA,NCF1	1	1.08	0.680862	0.680862	SOD2
GO:0060363	10	BP	cranial suture morphogenesis	3	0.62	0.0204479	0.0204479	BMP4,MSX2,GLI3	1	1.08	0.680862	0.680862	INSIG1
GO:0060872	10	BP	semicircular canal development	3	0.62	0.0204479	0.0204479	SMO,GLI3,FGF10	0	1.08	1	1
GO:0060896	10	BP	neural plate pattern specification	3	0.62	0.0204479	0.0204479	AXIN1,SSBP3,NOG	0	1.08	1	1
GO:0000302	160	BP	response to reactive oxygen species	17	9.91	0.0206723	0.0206723	PYCR1,BAD,CRYGD,PCGF2,AGAP3,LIG1,NET1,SDC1,MAPK7,APEX1,CDK2,JUN,SPHK1,CST3,TRAF2,ADA,NGF	21	17.26	0.200594	0.200594	CYP11A1,STAR,LRRK2,APOE,SLC8A1,GPX3,MAP3K5,PRDX3,SOD2,CD36,PAX2,MAPK8,TPO,PPIF,HYAL1,STAT1,CAT,ARG1,AQP1,MT3,FOXO1
GO:0044087	477	BP	regulation of cellular component biogenesis	41	29.53	0.0208265	0.0208265	CDC42EP5,EIF4EBP1,BBC3,NCK2,TMSB10,VASP,LRRC4B,PALM,EPHB2,PFN1,CDC34,TP53,SOX9,TMSB4X,PSRC1,BAX,EPHB3,TAC1,RCC2,MMP14,SNAI1,WNT5A,CLIP3,RPL13A,CYR61,CDC42EP1,CORO1A,ODF2,HRAS,CTNNBIP1,SORBS3,LMO4,FBLIM1,SPIDR,TMSB15A,SNAI2,EVL,BMF,HMGB1,CAPG,KIT	42	51.47	0.935635	0.935635	APOE,IDE,AVIL,SERPINF2,TMEM27,TBX20,PROX1,CLRN1,PRKCA,APC,RDX,PPM1E,PARK2,INSIG1,CLIP1,S1PR1,TSC1,UBE2V1,JMY,EIF2AK2,DLC1,PDLIM5,GJA1,SH3YL1,XAF1,ARFGEF1,HYAL1,RAPGEF2,PATL2,SSH2,HNF1B,MYO3B,BMP10,SELP,NPHS1,RICTOR,SAMD8,MYLK3,AQP1,MACF1,NAPB,LRRC16A
GO:0000788	10	CC	nuclear nucleosome	3	0.62	0.0209017	0.0209017	TCF3,H3F3B,HIST3H2A	0	1.07	1	1
GO:0043020	10	CC	NADPH oxidase complex	3	0.62	0.0209017	0.0209017	NOXO1,CYBA,NCF1	1	1.07	0.678792	0.678792	NOX1
GO:0003899	45	MF	DNA-directed RNA polymerase activity	7	2.82	0.0209549	0.0209549	CD3EAP,POLR2I,ZNRD1,POLR2E,POLRMT,CTDP1,POLR2M	0	4.88	1	1
GO:0034062	45	MF	RNA polymerase activity	7	2.82	0.0209549	0.0209549	CD3EAP,POLR2I,ZNRD1,POLR2E,POLRMT,CTDP1,POLR2M	0	4.88	1	1
GO:0008630	112	BP	intrinsic apoptotic signaling pathway in response to DNA damage	13	6.93	0.0209965	0.0209965	CIDEB,BAD,HIC1,TP53,PIAS4,BAX,SFRP2,SNW1,SNAI1,PHLDA3,DDIT4,SNAI2,NFATC4	7	12.09	0.964693	0.964693	CASP16,CASP9,ATM,SOD2,MOAP1,HIPK2,BCL2L2-PABPN1
GO:0022617	124	BP	extracellular matrix disassembly	14	7.68	0.0211945	0.0211945	COL9A3,COL13A1,MMP11,NOXO1,COL23A1,COL26A1,COL2A1,MMP14,COL8A2,COL18A1,MMP1,CST3,COL6A2,BMP1	7	13.38	0.984327	0.984327	COL4A3,COL4A4,PLG,HPN,KLKB1,MMP12,COL15A1
GO:0007281	198	BP	germ cell development	20	12.26	0.0212205	0.0212205	SIX5,DND1,BMP4,AKT1,BAX,EHMT2,FOXO3,ERCC1,FANCG,TPGS1,DGCR14,RPS6,RARA,NANOS3,ZFP42,ODF2,TRIP13,JAM3,NPR2,KIT	13	21.36	0.984688	0.984688	PRSS42,PAQR5,NME5,BBS2,AFF4,ATM,RP11-321C1.1,DLD,DPY19L2,FMN2,HOOK1,MAP7,SLC26A3
GO:0007167	993	BP	enzyme linked receptor protein signaling pathway	82	61.48	0.00434669	0.0212659	EIF4EBP1,GDF5,BAD,NCK2,HES1,GPR124,CD3EAP,MAP2K2,BMP4,IGFBP2,FKBP8,PRKAR1B,EPHB2,TP53,SULF2,SOX9,AXIN1,AKT1,EPHB3,PTN,MVB12B,EFNA2,NTF3,FOXO3,SFRP2,ADCY3,ADAMTSL2,RPE65,RTN4R,NUP62,GREM1,ROR2,ETV2,LINGO1,NET1,GDF10,ARHGDIA,CD8BP,ILK,NBL1,SNW1,ADCYAP1,UBA52,RPS6,WNT5A,NOG,RNF126,FRS3,CYR61,SHC1,FGD1,MAPK7,ID1,HRAS,BMPER,JUN,BCAR1,DUSP7,NGFR,TGIF2,MSX2,ZYX,ZNF703,FGF10,BAIAP2,DDIT4,TFDP1,FMOD,PPP2R…	112	107.15	0.319492	0.903705	FGF12,MCF2,INSR,PDK4,NLK,ITPR2,IGF1R,SIPA1L1,ATP6V1A,IDE,ATP6V1C1,MTMR4,NPPA,FRS2,JAK2,FLT1,AGT,KL,SHC3,TBX20,PRLR,ITPR1,RYR2,ARHGEF12,AFP,GAREM,FGF9,ATP6V1C2,EPS15,LMBRD1,PRKAR2B,TNRC6A,REPS2,PIK3C3,ATP6V1H,ATP6V0D2,PRKCA,CASP9,ATP6V1D,ATP6V0A1,OGT,PDE6H,NPPB,ATP6V0A4,PIK3CA,GDF7,NRG4,PTPRE,CCNT1,HIF1A,TGFBR3,TSC1,LEPROT,MAGI2,ATP6V1B1,ATXN7,F3,AMHR2,USP9X,MAPKAPK3,HNF4A,STRADA,PBLD,USP15,PIK3C2…
GO:0001046	66	MF	core promoter sequence-specific DNA binding	9	4.14	0.0213968	0.0213968	MAZ,TP53,SOX9,MTA1,IRF7,H3F3B,ATF4,SOX4,SOX11	8	7.16	0.426106	0.426106	PROX1,NR1D2,ESR2,PAX8,HNF4A,ESR1,STAT1,NLRC5
GO:0030217	186	BP	T cell differentiation	19	11.52	0.02188	0.02188	BAD,TCF3,BMP4,TP53,SART1,RPL22,RPS6,RARA,ZFPM1,GLI2,FZD7,ZFP36L1,PATZ1,IL4R,GLI3,FADD,ADA,SOX4,KIT	12	20.07	0.984611	0.984611	RORA,SLC46A2,CD83,APC,CD46,RC3H1,LIG4,IL4,IL23R,MAFB,IL15,CDK6
GO:0010660	36	BP	regulation of muscle cell apoptotic process	6	2.23	0.0219159	0.0219159	TP53,SFRP2,ILK,ADCYAP1,RBM10,ARRB2	2	3.88	0.912429	0.912429	IGF1R,HMGCR
GO:0007010	918	BP	cytoskeleton organization	72	56.84	0.0219738	0.0219738	CDC42EP5,RAC3,CNN2,NCK2,TMSB10,VASP,MYBL2,DBN1,PALM,MAD2L2,PFN1,SOX9,SUN2,TMSB4X,AXIN1,THY1,LLGL1,PSRC1,AZI1,NTF3,CROCC,MAP1S,CFL1,RCC1,AURKB,TAC1,KLHL17,CNP,RCC2,ALKBH4,ILK,FSCN1,DIAPH3,TPGS1,PTK7,KISS1,CLIP3,TUBB,KIFC1,SHC1,FGD1,CORO1A,CCNF,CDK2,PDLIM7,HRAS,SORBS3,MARK4,TUBA1B,KIAA0101,PLD2,CNTN2,BCAR1,PPP1R9B,SH3BGRL3,ZYX,TACC3,JAM3,FGF10,BAIAP2,TMSB15A,PLK1,MAP7D1,CEP72,KRT25,CCL3,EVL,ACTN1,P…	78	99.05	0.992369	0.992369	APOE,NEBL,SIPA1L1,SORBS2,PPP1R9A,MYBPC3,AVIL,AQP2,FTCD,SERPINF2,PHACTR1,SYNE1,JAK2,PROX1,CLRN1,LARP4,TUBE1,FITM2,RP11-133K1.2,BBS2,TMEM67,STRIP2,APC,CYLD,RDX,PPM1E,CFLAR,PARK2,CLIP1,DST,PCLO,S1PR1,TSC1,OR2A4,TNIK,ATXN7,TAOK1,JMY,MICAL3,SPEF2,TTN,AK7,DLC1,USH1C,MON2,NIN,PKHD1,KIF2B,FMN2,ZMYM6,PFN3,GCC2,MRAS,CLN8,NAV1,TRPM7,NDEL1,CAMSAP2,MAP7,ARFGEF1,C2orf62,BRWD1,CCSER2,SSH2,TTLL3,BMP10,EPB41L4B,N…
GO:0060541	210	BP	respiratory system development	30	13	1.56015e-05	0.0220573	EIF4EBP1,HES1,BASP1,BMP4,RSPO2,SOX9,AXIN1,WNT2,CRISPLD2,MYCN,PTHLH,RARG,TSHZ3,MMP14,PTK7,WNT5A,RARA,NOG,GLI2,FOXP4,ID1,HRAS,SOX2,GLI1,GLI3,FGF10,MSC,ADA,TBX4,SOX11	12	22.66	0.996503	0.996503	DHCR7,MAN2A1,PROX1,CCDC39,FGF9,SLC23A1,DNAAF1,IL13,SPEF2,ARG1,ALDH1A2,TCF21
GO:0002320	18	BP	lymphoid progenitor cell differentiation	4	1.11	0.0222487	0.0222487	HES1,BMP4,SOX4,KIT	2	1.94	0.593259	0.593259	LIG4,FNIP1
GO:0007413	18	BP	axonal fasciculation	4	1.11	0.0222487	0.0222487	EPHB2,EPHB3,SEMA3A,CNTN2	1	1.94	0.872083	0.872083	NRCAM
GO:0009200	18	BP	deoxyribonucleoside triphosphate metabolic process	4	1.11	0.0222487	0.0222487	NUDT1,DTYMK,DUT,ADA	3	1.94	0.306446	0.306446	RRM2B,RP4-592A1.2,MGEA5
GO:0009950	18	BP	dorsal/ventral axis specification	4	1.11	0.0222487	0.0222487	MDFI,AXIN1,LRP5,AXIN2	0	1.94	1	1
GO:0032332	18	BP	positive regulation of chondrocyte differentiation	4	1.11	0.0222487	0.0222487	GDF5,SOX9,LOXL2,GLI3	2	1.94	0.593259	0.593259	POR,BMP6
GO:0032461	18	BP	positive regulation of protein oligomerization	4	1.11	0.0222487	0.0222487	BBC3,TP53,BAX,BMF	1	1.94	0.872083	0.872083	IDE
GO:0045005	18	BP	maintenance of fidelity involved in DNA-dependent DNA replication	4	1.11	0.0222487	0.0222487	ALYREF,POLD1,STRA13,TONSL	0	1.94	1	1
GO:0048820	18	BP	hair follicle maturation	4	1.11	0.0222487	0.0222487	AKT1,BARX2,MSX2,TGFB2	1	1.94	0.872083	0.872083	MYO5A
GO:0048853	18	BP	forebrain morphogenesis	4	1.11	0.0222487	0.0222487	SMO,WNT5A,OTX1,SOX2	1	1.94	0.872083	0.872083	GDF7
GO:0072077	18	BP	renal vesicle morphogenesis	4	1.11	0.0222487	0.0222487	BMP4,SOX9,SMO,SIX2	3	1.94	0.306446	0.306446	PAX8,PAX2,STAT1
GO:0005488	12644	MF	binding	894	792.71	6.27323e-20	0.0225071	CIDEB,MDFI,PGAM2,SSBP4,MEX3D,ICAM4,CDC42EP5,NPB,PYCR1,H1FX,EMILIN1,SIX5,CDCA4,ZNF428,LSM7,MGAT2,RAC3,CYTL1,EIF4EBP1,HMGA1,DACT3,GLTSCR2,BBC3,PLCB3,ALYREF,ZNF787,ENDOG,MFAP2,RPL30,GDF5,FEM1A,ZNF579,C1QTNF4,ZNF205,RFXANK,KCTD17,FZD2,MAZ,NPM3,LIMD2,FTH1,RPS21,DND1,RPS9,BAD,ARSI,CNN2,SF3A2,OSR1,MEGF6,TPM4,DDAH2,CRABP1,ARF5,NCK2,HIC1,RECQL4,IFITM3,COL13A1,EEF1D,MMP11,HES1,TEAD2,CRYGD,RPS19,NFKBIL1,TCF…	1327	1371.36	0.997933	1	ZC3H12C,RORA,FLG2,LECT2,GNAT2,F8,SLC22A11,CAPS2,BHMT2,CPEB4,ABCA1,FREM2,CYP11A1,ENPP3,PROZ,MAP3K15,PAH,FGF12,INHA,ARFGEF2,ABCB1,CUBN,MCF2,UMOD,ZNF117,DDO,ALDOC,ABCA5,CYFIP2,STAR,MGARP,CYP17A1,STARD4,SPATC1,CYP8B1,INSR,UTS2,FDXR,HRNR,KMO,PCGF5,CACNA1D,HSPA4L,CYP4A11,NFAT5,TNNI3,ZDBF2,LRRK2,RDH12,SPATA13,AMDHD1,UHMK1,COBLL1,ACSM2B,RASGRF1,DPYS,MC2R,AAK1,HRSP12,EHD3,APOE,HMBOX1,DMGDH,MSMO1,PAPSS2,CC…
GO:0051130	697	BP	positive regulation of cellular component organization	61	43.15	0.0038607	0.0227145	CDC42EP5,RAC3,BBC3,ZNF205,BAD,NCK2,CAMK1,VASP,LRRC4B,PALM,EPHB2,PFN1,CDC34,TP53,SOX9,AKT1,PTX3,PSRC1,BAX,EPHB3,NTF3,CFL1,TAC1,GREM1,RCC2,NET1,ARHGDIA,ILK,NTN1,SNW1,ADCYAP1,SNAI1,PTK7,WNT5A,CLIP3,CDC42EP1,CORO1A,CDC20,LPHN1,LRP5,HRAS,SORBS3,AXIN2,NGFR,MSX2,DNMT3B,NKD2,SPIDR,SPHK1,ZNF703,CTBP1,ANXA2,SNAI2,PLK1,TFDP1,EVL,BMF,NGF,TGFB2,ARRB2,KIT	59	75.21	0.983886	0.983886	MGARP,INSR,APOE,IGF1R,ASXL2,IDE,AVIL,MBL2,SERPINF2,ITGAV,TMEM27,PROX1,CLRN1,ACSL6,MERTK,TRPV2,APC,PPM1E,OGT,PARK2,RP11-159D12.9,CLIP1,NOX1,TSC1,C3,CDKL5,CD36,MAGI2,PAX8,TNFSF10,UBE2V1,JMY,KIF3A,APOC4-APOC2,PAX2,MAPK8,SYNJ1,KIDINS220,SCYL2,FGG,NDEL1,BAMBI,PPIF,HYAL1,MGEA5,RAPGEF2,MOAP1,AHI1,HNF1B,MYO3B,BMP10,NPHS1,RICTOR,MYLK3,AQP1,PPARGC1A,EGF,LRRC16A,APOC2
GO:2000648	63	BP	positive regulation of stem cell proliferation	13	3.9	0.000104959	0.0227632	SOX9,WNT2,MYCN,PRRX2,SMO,GAS1,WNT5A,LRP5,SOX2,GLI3,SOX10,NGF,SOX11	4	6.8	0.919639	0.919639	FGF9,HIF1A,N4BP2L2,STAT1
GO:0010564	480	BP	regulation of cell cycle process	41	29.72	0.0228099	0.0228099	TCF3,BMP4,PKMYT1,MAD2L2,TP53,SOX9,AKT1,PSRC1,AZI1,TFAP4,DACT1,RCC1,AURKB,RCC2,DGKZ,ZWILCH,UBA52,CDT1,RPS6,WNT5A,ANAPC11,CDK4,PRCC,CDC20,CCNF,APEX1,ANAPC15,CDK2,E4F1,LRP5,HRAS,RPL24,AXIN2,CDCA5,PPP1R9B,MSX2,CENPV,FGF10,PLK1,SOX4,SOX11	29	51.79	0.999908	0.999908	RXFP3,INSR,IGF1R,PSMA6P1,PROX1,TMEM67,ZNF655,APC,PHF17,PSMA2,ATM,TXLNG,OR2A4,PCID2,BIRC6,LSM11,TOM1L2,FEM1B,PKHD1,SLFN11,CUL4A,MDM4,FOXO4,PSMA2,KIAA0391,PSMD6,L3MBTL1,EGF,PSMD12
GO:0015030	46	CC	Cajal body	7	2.87	0.022951	0.022951	PRPF31,FBL,NHP2,SART1,SMN2,CDK2,WRAP53	1	4.94	0.994646	0.994646	HSPB7
GO:0005109	36	MF	frizzled binding	6	2.26	0.0231503	0.0231503	WNT2,ROR2,DVL2,WNT5A,FZD7,CTHRC1	1	3.9	0.984043	0.984043	BAMBI
GO:0045880	27	BP	positive regulation of smoothened signaling pathway	5	1.67	0.0232796	0.0232796	KIF7,PRRX2,SMO,GAS1,GLI1	2	2.91	0.804751	0.804751	FGF9,POR
GO:0070229	27	BP	negative regulation of lymphocyte apoptotic process	5	1.67	0.0232796	0.0232796	BMP4,AURKB,NOC2L,FADD,ADA	5	2.91	0.159669	0.159669	DOCK8,GPAM,SLC46A2,HIF1A,CD27
GO:1902692	27	BP	regulation of neuroblast proliferation	5	1.67	0.0232796	0.0232796	TP53,SMO,SOX2,GLI3,SOX10	2	2.91	0.804751	0.804751	LRRK2,HIF1A
GO:0016779	124	MF	nucleotidyltransferase activity	14	7.77	0.0232971	0.0232971	CD3EAP,POLD1,PAPSS1,CTU2,POLR2I,NANS,ZNRD1,POLR2E,THG1L,POLRMT,POLA2,CTU1,CTDP1,POLR2M	9	13.45	0.931321	0.931321	PAPSS2,FICD,CDS1,PAPD5,PCYT1A,POLK,CMAS,NMNAT1,REV1
GO:0045935	1388	BP	positive regulation of nucleobase-containing compound metabolic process	120	85.94	9.27722e-05	0.0233221	CYTL1,HMGA1,ALYREF,RFXANK,FZD2,MAZ,OSR1,NCK2,HES1,TCF3,BMP4,BCL2L12,MGMT,H2AFX,MYBL2,ZBTB17,MAD2L2,TP53,NELFA,SOX9,AXIN1,AKT1,MEIS3,WNT2,MED30,POLR2I,PSRC1,BAX,TFAP4,NTF3,FOXO3,MYCN,SFRP2,RP13-638C3.4,NUP62,ADM,SSBP3,FAM175A,PTHLH,ETV4,GUCA1A,GREM1,JUND,RARG,ROR2,ETV2,BARX2,ILK,DVL2,SMO,SNW1,POLR2E,ADCYAP1,SNAI1,UBA52,WNT5A,RARA,HDGF,SOX12,NOG,ZFPM1,GLI2,CYR61,HNRNPAB,SHC1,SSRP1,PHF5A,PBX4,FZD7,P…	119	149.77	0.998169	0.998169	RORA,ABCA1,INSR,NFAT5,MC2R,APOE,HMBOX1,NR5A1,IGF1R,ASXL2,ZBTB38,ZC3HAV1,CLOCK,SERPINF2,NR1I3,ZNF711,AGT,PPARA,CREBL2,TBX20,MAP3K2,PROX1,KAT2B,VDR,MRAP,RNF6,FHL2,NR1H4,PRKCA,PHF17,PGR,OGT,NR1D2,PARK2,GDF7,MKL2,INSIG1,CCNT1,HIF1A,S1PR1,SKAP1,ETV1,RNASEL,NCOA2,ATXN7,PAX8,UBE2V1,LGR4,HAND1,TLR3,ELF5,NCOA3,PCID2,CREM,HNF4A,PAX2,ZNF148,ARNTL,KPNA6,POU3F3,ASF1A,BMP6,IKZF2,IL4,TDGF1,KLF15,TP53INP2,HPN,CI…
GO:0010634	79	BP	positive regulation of epithelial cell migration	10	4.89	0.0235319	0.0235319	GPR124,BMP4,PFN1,SOX9,AKT1,TAC1,WNT5A,BCAR1,FGF10,TGFB2	9	8.52	0.484461	0.484461	AGT,PROX1,SCARB1,PRKCA,HIF1A,TDGF1,HYAL1,AQP1,CAPN7
GO:0045598	83	BP	regulation of fat cell differentiation	16	5.14	4.20719e-05	0.0237658	MMP11,HES1,CCDC85B,WIF1,DKKL1,AXIN1,AKT1,DACT1,SFRP2,WNT5A,ZFPM1,CARM1,LRP5,MSX2,FRZB,SNAI2	8	8.96	0.68479	0.68479	RORA,ASXL2,CREBL2,INSIG1,SOD2,ARNTL,PTPRQ,FOXO1
GO:0051173	1417	BP	positive regulation of nitrogen compound metabolic process	122	87.73	9.63762e-05	0.0237882	CYTL1,HMGA1,ALYREF,RFXANK,FZD2,MAZ,OSR1,DDAH2,NCK2,HES1,TCF3,BMP4,BCL2L12,MGMT,H2AFX,MYBL2,ZBTB17,MAD2L2,TP53,NELFA,SOX9,AXIN1,AKT1,MEIS3,WNT2,MED30,PTX3,POLR2I,PSRC1,BAX,TFAP4,NTF3,FOXO3,MYCN,SFRP2,RP13-638C3.4,NUP62,ADM,SSBP3,FAM175A,PTHLH,ETV4,GUCA1A,GREM1,JUND,RARG,ROR2,ETV2,BARX2,ILK,DVL2,SMO,SNW1,POLR2E,ADCYAP1,SNAI1,UBA52,WNT5A,RARA,HDGF,SOX12,NOG,ZFPM1,GLI2,CYR61,HNRNPAB,SHC1,SSRP1,PHF5A,…	123	152.9	0.997396	0.997396	RORA,ABCA1,INSR,NFAT5,MC2R,APOE,HMBOX1,NR5A1,IGF1R,ASXL2,MAOB,ZBTB38,ZC3HAV1,CLOCK,SERPINF2,NR1I3,JAK2,ZNF711,AGT,PPARA,CREBL2,TBX20,MAP3K2,PROX1,KAT2B,VDR,MRAP,RNF6,FHL2,NR1H4,AGXT2,PRKCA,PHF17,PGR,OGT,NR1D2,PARK2,GDF7,MKL2,INSIG1,CCNT1,HIF1A,S1PR1,SKAP1,ETV1,RNASEL,SOD2,NCOA2,ATXN7,PAX8,UBE2V1,LGR4,HAND1,TLR3,ELF5,NCOA3,PCID2,CREM,HNF4A,PAX2,ZNF148,ARNTL,KPNA6,POU3F3,ASF1A,BMP6,IKZF2,IL4,TDGF1,…
GO:0022604	382	BP	regulation of cell morphogenesis	43	23.65	0.000106444	0.0239786	CDC42EP5,RAC3,DACT3,PALM,EPHB2,MAD2L2,THY1,EPHB3,SFRP2,CFL1,RTN4R,NSMF,GREM1,RCC2,DRAXIN,LINGO1,NET1,SEMA4F,ARHGDIA,ILK,NTN1,SNAI1,WNT5A,CACNA1A,SEMA3F,FGD1,CDC42EP1,CORO1A,COCH,ODF2,SEMA3A,AXIN2,CNTN2,NGFR,FBLIM1,ZNF703,BAIAP2,GAS2,CCL3,NGF,ARHGEF1,TGFB2,KIT	33	41.22	0.930801	0.930801	LRRK2,APOE,SIPA1L1,RUFY3,LARP4,NRCAM,FITM2,RNF6,STRIP2,TRPV2,TGFBR3,CDKL5,TNIK,PAX8,KIF13B,PBLD,PAX2,DLC1,PDLIM5,HPN,ZMYM6,FGG,PTPRO,NDEL1,BAMBI,BRWD1,RAPGEF2,SSH2,SLC26A5,STAT1,ANXA7,LRRC16A,MT3
GO:0021510	91	BP	spinal cord development	11	5.63	0.0246469	0.0246469	PHGDH,DRAXIN,SMO,SOX12,NOG,GLI2,CACNA1A,LMO4,GLI3,SOX4,SOX11	5	9.82	0.97391	0.97391	LHX4,TBX20,PROX1,GDF7,CLN8
GO:0043566	237	MF	structure-specific DNA binding	23	14.86	0.0247787	0.0247787	SSBP4,ALYREF,RECQL4,STRA13,HMGN2,FOXO3,RCC1,ERCC1,MCM7,SSBP3,JUND,RARA,H2AFY2,PCBP1,MTA2,APEX1,DDX11,JUN,H1F0,H3F3B,NTHL1,HMGB1,RAD51	10	25.7	0.999935	0.999935	NR5A1,CLOCK,NR0B1,PURB,HSPD1,ZNF148,PURA,DDX58,STAT1,PPARGC1A
GO:0006312	37	BP	mitotic recombination	6	2.29	0.0248311	0.0248311	POLD1,ERCC1,LIG1,RFC2,POLA2,RAD51	0	3.99	1	1
GO:0072028	37	BP	nephron morphogenesis	6	2.29	0.0248311	0.0248311	OSR1,HES1,BMP4,SOX9,SMO,SIX2	7	3.99	0.0975356	0.0975356	KLHL3,PAX8,LGR4,PAX2,AHI1,HNF1B,STAT1
GO:0070491	57	MF	repressing transcription factor binding	8	3.57	0.0249762	0.0249762	TCF3,MTA1,GSC,MTA2,NOC2L,ZNF703,CTBP1,HMGB1	4	6.18	0.879238	0.879238	PPARA,BBS2,BBS1,TTC8
GO:0098602	371	BP	single organism cell adhesion	39	22.97	0.000851125	0.025394	ICAM4,RAC3,COL13A1,ERF,MAD2L2,SOX9,THY1,COL2A1,MADCAM1,TTYH1,EPHB3,MYCN,RAP2B,SCRIB,ROR2,RCC2,NET1,BARX2,ILK,NTN1,FXYD5,WNT5A,COL8A2,CYR61,SHC1,FZD7,MAPK7,FBLIM1,ZNF703,CSRP1,JAM3,SNAI2,ADA,PIP5K1C,OTOR,BMP1,TGFB2,PTPRU,KIT	31	40.03	0.950813	0.950813	UMOD,CYFIP2,CLEC4M,CDH2,B4GALNT2,ROPN1B,SERPINF2,ITGAV,JAK2,NRCAM,MERTK,VCAM1,PRKCA,GPR98,NFASC,ASTN1,ANXA9,PLG,CTNNA3,PLEKHA7,CD58,PKHD1,FGG,ITGAX,ITGAD,PEAK1,SELP,FZD4,VEZT,LRRC16A,FAT1
GO:0044452	37	CC	nucleolar part	6	2.31	0.0257394	0.0257394	CD3EAP,FBL,BOP1,ZNRD1,POLR2E,UBE2I	0	3.97	1	1
GO:0048663	69	BP	neuron fate commitment	9	4.27	0.0258864	0.0258864	HES1,BMP4,C17orf96,AXIN1,SMO,GLI2,SOX2,GLI3,TGFB2	0	7.45	1	1
GO:0043005	732	CC	neuron projection	59	45.69	0.0259138	0.0259138	RAC3,FZD2,BASP1,LRRC4B,DBN1,PALM,EPHB2,RPL28,KCNQ2,GABRA5,THY1,LLGL1,EPHB3,CNIH2,TNFRSF21,MAP1S,STRN4,TAC1,KLHL17,NSMF,SYDE1,STX1A,ILK,TSHZ3,RGS10,TPGS1,ADCYAP1,PCDH8,KCNA1,RPS6,KISS1,RARA,UBE2I,CYBA,BOC,CACNA1A,PIAS3,UBXN1,FZD7,LPAR1,ELFN1,LPHN1,MARK4,SEMA3A,CNTN2,PPP1R9B,MPST,SPHK1,ATF4,RIN1,NCF1,BAIAP2,FADD,SV2A,ADA,ACTN1,TGFB2,ARRB2,PRKCG	92	78.56	0.0595284	0.0595284	CPEB4,ARFGEF2,ALDOC,CYFIP2,STAR,CYP17A1,LRRK2,UHMK1,RASGRF1,AAK1,APOE,GRM1,SNCG,SLC1A2,MYL7,IGF1R,SIPA1L1,PPP1R9A,AVIL,RUFY3,CRHBP,SLC1A4,AQP11,DNER,ATP1A3,NRCAM,GABARAPL1,RNF6,BSN,PRKAR2B,TRPV2,PRKCA,OPA1,APC,CHRNA7,SCN1A,ABAT,DNM3,UCHL1,NFASC,PARK2,GRM6,NPTX1,ADCY10,DST,TSC1,CALB1,CDKL5,TRPV1,EXOC8,MAGI2,PEX5L,KIF13B,SLC18A2,USP9X,DDC,TUBB4A,KIF3A,SLC4A8,KCNC3,CADM1,MME,LIN7C,HCN4,ACADM,SYP,AMF…
GO:0007568	228	BP	aging	22	14.12	0.0259411	0.0259411	HMGA1,BBC3,IGFBP2,TP53,AKT1,MADCAM1,ERCC1,AURKB,NUP62,ADM,CNP,JUND,ILK,LITAF,LOXL2,C2orf40,APEX1,HRAS,JUN,ADA,KRT25,ADRB3	33	24.6	0.0490269	0.0490269	ALDOC,LRRK2,APOE,NR5A1,PLA2R1,SLC1A2,IDE,ATR,AQP2,AGT,KL,HMGCR,VCAM1,OPA1,CASP9,ATM,SOD2,SLC18A2,DDC,SPEF2,PAX2,IREB2,ARNTL,MME,AMFR,CIITA,SCAP,CLN8,MGEA5,CAT,IL15,EDNRB,CDK6
GO:0005604	91	CC	basement membrane	11	5.68	0.0260052	0.0260052	FBLN1,SMOC1,COL2A1,CCDC80,NTN1,LOXL2,COL8A2,COL18A1,APLP1,ANXA2,CST3	11	9.77	0.385853	0.385853	FREM2,COL4A3,COL4A4,FGF9,ENTPD1,DST,NTN4,USH2A,TINAG,ANXA2P2,COL15A1
GO:0010562	868	BP	positive regulation of phosphorus metabolic process	68	53.74	0.0260509	0.0260509	MDFI,FZD2,HES1,CAMK1,MAP2K2,BMP4,PIM1,PRKAR1B,ZBTB17,MAD2L2,TP53,SOX9,AXIN1,AKT1,SEMA4C,PSRC1,NTF3,RAP2B,SFRP2,ADCY3,CDK2AP1,CRLF1,LPAR2,ADM,NSMF,PTHLH,GUCA1A,GREM1,ILK,DVL2,ADCYAP1,UBA52,NENF,MAP2K7,KISS1,WNT5A,RARA,HDGF,CLIP3,CYR61,SHC1,FZD7,LPAR1,DDX11,HRAS,SORBS3,BMPER,AXIN2,SOX2,FIZ1,RAMP2,SPHK1,ATF4,ANXA2,FGF10,GPR161,CDON,DAXX,PLK1,TRAF4,TRAF2,CCL3,NGF,ADRB3,CLCF1,TGFB2,ARRB2,KIT	95	93.66	0.457166	0.457166	ABCA1,MAP3K15,INSR,LRRK2,MC2R,APOE,GRM1,IGF1R,CDH2,BIRC7,FRS2,SERPINF2,JAK2,FLT1,AGT,KL,CREBL2,MAP3K2,PROX1,PRLR,DNAJB9,HMGCR,ERN1,MRAP,GAREM,FGF9,AVPI1,PRKAR2B,PRKCA,SPDYA,CHRNA7,PDE6H,PIK3CA,GDF7,MAPK10,NOX1,C3,MAP3K5,TNIK,CD36,TAOK1,IL13,EIF2AK2,TLR3,MAPKAPK3,STRADA,APOC4-APOC2,FABP3,DLC1,CARD14,BMP6,IL4,MAP3K9,GRB10,KIDINS220,TDGF1,IL23R,CYSLTR2,TAB3,STRADB,GDF2,DNAJC3,ITGA1,FGG,MAVS,MUC20,CA…
GO:0045937	868	BP	positive regulation of phosphate metabolic process	68	53.74	0.0260509	0.0260509	MDFI,FZD2,HES1,CAMK1,MAP2K2,BMP4,PIM1,PRKAR1B,ZBTB17,MAD2L2,TP53,SOX9,AXIN1,AKT1,SEMA4C,PSRC1,NTF3,RAP2B,SFRP2,ADCY3,CDK2AP1,CRLF1,LPAR2,ADM,NSMF,PTHLH,GUCA1A,GREM1,ILK,DVL2,ADCYAP1,UBA52,NENF,MAP2K7,KISS1,WNT5A,RARA,HDGF,CLIP3,CYR61,SHC1,FZD7,LPAR1,DDX11,HRAS,SORBS3,BMPER,AXIN2,SOX2,FIZ1,RAMP2,SPHK1,ATF4,ANXA2,FGF10,GPR161,CDON,DAXX,PLK1,TRAF4,TRAF2,CCL3,NGF,ADRB3,CLCF1,TGFB2,ARRB2,KIT	95	93.66	0.457166	0.457166	ABCA1,MAP3K15,INSR,LRRK2,MC2R,APOE,GRM1,IGF1R,CDH2,BIRC7,FRS2,SERPINF2,JAK2,FLT1,AGT,KL,CREBL2,MAP3K2,PROX1,PRLR,DNAJB9,HMGCR,ERN1,MRAP,GAREM,FGF9,AVPI1,PRKAR2B,PRKCA,SPDYA,CHRNA7,PDE6H,PIK3CA,GDF7,MAPK10,NOX1,C3,MAP3K5,TNIK,CD36,TAOK1,IL13,EIF2AK2,TLR3,MAPKAPK3,STRADA,APOC4-APOC2,FABP3,DLC1,CARD14,BMP6,IL4,MAP3K9,GRB10,KIDINS220,TDGF1,IL23R,CYSLTR2,TAB3,STRADB,GDF2,DNAJC3,ITGA1,FGG,MAVS,MUC20,CA…
GO:0016504	37	MF	peptidase activator activity	6	2.32	0.0262131	0.0262131	BAD,FBLN1,PCOLCE,SFRP2,MMP14,NLRP1	1	4.01	0.985777	0.985777	MAP3K5
GO:0021675	69	BP	nerve development	15	4.27	1.63421e-05	0.0262527	HES1,EPHB2,SULF2,GABRA5,NTF3,ILK,SMO,SEMA3F,RPL24,SEMA3A,SLITRK6,NGFR,GLI3,NTF4,PRKCG	3	7.45	0.983618	0.983618	KCNJ10,NPTX1,PAX2
GO:0051262	92	BP	protein tetramerization	11	5.7	0.0264883	0.0264883	RPS19,DCTPP1,VASP,TP53,TK1,IMPDH2,SHMT2,THG1L,ANXA2,EVL,PDSS1	17	9.93	0.0184952	0.0184952	ALDOC,INSR,DPYS,ACACB,GPX3,IGF1R,IDE,GLS,DECR1,HMGCR,KCNJ10,CTH,SOD2,ME1,TRPV5,CAT,SBF2
GO:0030902	140	BP	hindbrain development	15	8.67	0.0267117	0.0267117	HES1,TP53,SEMA4C,SCRIB,DVL2,SMO,GAS1,NOG,GLI2,CACNA1A,GBX2,OTX1,KDM2B,GLI1,TRNP1	15	15.11	0.552149	0.552149	RORA,CYP11A1,PROX1,USP9X,SCN5A,DLC1,ATRN,HERC1,MAFB,AHI1,HNF1B,FZD4,ALDH1A2,EGF,ATP2B2
GO:0015630	948	CC	microtubule cytoskeleton	74	59.18	0.0267183	0.0267183	MAP2K2,TUBA1A,ID3,NUBP2,CCDC85B,UBQLN4,CCDC124,MAD2L2,KIF7,TBCB,WDR34,AXIN1,AKT1,PSRC1,AZI1,MTA1,MARCKS,CROCC,MZT2B,MAP1S,TUBB2B,SEPT9,CBX1,AURKB,NUP62,CNP,CLIP2,RCC2,KIF22,TPGS1,DGCR14,MST4,PINX1,SAC3D1,LRRC45,SHMT2,TUBB,KIFC1,SSNA1,CDC20,CCNF,APEX1,ODF2,KIF26A,CDK2,E4F1,MZT2A,MAP1LC3A,DDX11,MARK4,TUBA1B,AXIN2,CTAG2,MCM2,REEP4,CENPV,TACC3,PRPF19,KIF15,TCEA2,TUBB2A,ATF4,NCAPH,KIF21B,PLK1,PKNOX2,M…	84	101.75	0.977751	0.977751	ARFGEF2,UMOD,SPATC1,PCGF5,RAB3IP,SNCG,ALDOB,UBR4,CTB-89H12.4,CRHBP,DNHD1,FTCD,RMDN2,FIGN,SLC1A4,AKAP11,TUBE1,GABARAPL1,PRKAR2B,ZFYVE26,BBS2,TMEM67,KIF17,APC,CYLD,DNAH11,ATP6V1D,OGT,DNM3,RP11-159D12.9,THAP6,CLIP1,DST,ATM,DNAAF1,OR2A4,DNAH1,DYNC2LI1,ATXN7,KIF13B,DNAH7,PLEKHA7,AKAP9,SPEF2,TUBB4A,KIF3A,BIRC6,PAX2,CLTC,BBS1,NIN,TTC8,PKHD1,KIF2B,RMDN1,FMN2,EML5,VPS41,NIT2,KIF12,NAV1,ZNF415,HOOK1,NDEL1,…
GO:0001710	19	BP	mesodermal cell fate commitment	4	1.18	0.0268352	0.0268352	BMP4,SFRP2,ETV2,SIX2	1	2.05	0.885901	0.885901	PAX2
GO:0002052	19	BP	positive regulation of neuroblast proliferation	4	1.18	0.0268352	0.0268352	SMO,SOX2,GLI3,SOX10	1	2.05	0.885901	0.885901	HIF1A
GO:0003416	19	BP	endochondral bone growth	4	1.18	0.0268352	0.0268352	RARG,RARA,CARM1,MSX2	1	2.05	0.885901	0.885901	POR
GO:0033119	19	BP	negative regulation of RNA splicing	4	1.18	0.0268352	0.0268352	RNPS1,RPS13,U2AF2,SRSF12	0	2.05	1	1
GO:0035510	19	BP	DNA dealkylation	4	1.18	0.0268352	0.0268352	MGMT,MPG,ALKBH2,APEX1	0	2.05	1	1
GO:0045737	19	BP	positive regulation of cyclin-dependent protein serine/threonine kinase activity	4	1.18	0.0268352	0.0268352	PIM1,AKT1,PSRC1,FGF10	3	2.05	0.337393	0.337393	PROX1,SPDYA,CCND2
GO:0048486	19	BP	parasympathetic nervous system development	4	1.18	0.0268352	0.0268352	HES1,SMO,SEMA3F,SEMA3A	0	2.05	1	1
GO:0048846	19	BP	axon extension involved in axon guidance	4	1.18	0.0268352	0.0268352	SMO,WNT5A,SEMA3F,SEMA3A	0	2.05	1	1
GO:0060716	19	BP	labyrinthine layer blood vessel development	4	1.18	0.0268352	0.0268352	HES1,AKT1,WNT2,CYR61	1	2.05	0.885901	0.885901	NSDHL
GO:0072012	19	BP	glomerulus vasculature development	4	1.18	0.0268352	0.0268352	OSR1,HES1,BMP4,ACTA2	2	2.05	0.623361	0.623361	AQP1,TCF21
GO:0072074	19	BP	kidney mesenchyme development	4	1.18	0.0268352	0.0268352	OSR1,BASP1,BMP4,SIX2	3	2.05	0.337393	0.337393	PAX2,STAT1,TCF21
GO:1902284	19	BP	neuron projection extension involved in neuron projection guidance	4	1.18	0.0268352	0.0268352	SMO,WNT5A,SEMA3F,SEMA3A	0	2.05	1	1
GO:0002031	11	BP	G-protein coupled receptor internalization	3	0.68	0.0268439	0.0268439	ADM,PLD2,ARRB2	0	1.19	1	1
GO:0006596	11	BP	polyamine biosynthetic process	3	0.68	0.0268439	0.0268439	SMOX,SRM,ODC1	1	1.19	0.715319	0.715319	AGMAT
GO:0021561	11	BP	facial nerve development	3	0.68	0.0268439	0.0268439	SMO,SEMA3F,SEMA3A	0	1.19	1	1
GO:0022038	11	BP	corpus callosum development	3	0.68	0.0268439	0.0268439	TSKU,EPHB2,EPHB3	0	1.19	1	1
GO:0031272	11	BP	regulation of pseudopodium assembly	3	0.68	0.0268439	0.0268439	CDC42EP5,CDC42EP1,KIT	1	1.19	0.715319	0.715319	APC
GO:0043923	11	BP	positive regulation by host of viral transcription	3	0.68	0.0268439	0.0268439	TFAP4,SNW1,JUN	1	1.19	0.715319	0.715319	HPN
GO:0060536	11	BP	cartilage morphogenesis	3	0.68	0.0268439	0.0268439	RSPO2,SNAI1,SNAI2	1	1.19	0.715319	0.715319	HAND1
GO:0071257	11	BP	cellular response to electrical stimulus	3	0.68	0.0268439	0.0268439	PALM,RPE65,NSMF	3	1.19	0.107057	0.107057	GRM1,CIITA,MYO6
GO:0090184	11	BP	positive regulation of kidney development	3	0.68	0.0268439	0.0268439	BMP4,SOX9,NOG	1	1.19	0.715319	0.715319	PAX2
GO:1903409	11	BP	reactive oxygen species biosynthetic process	3	0.68	0.0268439	0.0268439	ZNF205,CYBA,NCF1	1	1.19	0.715319	0.715319	SOD2
GO:0000781	58	CC	chromosome, telomeric region	8	3.62	0.0268467	0.0268467	H2AFX,SUN2,ERCC1,PINX1,ACD,CDK2,TELO2,DCLRE1B	2	6.22	0.989081	0.989081	ATM,PURA
GO:2001235	128	BP	positive regulation of apoptotic signaling pathway	14	7.93	0.0270501	0.0270501	BBC3,BAD,TP53,RPS3,PIAS4,BAX,SIAH1,NGFR,FADD,DAXX,TRAF2,NFATC4,BMF,TGFB2	9	13.81	0.94309	0.94309	JAK2,AGT,DFNA5,CYLD,NOX1,TNFSF10,MAPK8,SERINC3,G0S2
GO:0045202	551	CC	synapse	46	34.4	0.0270918	0.0270918	CPT1C,OLFM2,ZNRF1,LRRC4B,PRR7,GABRA5,AXIN1,SEMA4C,CNIH2,DACT1,EFNA2,CTBP2,MAP1S,KLHL17,GRASP,NSMF,SYT6,SYDE1,SCRIB,SEMA4F,STX1A,ILK,RABAC1,SYNGR3,ZMYND19,ADCYAP1,PCDH8,UBE2I,PIAS3,LRRTM4,ELFN1,LPHN1,ASIC1,AXIN2,CNTN2,PPP1R9B,MPST,NGFR,RIMS4,SPHK1,SV2A,GABRA3,EFNB1,RUSC1,ARRB2,PRKCG	64	59.14	0.267301	0.267301	CPEB4,ARFGEF2,CYFIP2,LRRK2,AAK1,ARR3,GRM1,CDH2,GABRR2,SIPA1L1,PPP1R9A,PSD3,PCDH15,RIMS2,PHACTR1,SYNE1,STXBP5,DNAJC6,ATP1A3,ITPR1,SYT9,NRCAM,GABRA4,BSN,CPLX4,CHRNA7,DNM3,GRM6,DMXL2,PCLO,CALB1,TRPV1,MAGI2,SLC18A2,DDC,KIF3A,KCNC3,GRID2IP,SV2B,CADM1,CADPS2,MME,USH1C,LIN7C,HCN4,SYP,PDLIM5,STRN,CHRNE,GRIN2C,CHRNA4,RAPGEF2,SLC30A3,RAB3B,CPEB3,GLRA1,SLC40A1,SYT12,PPFIBP1,ERC1,FARP1,CACNB4,GRM3,MT3
GO:2001244	48	BP	positive regulation of intrinsic apoptotic signaling pathway	7	2.97	0.0272738	0.0272738	BBC3,BAD,TP53,PIAS4,BAX,SIAH1,BMF	3	5.18	0.903218	0.903218	DFNA5,NOX1,SERINC3
GO:0005092	11	MF	GDP-dissociation inhibitor activity	3	0.69	0.0277376	0.0277376	GPSM1,ARHGDIA,GPSM3	0	1.19	1	1
GO:0019789	11	MF	SUMO ligase activity	3	0.69	0.0277376	0.0277376	PIAS4,UBE2I,PIAS3	0	1.19	1	1
GO:0042327	770	BP	positive regulation of phosphorylation	61	47.67	0.0277944	0.0277944	MDFI,HES1,CAMK1,MAP2K2,BMP4,PIM1,PRKAR1B,ZBTB17,MAD2L2,TP53,SOX9,AXIN1,AKT1,SEMA4C,PSRC1,NTF3,RAP2B,SFRP2,ADCY3,CDK2AP1,CRLF1,LPAR2,GREM1,ILK,DVL2,ADCYAP1,UBA52,NENF,MAP2K7,KISS1,WNT5A,RARA,HDGF,CLIP3,CYR61,SHC1,FZD7,LPAR1,DDX11,HRAS,SORBS3,BMPER,AXIN2,SOX2,FIZ1,SPHK1,ATF4,ANXA2,FGF10,CDON,DAXX,PLK1,TRAF4,TRAF2,CCL3,NGF,ADRB3,CLCF1,TGFB2,ARRB2,KIT	85	83.08	0.427746	0.427746	MAP3K15,INSR,LRRK2,GRM1,IGF1R,CDH2,BIRC7,FRS2,SERPINF2,JAK2,FLT1,AGT,KL,CREBL2,MAP3K2,PROX1,PRLR,DNAJB9,HMGCR,ERN1,GAREM,FGF9,AVPI1,PRKAR2B,PRKCA,SPDYA,CHRNA7,PDE6H,PIK3CA,GDF7,MAPK10,NOX1,C3,MAP3K5,TNIK,CD36,TAOK1,IL13,EIF2AK2,TLR3,MAPKAPK3,STRADA,CARD14,BMP6,IL4,MAP3K9,GRB10,KIDINS220,TDGF1,IL23R,CYSLTR2,TAB3,STRADB,GDF2,DNAJC3,ITGA1,FGG,MAVS,MUC20,CACUL1,PRR5-ARHGAP8,TLR6,RAPGEF2,TBK1,FAM129A,…
GO:0035137	38	BP	hindlimb morphogenesis	6	2.35	0.0279939	0.0279939	GDF5,OSR1,BMP4,RSPO2,RARG,MSX2	0	4.1	1	1
GO:0045599	38	BP	negative regulation of fat cell differentiation	6	2.35	0.0279939	0.0279939	MMP11,CCDC85B,AXIN1,WNT5A,ZFPM1,MSX2	5	4.1	0.391687	0.391687	RORA,INSIG1,SOD2,ARNTL,FOXO1
GO:0051149	59	BP	positive regulation of muscle cell differentiation	8	3.65	0.0281835	0.0281835	TCF3,CAMK1,BMP4,GREM1,ILK,TSHZ3,BOC,CDON	3	6.37	0.960891	0.960891	CDH2,SPAG9,MEF2A
GO:0015026	28	MF	coreceptor activity	5	1.76	0.028248	0.028248	TMIGD2,CD8BP,ZP2,LRP5,RAMP2	2	3.04	0.823231	0.823231	TGFBR3,CXCR6
GO:0051259	391	BP	protein oligomerization	34	24.21	0.0285842	0.0285842	BBC3,KCTD17,RPS19,DCTPP1,VASP,TP53,TK1,AXIN1,BAX,KCTD15,SEPT9,IMPDH2,KCNF1,ILK,ANGPTL4,KCNA1,KCTD5,SHMT2,COLEC12,THG1L,DUT,HRAS,ASIC1,TRIM28,KCNS3,ANXA2,FADD,TRAF2,EVL,BMF,COL6A2,RAD51,PDSS1,HBE1	42	42.19	0.537214	0.537214	ALDOC,INSR,DPYS,EHD3,ACACB,GPX3,IGF1R,IDE,PLN,GLS,AQP11,DECR1,HMGCR,ACAT1,KCNA4,NLRC4,KCTD19,KCNJ10,KCNG3,TRIM6,TRIM34,TSC1,CTH,SOD2,ME1,MAGI2,KCNC3,SLC34A1,SLC1A1,AMFR,TRPV5,GJA1,SLC22A6,KCNH7,MUC20,KCNV2,KCTD3,CAT,ATL2,ARG1,SPAG9,SBF2
GO:0042542	105	BP	response to hydrogen peroxide	12	6.5	0.0288568	0.0288568	PYCR1,BAD,PCGF2,LIG1,NET1,SDC1,MAPK7,APEX1,JUN,SPHK1,CST3,ADA	15	11.33	0.15797	0.15797	CYP11A1,STAR,LRRK2,GPX3,MAP3K5,PRDX3,SOD2,PAX2,MAPK8,TPO,PPIF,STAT1,CAT,ARG1,AQP1
GO:2000027	155	BP	regulation of organ morphogenesis	23	9.6	8.23478e-05	0.0290961	FZD2,HES1,BASP1,BMP4,SOX9,WNT2,DACT1,SFRP2,ETV4,GREM1,ROR2,DVL2,SMO,PTK7,WNT5A,NOG,CARM1,SP6,NGFR,CTHRC1,FGF10,SNAI2,SIX2	17	16.72	0.509929	0.509929	FRS2,AGT,APC,POR,MAGI2,PAX8,LGR4,PAX2,NTN4,HPN,CPB2,ESR1,AHI1,HNF1B,STAT1,BMP10,FZD6
GO:0051260	244	BP	protein homooligomerization	23	15.11	0.0293847	0.0293847	BBC3,KCTD17,DCTPP1,VASP,TK1,AXIN1,BAX,KCTD15,IMPDH2,KCNF1,ANGPTL4,KCNA1,KCTD5,SHMT2,COLEC12,THG1L,DUT,ASIC1,KCNS3,TRAF2,EVL,BMF,RAD51	29	26.33	0.318322	0.318322	ALDOC,DPYS,EHD3,ACACB,GPX3,IDE,PLN,GLS,AQP11,DECR1,ACAT1,KCNA4,NLRC4,KCTD19,KCNJ10,KCNG3,CTH,SOD2,KCNC3,SLC34A1,SLC1A1,SLC22A6,MUC20,KCNV2,KCTD3,CAT,ATL2,ARG1,SPAG9
GO:0000976	335	MF	transcription regulatory region sequence-specific DNA binding	37	21	0.000572365	0.0301649	MAZ,TCF3,MYBL2,TP53,SOX9,TFAP4,MTA1,RP13-638C3.4,ETV4,RARG,ETV2,BARX2,SNAI1,RARA,SOX12,FOXP4,NKX3-2,MTA2,E4F1,LMO4,MKX,JUN,OTX1,SOX2,MSX2,IRF7,AKNA,H3F3B,NR2F6,ATF4,GLI3,SOX10,MSC,SOX4,NFATC4,SUV39H1,SOX11	24	36.33	0.991634	0.991634	CLOCK,NR1I3,PPARA,TBX20,PROX1,NR1H4,PGR,NR1D2,ETV1,ESR2,GZF1,PAX8,ELF5,HNF4A,PAX2,ZNF148,ARNTL,MYBL1,ESR1,STAT1,CARF,NLRC5,NR6A1,MEF2A
GO:0008170	70	MF	N-methyltransferase activity	9	4.39	0.030165	0.030165	FBL,EHMT2,PRMT8,SETD8,CARM1,PRMT1,WDR5,TRMT1,SUV39H1	4	7.59	0.953817	0.953817	EZH1,ASH1L,SETDB2,KMT2C
GO:0031490	70	MF	chromatin DNA binding	9	4.39	0.030165	0.030165	HMGN2,FOXO3,RCC1,RARA,H2AFY2,MTA2,APEX1,H1F0,H3F3B	2	7.59	0.996965	0.996965	CLOCK,PPARGC1A
GO:0034644	49	BP	cellular response to UV	7	3.03	0.0301809	0.0301809	TP53,BAX,AURKB,MFAP4,NOC2L,NFATC4,HIST3H2A	5	5.29	0.620862	0.620862	ATR,CASP9,MME,HYAL1,AQP1
GO:0001763	212	BP	morphogenesis of a branching structure	28	13.13	0.000121024	0.0302309	COL13A1,BMP4,RSPO2,SOX9,WNT2,BAX,MYCN,SFRP2,ADM,ETV4,ILK,SMO,MMP14,WNT5A,NOG,GLI2,LRP5,HRAS,CTNNBIP1,SEMA3A,GBX2,SOX2,MSX2,GLI3,FGF10,SNAI2,SIX2,NFATC4	21	22.88	0.69441	0.69441	LRRK2,FRS2,FLT1,AGT,TBX20,VDR,PGR,GDF7,GZF1,PAX8,LGR4,NCOA3,PAX2,NTN4,FEM1B,TDGF1,GDF2,ESR1,HNF1B,TCF21,EGF
GO:0006029	94	BP	proteoglycan metabolic process	11	5.82	0.0304655	0.0304655	CYTL1,GPC2,SULF2,COL2A1,CHST12,CHST8,SDC1,B3GALT6,GAL3ST3,CHST14,LECT1	3	10.14	0.998371	0.998371	SLC35D1,SPOCK2,HYAL1
GO:0000790	213	CC	nuclear chromatin	24	13.3	0.00367165	0.030543	TCF3,H2AFX,TP53,PCGF2,RCC1,CBX1,NSMF,TFPT,RARG,RARA,H2AFY2,CHAF1A,RING1,MTA2,DDX11,TRIM28,JUN,CDCA5,H1F0,DNMT3B,H3F3B,SNAI2,TRNP1,HIST3H2A	6	22.86	0.999997	0.999997	ASXL2,NR1H4,ASF1A,CBX7,STAT1,MEF2A
GO:0061640	29	BP	cytoskeleton-dependent cytokinesis	5	1.8	0.0309445	0.0309445	CFL1,AURKB,ALKBH4,DAXX,PLK1	3	3.13	0.619171	0.619171	APC,FMN2,SPIRE1
GO:0005829	2702	CC	cytosol	236	168.67	1.44058e-08	0.0312013	CIDEB,PGAM2,LSM7,RAC3,EIF4EBP1,HMGA1,BBC3,PLCB3,ALYREF,RPL30,SMOX,FTH1,RPS21,RPS9,BAD,TPM4,CRABP1,NCK2,EEF1D,RPS19,NFKBIL1,EIF3G,NXN,ERF,MAP2K2,GPSM1,PAPSS1,TUBA1A,RPL13,DCTPP1,RPL18,PKMYT1,ZNRF1,NUDT1,GSTM5,VASP,PRKAR1B,RPL14,UBQLN4,RPL35,RPL12,SELENBP1,RPS20,RPL28,PFN1,KXD1,RPLP2,TP53,LSM2,RPL10A,GGCT,TK1,RPS11,AXIN1,SART1,AKT1,RPS23,THY1,RPL27A,RPS3,PSRC1,AZI1,BAX,RNPS1,GNAZ,PRMT8,FAU,PAFAH1B3…	296	290	0.352868	0.352868	PAH,ARFGEF2,CUBN,MCF2,ALDOC,CYFIP2,STAR,KMO,HSPA4L,TNNI3,LRRK2,AMDHD1,RASGRF1,DPYS,PAPSS2,RAB3IP,ACACB,NLK,PDE8A,ALDOB,SLC12A3,KLHL3,UBR1,MAT1A,SULT2A1,ATP6V1A,GLRX,CTB-89H12.4,MYBPC3,KYNU,IDE,ATP6V1C1,PSMA6P1,DOCK8,MTMR4,GBE1,UROC1,DHCR24,FTCD,GLS,MTMR6,GSTA3,AOX1,BBOX1,CLOCK,GCLM,ACMSD,BHMT,PEX3,PHACTR1,HGD,NR1I3,AQP11,SAR1B,JAK2,SRXN1,GK,DNAJC6,SHC3,STX17,C2CD2,MAP3K2,FBXL21,GVINP1,GAPVD1,PLCG…
GO:0004222	105	MF	metalloendopeptidase activity	12	6.58	0.0313548	0.0313548	MMP11,ADAMTS7,ADAMTSL2,MMP14,THOP1,MMP28,MMP17,ADAMTS17,ADAMTS10,MMP1,MMP23B,BMP1	8	11.39	0.894623	0.894623	IDE,PITRM1,MME,ADAM21,ECEL1,MMP12,LMLN,ADAM23
GO:0010657	39	BP	muscle cell apoptotic process	6	2.41	0.0314113	0.0314113	TP53,SFRP2,ILK,ADCYAP1,RBM10,ARRB2	2	4.21	0.933656	0.933656	IGF1R,HMGCR
GO:0021587	39	BP	cerebellum morphogenesis	6	2.41	0.0314113	0.0314113	SMO,GAS1,GLI2,CACNA1A,GLI1,TRNP1	5	4.21	0.413963	0.413963	RORA,PROX1,USP9X,HERC1,ATP2B2
GO:0045931	39	BP	positive regulation of mitotic cell cycle	6	2.41	0.0314113	0.0314113	EIF4EBP1,HES1,RCC2,CDK4,SPHK1,FGF10	1	4.21	0.988421	0.988421	PRKCA
GO:0051098	216	BP	regulation of binding	30	13.37	2.70732e-05	0.0314283	MDFI,HES1,CAMK1,BMP4,MAD2L2,BAX,PRMT8,TFAP4,AURKB,SMO,RARA,ACD,NOG,ZFPM1,CARM1,AES,ID1,DUT,CTNNBIP1,JUN,MSX2,CTHRC1,ANXA2,CDON,PLK1,TRAF4,TRAF2,HMGB1,SOX11,ARRB2	17	23.31	0.938901	0.938901	LRRK2,PLN,ATR,JAK2,PPARA,TGFBR3,BTAF1,MAPK8,PON1,CLIC2,PLCL2,BAMBI,RAPGEF2,HIPK2,SPAG9,ADRB2,EGF
GO:1902680	1209	BP	positive regulation of RNA biosynthetic process	101	74.86	0.00110718	0.0316353	CYTL1,HMGA1,ALYREF,RFXANK,FZD2,MAZ,OSR1,NCK2,HES1,TCF3,BMP4,BCL2L12,MYBL2,ZBTB17,MAD2L2,TP53,NELFA,SOX9,AXIN1,AKT1,MEIS3,WNT2,MED30,POLR2I,PSRC1,TFAP4,NTF3,FOXO3,MYCN,SFRP2,RP13-638C3.4,NUP62,SSBP3,ETV4,GREM1,JUND,RARG,ROR2,ETV2,BARX2,ILK,DVL2,SMO,SNW1,POLR2E,ADCYAP1,SNAI1,UBA52,WNT5A,RARA,HDGF,SOX12,NOG,ZFPM1,GLI2,CYR61,HNRNPAB,SSRP1,PHF5A,PBX4,FZD7,PBX2,MAPK7,MTA2,CDK2,LRP5,ATXN7L3,HRAS,LMO4,TR…	105	130.45	0.994823	0.994823	RORA,NFAT5,HMBOX1,NR5A1,ASXL2,ZBTB38,CLOCK,SERPINF2,NR1I3,ZNF711,AGT,PPARA,CREBL2,TBX20,MAP3K2,PROX1,KAT2B,VDR,RNF6,FHL2,NR1H4,PHF17,PGR,OGT,NR1D2,PARK2,GDF7,MKL2,INSIG1,CCNT1,HIF1A,S1PR1,SKAP1,ETV1,RNASEL,NCOA2,ATXN7,PAX8,UBE2V1,LGR4,HAND1,TLR3,ELF5,NCOA3,PCID2,CREM,HNF4A,PAX2,ZNF148,ARNTL,KPNA6,POU3F3,ASF1A,BMP6,IKZF2,IL4,TDGF1,KLF15,TP53INP2,HPN,CIITA,GDF2,GALR2,MYBL1,MAVS,NAMPT,SCAP,STAT4,MYS…
GO:0002686	20	BP	negative regulation of leukocyte migration	4	1.24	0.0319455	0.0319455	GREM1,NBL1,MMP28,ADA	1	2.16	0.898227	0.898227	GCSAM
GO:0006595	20	BP	polyamine metabolic process	4	1.24	0.0319455	0.0319455	SMOX,SRM,MRI1,ODC1	1	2.16	0.898227	0.898227	AGMAT
GO:0010458	20	BP	exit from mitosis	4	1.24	0.0319455	0.0319455	RPL24,PPP1R9B,CTDP1,UBE2S	0	2.16	1	1
GO:0043921	20	BP	modulation by host of viral transcription	4	1.24	0.0319455	0.0319455	TFAP4,SNW1,JUN,CCL3	1	2.16	0.898227	0.898227	HPN
GO:0048485	20	BP	sympathetic nervous system development	4	1.24	0.0319455	0.0319455	SEMA3F,SEMA3A,SOX4,SOX11	0	2.16	1	1
GO:0048745	20	BP	smooth muscle tissue development	4	1.24	0.0319455	0.0319455	OSR1,BMP4,SOX9,TSHZ3	1	2.16	0.898227	0.898227	PROX1
GO:0051310	20	BP	metaphase plate congression	4	1.24	0.0319455	0.0319455	PSRC1,PINX1,RRS1,CDCA5	0	2.16	1	1
GO:0052472	20	BP	modulation by host of symbiont transcription	4	1.24	0.0319455	0.0319455	TFAP4,SNW1,JUN,CCL3	1	2.16	0.898227	0.898227	HPN
GO:0060317	20	BP	cardiac epithelial to mesenchymal transition	4	1.24	0.0319455	0.0319455	WNT2,MSX2,SNAI2,TGFB2	1	2.16	0.898227	0.898227	TGFBR3
GO:0010639	233	BP	negative regulation of organelle organization	22	14.43	0.0320674	0.0320674	BMP4,TMSB10,MAD2L2,PFN1,TMSB4X,AKT1,ERCC1,AURKB,ACD,ANAPC11,CLIP3,CORO1A,CDC20,CCNF,ANAPC15,DNMT3B,NOC2L,CTBP1,TMSB15A,PLK1,SET,CAPG	16	25.14	0.984557	0.984557	TBC1D4,AVIL,TMEM67,OPA1,APC,RDX,PARK2,S1PR1,ATM,PCID2,DLC1,TOM1L2,PPIF,ARFGEF1,SLC35F6,LRRC16A
GO:0031396	220	BP	regulation of protein ubiquitination	21	13.62	0.0321779	0.0321779	FEM1A,NXN,STRA13,MAD2L2,AXIN1,MTA1,CCDC23,UBA52,ANAPC11,UBXN1,CDC20,CDK2,HSPBP1,SPHK1,DAXX,PLK1,SOX4,UBE2S,PDCL3,ARRB2,PRKCG	14	23.74	0.991423	0.991423	LRRK2,PSMA6P1,NDFIP2,UFL1,OGT,PARK2,PSMA2,FEM1B,PSMA2,KIAA0391,PSMD6,ADRB2,EGF,PSMD12
GO:0045786	354	BP	negative regulation of cell cycle	31	21.92	0.0325467	0.0325467	BMP4,ZBTB17,MAD2L2,TP53,SART1,TFAP4,AURKB,SCRIB,DGKZ,ILK,NLE1,GAS1,ADCYAP1,UBA52,ANAPC11,CDK4,CDC20,ANAPC15,CDK2,E4F1,HRAS,PPP1R9B,NGFR,SOX2,FGF10,PLK1,GAS2,SOX4,NPR2,NGF,TGFB2	29	38.2	0.957792	0.957792	INHA,FAM5B,UHMK1,PSMA6P1,DHCR24,KAT2B,ERN1,APC,DST,PSMA2,ATM,TSC1,MAGI2,JMY,PCID2,STRADA,PRKAA2,TOM1L2,STRADB,CUL4A,MDM4,FOXO4,PSMA2,KIAA0391,PSMD6,CAB39L,CDK6,MACF1,PSMD12
GO:0001158	71	MF	enhancer sequence-specific DNA binding	9	4.45	0.0326985	0.0326985	SOX9,MTA2,LMO4,JUN,H3F3B,NR2F6,SOX10,MSC,SOX11	2	7.7	0.997261	0.997261	NR1H4,GZF1
GO:0030684	20	CC	preribosome	4	1.25	0.0327989	0.0327989	BOP1,RRP1,RPSA,TBL3	0	2.15	1	1
GO:0061138	201	BP	morphogenesis of a branching epithelium	27	12.44	0.000119384	0.0328627	BMP4,RSPO2,SOX9,WNT2,BAX,MYCN,SFRP2,ADM,ETV4,ILK,SMO,MMP14,WNT5A,NOG,GLI2,LRP5,HRAS,CTNNBIP1,SEMA3A,GBX2,SOX2,MSX2,GLI3,FGF10,SNAI2,SIX2,NFATC4	19	21.69	0.762887	0.762887	FRS2,FLT1,AGT,TBX20,VDR,PGR,GDF7,GZF1,PAX8,LGR4,NCOA3,PAX2,NTN4,FEM1B,GDF2,ESR1,HNF1B,TCF21,EGF
GO:0051169	385	BP	nuclear transport	51	23.84	2.1512e-07	0.0330271	MDFI,DACT3,ALYREF,HES1,NFKBIL1,CAMK1,TRIP6,BMP4,THOC6,TP53,AXIN1,AKT1,NXT1,RNPS1,DACT1,SFRP2,CFL1,NXF2B,AGAP3,NUP62,U2AF2,SMO,RPSA,TONSL,LITAF,RPS15,BUD13,SMN2,FZD7,MAPK7,POLA2,AXIN2,TRIM28,JUN,RPL23,ANP32B,RBM22,CHERP,NOC2L,TACC3,CPSF1,SPHK1,NUTF2,GLI3,SNAI2,SOX4,NFKBIE,SIX2,SET,TGFB2,ING1	28	41.54	0.992768	0.992768	UHMK1,JAK2,AGT,FGF9,CYLD,TSC1,CD36,HTATIP2,TLR3,HSPA9,STRADA,PBLD,ARNTL,KPNA6,DUSP16,STRADB,MAVS,SARNP,BAMBI,DDX58,ERBB4,AHCYL1,CD27,KPNA1,EGF,AGFG1,NXF5,MT3
GO:0051090	341	BP	regulation of sequence-specific DNA binding transcription factor activity	30	21.11	0.0332268	0.0332268	CYTL1,FZD2,NFKBIL1,TCF3,ID3,PIM1,CACTIN,MAD2L2,AKT1,WNT2,RPS3,PIAS4,PTHLH,DVL2,SMO,UBA52,WNT5A,UBE2I,C14orf39,LRP5,ID1,CTNNBIP1,JUN,MSX2,SPHK1,TRAF2,NHLH2,NGF,ARRB2,KIT	46	36.79	0.0655797	0.0655797	TSSK4,IGF1R,PSMA6P1,CLOCK,JAK2,NR0B1,AGT,PROX1,NLRC4,UFL1,CYLD,SGK1,CFLAR,MAPK10,TRIM34,TGFBR3,TAX1BP1,CTH,ESR2,PRDX3,UBE2V1,HAND1,JMY,EIF2AK2,TLR3,ANKRD42,MAPK8,CARD14,IL4,PKHD1,TAB3,MAVS,RLIM,ESR1,DDX58,HIPK2,CAT,KIAA0391,FZD4,TRIM38,FZD6,ERC1,CHUK,PPARGC1A,NLRC5,PLA2G1B
GO:0006283	50	BP	transcription-coupled nucleotide-excision repair	7	3.1	0.0332893	0.0332893	POLD1,XAB2,POLR2I,ERCC1,LIG1,POLR2E,RFC2	0	5.4	1	1
GO:0010171	50	BP	body morphogenesis	7	3.1	0.0332893	0.0332893	CRISPLD1,CRISPLD2,SSBP3,NOG,GATAD2A,CDON,TGFB2	2	5.4	0.976776	0.976776	FLVCR1,ASPH
GO:0050804	234	BP	regulation of synaptic transmission	22	14.49	0.0334132	0.0334132	DBN1,EPHB2,NTF3,TAC1,NSMF,SYDE1,STX1A,ADCYAP1,KISS1,RARA,CACNA1A,CDC20,HRAS,ASIC1,CNTN2,SPHK1,RIN1,BAIAP2,NFATC4,NGF,ARRB2,KIT	31	25.25	0.13357	0.13357	STAR,UTS2,LRRK2,RASGRF1,APOE,GRM1,SNCG,SIPA1L1,AGT,ABHD6,CPLX4,CHRNA7,KCNJ10,PARK2,GRM6,SLC30A1,CALB1,KCNC3,GRID2IP,SYNJ1,SYP,PLCL2,STX3,NPY5R,RAPGEF2,RAB3B,CPEB3,MYO6,GRM3,NAPB,ATP2B2
GO:0090316	132	BP	positive regulation of intracellular protein transport	14	8.17	0.0340201	0.0340201	CAMK1,TRIP6,BMP4,AZI1,DACT1,SFRP2,SMO,SMN2,TRIM28,ANP32B,RBM22,CHERP,SPHK1,GLI3	13	14.24	0.678181	0.678181	JAK2,SEC16B,PDZK1,TLR3,RAB7L1,MAVS,BAMBI,DDX58,ERBB4,CD27,KPNA1,EGF,ASPH
GO:0006403	157	BP	RNA localization	16	9.72	0.0340494	0.0340494	MEX3D,ALYREF,THOC6,NXT1,RNPS1,NXF2B,NUP62,U2AF2,RPSA,BUD13,POM121,NPIPA1,SEC13,POM121C,CPSF1,MAGOHB	4	16.94	0.99998	0.99998	TSC1,SARNP,AGFG1,NXF5
GO:0001886	12	BP	endothelial cell morphogenesis	3	0.74	0.0341784	0.0341784	COL18A1,ID1,LECT1	0	1.29	1	1
GO:0009650	12	BP	UV protection	3	0.74	0.0341784	0.0341784	SCARA3,ERCC1,MFAP4	1	1.29	0.746058	0.746058	CAT
GO:0021554	12	BP	optic nerve development	3	0.74	0.0341784	0.0341784	EPHB2,RPL24,GLI3	2	1.29	0.377194	0.377194	KCNJ10,PAX2
GO:0021936	12	BP	regulation of cerebellar granule cell precursor proliferation	3	0.74	0.0341784	0.0341784	SMO,GLI2,GLI1	1	1.29	0.746058	0.746058	EGF
GO:0030825	12	BP	positive regulation of cGMP metabolic process	3	0.74	0.0341784	0.0341784	FZD2,GUCA1A,WNT5A	1	1.29	0.746058	0.746058	APOE
GO:0031269	12	BP	pseudopodium assembly	3	0.74	0.0341784	0.0341784	CDC42EP5,CDC42EP1,KIT	1	1.29	0.746058	0.746058	APC
GO:0043922	12	BP	negative regulation by host of viral transcription	3	0.74	0.0341784	0.0341784	TFAP4,JUN,CCL3	0	1.29	1	1
GO:0045655	12	BP	regulation of monocyte differentiation	3	0.74	0.0341784	0.0341784	CTNNBIP1,JUN,IRF7	0	1.29	1	1
GO:0048484	12	BP	enteric nervous system development	3	0.74	0.0341784	0.0341784	NTF3,KIF26A,SOX10	1	1.29	0.746058	0.746058	EDNRB
GO:0051382	12	BP	kinetochore assembly	3	0.74	0.0341784	0.0341784	STRA13,CENPW,CENPT	0	1.29	1	1
GO:0060707	12	BP	trophoblast giant cell differentiation	3	0.74	0.0341784	0.0341784	MDFI,ERF,SNAI1	1	1.29	0.746058	0.746058	HAND1
GO:0060831	12	BP	smoothened signaling pathway involved in dorsal/ventral neural tube patterning	3	0.74	0.0341784	0.0341784	GLI2,GLI3,GPR161	0	1.29	1	1
GO:2000757	12	BP	negative regulation of peptidyl-lysine acetylation	3	0.74	0.0341784	0.0341784	NOC2L,CTBP1,SET	1	1.29	0.746058	0.746058	KLF15
GO:0006979	315	BP	response to oxidative stress	28	19.5	0.0345442	0.0345442	PYCR1,BAD,CRYGD,MGMT,NUDT1,TP53,PCGF2,AKT1,FOXO3,AGAP3,SCARA3,ERCC1,LIG1,TRAP1,NET1,MMP14,SDC1,MAPK7,APEX1,CDK2,JUN,SPHK1,ATF4,CST3,TRAF2,ADA,NGF,GPX8	50	33.99	0.00337148	0.0160541	CYP11A1,STAR,LRRK2,APOE,PLA2R1,SLC8A1,GPX3,MBL2,DHCR24,PDK1,GCLM,SLC23A2,JAK2,ETFDH,SRXN1,ABCC2,NME5,PON2,DHRS2,CPEB2,IDH1,RRM2B,PARK2,HIF1A,NOX1,OXR1,MAP3K5,PRDX3,SOD2,CD36,PAX2,ARNTL,MAPK8,ATRN,SGK2,CLN8,TPO,PPIF,CHRNA4,HYAL1,STAT1,CAT,ARG1,RCAN2,CHUK,AQP1,PPARGC1A,TAT,MT3,FOXO1
GO:0000792	72	CC	heterochromatin	9	4.49	0.0345781	0.0345781	HMGA1,PCGF2,CBX2,CBX1,RING1,TRIM28,DNMT3B,DAXX,SUV39H1	1	7.73	0.999723	0.999723	CBX7
GO:0009411	120	BP	response to UV	13	7.43	0.0345946	0.0345946	POLD1,TP53,AKT1,BAX,SCARA3,ERCC1,AURKB,MAP2K7,MFAP4,KIAA0101,NOC2L,NFATC4,HIST3H2A	11	12.95	0.759449	0.759449	ATR,CASP9,MAPK8,MME,FECH,HYAL1,MAP4K3,CAT,AQP1,TROVE2,REV1
GO:0031400	411	BP	negative regulation of protein modification process	35	25.45	0.0347118	0.0347118	NXN,BMP4,PRKAR1B,CACTIN,MAD2L2,AKT1,THY1,BAX,TFAP4,CCDC23,NTF3,SFRP2,NUP62,GREM1,ILK,UBA52,HMG20B,ANAPC11,NOG,UBXN1,CDC20,LRP5,JUN,DUSP7,DNMT3B,NOC2L,CTBP1,PRKRIP1,DDIT4,PLK1,SOX4,SET,PDCL3,ARRB2,PRKCG	34	44.35	0.963617	0.963617	LRRK2,APOE,IGF1R,PSMA6P1,KAT2B,HMGCR,DUSP5,PRKAR2B,PRKCA,APC,UFL1,IBTK,PPM1E,OGT,UCHL1,PARK2,PSMA2,GPD1L,PBLD,DUSP9,KLF15,DUSP16,DNAJC3,MGEA5,FAM129A,SH3BP5,PSMA2,FABP4,KIAA0391,PSMD6,WNK1,HIPK3,PRKAR2A,PSMD12
GO:0060688	52	BP	regulation of morphogenesis of a branching structure	10	3.22	0.00115672	0.0348287	BMP4,SOX9,WNT2,ETV4,SMO,WNT5A,NOG,FGF10,SNAI2,SIX2	8	5.61	0.193635	0.193635	LRRK2,AGT,PAX8,LGR4,PAX2,NTN4,ESR1,HNF1B
GO:0005736	12	CC	DNA-directed RNA polymerase I complex	3	0.75	0.0349101	0.0349101	CD3EAP,ZNRD1,POLR2E	0	1.29	1	1
GO:0032268	1564	BP	regulation of cellular protein metabolic process	114	96.84	0.0350315	0.0350315	MDFI,EIF4EBP1,FEM1A,RPS9,BAD,NCK2,HES1,CAMK1,EIF3G,NXN,MAP2K2,BMP4,PKMYT1,PIM1,STRA13,PRKAR1B,CACTIN,UBQLN4,ZBTB17,MAD2L2,TP53,SOX9,AXIN1,AKT1,THY1,PIAS4,PSRC1,BAX,NELL1,TFAP4,MTA1,CCDC23,NTF3,RPL38,FOXO3,RAP2B,SFRP2,ADCY3,CDK2AP1,CRLF1,NUP62,LPAR2,EIF3F,NSMF,GREM1,CDC37,ILK,RPS5,DVL2,SNW1,ADCYAP1,UBA52,RPS4X,MAP2K7,WNT5A,RARA,HMG20B,HDGF,ANAPC11,NOG,CLIP3,NANOS3,RPS14,CDK4,RPL13A,PIAS3,UBXN1,CYR…	145	168.76	0.982699	0.992501	MAP3K15,CYFIP2,INSR,LRRK2,UHMK1,HRSP12,APOE,CCNYL2,ARR3,GRM1,SERPINA5,IGF1R,ASXL2,IDE,PSMA6P1,BIRC7,IKBKAP,FRS2,JAK2,FLT1,AGT,CREBL2,MAP3K2,PROX1,PRLR,DNAJB9,KAT2B,KNG1,HMGCR,ERN1,DUSP5,RAPGEF4,NDFIP2,AVPI1,CPEB2,PRKAR2B,TNRC6A,PRKCA,APC,UFL1,IBTK,SPDYA,CHRNA7,PPM1E,OGT,PDE6H,UCHL1,PIK3CA,PARK2,GDF7,CCNT1,MAPK10,ACO1,PSMA2,TSC1,C3,MAP3K5,TNIK,CD36,UBE2V1,IL13,EIF2AK2,TLR3,FHIT,GPD1L,MAPKAPK3,STRA…
GO:0038032	40	BP	termination of G-protein coupled receptor signaling pathway	6	2.48	0.0350894	0.0350894	AXIN1,RGS10,RGS19,AXIN2,GRK6,ARHGEF1	4	4.32	0.639512	0.639512	ARHGEF12,SNX13,RGS8,SNX14
GO:0019104	12	MF	DNA N-glycosylase activity	3	0.75	0.035296	0.035296	MPG,APEX1,NTHL1	0	1.3	1	1
GO:0035116	30	BP	embryonic hindlimb morphogenesis	5	1.86	0.0353043	0.0353043	OSR1,BMP4,RSPO2,RARG,MSX2	0	3.24	1	1
GO:0051851	30	BP	modification by host of symbiont morphology or physiology	5	1.86	0.0353043	0.0353043	TFAP4,SNW1,JUN,NCF1,CCL3	3	3.24	0.642566	0.642566	MBL2,HPN,AQP1
GO:0003697	72	MF	single-stranded DNA binding	9	4.51	0.0353756	0.0353756	SSBP4,ALYREF,ERCC1,MCM7,SSBP3,PCBP1,DDX11,HMGB1,RAD51	3	7.81	0.987902	0.987902	PURB,HSPD1,PURA
GO:0031399	1236	BP	regulation of protein modification process	92	76.53	0.0354439	0.0354439	MDFI,FEM1A,NCK2,HES1,CAMK1,NXN,MAP2K2,BMP4,PKMYT1,PIM1,STRA13,PRKAR1B,CACTIN,ZBTB17,MAD2L2,TP53,SOX9,AXIN1,AKT1,THY1,PIAS4,PSRC1,BAX,TFAP4,MTA1,CCDC23,NTF3,RAP2B,SFRP2,ADCY3,CDK2AP1,CRLF1,NUP62,LPAR2,NSMF,GREM1,CDC37,ILK,DVL2,SNW1,ADCYAP1,UBA52,MAP2K7,WNT5A,HMG20B,HDGF,ANAPC11,NOG,CLIP3,PIAS3,UBXN1,CYR61,SHC1,LPAR1,CDC20,CDK2,LRP5,DDX11,HRAS,BMPER,AXIN2,JUN,PPP1R9B,DUSP7,DNMT3B,HSPBP1,FIZ1,NOC2L,…	117	133.37	0.948163	0.976591	MAP3K15,INSR,LRRK2,APOE,CCNYL2,ARR3,GRM1,IGF1R,ASXL2,PSMA6P1,BIRC7,IKBKAP,FRS2,JAK2,FLT1,AGT,CREBL2,MAP3K2,PROX1,PRLR,DNAJB9,KAT2B,HMGCR,ERN1,DUSP5,RAPGEF4,NDFIP2,AVPI1,PRKAR2B,PRKCA,APC,UFL1,IBTK,SPDYA,CHRNA7,PPM1E,OGT,PDE6H,UCHL1,PIK3CA,PARK2,GDF7,CCNT1,MAPK10,PSMA2,TSC1,C3,MAP3K5,TNIK,CD36,IL13,EIF2AK2,TLR3,GPD1L,MAPKAPK3,STRADA,PBLD,TTN,DUSP9,MAPK8,DLC1,CARD14,BMP6,FEM1B,IL4,MAP3K9,KIDINS220,…
GO:0045995	100	BP	regulation of embryonic development	15	6.19	0.00121347	0.0359354	FZD2,OSR1,HES1,BMP4,WNT2,SFRP2,DVL2,SNAI1,PTK7,WNT5A,FZD7,MAPK7,E4F1,TGIF2,GPR161	3	10.79	0.999083	0.999083	INSR,HNF4A,HNF1B
GO:0051271	171	BP	negative regulation of cellular component movement	17	10.59	0.0362923	0.0362923	CNN2,EGFL7,THY1,CCDC23,RAP2B,SFRP2,GREM1,ILK,NBL1,NOG,MMP28,APEX1,SEMA3A,ADA,EVL,ACTN1,PTPRU	13	18.45	0.935851	0.935851	APOE,ABHD6,GCSAM,TGFBR3,MAGI2,MIA3,PBLD,DLC1,PKHD1,GDF2,PTPRO,DACH1,BMP10
GO:0043209	40	CC	myelin sheath	6	2.5	0.0363262	0.0363262	LLGL1,CNP,SCRIB,CNTN2,JAM3,ANXA2	3	4.29	0.818231	0.818231	ATP1A3,MPP5,TUBB4A
GO:0016337	327	BP	single organismal cell-cell adhesion	35	20.25	0.00112069	0.0364162	ICAM4,COL13A1,ERF,MAD2L2,SOX9,THY1,COL2A1,MADCAM1,TTYH1,EPHB3,MYCN,RAP2B,SCRIB,ROR2,BARX2,ILK,NTN1,FXYD5,WNT5A,COL8A2,CYR61,SHC1,MAPK7,FBLIM1,ZNF703,CSRP1,JAM3,SNAI2,ADA,PIP5K1C,OTOR,BMP1,TGFB2,PTPRU,KIT	27	35.28	0.947525	0.947525	UMOD,CYFIP2,CLEC4M,CDH2,B4GALNT2,ROPN1B,SERPINF2,ITGAV,JAK2,NRCAM,VCAM1,PRKCA,GPR98,NFASC,ASTN1,ANXA9,PLG,CTNNA3,PLEKHA7,CD58,PKHD1,FGG,ITGAX,ITGAD,SELP,VEZT,FAT1
GO:0000978	169	MF	RNA polymerase II core promoter proximal region sequence-specific DNA binding	17	10.6	0.0364397	0.0364397	TCF3,MYBL2,TFAP4,RP13-638C3.4,ETV4,ETV2,FOXP4,NKX3-2,MTA2,MKX,OTX1,MSX2,AKNA,ATF4,GLI3,SOX10,NFATC4	12	18.33	0.961963	0.961963	CLOCK,PPARA,PGR,ETV1,GZF1,PAX2,MYBL1,ESR1,STAT1,CARF,NR6A1,MEF2A
GO:0008017	169	MF	microtubule binding	17	10.6	0.0364397	0.0364397	KIF7,SUN2,PSRC1,MAP1S,CLIP2,RCC2,KIF22,TPGS1,CLIP3,KIFC1,KIF26A,MARK4,REEP4,KIF15,GLI1,KIF21B,PLK1	15	18.33	0.829096	0.829096	KIF17,APC,CLIP1,DST,KIF13B,KIF3A,JAKMIP2,KIF2B,VPS41,KIF12,NDEL1,CAMSAP2,CCSER2,MAPRE2,MACF1
GO:0050918	51	BP	positive chemotaxis	7	3.16	0.0366037	0.0366037	BMP4,NTF3,SCRIB,CORO1A,FGF10,CCL3,HMGB1	4	5.5	0.815037	0.815037	PRKCA,S1PR1,F3,CCL16
GO:0035326	84	MF	enhancer binding	10	5.27	0.0368768	0.0368768	TCF3,SOX9,MTA2,LMO4,JUN,H3F3B,NR2F6,SOX10,MSC,SOX11	2	9.11	0.999288	0.999288	NR1H4,GZF1
GO:0097285	399	BP	cell-type specific apoptotic process	51	24.7	6.51697e-07	0.0369801	BBC3,GDF5,BMP4,CDC34,TP53,GABRA5,SOX9,AKT1,PIAS4,BAX,NTF3,TNFRSF21,FOXO3,SFRP2,CRLF1,AURKB,NSMF,DRAXIN,ILK,ANGPTL4,CNTFR,ADCYAP1,RPS6,MAP2K7,WNT5A,SIAH1,CACNA1A,RBM10,MAPK7,NLRP1,COL18A1,HRAS,JUN,MSX2,KDM2B,NOC2L,IRF7,CD248,RAMP2,ATF4,GLI3,FADD,TRAF2,ADA,CCL3,NGF,SET,CLCF1,TGFB2,ARRB2,PRKCG	38	43.05	0.817012	0.817012	CPEB4,STAR,APOE,IGF1R,COL4A3,BIRC7,DOCK8,GCLM,GPAM,JAK2,SLC46A2,AGT,HMGCR,RYR2,TRIM2,PRKCA,CASP9,PIK3CA,PARK2,HIF1A,ATM,OXR1,SOD2,PAX8,UBE2V1,LIG4,PAX2,ITGA1,FGG,RAPGEF2,IER3IP1,HNF1B,HIPK2,AIFM1,FNIP1,CD27,PPARGC1A,MT3
GO:0060993	53	BP	kidney morphogenesis	11	3.28	0.000334177	0.0369922	OSR1,HES1,BASP1,BMP4,SOX9,TSHZ3,SMO,PRKX,FGF10,SOX4,SIX2	10	5.72	0.0546835	0.0546835	LRRK2,KLHL3,CALB1,PAX8,LGR4,PAX2,AHI1,HNF1B,STAT1,GCNT4
GO:0010498	290	BP	proteasomal protein catabolic process	26	17.96	0.0370779	0.0370779	FBXL19,ZNRF1,UBQLN4,MAD2L2,CDC34,AXIN1,AKT1,NELL1,MTA1,AGAP3,AURKB,UBA52,SIAH1,ANAPC11,UBE2I,RNF126,UBXN1,C2orf40,CDC20,CCNF,CDK2,HSPBP1,NKD2,PLK1,UBE2S,ARRB2	24	31.29	0.936057	0.936057	LRRK2,PSMA6P1,CLOCK,DNAJB9,TMEM67,UFL1,JKAMP,PARK2,PSMA2,UBE2V1,FHIT,FBXO9,ARNTL,AMFR,YOD1,CUL4A,UBE2W,PSMA2,EDEM1,KIAA0391,TRIM38,PSMD6,FBXL5,PSMD12
GO:0022037	97	BP	metencephalon development	11	6.01	0.037203	0.037203	TP53,SEMA4C,SCRIB,SMO,GAS1,GLI2,CACNA1A,GBX2,OTX1,GLI1,TRNP1	9	10.47	0.732314	0.732314	RORA,CYP11A1,PROX1,USP9X,SCN5A,ATRN,HERC1,FZD4,ATP2B2
GO:0034502	35	BP	protein localization to chromosome	8	2.17	0.00110256	0.0372152	AURKB,RCC2,ACD,H2AFY2,CCDC101,CDCA5,SPIDR,PLK1	0	3.78	1	1
GO:0003309	21	BP	type B pancreatic cell differentiation	4	1.3	0.0375864	0.0375864	BAD,BMP4,SMO,WNT5A	4	2.27	0.18472	0.18472	CLOCK,ARNTL,BMP6,CDK6
GO:0031290	21	BP	retinal ganglion cell axon guidance	4	1.3	0.0375864	0.0375864	EPHB2,EPHB3,SEMA4F,RPL24	2	2.27	0.678325	0.678325	NRCAM,PTPRO
GO:0052312	21	BP	modulation of transcription in other organism involved in symbiotic interaction	4	1.3	0.0375864	0.0375864	TFAP4,SNW1,JUN,CCL3	1	2.27	0.909222	0.909222	HPN
GO:0060008	21	BP	Sertoli cell differentiation	4	1.3	0.0375864	0.0375864	SOX9,RARA,SDC1,CST3	5	2.27	0.0682406	0.0682406	NR0B1,AKAP9,MAP7,HSD17B4,TCF21
GO:0060602	21	BP	branch elongation of an epithelium	4	1.3	0.0375864	0.0375864	BMP4,SOX9,WNT5A,FGF10	2	2.27	0.678325	0.678325	ESR1,HNF1B
GO:0072132	21	BP	mesenchyme morphogenesis	4	1.3	0.0375864	0.0375864	OSR1,SOX9,MSX2,SNAI2	1	2.27	0.909222	0.909222	TBX20
GO:0048709	74	BP	oligodendrocyte differentiation	9	4.58	0.0385029	0.0385029	HES1,SOX9,TNFRSF21,CNP,LINGO1,CNTN2,GLI3,SOX10,SOX11	3	7.98	0.989536	0.989536	APOE,KCNJ10,ASPA
GO:0034728	147	BP	nucleosome organization	15	9.1	0.0388813	0.0388813	H1FX,HMGA1,H2AFX,SOX9,NAP1L6,H2AFY2,CHAF1A,CENPW,ANP32B,H1F0,MCM2,H3F3B,DAXX,SET,HIST3H2A	2	15.86	0.999999	0.999999	ASF1A,RBBP7
GO:0010833	41	BP	telomere maintenance via telomere lengthening	6	2.54	0.0390336	0.0390336	POLD1,LIG1,RFC2,PINX1,ACD,POLA2	0	4.42	1	1
GO:0016925	41	BP	protein sumoylation	6	2.54	0.0390336	0.0390336	PIAS4,HMG20B,UBE2I,PIAS3,SAE1,TRIM28	1	4.42	0.99079	0.99079	IFIH1
GO:0030514	41	BP	negative regulation of BMP signaling pathway	6	2.54	0.0390336	0.0390336	SFRP2,GREM1,NBL1,WNT5A,NOG,BMPER	1	4.42	0.99079	0.99079	HIPK2
GO:2000107	41	BP	negative regulation of leukocyte apoptotic process	6	2.54	0.0390336	0.0390336	BMP4,AURKB,NOC2L,IRF7,FADD,ADA	5	4.42	0.45806	0.45806	DOCK8,GPAM,SLC46A2,HIF1A,CD27
GO:0016799	21	MF	hydrolase activity, hydrolyzing N-glycosyl compounds	4	1.32	0.0390947	0.0390947	MPG,APEX1,ART5,NTHL1	1	2.28	0.91041	0.91041	MAN2A1
GO:0031435	21	MF	mitogen-activated protein kinase kinase kinase binding	4	1.32	0.0390947	0.0390947	TCF3,CDC37,MAP2K7,TRAF2	0	2.28	1	1
GO:0071559	225	BP	response to transforming growth factor beta	21	13.93	0.0395911	0.0395911	GDF5,TP53,SOX9,AXIN1,WNT2,ADAMTSL2,GDF10,SNW1,UBA52,WNT5A,MAPK7,ID1,JUN,TGIF2,ZYX,ZNF703,TFDP1,FMOD,SOX11,TGFB2,ARRB2	16	24.28	0.976597	0.976597	CYP11A1,STAR,NLK,MTMR4,CCNT1,TGFBR3,AMHR2,USP9X,PBLD,USP15,TDGF1,BAMBI,HIPK2,ARG1,CCNT2,TFDP2
GO:0071560	225	BP	cellular response to transforming growth factor beta stimulus	21	13.93	0.0395911	0.0395911	GDF5,TP53,SOX9,AXIN1,WNT2,ADAMTSL2,GDF10,SNW1,UBA52,WNT5A,MAPK7,ID1,JUN,TGIF2,ZYX,ZNF703,TFDP1,FMOD,SOX11,TGFB2,ARRB2	16	24.28	0.976597	0.976597	CYP11A1,STAR,NLK,MTMR4,CCNT1,TGFBR3,AMHR2,USP9X,PBLD,USP15,TDGF1,BAMBI,HIPK2,ARG1,CCNT2,TFDP2
GO:0021915	158	BP	neural tube development	34	9.78	1.19891e-10	0.0396286	FZD2,HES1,BMP4,FAM212A,ZNF358,FKBP8,VASP,PFN1,SEMA4C,SFRP2,CFL1,ADM,SSBP3,PHGDH,SCRIB,RARG,DVL2,SMO,GAS1,GSC,PTK7,WNT5A,RARA,NOG,GLI2,GATAD2A,LMO4,GBX2,KDM2B,CTHRC1,GLI3,GPR161,SOX4,SOX11	10	17.05	0.980538	0.980538	PROX1,OPA1,GDF7,HIF1A,TSC1,KIF3A,PAX2,DLC1,FZD6,ALDH1A2
GO:0051254	1230	BP	positive regulation of RNA metabolic process	102	76.16	0.0013324	0.0396852	CYTL1,HMGA1,ALYREF,RFXANK,FZD2,MAZ,OSR1,NCK2,HES1,TCF3,BMP4,BCL2L12,MYBL2,ZBTB17,MAD2L2,TP53,NELFA,SOX9,AXIN1,AKT1,MEIS3,WNT2,MED30,POLR2I,PSRC1,TFAP4,NTF3,FOXO3,MYCN,SFRP2,RP13-638C3.4,NUP62,SSBP3,ETV4,GREM1,JUND,RARG,ROR2,ETV2,BARX2,ILK,DVL2,SMO,SNW1,POLR2E,ADCYAP1,SNAI1,UBA52,WNT5A,RARA,HDGF,SOX12,NOG,ZFPM1,GLI2,CYR61,HNRNPAB,SSRP1,PHF5A,PBX4,FZD7,PBX2,MAPK7,MTA2,CDK2,LRP5,ATXN7L3,HRAS,LMO4,TR…	109	132.72	0.991026	0.991026	RORA,NFAT5,HMBOX1,NR5A1,ASXL2,ZBTB38,ZC3HAV1,CLOCK,SERPINF2,NR1I3,ZNF711,AGT,PPARA,CREBL2,TBX20,MAP3K2,PROX1,KAT2B,VDR,RNF6,FHL2,NR1H4,PHF17,PGR,OGT,NR1D2,PARK2,GDF7,MKL2,INSIG1,CCNT1,HIF1A,S1PR1,SKAP1,ETV1,RNASEL,NCOA2,ATXN7,PAX8,UBE2V1,LGR4,HAND1,TLR3,ELF5,NCOA3,PCID2,CREM,HNF4A,PAX2,ZNF148,ARNTL,KPNA6,POU3F3,ASF1A,BMP6,IKZF2,IL4,TDGF1,KLF15,TP53INP2,HPN,CIITA,GDF2,RBM20,GALR2,MYBL1,MAVS,NAMPT,…
GO:0001938	63	BP	positive regulation of endothelial cell proliferation	8	3.9	0.0397373	0.0397373	BMP4,EGFL7,AKT1,WNT2,WNT5A,CYBA,JUN,PDCL3	8	6.8	0.369165	0.369165	PROX1,PRKCA,HIF1A,F3,BMP6,GDF2,RICTOR,ARG1
GO:0034599	173	BP	cellular response to oxidative stress	17	10.71	0.0398704	0.0398704	PYCR1,CRYGD,MGMT,TP53,PCGF2,AKT1,FOXO3,AGAP3,TRAP1,NET1,MAPK7,APEX1,CDK2,SPHK1,ATF4,CST3,TRAF2	28	18.67	0.018743	0.018743	LRRK2,PLA2R1,SLC8A1,GPX3,PDK1,JAK2,NME5,DHRS2,CPEB2,PARK2,HIF1A,NOX1,OXR1,MAP3K5,PRDX3,SOD2,CD36,PAX2,ARNTL,MAPK8,TPO,PPIF,CAT,ARG1,AQP1,PPARGC1A,MT3,FOXO1
GO:0021955	31	BP	central nervous system neuron axonogenesis	5	1.92	0.0400244	0.0400244	TSKU,CDH11,EPHB2,EPHB3,GLI2	1	3.34	0.971075	0.971075	NDEL1
GO:0060119	31	BP	inner ear receptor cell development	5	1.92	0.0400244	0.0400244	FZD2,GABRA5,SCRIB,SLITRK6,CTHRC1	5	3.34	0.238197	0.238197	CLRN1,GPR98,KIF3A,CLIC5,ATP2B2
GO:2000351	31	BP	regulation of endothelial cell apoptotic process	5	1.92	0.0400244	0.0400244	ANGPTL4,MAPK7,COL18A1,CD248,RAMP2	1	3.34	0.971075	0.971075	FGG
GO:0032835	52	BP	glomerulus development	7	3.22	0.0401284	0.0401284	OSR1,HES1,BASP1,BMP4,SULF2,NOG,ACTA2	11	5.61	0.0210161	0.0210161	COL4A3,COL4A4,MAGI2,LGR4,PAX2,KLF15,PTPRO,ENPEP,NPHS1,AQP1,TCF21
GO:0035272	52	BP	exocrine system development	7	3.22	0.0401284	0.0401284	RARG,SMO,SEMA3A,FGF10,CST3,SNAI2,TGFB2	3	5.61	0.929879	0.929879	INSR,IGF1R,NTN4
GO:0060113	52	BP	inner ear receptor cell differentiation	7	3.22	0.0401284	0.0401284	FZD2,HES1,BMP4,GABRA5,SCRIB,SLITRK6,CTHRC1	10	5.61	0.0488973	0.0488973	CLRN1,DFNA5,GPR98,KIF3A,USH1G,USH1C,USH2A,MYO6,CLIC5,ATP2B2
GO:0000075	252	BP	cell cycle checkpoint	23	15.6	0.0402763	0.0402763	H2AFX,MAD2L2,TP53,AKT1,AURKB,FANCG,FAM175A,DGKZ,ZWILCH,UBA52,CDT1,RPS6,ANAPC11,PRCC,CDC20,ANAPC15,CDK2,HRAS,RPL24,PLK1,SOX4,SOX11,DCLRE1B	17	27.19	0.989573	0.989573	PSMA6P1,ATR,CLOCK,PROX1,APC,PSMA2,ATM,TAOK1,PCID2,FEM1B,CUL4A,BRE,FOXO4,PSMA2,KIAA0391,PSMD6,PSMD12
GO:0001944	561	BP	vasculature development	55	34.73	0.000480472	0.0407411	FZD2,OSR1,HES1,GPR124,BMP4,SH2D2A,EGFL7,EPHB2,ANGPTL6,AKT1,THY1,WNT2,BAX,EPHB3,SFRP2,ADM,ARHGAP22,GREM1,ETV2,PRRX2,SMO,ANGPTL4,MMP14,WNT5A,LOXL2,COL8A2,CYR61,SHC1,FZD7,MAPK7,COL18A1,LRP5,ID1,GATAD2A,BMPER,ACTA2,JUN,GBX2,PRKX,ANP32B,ZFP36L1,RAMP2,SPHK1,FRZB,JAM3,GLI3,ANXA2,FGF10,SOX4,NFATC4,TBX4,LYL1,TGFB2,PDCL3,LECT1	59	60.53	0.604858	0.604858	RORA,UTS2,TNNI3,APOE,THSD7A,CDH2,COL4A3,DHCR7,SERPINF2,ITGAV,FLT1,AGT,TBX20,PROX1,NRCAM,FGF9,TSPAN12,PRKCA,CHRNA7,PTPRB,NPPB,PIK3CA,MKL2,HIF1A,S1PR1,TGFBR3,NOX1,C3,HTATIP2,F3,APOB,HAND1,CEACAM1,NSDHL,CHM,SLC12A6,TDGF1,CYSLTR2,FLVCR1,GDF2,ITGB8,GJA1,ANGPTL3,ASB4,HYAL1,RAPGEF2,FOXO4,HIPK2,STAT1,ENPEP,NOX5,FZD4,FZD6,ALDH1A2,AQP1,TCF21,EGF,COL15A1,FOXO1
GO:0001725	52	CC	stress fiber	7	3.25	0.0416727	0.0416727	CNN2,TPM4,SEPT9,FSCN1,PDLIM7,FBLIM1,ZYX	1	5.58	0.997296	0.997296	NEBL
GO:0043281	187	BP	regulation of cysteine-type endopeptidase activity involved in apoptotic process	18	11.58	0.0418446	0.0418446	BBC3,BAD,BCL2L12,MGMT,AKT1,BAX,TFAP4,SFRP2,NLE1,CYR61,NLRP1,ANP32B,NGFR,SOX2,FADD,TRAF2,HMGB1,NGF	18	20.18	0.731166	0.731166	COL4A3,DHCR24,JAK2,NLRC4,CASP9,MAP3K5,PRDX3,HSPD1,POR,F3,TNFSF10,PAX2,DLC1,AIFM1,FNIP1,CD27,AQP1,MT3
GO:0048608	432	BP	reproductive structure development	45	26.75	0.000430726	0.0418974	MDFI,COL9A3,FZD2,OSR1,HES1,BASP1,ERF,BMP4,SOX9,AKT1,WNT2,BAX,LHX9,FOXO3,SFRP2,ERCC1,ADM,FANCG,RARG,ROR2,ETV2,SMO,MMP14,ADCYAP1,SNAI1,RPS6,WNT5A,RARA,NOG,GLI2,SDC1,CYR61,ZFP42,FZD7,CCNF,SEMA3A,TRIM28,SOX2,PATZ1,FRZB,FGF10,CST3,ADA,ARRB2,KIT	51	46.61	0.266631	0.266631	CYP11A1,INHA,STAR,CYP17A1,MC2R,NR5A1,SLC8A1,LHX4,IGF1R,DHCR24,FRS2,NR0B1,AGT,VDR,HMGCS1,MERTK,AFP,FGF9,VCAM1,IDH1,APC,PGR,GDF7,HIF1A,ESR2,PRDX3,PLAC1,TNFSF10,LGR4,HAND1,TLR3,NCOA3,AKAP9,BIRC6,NSDHL,ANKRD7,BMP6,FEM1B,ITGB8,CYP7B1,MAP7,ESR1,HNF1B,HSD17B4,LRRC6,FZD4,ACSBG1,FZD6,BCL2L2-PABPN1,TCF21,AC007431.1
GO:0031016	87	BP	pancreas development	10	5.39	0.0421862	0.0421862	BAD,HES1,BMP4,SOX9,AKT1,SMO,WNT5A,NKX3-2,FGF10,SOX4	16	9.39	0.0227836	0.0227836	INSR,IGF1R,CLOCK,PROX1,CCDC39,SLC2A2,DNAAF1,HNF4A,PAX2,ARNTL,BMP6,HNF1B,INVS,ALDH1A2,CDK6,FOXO1
GO:0000460	13	BP	maturation of 5.8S rRNA	3	0.8	0.0424361	0.0424361	RPS21,BOP1,RPSA	0	1.4	1	1
GO:0003337	13	BP	mesenchymal to epithelial transition involved in metanephros morphogenesis	3	0.8	0.0424361	0.0424361	BMP4,SMO,SIX2	3	1.4	0.15825	0.15825	PAX8,PAX2,STAT1
GO:0003417	13	BP	growth plate cartilage development	3	0.8	0.0424361	0.0424361	RARG,RARA,CARM1	1	1.4	0.773479	0.773479	POR
GO:0007501	13	BP	mesodermal cell fate specification	3	0.8	0.0424361	0.0424361	SFRP2,ETV2,SIX2	1	1.4	0.773479	0.773479	PAX2
GO:0010665	13	BP	regulation of cardiac muscle cell apoptotic process	3	0.8	0.0424361	0.0424361	TP53,SFRP2,ILK	1	1.4	0.773479	0.773479	HMGCR
GO:0018195	13	BP	peptidyl-arginine modification	3	0.8	0.0424361	0.0424361	PRMT8,CARM1,PRMT1	0	1.4	1	1
GO:0031268	13	BP	pseudopodium organization	3	0.8	0.0424361	0.0424361	CDC42EP5,CDC42EP1,KIT	1	1.4	0.773479	0.773479	APC
GO:0031297	13	BP	replication fork processing	3	0.8	0.0424361	0.0424361	ALYREF,STRA13,TONSL	0	1.4	1	1
GO:0034349	13	BP	glial cell apoptotic process	3	0.8	0.0424361	0.0424361	TP53,TNFRSF21,TRAF2	2	1.4	0.417002	0.417002	PRKCA,CASP9
GO:0040037	13	BP	negative regulation of fibroblast growth factor receptor signaling pathway	3	0.8	0.0424361	0.0424361	SULF2,WNT5A,NGFR	0	1.4	1	1
GO:0043584	13	BP	nose development	3	0.8	0.0424361	0.0424361	AXIN1,SOX2,GLI3	1	1.4	0.773479	0.773479	PROX1
GO:0097152	13	BP	mesenchymal cell apoptotic process	3	0.8	0.0424361	0.0424361	GDF5,SOX9,MSX2	4	1.4	0.0435476	0.0435476	HIF1A,PAX8,PAX2,HNF1B
GO:1901213	13	BP	regulation of transcription from RNA polymerase II promoter involved in heart development	3	0.8	0.0424361	0.0424361	BMP4,GREM1,MSX2	0	1.4	1	1
GO:1903019	13	BP	negative regulation of glycoprotein metabolic process	3	0.8	0.0424361	0.0424361	PTX3,CST3,BACE2	1	1.4	0.773479	0.773479	MGEA5
GO:2001053	13	BP	regulation of mesenchymal cell apoptotic process	3	0.8	0.0424361	0.0424361	GDF5,SOX9,MSX2	4	1.4	0.0435476	0.0435476	HIF1A,PAX8,PAX2,HNF1B
GO:0046823	65	BP	negative regulation of nucleocytoplasmic transport	12	4.02	0.000566642	0.0424399	MDFI,DACT3,NFKBIL1,TRIP6,TONSL,LITAF,MAPK7,AXIN2,TACC3,SNAI2,SOX4,NFKBIE	4	7.01	0.930654	0.930654	CYLD,CD36,PBLD,CD27
GO:0006974	707	BP	cellular response to DNA damage stimulus	76	43.77	1.5861e-06	0.042927	CIDEB,HMGA1,BBC3,ALYREF,BAD,HIC1,RECQL4,POLD1,C1orf86,MGMT,H2AFX,NUDT1,STRA13,MAD2L2,TP53,XAB2,RPS3,PIAS4,POLR2I,BAX,TFAP4,MTA1,SETD8,FOXO3,SFRP2,ALKBH7,ERCC1,XRCC1,MCM7,FANCG,FAM175A,LIG1,TFPT,RNASEH2A,KIF22,DGKZ,EEPD1,SNW1,POLR2E,TONSL,SNAI1,UBA52,RFC2,ACD,CHAF1A,MPG,ALKBH2,PHLDA3,MACROD1,SSRP1,APEX1,CDK2,AXIN2,KIAA0101,TRIP13,TRIM28,CDCA5,IRF7,PRPF19,SPIDR,FGF10,DDIT4,SNAI2,MUTYH,FANCE,PLK1,NT…	45	76.29	0.999987	0.999987	PLA2R1,CASP16,PSMA6P1,ATR,CLOCK,ZBTB32,ZFYVE26,APC,CASP9,SPDYA,SGK1,RRM2B,PSMA2,ATM,ZMAT3,SOD2,TAOK1,UBE2V1,JMY,LIG4,ZBTB40,ASF1A,FEM1B,FMN2,POLK,UVRAG,CUL4A,CHRNA4,BRE,MOAP1,MDM4,UBE2W,FOXO4,HIPK2,PSMA2,KIAA0391,MYO6,PSMD6,BCL2L2-PABPN1,PSMD12,REV1,FOXO1,SLC30A9,INO80D,SETX
GO:0034333	64	BP	adherens junction assembly	8	3.96	0.0430545	0.0430545	TRIP6,THY1,RCC2,MMP14,RAMP2,ZNF703,ACTN1,PIP5K1C	3	6.91	0.974568	0.974568	TSC1,DLC1,MACF1
GO:0031175	796	BP	neuron projection development	76	49.28	0.000100726	0.0431054	COL9A3,RAC3,FZD2,TSKU,NCK2,CAMK1,MAP2K2,SLITRK3,CDH11,VASP,DBN1,PALM,EPHB2,KCNQ2,AKT1,THY1,LLGL1,COL2A1,EPHB3,LHX9,DACT1,EFNA2,NTF3,MAP1S,CFL1,RTN4R,ADM,CNP,NSMF,PHGDH,ETV4,CACNB3,DRAXIN,LINGO1,SEMA4F,ARHGDIA,ILK,NBL1,SMO,NTN1,GAS1,ADCYAP1,PTK7,WNT5A,SIAH1,BOC,NOG,GLI2,CACNA1A,CACNA1G,SEMA3F,PRMT1,FZD7,LPAR1,CDC20,HRAS,RPL24,SEMA3A,CNTN2,SLITRK6,JUN,GBX2,PPP1R9B,NGFR,SPHK1,GLI3,BAIAP2,EVL,HMGB1,N…	62	85.89	0.998523	0.998523	MCF2,CACNA1D,LRRK2,UHMK1,RASGRF1,APOE,LHX4,IGF1R,SIPA1L1,COL4A3,PPP1R9A,AVIL,RUFY3,CACNB2,ITGAV,JAK2,TMEM106B,ACSL4,ACSL6,ARHGEF12,NRCAM,COL4A4,RNF6,TRPV2,APC,UCHL1,NFASC,GDF7,NPTX1,DST,BTBD3,CDKL5,TNIK,ETV1,MAGI2,KIF13B,UBE2V1,USP9X,PAX2,NTN4,TTC8,HERC1,PDLIM5,KIDINS220,STX3,GJA1,GALR2,ITGA1,STRN,PTPRO,NDEL1,RAPGEF2,SSH2,CPEB3,MYO6,FZD6,FARP1,CACNB4,TRPC1,MT3,DCDC2,MEF2A
GO:0048701	42	BP	embryonic cranial skeleton morphogenesis	6	2.6	0.0432484	0.0432484	BMP4,PRRX2,SMO,GAS1,MMP14,SIX2	1	4.53	0.991787	0.991787	SPEF2
GO:0072210	42	BP	metanephric nephron development	6	2.6	0.0432484	0.0432484	OSR1,HES1,BMP4,SOX9,SMO,SIX2	6	4.53	0.297473	0.297473	PAX8,LGR4,PAX2,STAT1,AQP1,TCF21
GO:0035102	13	CC	PRC1 complex	3	0.81	0.043328	0.043328	PCGF2,CBX2,RING1	2	1.4	0.41424	0.41424	PHC3,CBX7
GO:0006334	124	BP	nucleosome assembly	13	7.68	0.0433621	0.0433621	H1FX,H2AFX,SOX9,NAP1L6,H2AFY2,CHAF1A,CENPW,ANP32B,H1F0,MCM2,H3F3B,DAXX,SET	2	13.38	0.999989	0.999989	ASF1A,RBBP7
GO:2001242	124	BP	regulation of intrinsic apoptotic signaling pathway	13	7.68	0.0433621	0.0433621	BBC3,BAD,TP53,AKT1,PIAS4,BAX,SFRP2,SNAI1,SIAH1,MAPK7,NOC2L,SNAI2,BMF	13	13.38	0.587	0.587	NME5,DFNA5,OPA1,CYLD,RRM2B,PARK2,HIF1A,NOX1,SOD2,SERINC3,PPIF,IVNS1ABP,BCL2L2-PABPN1
GO:0005795	123	CC	Golgi stack	13	7.68	0.0433877	0.0433877	MGAT2,B4GALNT4,AP4M1,SULF2,B4GALT2,LLGL1,CLIP3,B3GALT6,ST6GAL2,RAB34,ST3GAL2,GAL3ST3,TMED3	15	13.2	0.340265	0.340265	VCPIP1,SAR1B,GOLGB1,FUT6,MOB4,GOLGA1,ACPP,GOLGA8I,SGMS1,ABO,COG2,SORT1,ST3GAL1,ST3GAL4,GAL3ST2
GO:0030336	162	BP	negative regulation of cell migration	16	10.03	0.0434699	0.0434699	CNN2,EGFL7,THY1,CCDC23,RAP2B,SFRP2,GREM1,ILK,NBL1,NOG,MMP28,APEX1,SEMA3A,ADA,EVL,PTPRU	11	17.48	0.968992	0.968992	APOE,ABHD6,GCSAM,TGFBR3,MAGI2,MIA3,PBLD,DLC1,GDF2,DACH1,BMP10
GO:0042393	135	MF	histone binding	14	8.46	0.0436882	0.0436882	H2AFX,CBX2,RCC1,TONSL,BRD1,LOXL2,CARM1,CCDC101,ANP32B,MCM2,NOC2L,DAXX,SET,ING1	5	14.64	0.999325	0.999325	JAK2,ASF1A,MYSM1,CBX7,L3MBTL1
GO:0008543	188	BP	fibroblast growth factor receptor signaling pathway	18	11.64	0.0437176	0.0437176	BAD,MAP2K2,PRKAR1B,SULF2,AKT1,FOXO3,ADCY3,UBA52,WNT5A,NOG,FRS3,SHC1,HRAS,NGFR,FGF10,RPS6KB2,PRKCG,KIT	24	20.29	0.219735	0.219735	FGF12,ITPR2,FRS2,KL,ITPR1,FGF9,PRKAR2B,TNRC6A,PRKCA,CASP9,PIK3CA,NRG4,LRIT3,PHLPP1,TNRC6B,PHLPP2,FOXO4,ERBB4,RICTOR,AGO1,CHUK,EGF,PRKAR2A,FOXO1
GO:0014009	22	BP	glial cell proliferation	4	1.36	0.0437611	0.0437611	HES1,ADCYAP1,SOX4,SOX11	0	2.37	1	1
GO:0021602	22	BP	cranial nerve morphogenesis	4	1.36	0.0437611	0.0437611	EPHB2,SEMA3F,SEMA3A,GLI3	1	2.37	0.91903	0.91903	PAX2
GO:0060669	22	BP	embryonic placenta morphogenesis	4	1.36	0.0437611	0.0437611	ERF,ADM,CYR61,TRIM28	2	2.37	0.703257	0.703257	VCAM1,NCOA3
GO:0071364	22	BP	cellular response to epidermal growth factor stimulus	4	1.36	0.0437611	0.0437611	SOX9,AKT1,MCM7,SNAI2	3	2.37	0.429	0.429	GAREM,PAX2,TDGF1
GO:0071526	22	BP	semaphorin-plexin signaling pathway	4	1.36	0.0437611	0.0437611	SEMA4C,ARHGDIA,SEMA3F,SEMA3A	0	2.37	1	1
GO:0046660	112	BP	female sex differentiation	12	6.93	0.0443013	0.0443013	COL9A3,BAX,LHX9,FOXO3,FANCG,MMP14,ADCYAP1,WNT5A,ZFP42,FGF10,ARRB2,KIT	14	12.09	0.321243	0.321243	INHA,NR5A1,AGT,MERTK,AFP,IDH1,PGR,ESR2,NCOA3,DACH1,ESR1,FZD4,ACSBG1,AC007431.1
GO:0050671	112	BP	positive regulation of lymphocyte proliferation	12	6.93	0.0443013	0.0443013	NCK2,HES1,TCF3,IGFBP2,TAC1,TMIGD2,CORO1A,FGF10,FADD,ADA,CLCF1,EFNB1	10	12.09	0.780903	0.780903	GPAM,VCAM1,CD46,CD274,IL13,IL4,IL23R,HLA-DMB,TNFSF13B,IL15
GO:0030278	173	BP	regulation of ossification	29	10.71	8.45326e-07	0.0443385	OSR1,BMP4,ID3,SOX9,SMOC1,NELL1,SFRP2,TWIST2,TAC1,GREM1,JUND,ILK,WNT5A,NOG,CYR61,PDLIM7,LRP5,ID1,CTNNBIP1,AXIN2,SOX2,MSX2,UCMA,CTHRC1,GLI3,SNAI2,CCL3,SOX11,TGFB2	13	18.67	0.941854	0.941854	ASXL2,KL,ZHX3,APC,HIF1A,S1PR1,TXLNG,MIA3,BMP6,GDF2,GJA1,ADRB2,CDK6
GO:0032434	76	BP	regulation of proteasomal ubiquitin-dependent protein catabolic process	9	4.71	0.0445511	0.0445511	UBQLN4,MAD2L2,AXIN1,AKT1,NELL1,UBXN1,HSPBP1,NKD2,PLK1	4	8.2	0.970243	0.970243	LRRK2,UFL1,UBE2V1,FHIT
GO:0051246	1990	BP	regulation of protein metabolic process	141	123.21	0.0447767	0.0447767	MDFI,EIF4EBP1,BBC3,FEM1A,RPS9,BAD,NCK2,HES1,CAMK1,EIF3G,NXN,MAP2K2,BMP4,BCL2L12,FBLN1,MGMT,PKMYT1,PIM1,STRA13,PRKAR1B,CACTIN,UBQLN4,ZBTB17,MAD2L2,TP53,SOX9,PCOLCE,AXIN1,AKT1,THY1,PIAS4,PTX3,PSRC1,BAX,NELL1,TFAP4,MTA1,CCDC23,DACT1,NTF3,RPL38,FOXO3,RAP2B,SFRP2,ADCY3,CDK2AP1,CRLF1,RAB1B,NUP62,LPAR2,EIF3F,NSMF,GREM1,CDC37,ILK,RPS5,DVL2,NLE1,GAS1,SNW1,MMP14,ADCYAP1,UBA52,SERPINH1,RPS4X,MAP2K7,WNT5A,RA…	204	214.73	0.806301	0.870851	MAP3K15,INHA,CYFIP2,INSR,LRRK2,UHMK1,HRSP12,APOE,SERPINA12,CCNYL2,ARR3,GRM1,SERPINA5,PZP,SPINK13,IGF1R,ASXL2,CR1,COL4A3,IDE,PSMA6P1,BIRC7,IKBKAP,DHCR24,FRS2,CST2,SOAT1,SERPINF2,ITGAV,SERPINA6,JAK2,FLT1,F12,AGT,C4BPA,CREBL2,MAP3K2,PROX1,PRLR,DNAJB9,KAT2B,KNG1,HMGCR,ERN1,DUSP5,RAPGEF4,NDFIP2,AVPI1,CPEB2,PRKAR2B,TNRC6A,NLRC4,ACE2,APOM,PRKCA,PRG4,APC,CD46,CASP9,UFL1,IBTK,SPDYA,CHRNA7,PPM1E,OGT,PDE6H,…
GO:0051233	22	CC	spindle midzone	4	1.37	0.0448941	0.0448941	RCC2,CENPV,PLK1,CTDP1	1	2.36	0.917865	0.917865	OR2A4
GO:0045165	244	BP	cell fate commitment	29	15.11	0.000564466	0.0448995	HES1,TCF3,BMP4,FKBP8,TP53,SOX9,C17orf96,AXIN1,WNT2,NTF3,SFRP2,ETV2,SMO,GAS1,GSC,WNT5A,RARA,SOX12,ZFPM1,GLI2,FZD7,LMO4,SOX2,GLI3,FGF10,CDON,NTF4,SIX2,TGFB2	9	26.33	0.999988	0.999988	FRS2,PROX1,GDF7,PAX2,IL4,IL23R,HNF1B,HIPK2,ERBB4
GO:0010470	32	BP	regulation of gastrulation	5	1.98	0.0451092	0.0451092	OSR1,SFRP2,FZD7,MAPK7,TGIF2	2	3.45	0.874136	0.874136	HNF4A,HNF1B
GO:0021696	32	BP	cerebellar cortex morphogenesis	5	1.98	0.0451092	0.0451092	SMO,GLI2,CACNA1A,GLI1,TRNP1	5	3.45	0.259302	0.259302	RORA,PROX1,USP9X,HERC1,ATP2B2
GO:0051702	32	BP	interaction with symbiont	5	1.98	0.0451092	0.0451092	TFAP4,SNW1,JUN,NCF1,CCL3	3	3.45	0.686251	0.686251	MBL2,HPN,AQP1
GO:0097300	32	BP	programmed necrotic cell death	5	1.98	0.0451092	0.0451092	TP53,BAX,ALKBH7,FADD,TRAF2	7	3.45	0.0507923	0.0507923	CYLD,CFLAR,MAP3K5,TLR3,MAPK8,TRPM7,PPIF
GO:0050657	150	BP	nucleic acid transport	15	9.29	0.0451575	0.0451575	ALYREF,THOC6,NXT1,RNPS1,NXF2B,NUP62,U2AF2,RPSA,BUD13,POM121,NPIPA1,SEC13,POM121C,CPSF1,MAGOHB	4	16.19	0.99996	0.99996	TSC1,SARNP,AGFG1,NXF5
GO:0050658	150	BP	RNA transport	15	9.29	0.0451575	0.0451575	ALYREF,THOC6,NXT1,RNPS1,NXF2B,NUP62,U2AF2,RPSA,BUD13,POM121,NPIPA1,SEC13,POM121C,CPSF1,MAGOHB	4	16.19	0.99996	0.99996	TSC1,SARNP,AGFG1,NXF5
GO:0051236	150	BP	establishment of RNA localization	15	9.29	0.0451575	0.0451575	ALYREF,THOC6,NXT1,RNPS1,NXF2B,NUP62,U2AF2,RPSA,BUD13,POM121,NPIPA1,SEC13,POM121C,CPSF1,MAGOHB	4	16.19	0.99996	0.99996	TSC1,SARNP,AGFG1,NXF5
GO:0045137	225	BP	development of primary sexual characteristics	26	13.93	0.00159942	0.0456529	COL9A3,FZD2,OSR1,BASP1,SOX9,BAX,LHX9,CBX2,FOXO3,SFRP2,ERCC1,FANCG,SMO,MMP14,ADCYAP1,WNT5A,RARA,SDC1,ZFP42,FZD7,SEMA3A,PATZ1,FRZB,CST3,ARRB2,KIT	28	24.28	0.238409	0.238409	CYP11A1,INHA,STAR,CYP17A1,NR5A1,NR0B1,AGT,HMGCS1,AFP,FGF9,IDH1,PGR,ESR2,TNFSF10,TLR3,AKAP9,ANKRD7,DACH1,MAP7,ESR1,HSD17B4,LRRC6,FZD4,ACSBG1,FZD6,BCL2L2-PABPN1,TCF21,AC007431.1
GO:0002262	125	BP	myeloid cell homeostasis	13	7.74	0.0457767	0.0457767	RPS19,BMP4,BAX,FOXO3,ETV2,HBZ,RPS6,ZFPM1,RPS14,SMAP1,JAM3,RPS24,KIT	11	13.49	0.803968	0.803968	INHA,JAK2,HIF1A,TGFBR3,SFXN1,IREB2,FLVCR1,FECH,MAFB,HIPK2,CDK6
GO:0021872	65	BP	forebrain generation of neurons	8	4.02	0.0465493	0.0465493	HES1,AXIN1,WNT5A,SEMA3A,CNTN2,GBX2,SOX2,GLI3	3	7.01	0.976693	0.976693	PROX1,RAPGEF2,ERBB4
GO:0032946	113	BP	positive regulation of mononuclear cell proliferation	12	7	0.0468996	0.0468996	NCK2,HES1,TCF3,IGFBP2,TAC1,TMIGD2,CORO1A,FGF10,FADD,ADA,CLCF1,EFNB1	10	12.19	0.790093	0.790093	GPAM,VCAM1,CD46,CD274,IL13,IL4,IL23R,HLA-DMB,TNFSF13B,IL15
GO:0031012	411	CC	extracellular matrix	54	25.66	1.66344e-07	0.0473583	EMILIN1,COL9A3,MFAP2,MMP11,BMP4,FBLN1,GPC2,ADAMTS7,EGFL7,LOXL1,PCOLCE,SMOC1,COL26A1,COL2A1,WNT2,CRISPLD2,SFRP2,CCDC80,ADAMTSL2,HAPLN3,FBN3,NTN1,ANGPTL4,ZP2,MMP14,PRSS36,WNT5A,LOXL2,COL8A2,CYR61,EMILIN3,MMP28,MFAP4,MMP17,COCH,COL18A1,APLP1,ADAMTS17,ADAMTS10,UCMA,CTHRC1,CD248,MUC5AC,MMP1,ANXA2,FGF10,CST3,CDON,MMP23B,FMOD,COL6A2,BMP1,TGFB2,LECT1	25	44.11	0.999656	0.999656	FREM2,OTOA,APOE,COL4A3,LPL,ZP1,IMPG1,COL4A4,FGF9,IL1RL1,ENTPD1,DST,TGFBR3,F3,ALPL,ENAM,SPOCK2,NTN4,USH2A,SERAC1,SERPINA1,TINAG,MMP12,ANXA2P2,COL15A1
GO:0051129	473	BP	negative regulation of cellular component organization	48	29.29	0.000507969	0.0473754	EIF4EBP1,DACT3,CNN2,BMP4,TMSB10,EPHB2,MAD2L2,PFN1,TMSB4X,AKT1,THY1,SFRP2,ERCC1,AURKB,RTN4R,RCC2,DRAXIN,LINGO1,SEMA4F,ARHGDIA,NTN1,MMP14,WNT5A,ACD,ANAPC11,CLIP3,RPL13A,SEMA3F,CORO1A,LPAR1,CDC20,CCNF,ANAPC15,CTNNBIP1,SEMA3A,LMO4,NGFR,DNMT3B,NOC2L,CTBP1,CST3,TMSB15A,PLK1,EVL,HMGB1,SET,ARHGEF1,CAPG	36	51.04	0.992545	0.992545	APOE,TBC1D4,AVIL,RUFY3,APOC1,TBX20,RNF6,TMEM67,OPA1,APC,RDX,CFLAR,PARK2,INSIG1,S1PR1,TGFBR3,ATM,PCID2,APOC4-APOC2,PBLD,DLC1,CLTC,TOM1L2,HPN,PTPRO,LYPLAL1,XAF1,PPIF,ARFGEF1,SLC35F6,RAPGEF2,PATL2,STAT1,LRRC16A,MT3,APOC2
GO:0023021	43	BP	termination of signal transduction	6	2.66	0.0477376	0.0477376	AXIN1,RGS10,RGS19,AXIN2,GRK6,ARHGEF1	4	4.64	0.696148	0.696148	ARHGEF12,SNX13,RGS8,SNX14
GO:0035666	77	BP	TRIF-dependent toll-like receptor signaling pathway	9	4.77	0.0478005	0.0478005	MAP2K2,UBA52,MAP2K7,MAPK7,JUN,DUSP7,IRF7,FADD,PPP2R5D	9	8.31	0.452865	0.452865	MAPK10,TLR3,MAPKAPK3,MAPK8,TAB3,TMED7-TICAM2,TBK1,CHUK,MEF2A
GO:0001541	54	BP	ovarian follicle development	7	3.34	0.0478229	0.0478229	BAX,FOXO3,FANCG,MMP14,ADCYAP1,ARRB2,KIT	3	5.83	0.940508	0.940508	INHA,ESR2,ESR1
GO:0007051	89	BP	spindle organization	10	5.51	0.0480873	0.0480873	MYBL2,SUN2,PSRC1,RCC1,AURKB,TUBB,KIFC1,TACC3,CEP72,HAUS1	0	9.6	1	1
GO:0061458	436	BP	reproductive system development	45	26.99	0.000525081	0.0480959	MDFI,COL9A3,FZD2,OSR1,HES1,BASP1,ERF,BMP4,SOX9,AKT1,WNT2,BAX,LHX9,FOXO3,SFRP2,ERCC1,ADM,FANCG,RARG,ROR2,ETV2,SMO,MMP14,ADCYAP1,SNAI1,RPS6,WNT5A,RARA,NOG,GLI2,SDC1,CYR61,ZFP42,FZD7,CCNF,SEMA3A,TRIM28,SOX2,PATZ1,FRZB,FGF10,CST3,ADA,ARRB2,KIT	51	47.05	0.289711	0.289711	CYP11A1,INHA,STAR,CYP17A1,MC2R,NR5A1,SLC8A1,LHX4,IGF1R,DHCR24,FRS2,NR0B1,AGT,VDR,HMGCS1,MERTK,AFP,FGF9,VCAM1,IDH1,APC,PGR,GDF7,HIF1A,ESR2,PRDX3,PLAC1,TNFSF10,LGR4,HAND1,TLR3,NCOA3,AKAP9,BIRC6,NSDHL,ANKRD7,BMP6,FEM1B,ITGB8,CYP7B1,MAP7,ESR1,HNF1B,HSD17B4,LRRC6,FZD4,ACSBG1,FZD6,BCL2L2-PABPN1,TCF21,AC007431.1
GO:0010464	42	BP	regulation of mesenchymal cell proliferation	10	2.6	0.000188831	0.0481026	BMP4,SOX9,WNT2,MYCN,PRRX2,SMO,GAS1,WNT5A,LRP5,CTNNBIP1	2	4.53	0.949944	0.949944	FGF9,STAT1
GO:0001558	321	BP	regulation of cell growth	32	19.87	0.00534184	0.0482475	DACT3,IGFBP2,CCDC85B,MAD2L2,OGFR,TP53,AKT1,PSRC1,SFRP2,DRAXIN,NET1,SEMA4F,ILK,NTN1,GAS1,MMP14,WNT5A,CYBA,CYR61,SEMA3F,CDK11B,KIF26A,SEMA3A,SERTAD3,BCAR1,PPP1R9B,H3F3B,SPHK1,FRZB,NGF,TGFB2,ING1	29	34.64	0.869072	0.869072	APOE,NPPA,AGT,ACSL4,TP53TG5,NRCAM,FXYD2,RNF6,TRPV2,PHF17,SGK1,OSGIN1,NPPB,CDKL5,ESR2,HNF4A,SGK2,HPN,GDF2,WISP3,CDHR2,WISP2,NDEL1,HYAL1,RBBP7,SOCS2,BMP10,KIAA1109,MT3
GO:0070242	21	BP	thymocyte apoptotic process	7	1.3	0.000184129	0.0482544	BBC3,BMP4,TP53,BAX,WNT5A,GLI3,ADA	1	2.27	0.909222	0.909222	HIF1A
GO:0006913	380	BP	nucleocytoplasmic transport	50	23.53	3.48097e-07	0.0491227	MDFI,DACT3,ALYREF,HES1,NFKBIL1,CAMK1,TRIP6,BMP4,THOC6,TP53,AXIN1,AKT1,NXT1,RNPS1,DACT1,SFRP2,CFL1,NXF2B,AGAP3,NUP62,U2AF2,SMO,RPSA,TONSL,LITAF,RPS15,BUD13,SMN2,FZD7,MAPK7,POLA2,AXIN2,TRIM28,JUN,RPL23,ANP32B,RBM22,CHERP,TACC3,CPSF1,SPHK1,NUTF2,GLI3,SNAI2,SOX4,NFKBIE,SIX2,SET,TGFB2,ING1	28	41	0.990909	0.990909	UHMK1,JAK2,AGT,FGF9,CYLD,TSC1,CD36,HTATIP2,TLR3,HSPA9,STRADA,PBLD,ARNTL,KPNA6,DUSP16,STRADB,MAVS,SARNP,BAMBI,DDX58,ERBB4,AHCYL1,CD27,KPNA1,EGF,AGFG1,NXF5,MT3
GO:0010952	139	BP	positive regulation of peptidase activity	14	8.61	0.0491914	0.0491914	BBC3,BAD,FBLN1,PCOLCE,BAX,TFAP4,SFRP2,MMP14,CYR61,NLRP1,ANP32B,FADD,TRAF2,HMGB1	13	15	0.747572	0.747572	CYFIP2,CR1,COL4A3,JAK2,NLRC4,CASP9,MAP3K5,HSPD1,F3,TNFSF10,DLC1,AIFM1,ASPH
GO:0051168	139	BP	nuclear export	14	8.61	0.0491914	0.0491914	ALYREF,CAMK1,THOC6,NXT1,RNPS1,NXF2B,U2AF2,RPSA,RPS15,BUD13,ANP32B,CPSF1,NUTF2,SOX4	10	15	0.94146	0.94146	UHMK1,TSC1,HSPA9,STRADA,DUSP16,STRADB,SARNP,AHCYL1,AGFG1,NXF5
GO:0044427	669	CC	chromosomal part	70	41.76	1.41262e-05	0.0494095	H1FX,HMGA1,HIC1,TCF3,SYCE1L,POLD1,H2AFX,RCOR2,STRA13,MYBL2,TP53,SUN2,PCGF2,CBX2,HMGN2,LEPREL4,MYCN,RCC1,ERCC1,CBX1,AURKB,MCM7,NSMF,TFPT,JUND,RARG,RCC2,KIF22,SNW1,ZWILCH,TONSL,RFC2,RARA,PINX1,ACD,UBE2I,H2AFY2,CHAF1A,CDK4,RING1,MTA2,CDK2,SEC13,DDX11,POLA2,CENPW,EXOSC5,TRIM28,JUN,CDCA5,TELO2,H1F0,CENPM,DNMT3B,MCM2,CENPV,H3F3B,CENPB,NCAPH,CENPT,DAXX,SNAI2,ORC1,PLK1,RAD51,TRNP1,PELP1,SUV39H1,HIST3H2A,…	25	71.8	1	1	ASXL2,CTB-89H12.4,KAT2B,NR1H4,AFF4,APC,UBR2,CLIP1,PURB,ATM,RP11-321C1.1,TTC37,ASF1A,KIF2B,NDEL1,PURA,CBX7,ESR1,STAT1,SYCE3,DYNLT3,FAM111A,L3MBTL1,CCND2,MEF2A
GO:0002009	422	BP	morphogenesis of an epithelium	55	26.13	1.24293e-07	0.0494405	FZD2,OSR1,HES1,BMP4,VASP,RSPO2,PFN1,SOX9,SEMA4C,WNT2,BAX,DACT1,MYCN,SFRP2,CFL1,ADM,PTHLH,ETV4,SCRIB,RARG,ROR2,ILK,DVL2,SMO,NTN1,MMP14,PCDH8,PTK7,WNT5A,RARA,NOG,GLI2,CYR61,LRP5,HRAS,CTNNBIP1,GATAD2A,SEMA3A,LMO4,TRIM28,GBX2,PRKX,SOX2,MSX2,KDM2B,CTHRC1,FRZB,GLI3,FGF10,SNAI2,SOX4,SIX2,NFATC4,TBX4,SOX11	46	45.53	0.494319	0.494319	FREM2,KLHL3,IGF1R,FRS2,FLT1,AGT,TBX20,CCDC39,RYR2,VDR,MPP5,OPA1,PGR,GDF7,C11orf34,HIF1A,TSC1,DNAAF1,ESR2,GZF1,MAGI2,PAX8,LGR4,HAND1,NCOA3,PAX2,SETDB2,DLC1,LIN7C,ARHGAP12,NTN4,FEM1B,GDF2,GJA1,CYP7B1,ESR1,AHI1,CRYGS,HNF1B,MMP12,STAT1,FZD6,ALDH1A2,CHUK,TCF21,EGF
GO:0008013	65	MF	beta-catenin binding	8	4.08	0.0494645	0.0494645	SOX9,AXIN1,DACT1,CARM1,CTNNBIP1,AXIN2,GLI3,PTPRU	4	7.05	0.932428	0.932428	RORA,CDH2,APC,ESR1
GO:0032432	54	CC	actin filament bundle	7	3.37	0.0496208	0.0496208	CNN2,TPM4,SEPT9,FSCN1,PDLIM7,FBLIM1,ZYX	1	5.8	0.997847	0.997847	NEBL
GO:0050768	102	BP	negative regulation of neurogenesis	20	6.32	3.66778e-06	0.0497016	HES1,EPHB2,TP53,THY1,MYCN,RTN4R,DRAXIN,LINGO1,SEMA4F,ARHGDIA,NTN1,ADCYAP1,WNT5A,NOG,SEMA3F,SEMA3A,NGFR,DLL3,ARHGEF1,SOX11	4	11.01	0.996637	0.996637	RUFY3,RNF6,RAPGEF2,MT3
GO:0042308	56	BP	negative regulation of protein import into nucleus	11	3.47	0.000550723	0.0497393	MDFI,DACT3,NFKBIL1,TRIP6,TONSL,LITAF,MAPK7,AXIN2,TACC3,SNAI2,NFKBIE	4	6.04	0.867805	0.867805	CYLD,CD36,PBLD,CD27
GO:0051251	231	BP	positive regulation of lymphocyte activation	21	14.3	0.0500571	0.0500571	BAD,NCK2,HES1,TCF3,IGFBP2,SART1,AKT1,THY1,TAC1,TMIGD2,RARA,GLI2,CORO1A,IL4R,GLI3,FGF10,FADD,TRAF2,ADA,CLCF1,EFNB1	18	24.93	0.949037	0.949037	GPAM,AP1G1,VCAM1,KLRK1,CD83,CD46,PIK3CA,HSPD1,CD274,IL13,IL4,IL23R,HLA-DMB,TNFSF13B,RICTOR,IL15,CD27,LGALS8
GO:0016859	43	MF	cis-trans isomerase activity	6	2.7	0.0502051	0.0502051	FKBP8,RPE65,FKBP10,FKBP7,FKBP9,PPIAL4C	2	4.66	0.955466	0.955466	NKTR,PPIF
GO:1902589	1817	BP	single-organism organelle organization	151	112.5	7.83549e-05	0.050262	CDC42EP5,RAC3,HMGA1,BBC3,ZNF205,BAD,CNN2,NCK2,TCF3,SYCE1L,BMP4,POLD1,TMSB10,PKMYT1,VASP,STX10,STRA13,MYBL2,DBN1,FBL,MAD2L2,PFN1,TP53,SUN2,PCGF2,TMSB4X,AXIN1,AKT1,LLGL1,PSRC1,TTYH1,AZI1,BAX,EHMT2,PRMT8,SETD8,NTF3,LEPREL4,CROCC,MAP1S,ALKBH7,CFL1,RCC1,NCAPH2,ERCC1,AURKB,TAC1,KLHL17,CNP,LIG1,SYDE1,RCC2,ALKBH4,KIF22,ILK,FSCN1,DIAPH3,FAM64A,TPGS1,SNW1,ZWILCH,PTK7,RPS6,RFC2,PINX1,ACD,ANAPC11,UBE2I,SAC3D…	133	196.06	1	1	INSR,LRRK2,TBC1D4,VCPIP1,NEBL,IGF1R,SIPA1L1,SORBS2,ASXL2,PPP1R9A,CTB-89H12.4,MYBPC3,AVIL,AQP2,FIGN,CLOCK,PEX3,SERPINF2,PHACTR1,SYNE1,SAR1B,JAK2,TMEM27,ACBD5,STX17,PROX1,CLRN1,KAT2B,TUBE1,EZH1,BBS2,TMEM67,KDM4E,PRKCA,SEC16B,OPA1,APC,UBR2,CYLD,ELK4,RDX,PHF17,PPM1E,OGT,LONP2,CFLAR,PARK2,ASH1L,RP11-159D12.9,INSIG1,CLIP1,DST,S1PR1,ATM,TSC1,RP11-321C1.1,OR2A4,TNIK,NCOA2,PEX5L,ATXN7,JMY,USP9X,NCOA3,PCID…
GO:0010656	23	BP	negative regulation of muscle cell apoptotic process	4	1.42	0.0504692	0.0504692	SFRP2,ILK,ADCYAP1,ARRB2	2	2.48	0.726558	0.726558	IGF1R,HMGCR
GO:1900408	23	BP	negative regulation of cellular response to oxidative stress	4	1.42	0.0504692	0.0504692	PYCR1,AKT1,MAPK7,ATF4	5	2.48	0.0944891	0.0944891	LRRK2,NME5,PARK2,HIF1A,SOD2
GO:1902883	23	BP	negative regulation of response to oxidative stress	4	1.42	0.0504692	0.0504692	PYCR1,AKT1,MAPK7,ATF4	5	2.48	0.0944891	0.0944891	LRRK2,NME5,PARK2,HIF1A,SOD2
GO:0000387	33	BP	spliceosomal snRNP assembly	5	2.04	0.0505618	0.0505618	PRPF31,SART1,SNRPD2,SMN2,SRSF12	0	3.56	1	1
GO:0010092	33	BP	specification of organ identity	5	2.04	0.0505618	0.0505618	BMP4,WNT2,AXIN2,GLI3,FGF10	3	3.56	0.706541	0.706541	FRS2,PAX8,PAX2
GO:0045930	33	BP	negative regulation of mitotic cell cycle	5	2.04	0.0505618	0.0505618	AURKB,SCRIB,DGKZ,NLE1,GAS1	2	3.56	0.884949	0.884949	FAM5B,ATM
GO:0034614	102	BP	cellular response to reactive oxygen species	11	6.32	0.0506324	0.0506324	PYCR1,CRYGD,PCGF2,AGAP3,NET1,MAPK7,APEX1,CDK2,SPHK1,CST3,TRAF2	16	11.01	0.0801351	0.0801351	LRRK2,SLC8A1,GPX3,MAP3K5,PRDX3,SOD2,CD36,PAX2,MAPK8,TPO,PPIF,CAT,ARG1,AQP1,MT3,FOXO1
GO:0003729	113	MF	mRNA binding	12	7.08	0.0506917	0.0506917	RPL35,RPS3,RNPS1,RPS2,RPS13,RPS5,RARA,RPS14,HNRNPAB,ZFP36L1,CPSF1,SERBP1	8	12.26	0.933104	0.933104	CPEB2,ACO1,PURB,RC3H1,IREB2,AUH,FECH,CPEB3
GO:0090102	36	BP	cochlea development	11	2.23	6.93957e-06	0.0507423	FZD2,HES1,GABRA5,SOX9,DVL2,PTK7,WNT5A,GLI2,SLITRK6,CTHRC1,FRZB	3	3.88	0.761349	0.761349	PAX2,HPN,ATP2B2
GO:0010463	50	BP	mesenchymal cell proliferation	11	3.1	0.000194176	0.0508522	OSR1,BMP4,SOX9,WNT2,MYCN,PRRX2,SMO,GAS1,WNT5A,LRP5,CTNNBIP1	2	5.4	0.976776	0.976776	FGF9,STAT1
GO:0060071	29	BP	Wnt signaling pathway, planar cell polarity pathway	8	1.8	0.000279939	0.0510703	FZD2,DACT1,SFRP2,ROR2,DVL2,PTK7,WNT5A,CTHRC1	2	3.13	0.835848	0.835848	MAGI2,FZD6
GO:0009798	90	BP	axis specification	10	5.57	0.0512357	0.0512357	MDFI,BASP1,BMP4,ARMC4,AXIN1,WNT5A,LRP5,AXIN2,FGF10,SIX2	6	9.71	0.932918	0.932918	FRS2,APC,SETDB2,TTC8,TDGF1,AHI1
GO:0016048	14	BP	detection of temperature stimulus	3	0.87	0.0515923	0.0515923	NGFR,NR2F6,ARRB2	0	1.51	1	1
GO:0033599	14	BP	regulation of mammary gland epithelial cell proliferation	3	0.87	0.0515923	0.0515923	BAX,ETV4,ZNF703	0	1.51	1	1
GO:0035886	14	BP	vascular smooth muscle cell differentiation	3	0.87	0.0515923	0.0515923	HES1,ADM,RAMP2	0	1.51	1	1
GO:0051383	14	BP	kinetochore organization	3	0.87	0.0515923	0.0515923	STRA13,CENPW,CENPT	0	1.51	1	1
GO:0060009	14	BP	Sertoli cell development	3	0.87	0.0515923	0.0515923	SOX9,SDC1,CST3	3	1.51	0.186161	0.186161	AKAP9,MAP7,HSD17B4
GO:0060251	14	BP	regulation of glial cell proliferation	3	0.87	0.0515923	0.0515923	HES1,ADCYAP1,SOX11	0	1.51	1	1
GO:2000678	14	BP	negative regulation of transcription regulatory region DNA binding	3	0.87	0.0515923	0.0515923	MAD2L2,MSX2,SOX11	1	1.51	0.797941	0.797941	PPARA
GO:2000738	14	BP	positive regulation of stem cell differentiation	3	0.87	0.0515923	0.0515923	SOX9,SP7,TGFB2	0	1.51	1	1
GO:0007548	278	BP	sex differentiation	30	17.21	0.00216012	0.0518133	COL9A3,FZD2,OSR1,BASP1,SOX9,BAX,LHX9,CBX2,FOXO3,SFRP2,ERCC1,FANCG,ROR2,SMO,CNTFR,MMP14,ADCYAP1,WNT5A,RARA,SDC1,ZFP42,FZD7,SEMA3A,SOX2,PATZ1,FRZB,FGF10,CST3,ARRB2,KIT	37	30	0.104649	0.104649	CYP11A1,INHA,STAR,CYP17A1,NR5A1,DHCR24,NR0B1,AGT,HMGCS1,MERTK,AFP,CDKL2,FGF9,IDH1,PGR,ESR2,TNFSF10,LGR4,AMHR2,TLR3,NCOA3,AKAP9,HNF4A,ANKRD7,BMP6,DACH1,MAP7,ESR1,HNF1B,HSD17B4,LRRC6,FZD4,ACSBG1,FZD6,BCL2L2-PABPN1,TCF21,AC007431.1
GO:0021879	55	BP	forebrain neuron differentiation	7	3.41	0.0519988	0.0519988	HES1,AXIN1,WNT5A,SEMA3A,CNTN2,GBX2,SOX2	3	5.93	0.945244	0.945244	PROX1,RAPGEF2,ERBB4
GO:0048468	1810	BP	cell development	169	112.07	1.67308e-08	0.0521057	SIX5,COL9A3,RAC3,DACT3,MFAP2,GDF5,FZD2,TSKU,DND1,BAD,OSR1,NCK2,HES1,RPS19,GPR124,TCF3,CAMK1,BASP1,MAP2K2,SLITRK3,BMP4,ZNF358,CDH11,ID3,VASP,DBN1,PALM,EPHB2,MAD2L2,KCNQ2,TP53,SULF2,GABRA5,SOX9,AXIN1,AKT1,THY1,LLGL1,COL2A1,WNT2,MED30,BAX,EPHB3,VPS72,EHMT2,LHX9,DACT1,EFNA2,NTF3,TNFRSF21,FOXO3,MYCN,SFRP2,MAP1S,CFL1,ERCC1,RPE65,RTN4R,ADM,FANCG,CNP,NSMF,PHGDH,PTHLH,ETV4,GREM1,CACNB3,SCRIB,JUND,RARG,RCC…	146	195.3	0.999983	0.999983	GNAT2,MCF2,STAR,CACNA1D,LRRK2,FAM5B,UHMK1,RASGRF1,APOE,SLC8A1,LHX4,NEBL,IGF1R,CDH2,SIPA1L1,PRSS42,COL4A3,PPP1R9A,MYBPC3,AVIL,RUFY3,CACNB2,PDE6C,FRS2,CLOCK,PAQR5,ITGAV,JAK2,TMEM106B,DNER,MAN2A1,AGT,ACSL4,PROX1,CLRN1,NME5,ACSL6,ARHGEF12,NRCAM,DGKG,VDR,MERTK,COL4A4,RNF6,MPP5,FHL2,BBS2,AFF4,TRPV2,POPDC2,APC,CASP9,GPR98,RDX,PGR,CFLAR,UCHL1,NFASC,KCNJ10,GDF7,RP11-159D12.9,NPTX1,DST,HIF1A,BTBD3,TGFBR3,A…
GO:2000146	166	BP	negative regulation of cell motility	16	10.28	0.0522419	0.0522419	CNN2,EGFL7,THY1,CCDC23,RAP2B,SFRP2,GREM1,ILK,NBL1,NOG,MMP28,APEX1,SEMA3A,ADA,EVL,PTPRU	11	17.91	0.975343	0.975343	APOE,ABHD6,GCSAM,TGFBR3,MAGI2,MIA3,PBLD,DLC1,GDF2,DACH1,BMP10
GO:0048168	44	BP	regulation of neuronal synaptic plasticity	6	2.72	0.052504	0.052504	DBN1,EPHB2,NSMF,HRAS,CNTN2,KIT	6	4.75	0.336989	0.336989	STAR,RASGRF1,APOE,AGT,KCNJ10,SYP
GO:0000987	177	MF	core promoter proximal region sequence-specific DNA binding	17	11.1	0.0525507	0.0525507	TCF3,MYBL2,TFAP4,RP13-638C3.4,ETV4,ETV2,FOXP4,NKX3-2,MTA2,MKX,OTX1,MSX2,AKNA,ATF4,GLI3,SOX10,NFATC4	12	19.2	0.975563	0.975563	CLOCK,PPARA,PGR,ETV1,GZF1,PAX2,MYBL1,ESR1,STAT1,CARF,NR6A1,MEF2A
GO:0097458	910	CC	neuron part	69	56.81	0.0527982	0.0527982	RAC3,FZD2,BASP1,LRRC4B,DBN1,PALM,EPHB2,DPF1,RPL28,KCNQ2,GABRA5,THY1,LLGL1,EPHB3,CNIH2,EFNA2,TNFRSF21,MAP1S,STRN4,TAC1,KLHL17,NSMF,GUCA1A,SYDE1,SCRIB,STX1A,ILK,TSHZ3,SMO,RGS10,TPGS1,ADCYAP1,PCDH8,KCNA1,RPS6,KISS1,RARA,UBE2I,CYBA,BOC,CACNA1A,RBFOX3,PIAS3,UBXN1,FZD7,LPAR1,ELFN1,LPHN1,MARK4,SEMA3A,CNTN2,PPP1R9B,MPST,NGFR,RIMS4,SPHK1,ATF4,RIN1,NCF1,BAIAP2,FADD,SV2A,CST3,ADA,ACTN1,TGFB2,ARRB2,PRKCG,POL…	120	97.67	0.00946523	0.111339	GNAT2,CPEB4,CYP11A1,INHA,ARFGEF2,ALDOC,CYFIP2,STAR,CYP17A1,LRRK2,RDH12,UHMK1,RASGRF1,AAK1,APOE,ARR3,GRM1,SNCG,SLC1A2,MYL7,AGRP,IGF1R,SIPA1L1,PPP1R9A,PCDH15,AVIL,RUFY3,CRHBP,SLC1A4,RIMS2,AQP11,DNER,ACSL4,ATP1A3,OPN1SW,NRCAM,GABARAPL1,MERTK,RNF6,BSN,PRKAR2B,TRPV2,PRKCA,OPA1,APC,CHRNA7,SCN1A,ABAT,DNM3,UCHL1,NFASC,PARK2,GRM6,NPTX1,ADCY10,DST,PCLO,TSC1,CALB1,CDKL5,TRPV1,EXOC8,RDH11,MAGI2,PDC,PEX5L,KIF…
GO:0043069	702	BP	negative regulation of programmed cell death	61	43.46	0.00451401	0.0533036	GDF5,BAD,OSR1,DDAH2,BMP4,FKBP8,THOC6,PIM1,TP53,GABRA5,SOX9,AKT1,BAX,NTF3,SFRP2,CFL1,CRLF1,AURKB,NUP62,TNFRSF10D,RARG,DRAXIN,ARHGDIA,ILK,SMO,GAS1,ANGPTL4,CNTFR,ADCYAP1,UBA52,RPS6,WNT5A,RARA,CACNA1A,CYR61,NKX3-2,MAPK7,ID1,HRAS,JUN,PIM3,NGFR,MSX2,KDM2B,NOC2L,IRF7,RAMP2,SPHK1,GLI3,FADD,SOX10,SNAI2,PLK1,TRAF2,ADA,NGF,SET,CLCF1,ARRB2,PRKCG,KIT	83	75.75	0.199213	0.199213	CPEB4,STAR,APOE,PDK4,LHX4,IGF1R,NAT8,PSMA6P1,BIRC7,DOCK8,DHCR24,GCLM,GPAM,JAK2,SLC46A2,AGT,PRLR,HMGCR,TIAF1,DHRS2,FHL2,PRKCA,APC,CFLAR,PIK3CA,PARK2,HIF1A,PSMA2,TAX1BP1,OXR1,CTH,PRDX3,HSPD1,SOD2,POR,HTATIP2,PAX8,UBE2V1,EIF2AK2,PCID2,HSPA9,LIG4,BIRC6,PAX2,PRKAA2,MAPK8,POU3F3,CARD14,IL4,TDGF1,PKHD1,HPN,FMN2,AMIGO2,FGG,CLN8,NPY5R,PPIF,MDM4,SOCS2,AHI1,HNF1B,HIPK2,ERBB4,CAT,PSMA2,PRAME,KIAA0391,SLC40A1…
GO:0048029	66	MF	monosaccharide binding	8	4.14	0.0533359	0.0533359	LEPREL2,RPIA,COLEC12,PLOD1,OGFOD3,FUOM,PGLS,TALDO1	9	7.16	0.284719	0.904281	CLEC4M,ALDOB,MBL2,PHYH,COLEC11,COLEC10,MANBA,SELP,IGF2R
GO:0043393	128	BP	regulation of protein binding	17	7.93	0.00232427	0.0533676	CAMK1,BMP4,BAX,PRMT8,AURKB,NOG,ZFPM1,CARM1,AES,DUT,CTNNBIP1,CTHRC1,CDON,PLK1,TRAF4,TRAF2,ARRB2	11	13.81	0.827602	0.827602	LRRK2,ATR,PPARA,TGFBR3,MAPK8,PLCL2,BAMBI,RAPGEF2,HIPK2,SPAG9,ADRB2
GO:0031985	90	CC	Golgi cisterna	10	5.62	0.0536369	0.0536369	B4GALNT4,AP4M1,B4GALT2,LLGL1,B3GALT6,ST6GAL2,RAB34,ST3GAL2,GAL3ST3,TMED3	12	9.66	0.256145	0.256145	SAR1B,FUT6,MOB4,GOLGA1,ACPP,GOLGA8I,SGMS1,ABO,SORT1,ST3GAL1,ST3GAL4,GAL3ST2
GO:0002062	88	BP	chondrocyte differentiation	20	5.45	3.10141e-07	0.0537122	CYTL1,GDF5,OSR1,BMP4,ADAMTS7,SULF2,SOX9,COL2A1,SFRP2,PTHLH,RARG,SERPINH1,GLI2,LOXL2,NKX3-2,AXIN2,MSX2,GLI3,SNAI2,SIX2	5	9.5	0.967406	0.967406	FGF9,PRKCA,POR,MIA3,BMP6
GO:0000165	598	BP	MAPK cascade	47	37.03	0.0543631	0.0543631	MDFI,CDC42EP5,MAP2K2,BMP4,SOX9,AXIN1,AKT1,SEMA4C,DACT1,NTF3,SFRP2,NUP62,LPAR2,ROR2,ILK,DVL2,ADCYAP1,UBA52,NENF,MAP2K7,KISS1,WNT5A,RARA,CYR61,SHC1,FZD7,LPAR1,MAPK7,ID1,HRAS,SORBS3,BMPER,JUN,DUSP7,SOX2,FGF10,CDON,DAXX,TRAF4,TRAF2,CCL3,PPP2R5D,NGF,ADRB3,TGFB2,ARRB2,KIT	72	64.53	0.173847	0.173847	MAP3K15,FGF12,INSR,LRRK2,APOE,NLK,GRM1,IGF1R,CDH2,BIRC7,FRS2,SERPINF2,ITGAV,JAK2,FLT1,AGT,KL,MAP3K2,HMGCR,DUSP5,GAREM,FGF9,AVPI1,PRKCA,APC,CHRNA7,PDE6H,UCHL1,MAPK10,NOX1,MAP3K5,TNIK,CD36,TAOK1,EIF2AK2,TLR3,MAPKAPK3,MAPK4,DUSP9,MAPK8,MAP3K9,KIDINS220,TDGF1,CYSLTR2,PKHD1,TAB3,DUSP16,STRADB,ITGA1,FGG,MUC20,PRR5-ARHGAP8,ARHGEF6,TLR6,RAPGEF2,MAP4K3,HIPK2,ERBB4,NPHS1,ARHGAP8,FZD4,FKTN,CD27,SPAG9,HIPK3,…
GO:0050870	180	BP	positive regulation of T cell activation	17	11.14	0.0543982	0.0543982	BAD,NCK2,HES1,IGFBP2,SART1,AKT1,THY1,TMIGD2,RARA,GLI2,CORO1A,IL4R,GLI3,FADD,TRAF2,ADA,EFNB1	15	19.42	0.885974	0.885974	GPAM,VCAM1,KLRK1,CD83,CD46,PIK3CA,HSPD1,CD274,IL4,IL23R,HLA-DMB,TNFSF13B,RICTOR,IL15,LGALS8
GO:0072091	84	BP	regulation of stem cell proliferation	17	5.2	1.25027e-05	0.0546277	BMP4,TP53,SOX9,WNT2,MYCN,PRRX2,SMO,GAS1,WNT5A,LRP5,CTNNBIP1,SOX2,GLI3,SOX10,SNAI2,NGF,SOX11	6	9.06	0.901989	0.901989	LRRK2,FGF9,HIF1A,EIF2AK2,N4BP2L2,STAT1
GO:0001085	90	MF	RNA polymerase II transcription factor binding	10	5.64	0.0548823	0.0548823	MAD2L2,TP53,MTA1,ERCC1,GSC,ZFPM1,MTA2,MKX,JUN,NHLH2	8	9.76	0.773538	0.773538	PPARA,TBX20,BBS2,HNF4A,BBS1,TTC8,HIPK2,MEF2A
GO:0032947	55	MF	protein complex scaffold	7	3.45	0.0549392	0.0549392	NCK2,MAP2K2,AXIN1,NUP62,KLHL17,TELO2,ARRB2	3	5.97	0.946579	0.946579	ROPN1B,MAGI2,AKAP9
GO:0048306	55	MF	calcium-dependent protein binding	7	3.45	0.0549392	0.0549392	RAC3,NSMF,SYT6,STX1A,RBM22,ANXA2,S100A11	7	5.97	0.387565	0.387565	TNNI3,MASP2,MBL2,FCN2,ALG2,SELP,ANXA7
GO:0031401	861	BP	positive regulation of protein modification process	65	53.31	0.0549484	0.0549484	MDFI,HES1,CAMK1,MAP2K2,BMP4,PIM1,STRA13,PRKAR1B,ZBTB17,MAD2L2,TP53,SOX9,AXIN1,AKT1,PIAS4,PSRC1,MTA1,NTF3,RAP2B,SFRP2,ADCY3,CDK2AP1,CRLF1,LPAR2,NSMF,GREM1,ILK,DVL2,SNW1,ADCYAP1,UBA52,MAP2K7,WNT5A,HDGF,ANAPC11,CLIP3,PIAS3,CYR61,SHC1,LPAR1,CDC20,DDX11,HRAS,AXIN2,DNMT3B,HSPBP1,FIZ1,SPHK1,CTBP1,ATF4,ANXA2,FGF10,CDON,DAXX,SNAI2,PLK1,TRAF4,TRAF2,SOX4,NGF,UBE2S,CLCF1,TGFB2,ARRB2,KIT	83	92.9	0.881026	0.881026	MAP3K15,INSR,LRRK2,GRM1,ASXL2,PSMA6P1,BIRC7,FRS2,JAK2,FLT1,AGT,CREBL2,MAP3K2,PROX1,PRLR,DNAJB9,ERN1,NDFIP2,AVPI1,PRKAR2B,PRKCA,SPDYA,CHRNA7,OGT,PDE6H,PIK3CA,PARK2,GDF7,MAPK10,PSMA2,C3,MAP3K5,TNIK,CD36,IL13,EIF2AK2,TLR3,MAPKAPK3,STRADA,DLC1,CARD14,BMP6,IL4,MAP3K9,KIDINS220,TDGF1,IL23R,TAB3,STRADB,GDF2,DNAJC3,ITGA1,MAVS,MUC20,CACUL1,ARFGEF1,TLR6,RAPGEF2,TBK1,FAM129A,HIPK2,ERBB4,BMP10,PSMA2,EDEM1,KI…
GO:0034399	115	CC	nuclear periphery	12	7.18	0.0551515	0.0551515	LMNB2,TP53,PIAS4,CFL1,NSMF,SNW1,PHF5A,CENPW,LMNB1,ZNF703,ATF4,SUV39H1	7	12.34	0.969772	0.969772	PSMA6P1,FIGN,JAK2,RNASEL,ATXN7,ARFGEF1,KIAA0391
GO:0070665	116	BP	positive regulation of leukocyte proliferation	12	7.18	0.0553174	0.0553174	NCK2,HES1,TCF3,IGFBP2,TAC1,TMIGD2,CORO1A,FGF10,FADD,ADA,CLCF1,EFNB1	10	12.52	0.815972	0.815972	GPAM,VCAM1,CD46,CD274,IL13,IL4,IL23R,HLA-DMB,TNFSF13B,IL15
GO:0044344	207	BP	cellular response to fibroblast growth factor stimulus	19	12.82	0.0555802	0.0555802	BAD,MAP2K2,PRKAR1B,SULF2,AKT1,FOXO3,ADCY3,UBA52,WNT5A,NOG,FRS3,SHC1,HRAS,NGFR,FGF10,SNAI2,RPS6KB2,PRKCG,KIT	28	22.34	0.123744	0.123744	CYP11A1,FGF12,STAR,ITPR2,FRS2,KL,ITPR1,FGF9,PRKAR2B,TNRC6A,PRKCA,CASP9,PIK3CA,NRG4,TDGF1,LRIT3,PHLPP1,TNRC6B,HYAL1,PHLPP2,FOXO4,ERBB4,RICTOR,AGO1,CHUK,EGF,PRKAR2A,FOXO1
GO:0010948	261	BP	negative regulation of cell cycle process	23	16.16	0.0557987	0.0557987	BMP4,MAD2L2,TP53,TFAP4,DACT1,AURKB,DGKZ,ZWILCH,UBA52,RPS6,ANAPC11,CDK4,PRCC,CDC20,CCNF,ANAPC15,CDK2,HRAS,RPL24,FGF10,PLK1,SOX4,SOX11	16	28.16	0.996804	0.996804	PSMA6P1,TMEM67,ZNF655,APC,PHF17,PSMA2,ATM,PCID2,TOM1L2,SLFN11,MDM4,FOXO4,PSMA2,KIAA0391,PSMD6,PSMD12
GO:0003156	34	BP	regulation of organ formation	5	2.11	0.0563833	0.0563833	HES1,BMP4,WNT2,WNT5A,FGF10	1	3.67	0.979479	0.979479	FRS2
GO:0031128	34	BP	developmental induction	5	2.11	0.0563833	0.0563833	BMP4,SOX9,WNT2,SOX2,FGF10	2	3.67	0.894895	0.894895	FRS2,HIPK2
GO:0033260	34	BP	nuclear cell cycle DNA replication	5	2.11	0.0563833	0.0563833	POLD1,LIG1,CDT1,RFC2,POLA2	0	3.67	1	1
GO:0051057	34	BP	positive regulation of small GTPase mediated signal transduction	5	2.11	0.0563833	0.0563833	LPAR2,LPAR1,HRAS,FGF10,CDON	1	3.67	0.979479	0.979479	RASGRF1
GO:0072577	34	BP	endothelial cell apoptotic process	5	2.11	0.0563833	0.0563833	ANGPTL4,MAPK7,COL18A1,CD248,RAMP2	2	3.67	0.894895	0.894895	COL4A3,FGG
GO:0051289	56	BP	protein homotetramerization	7	3.47	0.0563968	0.0563968	DCTPP1,VASP,TK1,IMPDH2,SHMT2,THG1L,EVL	11	6.04	0.0348762	0.0348762	ALDOC,DPYS,ACACB,GPX3,IDE,GLS,DECR1,KCNJ10,CTH,SOD2,CAT
GO:0071695	56	BP	anatomical structure maturation	7	3.47	0.0563968	0.0563968	AKT1,GREM1,BARX2,CACNA1A,MSX2,LYL1,TGFB2	5	6.04	0.736426	0.736426	ASXL2,S1PR1,PAX2,MYO5A,ALDH1A2
GO:0001701	358	BP	in utero embryonic development	30	22.17	0.056622	0.056622	MDFI,ENDOG,HES1,ERF,TP53,PCGF2,AXIN1,AKT1,WNT2,XAB2,ADM,ETV2,TSHZ3,SMO,NLE1,SNAI1,APBA3,EPN2,NOG,GLI2,CYR61,ZFP42,BTF3,GATAD2A,TRIM28,GLI3,SOX10,ADA,RCN1,EPN1	29	38.63	0.963769	0.963769	SLC8A1,MAN2A1,UBR3,VCAM1,ZIM2,MKL2,SLC30A1,HIF1A,TGFBR3,PLAC1,APOB,HAND1,USP9X,NCOA3,KIF3A,LIG4,BIRC6,TTN,NSDHL,HCN4,ICMT,KIDINS220,TDGF1,FLVCR1,GJA1,PEG3,NDEL1,COL4A3BP,HNF1B
GO:0043254	248	BP	regulation of protein complex assembly	22	15.35	0.0569484	0.0569484	CDC42EP5,EIF4EBP1,BBC3,NCK2,TMSB10,VASP,PFN1,TP53,TMSB4X,PSRC1,BAX,CLIP3,CORO1A,CTNNBIP1,LMO4,FBLIM1,SPIDR,TMSB15A,EVL,BMF,HMGB1,CAPG	18	26.76	0.976951	0.976951	IDE,AVIL,TMEM27,TBX20,APC,RDX,INSIG1,CLIP1,JMY,EIF2AK2,XAF1,ARFGEF1,HNF1B,SELP,NPHS1,RICTOR,NAPB,LRRC16A
GO:0035567	39	BP	non-canonical Wnt signaling pathway	9	2.41	0.00050532	0.0570002	FZD2,DACT1,SFRP2,ROR2,DVL2,PTK7,WNT5A,FZD7,CTHRC1	3	4.21	0.807549	0.807549	MAGI2,FZD4,FZD6
GO:0022607	1910	BP	cellular component assembly	159	118.26	4.48491e-05	0.0570939	CDC42EP5,H1FX,RAC3,EIF4EBP1,HMGA1,BBC3,KCTD17,BAD,SF3A2,NCK2,HES1,RPS19,EIF3G,TRIP6,SYCE1L,H2AFX,CDH11,ARMC4,TUBA1A,DCTPP1,TMSB10,VASP,STRA13,NUBP2,PRPF31,LRRC4B,MYBL2,C12orf44,PALM,EPHB2,PFN1,CDC34,TP53,SOX9,TK1,TMSB4X,AXIN1,SART1,THY1,LLGL1,PSRC1,TTYH1,BAX,EPHB3,EHMT2,NAP1L6,TFAP4,LEPREL4,RPL38,MTSS1L,KCTD15,RCC1,TUBB2B,SEPT9,IMPDH2,AURKB,SNRPD2,TAC1,EIF3F,SSBP3,SYDE1,GREM1,KCNF1,RCC2,ILK,FSCN1…	180	206.09	0.982869	0.993841	ABCA1,ALDOC,INSR,SPATA13,DPYS,EHD3,APOE,CLDN20,RAB3IP,ACACB,GPX3,ALDOB,VCPIP1,NEBL,IGF1R,CDH2,MYBPC3,IDE,PLN,AVIL,RIC3,IKBKAP,GLS,SOAT1,SERPINF2,PHACTR1,AQP11,SAR1B,JAK2,TMEM27,DNER,CDH4,APOC1,DECR1,TBX20,PROX1,CLRN1,PRLR,NME5,CCDC39,CLDN12,HMGCR,NRCAM,CLGN,ACAT1,TUBE1,ATG2B,MPP5,EPS15,KCNA4,REPS2,NLRC4,BBS2,TMEM67,PIK3C3,APOM,KCTD19,PRKCA,SEC16B,APC,NAPG,RDX,ATP6V1D,PPM1E,CFLAR,DNM3,NFASC,KCNJ10…
GO:0001159	179	MF	core promoter proximal region DNA binding	17	11.22	0.0572543	0.0572543	TCF3,MYBL2,TFAP4,RP13-638C3.4,ETV4,ETV2,FOXP4,NKX3-2,MTA2,MKX,OTX1,MSX2,AKNA,ATF4,GLI3,SOX10,NFATC4	12	19.41	0.97819	0.97819	CLOCK,PPARA,PGR,ETV1,GZF1,PAX2,MYBL1,ESR1,STAT1,CARF,NR6A1,MEF2A
GO:0060711	45	BP	labyrinthine layer development	6	2.79	0.0575496	0.0575496	HES1,ERF,AKT1,WNT2,ADM,CYR61	4	4.86	0.730194	0.730194	VCAM1,NCOA3,BIRC6,NSDHL
GO:0000793	178	CC	condensed chromosome	22	11.11	0.00168005	0.0575821	SYCE1L,H2AFX,STRA13,SUN2,LEPREL4,RCC1,AURKB,ZWILCH,PINX1,UBE2I,RRS1,CDK2,CENPW,CDCA5,CENPM,CENPV,NCAPH,CENPT,PLK1,HMGB1,RAD51,SUV39H1	9	19.1	0.997651	0.997651	CTB-89H12.4,RP11-321C1.1,LIG4,TTN,KIF2B,NDEL1,SYCE3,DYNLT3,L3MBTL1
GO:0006298	24	BP	mismatch repair	4	1.49	0.0577071	0.0577071	RNASEH2A,AXIN2,MUTYH,PRKCG	0	2.59	1	1
GO:0007214	24	BP	gamma-aminobutyric acid signaling pathway	4	1.49	0.0577071	0.0577071	GABRA5,CACNA1A,ATF4,GABRA3	4	2.59	0.25615	0.25615	GABRR2,GABRA4,PLCL2,CACNB4
GO:0032201	24	BP	telomere maintenance via semi-conservative replication	4	1.49	0.0577071	0.0577071	POLD1,LIG1,RFC2,POLA2	0	2.59	1	1
GO:0032897	24	BP	negative regulation of viral transcription	4	1.49	0.0577071	0.0577071	IFITM3,TFAP4,JUN,CCL3	0	2.59	1	1
GO:0043278	24	BP	response to morphine	4	1.49	0.0577071	0.0577071	TAC1,PPP1R9B,ADA,PRKCG	0	2.59	1	1
GO:0045747	24	BP	positive regulation of Notch signaling pathway	4	1.49	0.0577071	0.0577071	HES1,SOX2,FGF10,KIT	1	2.59	0.935583	0.935583	AAK1
GO:0060706	24	BP	cell differentiation involved in embryonic placenta development	4	1.49	0.0577071	0.0577071	MDFI,ERF,AKT1,SNAI1	1	2.59	0.935583	0.935583	HAND1
GO:0001756	68	BP	somitogenesis	8	4.21	0.0581238	0.0581238	TP53,AXIN1,SFRP2,ROR2,PCDH8,WNT5A,AXIN2,DLL3	2	7.34	0.996133	0.996133	ATM,TTN
GO:0044451	654	CC	nucleoplasm part	54	40.83	0.0214941	0.0582588	ALYREF,BASP1,C1orf86,THOC6,STRA13,PRPF31,FBL,NHP2,ZNF768,TP53,NELFA,PCGF2,SART1,NXT1,MED30,PIAS4,POLR2I,RNPS1,MTA1,NXF2B,ERCC1,FANCG,U2AF2,SNW1,POLR2E,TONSL,UBE2I,H2AFY2,GLI2,BRD1,SMN2,PHF5A,RING1,MAPK7,MTA2,APEX1,CDK2,WDR5,PAGR1,ATXN7L3,CCDC101,GATAD2A,MRGBP,PRPF19,CPSF1,TCEA2,GLI3,DAXX,FANCE,CPSF4,RAD51,PELP1,POLR2M,WRAP53	26	70.19	1	1	CTB-89H12.4,ATR,WDFY3,IKBKAP,KANSL1L,KAT2B,RNF6,EZH1,AFF4,PHF17,OGT,CCNT1,ARNTL,KMT2C,CREBRF,TP53INP2,CIITA,SARNP,RBBP7,AFF1,HIPK2,MYO6,HSPB7,HIPK3,MED23,PPARGC1A
GO:0002756	80	BP	MyD88-independent toll-like receptor signaling pathway	9	4.95	0.0584754	0.0584754	MAP2K2,UBA52,MAP2K7,MAPK7,JUN,DUSP7,IRF7,FADD,PPP2R5D	10	8.63	0.361114	0.361114	MAPK10,TLR3,MAPKAPK3,MAPK8,TAB3,TMED7-TICAM2,TNIP3,TBK1,CHUK,MEF2A
GO:0051248	616	BP	negative regulation of protein metabolic process	48	38.14	0.0588472	0.0588472	EIF4EBP1,NXN,BMP4,BCL2L12,PRKAR1B,CACTIN,MAD2L2,AXIN1,AKT1,THY1,PTX3,BAX,NELL1,TFAP4,CCDC23,NTF3,SFRP2,NUP62,GREM1,ILK,GAS1,UBA52,RARA,HMG20B,ANAPC11,BANP,NOG,ZFPM1,RPL13A,UBXN1,CDC20,LRP5,LAG3,JUN,DUSP7,DNMT3B,NOC2L,CTBP1,PRKRIP1,CST3,DDIT4,PLK1,SOX4,BACE2,SET,PDCL3,ARRB2,PRKCG	62	66.47	0.741719	0.741719	INHA,LRRK2,APOE,SERPINA5,IGF1R,CR1,IDE,PSMA6P1,SERPINF2,ITGAV,C4BPA,KAT2B,KNG1,HMGCR,DUSP5,CPEB2,PRKAR2B,TNRC6A,APOM,PRKCA,PRG4,APC,CD46,UFL1,IBTK,PPM1E,OGT,UCHL1,PARK2,PSMA2,TSC1,EIF2AK2,FHIT,GPD1L,PBLD,DUSP9,IREB2,KLF15,DUSP16,FMN2,DNAJC3,CPB2,CLN8,GRIN2C,MGEA5,PURA,MDM4,PATL2,FAM129A,CPEB3,SH3BP5,PSMA2,FABP4,KIAA0391,AGO1,EDNRB,PSMD6,WNK1,HIPK3,PRKAR2A,PSMD12,RNF128
GO:0031593	34	MF	polyubiquitin binding	5	2.13	0.0589065	0.0589065	C1orf86,UBQLN4,AGAP3,FAM175A,UBXN1	5	3.69	0.306506	0.306506	DZIP3,EPS15,OPTN,TNIP3,BRE
GO:0043073	24	CC	germ cell nucleus	4	1.5	0.0591544	0.0591544	H2AFX,MARCKS,TCFL5,TRIP13	1	2.58	0.93457	0.93457	ACTL7A
GO:0051028	130	BP	mRNA transport	13	8.05	0.0592531	0.0592531	ALYREF,THOC6,RNPS1,NXF2B,NUP62,U2AF2,BUD13,POM121,NPIPA1,SEC13,POM121C,CPSF1,MAGOHB	3	14.03	0.999952	0.999952	SARNP,AGFG1,NXF5
GO:0009636	143	BP	response to toxic substance	14	8.85	0.0597031	0.0597031	ENDOG,MGMT,TP53,TK1,BAX,CNP,CDK4,SDC1,ID1,MPST,CST3,PLK1,CCL3,ADRB3	27	15.43	0.0026662	0.023019	CYP11A1,STAR,CYP17A1,MAOB,JAK2,DHRS2,CASP9,EPHX2,PARK2,SLC30A1,SLC23A1,GLYAT,SLC18A2,DDC,INMT,ALPL,PON1,CIITA,BDH1,FECH,SLC22A8,EPHX1,TRPM6,HYAL1,MARC2,ARG1,CHUK
GO:0048568	411	BP	embryonic organ development	58	25.45	3.06086e-09	0.0601477	MDFI,FZD2,OSR1,HES1,ERF,BMP4,ID3,EPHB2,TP53,SOX9,PCGF2,AXIN1,AKT1,COL2A1,WNT2,RPL38,MYCN,ERCC1,ADM,SCRIB,LRIG3,RARG,ROR2,PRRX2,DVL2,SMO,NTN1,GAS1,GSC,MMP14,SNAI1,PTK7,WNT5A,RARA,EPN2,NOG,ZFPM1,GLI2,CYR61,NKX3-2,LRP5,TRIM28,SLITRK6,GBX2,OTX1,SOX2,KDM2B,CTHRC1,GLI1,FRZB,GLI3,FGF10,ADA,SIX2,SOX11,TGFB2,EPN1,KIT	43	44.35	0.609937	0.609937	SLC8A1,ASXL2,FRS2,TBX20,PROX1,CLRN1,CCDC39,RYR2,FGF9,VCAM1,MKL2,INSIG1,HIF1A,DNAAF1,PLAC1,ATP6V1B1,PAX8,HAND1,NCOA3,SPEF2,BIRC6,PAX2,SETDB2,NSDHL,USH1G,USH1C,HPN,FLVCR1,GJA1,TPO,MAFB,HYAL1,FOXI1,AHI1,HNF1B,HIPK2,INVS,MYO6,FZD6,ALDH1A2,CLIC5,TCF21,ATP2B2
GO:0043066	693	BP	negative regulation of apoptotic process	60	42.91	0.00522047	0.0604881	GDF5,BAD,OSR1,DDAH2,BMP4,FKBP8,THOC6,PIM1,TP53,GABRA5,SOX9,AKT1,BAX,NTF3,SFRP2,CFL1,CRLF1,AURKB,NUP62,TNFRSF10D,RARG,DRAXIN,ARHGDIA,ILK,SMO,GAS1,ANGPTL4,CNTFR,ADCYAP1,UBA52,RPS6,WNT5A,RARA,CACNA1A,CYR61,NKX3-2,MAPK7,ID1,HRAS,JUN,PIM3,NGFR,MSX2,KDM2B,NOC2L,IRF7,RAMP2,SPHK1,GLI3,FADD,SOX10,SNAI2,PLK1,TRAF2,ADA,NGF,SET,CLCF1,ARRB2,PRKCG	83	74.78	0.166538	0.166538	CPEB4,STAR,APOE,PDK4,LHX4,IGF1R,NAT8,PSMA6P1,BIRC7,DOCK8,DHCR24,GCLM,GPAM,JAK2,SLC46A2,AGT,PRLR,HMGCR,TIAF1,DHRS2,FHL2,PRKCA,APC,CFLAR,PIK3CA,PARK2,HIF1A,PSMA2,TAX1BP1,OXR1,CTH,PRDX3,HSPD1,SOD2,POR,HTATIP2,PAX8,UBE2V1,EIF2AK2,PCID2,HSPA9,LIG4,BIRC6,PAX2,PRKAA2,MAPK8,POU3F3,CARD14,IL4,TDGF1,PKHD1,HPN,FMN2,AMIGO2,FGG,CLN8,NPY5R,PPIF,MDM4,SOCS2,AHI1,HNF1B,HIPK2,ERBB4,CAT,PSMA2,PRAME,KIAA0391,SLC40A1…
GO:0090175	30	BP	regulation of establishment of planar polarity	8	1.86	0.000361207	0.0610023	FZD2,DACT1,SFRP2,ROR2,DVL2,PTK7,WNT5A,CTHRC1	2	3.24	0.849653	0.849653	MAGI2,FZD6
GO:0002696	250	BP	positive regulation of leukocyte activation	22	15.48	0.0610811	0.0610811	BAD,NCK2,HES1,TCF3,IGFBP2,SART1,AKT1,THY1,TAC1,TMIGD2,WNT5A,RARA,GLI2,CORO1A,IL4R,GLI3,FGF10,FADD,TRAF2,ADA,CLCF1,EFNB1	20	26.98	0.942716	0.942716	GPAM,AP1G1,VCAM1,KLRK1,CD83,CD46,IL1RL1,PIK3CA,HSPD1,CD274,IL13,IL4,IL23R,HLA-DMB,TNFSF13B,RICTOR,IL15,CD27,LGALS8,CD226
[truncated: 6,521 more rows]

## Sheet: 1D
NMF metagene: 1 , threshold genes: 53
[truncated: 23 more rows]

## Sheet: 1E
RANK	PC1 (high)	PC1 (low)	PC2 (high)	PC2 (low)	PC3 (high)	PC3 (low)	PC4 (high)	PC4 (low)	PC5 (high)	PC5 (low)	PC6 (high)	PC6 (low)	PC7 (high)	PC7 (low)	PC8 (high)	PC8 (low)	PC9 (high)	PC9 (low)	PC10 (high)	PC10 (low)	PC11 (high)	PC11 (low)	PC12 (high)	PC12 (low)	PC13 (high)	PC13 (low)	PC14 (high)	PC14 (low)	PC15 (high)	PC15 (low)	PC16 (high)	PC16 (low)	PC17 (high)	PC17 (low)	PC18 (high)	PC18 (low)	PC19 (high)	PC19 (low)	PC20 (high)	PC20 (low)	PC21 (high)	PC21 (low)	PC22 (high)	PC22 (low)	PC23 (high)	PC23 (low)	PC24 (high)	PC24 (low)	PC25 (high)
[truncated: 1,002 more rows]
[truncated: 13 more columns]

[truncated: 5 more sheets: 1F, 1G, 1H, 1I, 1J]
