# Supplementary material for: An integrative transcriptomic atlas of organogenesis in human embryos
Source: eLife. 2016 Aug 24;5:e15657. doi: 10.7554/eLife.15657 (PMC4996651; doi:10.7554/eLife.15657)
Supplement: Supplementary file 2. — Gene details are given plus the minimum, maximum, median and standard deviation of read counts. Additionally, tissue-specificity is scored using Tau (Yanai et al., 2005) where ‘0’ is equally expressed across all organs and tissues and ‘1’ indicates absolute specificity to one site. DOI: http://dx.doi.org/10.7554/eLife.15657.015 [file elife-15657-supp2.zip]

Archive with 1 entries (1 files):
- Hanley Supplemental_Data_01_GENCODE18_Gene_ReadCounts.tsv
