# Supplementary material for: An integrative transcriptomic atlas of organogenesis in human embryos
Source: eLife. 2016 Aug 24;5:e15657. doi: 10.7554/eLife.15657 (PMC4996651; doi:10.7554/eLife.15657)
Supplement: Supplementary file 2. — Gene details are given plus the minimum, maximum, median and standard deviation of read counts. Additionally, tissue-specificity is scored using Tau (Yanai et al., 2005) where ‘0’ is equally expressed across all organs and tissues and ‘1’ indicates absolute specificity to one site. DOI: http://dx.doi.org/10.7554/eLife.15657.015 [file elife-15657-supp2.zip › Hanley Supplemental_Data_01_GENCODE18_Gene_ReadCounts.tsv]

gene_id	gene_name	chr	start	end	strand	gene_type	gene_status	name	isTF	min	max	mean	sd	tau	Brain_1	Brain_2	RPE_2	RPE_1	Palate_2	Palate_1	Thyroid_1	Thyroid_2	Lung_1	Lung_2	Stomach_1	Stomach_2	Pancreas_1	Liver_2	Liver_1	Tongue_1	Ventricle_2	Ventricle_1	Testes_2	Testes_1	Adrenal_2	Adrenal_1	Kidney_2	Kidney_1	Upper_limb_3	Upper_limb_2	Lower_limb_3	Lower_limb_2
ENSG00000000003.10	TSPAN6	chrX	99883667	99894988	-	protein_coding	KNOWN	tetraspanin 6	FALSE	1077	8820.4	3962.74	1572.54	0.57	2325	1681	5387.39	3009.69	5631.52	5406.89	4022.29	3734.02	3473	3157	2689.22	3365.99	3823.6	4374.53	3728.71	2227.22	1077	2315.81	4070.1	4967.64	3852.98	4585.78	8820.4	6279.29	3650.97	4071.83	2335	5938.24
ENSG00000000005.5	TNMD	chrX	99839799	99854882	+	protein_coding	KNOWN	tenomodulin	FALSE	0	3825.05	193.15	693.46	0.98	24	10	1	48	3	472.491	262	175	28	16	191	88	24	1	1	22	52	133	36	24	0	2	39	22	168	96	17	14
ENSG00000000419.8	DPM1	chr20	49551404	49575092	-	protein_coding	KNOWN	dolichyl-phosphate mannosyltransferase polypeptide 1, catalytic subunit	FALSE	764.32	2187.02	1483.97	376.74	0.33	1275	1069.99	1088.96	998.587	1566.01	1500.73	1618.34	1773.96	2187.02	1942	1475	1970.9	1069	934.633	1316.25	1740	764.321	1492.48	1438.54	1988.52	1228.13	1664.97	2042.9	1252.92	2022.81	1249	1350.01	1709.19
ENSG00000000457.8	SCYL3	chr1	169821804	169863408	-	protein_coding	KNOWN	SCY1-like 3 (S. cerevisiae)	FALSE	209.58	923.26	555.21	206.64	0.41	228.982	302.131	616.975	715.511	635.745	877.431	639.483	576.474	371.703	547.436	345.912	463.347	577.864	395	396.09	384.1	209.578	658.858	492.685	923.256	818.761	745.985	776.613	574.802	565.047	602.588	304.335	852.102
ENSG00000000460.12	C1orf112	chr1	169631245	169823221	+	protein_coding	KNOWN	chromosome 1 open reading frame 112	FALSE	175.85	2292.65	774.42	477.09	0.69	186.729	175.85	996.635	559.401	1576.51	1284.3	572.04	584.422	610.662	711.499	343.688	622.388	680.974	497.652	693.583	430.026	196	604.176	615.817	1329.99	412.736	431.862	1090.87	847.282	1109.89	1464.12	885.477	2292.65
ENSG00000000938.8	FGR	chr1	27938575	27961788	-	protein_coding	KNOWN	FGR proto-oncogene, Src family tyrosine kinase	FALSE	4	274.17	50.78	59.64	0.84	31	13	4	48	31	33	51	42	28	22	12	11	274.173	69	87.0882	8	25	40	74	216.012	41	126	47	40	13	9	7	20
ENSG00000000971.11	CFH	chr1	196621008	196716634	+	protein_coding	KNOWN	complement factor H	FALSE	10.32	3909.43	766.66	867.37	0.83	501.053	51.3942	10.3225	411.784	270	2480.01	788.194	778.294	184	124.032	277.526	106.183	629.795	280.162	527.999	271.891	627.919	1534.34	3909.43	2056.95	894.003	1624.9	933.294	352.188	160	377	35	554.702
ENSG00000001036.8	FUCA2	chr6	143816614	143832827	-	protein_coding	KNOWN	fucosidase, alpha-L- 2, plasma	FALSE	555.7	4868.93	1897.64	923.59	0.63	776.952	555.703	1950.83	2707.6	1542.92	1365.04	1981.1	2014.83	2124.82	1580.39	1672.87	1695.91	1668.16	3555.09	2926.16	909.954	1154.69	2526.19	1984.65	2596.56	2423.1	4868.93	2483.49	2146.21	738.847	966.355	670.662	1559.87
ENSG00000001084.6	GCLC	chr6	53362139	53481768	-	protein_coding	KNOWN	glutamate-cysteine ligase, catalytic subunit	FALSE	454	6485.88	1236.71	1087.88	0.84	494	613	1396.11	1271.28	1252.09	1691.64	991.157	1007.99	806.006	707.033	884	1171	742.002	2476.02	6485.88	810	561.002	912.116	1062.05	1431.9	1367.02	2120.21	1195.22	727.279	956.001	784.052	453.999	927.128
ENSG00000001167.10	NFYA	chr6	41040684	41067715	+	protein_coding	KNOWN	nuclear transcription factor Y, alpha	TRUE	689	5689.61	2534.27	1233.4	0.57	689	1439	2194.78	2344.46	4680.2	4452.7	1863.13	2341.13	1783	2065.7	1445	2275	3580.54	1904.26	1568.02	1308.81	911.488	1610.12	2483.23	3265.57	2194.02	2749.4	4296.7	2517.3	3465.04	4027.94	2085.11	5689.61
ENSG00000001460.13	STPG1	chr1	24683489	24743424	-	protein_coding	KNOWN	sperm-tail PG-rich repeat containing 1	FALSE	88	733.09	356.75	153.95	0.53	414	466	183	283.251	458	686.193	378.028	466.001	299	319	223	391.001	377.999	99	256	240	189	352.005	437	733.092	235	237.003	649.563	444.26	420.001	325.001	253	411.999
ENSG00000001461.12	NIPAL3	chr1	24742284	24799466	+	protein_coding	KNOWN	NIPA-like domain containing 3	FALSE	164	1691.31	717.47	364.28	0.6	678.048	609	561	832.076	694.014	868.146	1109	1209	275	287	518	343	1138	533	629.747	470	596.001	925.173	1367.53	1691.31	645	865.862	1316.05	735.151	397.002	505.43	201	677.012
ENSG00000001497.12	LAS1L	chrX	64732462	64754655	-	protein_coding	KNOWN	LAS1-like (S. cerevisiae)	FALSE	499.11	3693.86	1959.56	676.9	0.49	1399.17	1902.72	2052.17	3195.91	2541.92	2980.85	1667.01	1804.4	1984.99	1831	1219	1684	2297.03	1357.95	2199.19	1448	499.114	1899.96	1556.77	3693.86	1124.03	1595.45	2480.94	2173.4	2515.98	1972.21	1787.84	2697.04
ENSG00000001561.6	ENPP4	chr6	46097730	46114436	+	protein_coding	KNOWN	ectonucleotide pyrophosphatase/phosphodiesterase 4 (putative)	FALSE	50	687.09	311.28	190.27	0.57	157	319	654.142	257	307	185.001	432	558	119	155	204	269	489	397.121	345.001	94	383.033	647.706	551.126	601.208	266	242.592	687.091	309.498	51.0087	100	50	125
ENSG00000001617.7	SEMA3F	chr3	50192478	50226508	+	protein_coding	KNOWN	sema domain, immunoglobulin domain (Ig), short basic domain, secreted, (semaphorin) 3F	FALSE	160.01	10650.1	2627.18	2542.13	0.78	967.065	987.999	3169.28	6379.43	3610.24	10650.1	1911.99	1785.12	1523.01	1561	935.003	1199	2639.52	361.491	160.008	2413.1	303	1144.61	1235.99	2201.82	292.394	593.399	6128.87	5157.96	3091.03	3127.16	2310.97	4112.07
ENSG00000001626.9	CFTR	chr7	117105838	117356025	+	protein_coding	KNOWN	cystic fibrosis transmembrane conductance regulator (ATP-binding cassette sub-family C, member 7)	FALSE	1	2289.98	116.6	415.99	0.98	55.0004	16	42	31	11	8	3	5	212	55	41	159	2289.98	7	3	308.001	43	23	19	13	2	1	34	28	12	17	18	20
ENSG00000001629.5	ANKIB1	chr7	91875548	92030698	+	protein_coding	KNOWN	ankyrin repeat and IBR domain containing 1	FALSE	406	3260.79	1538.13	789.8	0.55	643	2064.02	2132.24	1794.19	1717.3	2537.98	1281	1649.35	647	779	685.255	633	2378.94	1224.94	753.278	697	869.012	1537.31	2570.46	3096.14	1861.74	2184.32	3260.79	1787.99	1260	1078	810.998	1363.08
ENSG00000001630.11	CYP51A1	chr7	91741465	91772266	-	protein_coding	KNOWN	cytochrome P450, family 51, subfamily A, polypeptide 1	FALSE	1093.1	26838.9	4410.69	5510.55	0.86	3238.85	2903.97	6377.21	2596.01	3091.77	2396.9	1316.07	1320.68	1405.13	1775.01	1466.01	2568.14	1276.14	11146.4	9050.72	1093.1	1286.09	1765.16	5013.63	6833.43	16902.3	26838.9	3175.21	1926.04	1654.11	1873.76	1271.24	2402.12
ENSG00000001631.10	KRIT1	chr7	91828283	91875480	-	protein_coding	KNOWN	KRIT1, ankyrin repeat containing	FALSE	341.43	2454.45	1399.94	574.75	0.44	341.426	696.719	1973.93	1597.51	2184.96	2426.83	1380	1588.09	775.173	1203.18	819.888	949.882	1332.99	1037.26	1232.02	960.846	766.478	1596.15	1527.43	2259.49	1277.44	1325.66	2454.45	1530.2	1485.9	1688.52	946.948	2301.87
ENSG00000002016.12	RAD52	chr12	1021243	1099219	-	protein_coding	KNOWN	RAD52 homolog (S. cerevisiae)	FALSE	183	1302.78	616.82	334.4	0.54	183.001	462.073	1129.66	1220.75	696.519	1259.29	638.441	689.974	247.493	667.342	292.197	519.209	1130.59	188.044	339.157	396.008	193.084	571.437	377.416	843.48	336.785	467.791	717.491	650.422	915.046	448.987	739.354	644.688
ENSG00000002079.8	MYH16	chr7	98836417	98908753	+	pseudogene	KNOWN	myosin, heavy chain 16 pseudogene	FALSE	0	6	0.7	1.47	0.91	0	1	1	6	0	0	0	0	0	0	2	0	2	1	0	0	0	0	0	0	1	2	0	0	0	0	0	0
ENSG00000002330.9	BAD	chr11	64037302	64052176	-	protein_coding	KNOWN	BCL2-associated agonist of cell death	FALSE	319.01	5149.22	1456.04	903.62	0.74	5149.22	1645.7	1109.13	1811.14	987.719	1796.54	2283.98	2389.01	2441.02	1163.99	1606.99	1423.01	1683.73	319.009	525.999	1738.77	618.001	1495.02	876.006	1368.09	832.138	1819.46	1411.94	1575.8	1003	622.002	583.002	891.004
ENSG00000002549.8	LAP3	chr4	17578815	17609595	+	protein_coding	KNOWN	leucine aminopeptidase 3	FALSE	793.23	3572.68	1671.36	619.86	0.55	826.056	793.23	931.506	1800.26	1510.39	1926.4	1853.78	2067.48	1975.58	1445.84	988.304	1261.52	1895.41	2036.86	2069.26	1061.63	1008.21	2458.02	1370.01	2219.73	2407.29	3572.68	2244.47	1740.11	1571.75	1327.94	819.413	1829.27
ENSG00000002586.13	CD99	chrX	2609220	2659350	+	protein_coding	KNOWN	CD99 molecule	FALSE	1030.91	9844.61	4388.45	2432.12	0.57	6654.82	2856.98	1030.91	5577.64	2586.84	8882.6	6529.07	4083.42	7362.28	3155.74	6590.33	3963.89	2760.08	1521.63	2750.92	7114.47	2532.52	6447.72	7086.81	9844.61	4594.66	6386.74	3580.19	3376.96	2257.51	1372.53	1311.81	1824.7
ENSG00000002587.5	HS3ST1	chr4	11394774	11431389	-	protein_coding	KNOWN	heparan sulfate (glucosamine) 3-O-sulfotransferase 1	FALSE	12	1102.16	229.01	212.85	0.82	545	434.008	61	67	107	322.068	140	121	338	219	126	210	287	23	12	111	168.005	311.113	407	334	158	289.081	54	63	333	229	86	128
ENSG00000002726.15	AOC1	chr7	150521715	150558592	+	protein_coding	KNOWN	amine oxidase, copper containing 1	FALSE	0	710.24	69.62	182.68	0.93	0	0	0	0	0	0	264	271.001	6	0	76	21	8	9	9	2	3	2	16	5	0	3	710.243	677.377	0	0	0	0
ENSG00000002745.8	WNT16	chr7	120965421	120981158	+	protein_coding	KNOWN	wingless-type MMTV integration site family, member 16	FALSE	0	608.7	76.59	154.84	0.9	9	0	201.002	319	27	536.021	9	5	3	13	1	9	71	1	0	30.003	6	14	18	15	3	4	10	6	236	77	31	20
ENSG00000002746.9	HECW1	chr7	43152198	43602938	+	protein_coding	KNOWN	HECT, C2 and WW domain containing E3 ubiquitin protein ligase 1	FALSE	0	1441.91	129.4	298.86	0.94	810.001	1441.91	489.959	105	212.484	27	32.7842	48	22	8	24	16	47.9164	10	4	13	0	8	60	120.983	8	15	113.908	81	5	4	8	20
ENSG00000002822.11	MAD1L1	chr7	1855429	2272878	-	protein_coding	KNOWN	MAD1 mitotic arrest deficient-like 1 (yeast)	FALSE	370	2876.51	1304.4	511.78	0.57	2374.99	1150	1230	2876.51	1417	1849.09	1258.01	1177.14	1719.99	1288.01	1054.1	1382.99	1643	568	707.491	1678	370.002	926.234	1021.01	1376.97	908.004	1660.05	1415.01	1196.58	1580	1000.01	1022.36	1347.04
ENSG00000002834.13	LASP1	chr17	37026112	37078023	+	protein_coding	KNOWN	LIM and SH3 protein 1	FALSE	2439.37	14914.5	8127.92	2784.59	0.47	8431.36	7239.15	7144.83	14914.5	8140.7	12619.1	7783.31	9171.49	9263.45	7423.15	9604.58	7279.94	11739.6	5848.51	7106.09	5242.41	2439.37	8301.17	9395.42	12750.3	4389.09	7507.48	11596.1	8301.48	7204.77	5823.98	4735.94	7931.26
ENSG00000002919.10	SNX11	chr17	46180719	46200436	+	protein_coding	KNOWN	sorting nexin 11	FALSE	141	1205.65	479.63	237.28	0.62	714.997	548	590.999	631	543.002	597.397	511.998	513.001	309	221	230	215	530.99	366.999	526.065	143	194	675.867	471.999	807.195	606.999	1205.65	596.637	727.189	213	309	141	480
ENSG00000002933.3	TMEM176A	chr7	150497491	150502208	+	protein_coding	KNOWN	transmembrane protein 176A	FALSE	3	4510.82	533.3	1088.97	0.91	102	30	660	103	172	111.015	103.402	110	91	87	406	144	144	4123.96	4510.82	227	252	670.607	348.262	349.235	7	41	641.009	797.799	3	6	4	5
ENSG00000003056.3	M6PR	chr12	9092959	9102551	-	protein_coding	KNOWN	mannose-6-phosphate receptor (cation dependent)	FALSE	1145.68	5094.95	2687.3	1031.74	0.49	1373.05	1470.01	2304.02	2076.46	2780.23	2976.83	2880.25	3381.83	3204.76	2266.02	2243.61	2002	3316.77	2801.55	3293.28	1668.01	1754.51	4234.5	3620.96	4988.7	3193.11	5094.95	3806.83	3202.58	1692.71	1398	1145.68	2014.35
ENSG00000003096.9	KLHL13	chrX	117031776	117251303	-	protein_coding	KNOWN	kelch-like family member 13	FALSE	87	6250.45	1273.19	1310.64	0.82	630.999	1468.11	1163.11	1065.71	1683.2	3207.91	515.002	463	87	217	340	334	1662.94	353.001	305.755	993.459	3959.31	6250.45	650.001	681.033	1306.98	1435.31	2428.55	1725.61	694.001	735.003	397	1115.95
ENSG00000003137.4	CYP26B1	chr2	72356367	72375167	-	protein_coding	KNOWN	cytochrome P450, family 26, subfamily B, polypeptide 1	FALSE	25	10977.8	2096.61	2387.95	0.84	1728.26	3932.97	134.024	4849.69	2810.95	10977.8	266.057	149	386.001	1462	27	295	742.997	66	25	608.002	402	784.89	1734	5011.37	1069	1965.83	3243.06	1211.73	5421	4417.78	2423.64	3830.11
ENSG00000003147.13	ICA1	chr7	8152814	8302317	-	protein_coding	KNOWN	islet cell autoantigen 1, 69kDa	FALSE	92	1538.21	446.95	326.45	0.73	556	619.007	204	174.176	362	336.01	675.999	1064	580.001	350	537.999	389	1031.86	686	401	133	702.218	1538.21	206	204.006	155	376.086	386	397.004	128	92	136	152
ENSG00000003249.9	DBNDD1	chr16	90071273	90086536	-	protein_coding	KNOWN	dysbindin (dystrobrevin binding protein 1) domain containing 1	FALSE	20	3241.9	612.18	764.94	0.84	3241.9	2865.02	1334.37	341.033	824.01	294	763.164	941.566	537.001	437	1358.29	538.999	385	20	26	259.001	118	504.393	79	131	32	205.394	811.196	1127.03	289	197	156	263
ENSG00000003393.10	ALS2	chr2	202565277	202645912	-	protein_coding	KNOWN	amyotrophic lateral sclerosis 2 (juvenile)	FALSE	453	2858.02	1475.2	610.37	0.5	930	1252	1894.01	2084.85	2379.03	1653.01	952	1151	749	1066	612	937	2466.19	1496	1263	712.001	1965.87	2565.44	1381	1506.16	1255	1330.72	2858.02	1466.39	1415.67	1589	934.999	2170.66
ENSG00000003400.10	CASP10	chr2	202047604	202094129	+	protein_coding	KNOWN	caspase 10, apoptosis-related cysteine peptidase	FALSE	15	710.81	198.3	171.98	0.75	44	41	15	52	97	195.128	230	374	151	119	188	97	437.001	641.002	710.812	87	160	351.042	149	195	237.002	377.002	237	186.092	45	61	31	55.0125
ENSG00000003402.14	CFLAR	chr2	201980827	202029033	+	protein_coding	KNOWN	CASP8 and FADD-like apoptosis regulator	FALSE	179.19	2262.92	842.75	544.56	0.65	179.185	221	815.685	1650.51	776.15	784.515	489.583	865.762	379	432.752	235.935	436.89	2262.92	941.254	715.057	355.895	1184.03	1931.61	1174.97	1904.24	1073.49	1297.11	1306.08	769.069	479.062	589.112	311.688	661.974
ENSG00000003436.10	TFPI	chr2	188328957	188430487	-	protein_coding	KNOWN	tissue factor pathway inhibitor (lipoprotein-associated coagulation inhibitor)	FALSE	28	5525.87	1630.86	1498.53	0.73	338.999	354	28	331.002	1378.99	1083.1	1541.1	1817	2749	2990.88	693.003	1079	2116.99	5525.87	4071.55	467	3658.44	4703.31	1085.41	494.217	1864.01	2530.26	1353.4	672.605	305.999	325	187	364
ENSG00000003509.11	NDUFAF7	chr2	37458774	37480546	+	protein_coding	KNOWN	NADH dehydrogenase (ubiquinone) complex I, assembly factor 7	FALSE	459.9	1226.13	785.82	213.1	0.37	540.865	608.768	1226.13	955.028	904.117	1117.96	818.568	658.078	645.701	911.001	550.55	797.998	692.404	503.736	498.6	766.897	489.592	991.439	805.558	939.218	930.478	1132	1003.22	617.713	909.751	639.807	612.227	828.214
ENSG00000003756.12	RBM5	chr3	50126341	50156454	+	protein_coding	KNOWN	RNA binding motif protein 5	FALSE	2067.2	13362.7	7388.57	3189.3	0.46	5435.48	8245.4	13362.7	12251.4	7419.37	12643.1	9450.16	8921.69	4145.25	7426.91	5273.18	6532.44	12765.5	2067.2	3732.7	6471.29	2571.99	8097.53	5394.7	12542.4	4659.62	5845.1	8428.62	7095.52	8675.18	5889.31	5826.41	6801.42
ENSG00000003987.9	MTMR7	chr8	17155539	17271037	-	protein_coding	KNOWN	myotubularin related protein 7	FALSE	5.6	877.17	196.69	211.31	0.8	254	877.171	852.592	289.008	345.883	407.01	164	285.037	52	93.6625	133	130	252.742	18	11	124.064	5.60455	31	67	140.001	16	38	275.893	168.001	182	196	70	173.891
ENSG00000003989.12	SLC7A2	chr8	17354597	17428082	+	protein_coding	KNOWN	solute carrier family 7 (cationic amino acid transporter, y+ system), member 2	FALSE	42	12058	2313.51	2714.49	0.84	42	54	5810.18	9666.67	1613.99	4437.98	1064.01	1378.33	678	888.006	2277.02	1176	3236.99	12058	4595.06	541.998	566	763.04	1622.66	1435.27	1674.34	1342.4	3286.62	1472.41	815.999	1129	422.998	1489.1
ENSG00000004059.6	ARF5	chr7	127228399	127231759	+	protein_coding	KNOWN	ADP-ribosylation factor 5	FALSE	1465.36	11930.8	5269.16	2347.09	0.58	11930.8	5780.85	3111.5	6010.9	4797.33	6996.46	6192.08	6857.99	10130.2	6357.92	6544.91	6523.92	5218.43	1755.23	2443.13	5552.84	1465.36	4254.31	4165.78	7405.28	2086.01	3993.38	6165.48	6580.97	4968.27	3126.54	3103.95	4554.91
ENSG00000004139.9	SARM1	chr17	26691378	26728065	+	protein_coding	KNOWN	sterile alpha and TIR motif containing 1	FALSE	124.9	2694.65	963.19	700.83	0.66	1831.84	2330.78	2213.68	2694.65	1400.27	1974.09	443.98	548.06	554.074	560.881	475.415	535.712	1633.4	193.427	154.37	539.735	124.898	633.352	757.529	1727.23	671.99	1291.71	848.79	865.039	865.648	689.17	390.892	729.969
ENSG00000004142.7	POLDIP2	chr17	26673659	26684545	-	protein_coding	KNOWN	polymerase (DNA-directed), delta interacting protein 2	FALSE	1634.49	11514.2	3664.21	1884.02	0.71	3198.67	3055.29	3318.09	4249.1	3094.09	4512.96	2718.13	3136.08	2902.48	2624.26	2120.9	2286.25	2446.46	3888.43	5128.56	2085.21	2186.06	5472.3	3261.21	5843.33	5936.96	11514.2	4196.97	4346.06	2638.38	2386.18	1634.49	3262.58
ENSG00000004399.8	PLXND1	chr3	129274018	129325661	-	protein_coding	KNOWN	plexin D1	FALSE	491	12033.8	4605.42	3170.98	0.64	1091	491	599.002	9094.64	4673.6	8253.66	6440.62	7546.11	4987.01	3918.04	1848.05	1702	12033.8	3049.64	1779.47	1987.01	3713.94	9255.04	3626.49	3762.15	8880.92	10212.5	7391.96	4972.49	1516.13	2856.99	1573.16	3956.44
ENSG00000004455.12	AK2	chr1	33473585	33546597	-	protein_coding	KNOWN	adenylate kinase 2	FALSE	1275.89	4918.41	3187.72	973.08	0.36	1688.14	1275.89	3084.07	2133.26	3266.87	4771.38	3728.58	3891.91	3690.67	3363.49	2523.61	2794.93	2476.92	2816.44	3875.15	2429.81	1582.46	3879.7	2571.32	4093.6	3187.36	4773.99	4918.41	4139.04	3605.11	2666.68	2440.65	3941.28
ENSG00000004468.7	CD38	chr4	15779898	15851069	+	protein_coding	KNOWN	CD38 molecule	FALSE	0	152	25.23	39	0.86	1	1	0	28	5	4	18	0	3	2	2	2	34	152	92.0001	1	11	13	85	94.9999	13	35	23	18.0184	0	5	1	1
ENSG00000004478.5	FKBP4	chr12	2904119	2914576	+	protein_coding	KNOWN	FK506 binding protein 4, 59kDa	FALSE	2749.35	8907.93	5016.1	1741.81	0.45	6162.39	4725.85	8907.93	5784.62	7398.28	4707.32	4562.82	4893.23	3645.94	3384.94	2752.75	4022.78	4648.1	5632.8	8417.34	3113.03	3002.46	5009.73	4194.55	4188.7	2749.35	5110.67	8864.51	5814.63	5251.09	4488.75	3351.81	6267.28
ENSG00000004487.11	KDM1A	chr1	23345941	23410182	+	protein_coding	KNOWN	lysine (K)-specific demethylase 1A	FALSE	3155.99	15246	8230.97	3247.83	0.48	11801.4	10747.8	12157.5	8397.85	15246	9312.46	7418.23	6814	7972.1	8700.03	5391.08	8807.1	7378.28	3894.51	4002.26	6682.08	3179.07	6419.12	6335.71	9051.42	4013.57	4200.27	11989.8	8002.85	12432	10145	8747.17	14344.6
ENSG00000004534.10	RBM6	chr3	49977440	50137478	+	protein_coding	KNOWN	RNA binding motif protein 6	FALSE	1272.85	10290.6	4754.96	2264.38	0.56	6981.77	6168.25	7248.67	10290.6	3658.44	9857.84	5543.92	7136.78	4306.94	5003.95	3422.99	4304.29	5388.3	1272.85	2821.02	3713.18	1716.51	5469.71	3395.48	8627.01	3061.48	3671.54	3952.97	3464.33	5758.08	2499.54	3941.37	3222.52
ENSG00000004660.10	CAMKK1	chr17	3763609	3798185	-	protein_coding	KNOWN	calcium/calmodulin-dependent protein kinase kinase 1, alpha	FALSE	37	645	293.44	192.16	0.56	554.998	638	577.174	518.001	213	318.087	298	325	126	196	133	160	390	37	48	128	182	645.002	218	642.296	369	590.575	275	258.135	168	127	109	190
ENSG00000004700.11	RECQL	chr12	21621845	21654603	-	protein_coding	KNOWN	RecQ helicase-like	FALSE	342.2	2302.58	1293.64	482.49	0.45	342.205	530.929	1185.72	1513.7	1739.03	1729.33	1266.16	1322.69	1018.82	994.001	686.993	938.238	1382.01	1300.2	1291.19	860.07	802.001	1696.23	1634.01	2302.58	1365.87	1448.1	2089.49	1213.7	1336.68	1473.33	778.04	2015.84
ENSG00000004766.11	CCDC132	chr7	92861653	92988338	+	protein_coding	KNOWN	coiled-coil domain containing 132	FALSE	346	1279.2	847.39	260.01	0.35	803.001	1203.18	1279.2	831.638	972.999	1197	842.003	904.999	543.082	545.999	526	593	928.002	604.231	643.127	581.255	618.002	1139.59	827	1237.14	904.175	1089.88	1234.47	857.88	880.001	716	520	901.628
ENSG00000004776.7	HSPB6	chr19	36245469	36248980	-	protein_coding	KNOWN	heat shock protein, alpha-crystallin-related, B6	FALSE	47	4127.06	1013.88	1136.45	0.78	170.072	71	47	180	71.9185	405.266	1532	2042.52	4127.06	882.004	2280.74	578.998	2628.32	81.5946	178.016	649	1407.18	3132.13	1372.92	1216.94	1759.08	3414.76	576.943	427.122	165.999	81.0004	101	72.99
ENSG00000004777.14	ARHGAP33	chr19	36265434	36279724	+	protein_coding	KNOWN	Rho GTPase activating protein 33	FALSE	257	8055.25	2397.71	2072.41	0.73	8055.25	7117.23	5366.28	6787.7	3425.04	4832.63	1621.01	2180	749.002	2251.05	506.002	2030.99	1866.67	257	795.055	1225.03	458.001	2779.67	615.065	3366.72	661	965.81	1487.88	1906.11	2465.01	1649.97	2528.68	1999.75
ENSG00000004779.5	NDUFAB1	chr16	23592323	23607677	-	protein_coding	KNOWN	NADH dehydrogenase (ubiquinone) 1, alpha/beta subcomplex, 1, 8kDa	FALSE	1153	5459.75	2220.06	998.69	0.61	4156.86	1736.15	1555.29	2016.18	1676.04	2177.64	1815.56	1757.01	2452.01	1848.99	1622.01	2079.03	1432.8	1512	2394.28	1530.99	2359.97	5027.62	1875.31	2688.09	2527.93	5459.75	2024.52	1884.6	1971.02	1436	1153	2110.01
ENSG00000004799.7	PDK4	chr7	95212811	95225803	-	protein_coding	KNOWN	pyruvate dehydrogenase kinase, isozyme 4	FALSE	72	6702.55	727.45	1262.76	0.92	120	72	462.001	121	435.999	242.28	1106.29	2320	172	206	279	250	334	393	229	150	6702.55	1199.73	486.112	233	1158	2177.22	1093.17	334.004	206	270	190	357
ENSG00000004809.9	SLC22A16	chr6	110745890	110797844	-	protein_coding	KNOWN	solute carrier family 22 (organic cation/carnitine transporter), member 16	FALSE	0	758	38	137.34	0.98	1	2	3	17	7	6	31	44	1	0	10	0	4	99	757.999	3	1	7.00004	9	12	10	17	12	18	11	3	1	6
ENSG00000004838.9	ZMYND10	chr3	50378541	50384283	-	protein_coding	KNOWN	zinc finger, MYND-type containing 10	FALSE	1	511.4	74.07	105.09	0.88	312	180	511.404	143	62	88.0031	112	133.518	57	25	23	25	68.0679	1	15	31	11	55	15	47	10	14	59.03	57	34	13	14	21
ENSG00000004846.12	ABCB5	chr7	20654830	20816658	+	protein_coding	KNOWN	ATP-binding cassette, sub-family B (MDR/TAP), member 5	FALSE	0	94	24.07	27.79	0.77	0	0	39	43	2	12	4	6	14	31	8	75	3	10	76.0422	11	1	1	11	9	4	10	38	11	94	29	41	52.0092
ENSG00000004848.6	ARX	chrX	25021811	25034065	-	protein_coding	KNOWN	aristaless related homeobox	TRUE	0	2337.15	160.45	523.64	0.96	169	173	4	0	273	1	1	1	30	0	0	0	2	0	0	14	0	1	1768.39	2337.15	1	5	1	0	3	5	3	1
ENSG00000004864.9	SLC25A13	chr7	95749532	95951459	-	protein_coding	KNOWN	solute carrier family 25 (aspartate/glutamate carrier), member 13	FALSE	454	3879.32	1767.2	906.28	0.56	453.998	513	2417.35	2135.03	3003.97	1662.93	1258	1061.99	922.001	1038.01	790.003	969.992	1392.01	3879.32	3157.24	595.999	793.563	1845.28	1671.66	2767.82	1768.89	2663.37	2596.78	1866.48	1590.02	2316.97	1236.33	3436.38
ENSG00000004866.14	ST7	chr7	116593292	116870157	+	protein_coding	KNOWN	suppression of tumorigenicity 7	FALSE	427.98	2545.18	1087.77	502.75	0.59	2545.18	2056.01	1233.72	474.708	1594.18	1604.42	759.948	903.001	1102.91	1168.79	644	889.993	1085.8	1110.67	1404.35	927.936	1031.89	2155.47	569.051	797	743.935	1193.77	1075.68	811.973	752.738	614.989	427.979	875.011
ENSG00000004897.7	CDC27	chr17	45195069	45266788	-	protein_coding	KNOWN	cell division cycle 27	FALSE	1273	8293.8	3119.51	1339.04	0.65	2000	2116.13	3234.62	2170.13	4306.69	4345.31	2700.74	2818.77	2109.98	2467.56	1548.9	2583.93	2309.72	3959.88	8293.8	2097	1981.94	3748.67	2886.49	4034.05	2929.72	2958.08	4206.64	2298.78	3506.81	3475.95	2406.05	4763.55
ENSG00000004939.9	SLC4A1	chr17	42325753	42345509	-	protein_coding	KNOWN	solute carrier family 4 (anion exchanger), member 1 (Diego blood group)	FALSE	20.34	113352	5291.99	20772.09	0.99	112.457	42.1716	20.3379	1621.29	771.001	1958.97	1409.64	901.715	711.066	276.102	109.978	176.961	2032.18	21550.5	113352	70.2859	378.999	2767.63	657.132	371.29	1805.01	2647.81	562.999	368.158	200.072	479.502	116.675	649.002
ENSG00000004948.9	CALCR	chr7	93053799	93204042	-	protein_coding	KNOWN	calcitonin receptor	FALSE	0	70	11.6	19.35	0.86	33	33	70	0	6	1	5	2	0	4	0	2	1	12	1	0	0	0	11	3	2	3	70	45	2	5	3	19
ENSG00000004961.10	HCCS	chrX	11129421	11141198	+	protein_coding	KNOWN	holocytochrome c synthase	FALSE	264	1632.37	637.52	309.49	0.63	407	465.001	582.999	403.687	569	546.074	461	579.001	494	349	392	442	446.432	656.46	931.67	384	831.997	1632.37	779.999	1193.85	854.056	1292.12	847.996	724.014	462	470.999	264	631
ENSG00000004975.7	DVL2	chr17	7128660	7137864	-	protein_coding	KNOWN	dishevelled segment polarity protein 2	FALSE	814	5732.71	2995.97	1406.7	0.49	1241	1273.3	4303.53	5592.5	4487.59	5732.71	2958.17	2855.75	2444.01	2614.46	1518	2506.01	3097.05	1234.11	1291.69	2385	1322.62	3282.74	2750.9	4650.08	1696.6	2504.28	4553.7	3899.98	3529.47	3056.06	2527.02	4297.12
ENSG00000005001.5	PRSS22	chr16	2902728	2908171	-	protein_coding	KNOWN	protease, serine, 22	FALSE	0	378	76.63	99.39	0.82	0	1	0	54	83	250	92	171	105	154	149	76	378	0	0	317	0	0	3	1	1	0	153	129	36	17	38	43
ENSG00000005007.8	UPF1	chr19	18942747	18979045	+	protein_coding	KNOWN	UPF1 regulator of nonsense transcripts homolog (yeast)	FALSE	1488.99	6924.56	4165.66	1447.46	0.41	2734.5	2687.99	4202.59	6924.56	5724.61	6620.6	3947.28	4016.15	2442.03	3127.02	2354.49	3231.96	5023.18	3157.12	3571.87	4001.02	1834.98	4161.21	4498.21	6142.16	3940.19	5294.12	6237.73	4373.53	4234.01	4227.16	2915.99	5900.75
ENSG00000005020.8	SKAP2	chr7	26706681	27034858	-	protein_coding	KNOWN	src kinase associated phosphoprotein 2	FALSE	55	2300.79	632.34	522.06	0.75	711	1052.49	207	55	618.033	111	437	356	930	1192.2	760	853	965	487	599.003	154	86.0124	246.002	713.002	699.006	1717.06	2300.79	1443.85	754.711	199	265	117	332
ENSG00000005022.5	SLC25A5	chrX	118602363	118605282	+	protein_coding	KNOWN	solute carrier family 25 (mitochondrial carrier; adenine nucleotide translocator), member 5	FALSE	3256.42	20337.1	6770.24	3375.49	0.69	4266.44	3256.42	5567.25	5275.4	7669.81	7678.63	4256.24	4286.33	5849.05	4617.4	4073.64	4559.77	5055.58	7018.53	10292.7	3337.42	9099.73	20337.1	6855.53	11008.4	5743.56	10265.4	8160.46	8246.55	5675.52	5645.8	3334.38	8153.38
ENSG00000005059.11	CCDC109B	chr4	110481361	110609874	+	protein_coding	KNOWN	coiled-coil domain containing 109B	FALSE	28	879.22	218.96	166.52	0.78	79	39	879.222	365	312.035	289.787	209.001	270	115	70	150.009	207	177	133	277	363	41	143.007	229	338.226	28	92	414.257	287.179	323.966	127.001	132	122
ENSG00000005073.5	HOXA11	chr7	27221129	27224842	-	protein_coding	KNOWN	homeobox A11	TRUE	0	4563.63	692.24	1320.81	0.88	1	0	6	1	0	0	1	1	0	1.79868e-11	3	0	0	3	2	0	0	6	10	3	0	5	2976.77	3107.34	2466.05	2177.23	2853.15	4563.63
ENSG00000005075.11	POLR2J	chr7	102113565	102119354	-	protein_coding	KNOWN	polymerase (RNA) II (DNA directed) polypeptide J, 13.3kDa	FALSE	829.45	3952.06	2057.47	723.89	0.5	3862.91	2300.42	1137.48	1107.08	2004.96	2532.54	1851.96	2289.29	3952.06	2434.81	2181.06	2190.99	1288.45	1210.26	2231.99	2087.17	829.454	2150.12	1333.86	2392.43	1639.66	2769.3	2120.43	2182.44	2403.24	1587.95	1453.04	2303.34
ENSG00000005100.8	DHX33	chr17	5344232	5372380	-	protein_coding	KNOWN	DEAH (Asp-Glu-Ala-His) box polypeptide 33	FALSE	264	2752.12	1175.99	636.38	0.59	493.008	566	1558.53	1413.66	1995.22	1571.22	718	797	680	971	420	716.999	1148.8	839.001	638.039	625.473	429	1171	1466	2538.74	1284	1311.88	2148.09	1444.01	1217	2012.99	774.007	2752.12
ENSG00000005102.8	MEOX1	chr17	41717756	41739322	-	protein_coding	KNOWN	mesenchyme homeobox 1	TRUE	0	2753.87	500.25	668.06	0.85	12	0	8	632.839	132.001	230.035	1131.18	1252	80	82	78	216	508.636	15	1	1131	248	665.485	79	127	42	48	2753.87	2205.82	362	770.999	312	1060.89
ENSG00000005108.10	THSD7A	chr7	11414247	11871824	-	protein_coding	KNOWN	thrombospondin, type I, domain containing 7A	FALSE	25	2863.44	553.3	600.01	0.83	193	661.634	1129.15	919.265	2863.44	524.346	157	228.859	67	113.792	49	100	1012.7	176	25	92	337	350.008	442	309.868	577.859	430.062	1819.62	605.265	624.011	1005	207	908.91
ENSG00000005156.7	LIG3	chr17	33307513	33332083	+	protein_coding	KNOWN	ligase III, DNA, ATP-dependent	FALSE	486.05	3732.27	1823.06	962.39	0.53	692	846.285	3307.54	2669.33	3660.27	3100.22	1150.3	953.571	1063	1237	887.002	1189.72	2189.82	1092.23	809.422	1241	829.177	1701.44	1660.39	2469.29	1515.12	1563.38	3170.45	1842.16	2328.76	2691.75	1626.99	3732.27
ENSG00000005175.5	RPAP3	chr12	48057070	48099844	-	protein_coding	KNOWN	RNA polymerase II associated protein 3	FALSE	384	2463.68	1318.19	535.95	0.48	384	567.102	1782.54	1209.02	2174.54	1754.73	968.002	1102.01	993.006	1036	695.998	1255.01	1059.99	983.556	832.006	812	1088.17	1937.61	1416.04	1930.43	1422.02	1371.08	2463.68	1419.16	1725.01	1702.01	1080	2384
ENSG00000005187.7	ACSM3	chr16	20621565	20808903	+	protein_coding	KNOWN	acyl-CoA synthetase medium-chain family member 3	FALSE	8.72	2800.75	694.61	804.25	0.78	20.6146	23.5108	8.71561	22	193.421	286.545	307.749	165.392	324.604	327.092	502.381	276.253	1805.05	2008.55	1653.1	173.922	108.107	180.077	2286.88	2800.75	1691.68	1493.55	1432.02	968.422	95	170	75.6547	211.958
ENSG00000005189.15	AC004381.6	chr16	20817751	20860987	+	protein_coding	NOVEL	NA	FALSE	161	1204.59	352.25	209.53	0.73	269	198	519.172	421	338.167	338.028	374.001	294	318	256	222.031	206	296	345	812.094	171	564	1204.59	207.001	466	252	299.391	302	247	254	256	214	357.076
ENSG00000005194.10	CIAPIN1	chr16	57462081	57481440	-	protein_coding	KNOWN	cytokine induced apoptosis inhibitor 1	FALSE	822	4997.57	2017.41	907.82	0.62	2453.68	1654	2461.58	2594.28	2497.14	2508.08	1360	1297	1758	1222	960	1014	1888.97	1190.26	1614.12	1082.01	1343	3086.12	1857.12	2937.03	2948.97	4997.57	2796.57	2713.11	1511	1688.23	966.999	2480.75
ENSG00000005206.11	SPPL2B	chr19	2328617	2355099	+	processed_transcript	KNOWN	signal peptide peptidase like 2B	FALSE	519	8709.82	2218.48	1609.86	0.77	1927	1327.33	3465.01	8709.82	1760.96	4942.05	2490.13	3093.66	1262	1664.11	1399	1792.01	3741.29	552.893	1342.03	1949	519.004	2960.29	1205.04	3731.69	1102.08	1814.23	1928.01	2793.17	1733.42	1052.16	1517	1180.22
ENSG00000005238.15	FAM214B	chr9	35104109	35116338	-	protein_coding	KNOWN	family with sequence similarity 214, member B	FALSE	316	3442.28	992.16	666.9	0.74	2137.08	1755	2099.26	1174.29	957.008	1452.19	922.999	898	742.002	761	472	644.999	1254	554.508	3442.28	680.002	356.007	956.622	806	1428	617.999	996.095	733	576.079	678.001	355	396.999	446
ENSG00000005243.5	COPZ2	chr17	46103533	46115392	-	protein_coding	KNOWN	coatomer protein complex, subunit zeta 2	FALSE	7	945.64	212.72	228.55	0.8	64	13	39	439.351	51	945.642	531	660	406	149	158	95	527	63	117.085	240	132	523.515	108	166.005	65	202	151	149	10	18	7	18
ENSG00000005249.8	PRKAR2B	chr7	106685094	106802256	+	protein_coding	KNOWN	protein kinase, cAMP-dependent, regulatory, type II, beta	FALSE	305	11847.8	2801.19	2983.55	0.79	3831.03	5757	3096.02	1537.65	1777.33	1364.59	875.134	932	462	702	1552	1232	830	1994.35	3816.87	348	1905.3	3688.92	9551.95	11847.8	5801.94	10042.6	3003.72	1599.27	1548	1434	752	1425
ENSG00000005302.13	MSL3	chrX	11776278	11793870	+	protein_coding	KNOWN	male-specific lethal 3 homolog (Drosophila)	FALSE	422	1927.76	1136.56	380.79	0.42	1108.9	1454	1341.71	1322.04	1421.18	1891.49	1200.36	1193	943	1076	881.052	888.999	1359	477	650.886	879.001	473	1263	1139	1927.76	758.001	1056.61	1711.95	1383.91	1328	1009	795.001	1378.4
ENSG00000005339.8	CREBBP	chr16	3775055	3930727	-	protein_coding	KNOWN	CREB binding protein	TRUE	1012	10458.4	4939.67	2457.97	0.55	3784.28	4766	5691.82	7159.27	10458.4	7127.99	4631.31	5612.9	2531.12	3896.07	2575	3701	8586.37	2251.46	1700.77	4264.07	2892.05	3525.71	5807.57	4983.06	2800.15	2151.6	9949.16	3577.32	6306.4	6871.81	4196.1	9123.7
ENSG00000005379.11	BZRAP1	chr17	56378592	56406152	-	protein_coding	KNOWN	benzodiazepine receptor (peripheral) associated protein 1	FALSE	119	8693.82	1558.97	1637.28	0.85	1049.99	2099.98	3057.48	8693.82	1332	3968.14	1373.32	2310.49	620	924	568	1213	2644.17	143	229	676.001	360.008	1486.33	612.999	2202.57	119	273.088	1902.16	2181.95	1233	1142	1014.03	1418
ENSG00000005381.6	MPO	chr17	56347217	56358296	-	protein_coding	KNOWN	myeloperoxidase	FALSE	15	2611	388.41	639.33	0.88	85.0001	101	60.0592	45	137	59	293	170	59	314.999	81	96.0001	2611	1754.2	1655.82	19	35	86	418.156	1087.83	55	592.018	169	127.119	28	15	41	37
ENSG00000005421.4	PON1	chr7	94926988	95025673	-	protein_coding	KNOWN	paraoxonase 1	FALSE	0	137.47	13.99	26.61	0.93	2	0	2	0	2	9.13501	24	33.2317	1	1	5	0	11	57.8504	137.466	0	1	0	5	15.0002	8	19.0179	14	30	6	2	4	2
ENSG00000005436.9	GCFC2	chr2	75879126	75938115	-	protein_coding	KNOWN	GC-rich sequence DNA-binding factor 2	TRUE	329	1837.45	1010.89	350.39	0.47	400	490	1325.28	1193.73	1018.05	1837.45	1141	1143	713	971.975	592	943.001	1134	914	1099.93	956.02	329.002	912.516	1076.18	1761.01	901	936.068	1249.16	935.998	1462	929	742.999	1140.97
ENSG00000005448.12	WDR54	chr2	74648805	74652882	+	protein_coding	KNOWN	WD repeat domain 54	FALSE	113	2669.9	842.99	528.35	0.71	1605.8	616	2669.9	1279.5	1485	828.165	638	698.001	852	805	567	1034	734.002	117	113.001	379	260.343	718.134	559	1114.46	305	556.246	1439.29	1431.93	733	711.288	746	1095
ENSG00000005469.7	CROT	chr7	86974997	87029111	+	protein_coding	KNOWN	carnitine O-octanoyltransferase	FALSE	142	1094.89	493.69	239.95	0.57	225	215	507.999	594.128	416.003	1094.89	556	821	224	265	190	269	568.999	757.001	1033.01	388	142	354	522.999	682.092	440.001	630.563	609.998	477.896	466.001	436	247	547
ENSG00000005471.11	ABCB4	chr7	87031013	87109751	-	protein_coding	KNOWN	ATP-binding cassette, sub-family B (MDR/TAP), member 4	FALSE	21	741.89	152.83	187.26	0.82	29	46	164	118	139.347	167.022	57	40	64	51	48	46	33	741.888	467.817	87	432.958	656.966	70.0128	69	21	24.0013	105	66.0009	85	78	50	136
ENSG00000005483.15	KMT2E	chr7	104654626	104754808	+	protein_coding	KNOWN	lysine (K)-specific methyltransferase 2E	TRUE	493	8825.46	3607.12	2088.91	0.61	1899.99	5723.83	7230.38	3485.38	8825.46	5938.04	2484.76	3277.95	1298.99	2107.99	1497.41	1987.99	5570.55	1525	1316.95	2343.85	2800.6	3163.34	4327.02	3945.12	2427.96	2179.35	8256.71	2775.15	3812.55	4200.56	3091.23	5412.73
ENSG00000005486.12	RHBDD2	chr7	75471920	75518244	+	protein_coding	KNOWN	rhomboid domain containing 2	FALSE	526.07	20636.3	2698.93	3777.95	0.9	7527.55	4132.44	1893.02	2349.27	1763.99	2241.95	1870.73	2038.15	1380.99	1044.01	859.995	1164	1410.19	1073.34	1272.84	1132.57	526.066	1745.97	1924.11	3274.98	7704.78	20636.3	1806.99	2372.25	1399	1001.04	884.997	1388.62
ENSG00000005513.9	SOX8	chr16	1031808	1036979	+	protein_coding	KNOWN	SRY (sex determining region Y)-box 8	TRUE	42	2725.74	874.52	738.62	0.7	2725.74	1315.99	1516.6	2718.2	998.233	1105.82	558.003	405	382.999	567.003	335.001	399.001	2251.68	95	42	1527.02	114	568.361	520.009	1060.58	124	221.375	607.004	361.003	921.452	822.749	792.391	1027.39
ENSG00000005700.10	IBTK	chr6	82879700	82957471	-	protein_coding	KNOWN	inhibitor of Bruton agammaglobulinemia tyrosine kinase	FALSE	1199	5405.41	2329.07	1036.88	0.59	1302.01	1902.3	3234.03	2293.94	2807.64	2951.4	1922.84	2107	1255	1618	1338	1448	1917	2831.11	1618.02	1576.49	2056	2992.79	2567.37	2741.51	5405.41	5220.1	3602.74	1575.04	2021.01	1885.03	1378.29	2392.14
ENSG00000005801.12	ZNF195	chr11	3360491	3400448	-	protein_coding	KNOWN	zinc finger protein 195	TRUE	287	3338.59	1131.18	666.51	0.68	2086.68	3338.59	2202.44	658.492	1746.49	1020.57	740.258	1256	978.999	1102	911.996	1131	1055.95	421.001	549	597	287	738.217	614.101	1066.96	500.001	687.566	1261	1121.31	1763.01	1592.14	1011.99	2122.01
ENSG00000005810.13	MYCBP2	chr13	77618792	77901185	-	protein_coding	KNOWN	MYC binding protein 2, E3 ubiquitin protein ligase	FALSE	471	5659.61	2342.48	1370.83	0.61	2618.35	5659.61	2793.54	2196.7	5448.83	2504.48	1929.07	2589.97	1251	1493	1215	1281.99	4866.38	1787.02	640.001	1269.01	1323	951.556	3249.53	2221.41	2103.91	1252.24	4029.89	1104.08	2647.55	3292.03	1543.99	4258.12
ENSG00000005812.6	FBXL3	chr13	77566740	77601330	-	protein_coding	KNOWN	F-box and leucine-rich repeat protein 3	FALSE	404.05	3177.25	1266.52	638.04	0.62	523	740.26	1519.32	1062.25	1179.42	1812.61	1553	1886	819.864	913.001	983	672	1272.3	823.685	1138.52	1101.02	721.001	1478.43	2550.95	3177.25	1238.42	1717.37	2265.44	1286.63	923.037	836.715	481	949.115
ENSG00000005844.13	ITGAL	chr16	30483979	30534506	+	protein_coding	KNOWN	integrin, alpha L (antigen CD11A (p180), lymphocyte function-associated antigen 1; alpha polypeptide)	FALSE	8	542	91.27	137.57	0.86	17	9	10	34	53	82.0009	45	58	45	33	23	27	312.001	541.999	513.001	18	25	32	79	118	64	108	43	34	13	18	8	14
ENSG00000005882.7	PDK2	chr17	48172101	48189516	+	protein_coding	KNOWN	pyruvate dehydrogenase kinase, isozyme 2	FALSE	672	4013.39	2102.47	844.79	0.49	1758	1325	1754.95	3191.37	1484.4	4013.39	2601.99	2589.64	1975.02	2061.98	1706.75	2033.94	2342.35	764.001	794.405	2383.95	1842.67	3953.84	1970.17	2943.39	1707	2904.5	2867.21	2692.81	1783.3	1386	1028.99	1768.17
ENSG00000005884.13	ITGA3	chr17	48133332	48167845	+	protein_coding	KNOWN	integrin, alpha 3 (antigen CD49C, alpha 3 subunit of VLA-3 receptor)	FALSE	94	8252.31	1891.33	1862	0.8	1022.12	1283	607.111	905.58	564	1290.31	3512.84	5273.03	998.998	2018.01	1080	1789.99	4396.92	209.059	94	1363.18	1158.18	3219.1	4986.07	8252.31	893.001	1336.25	3513.09	2896.95	1077	596.002	522.999	754
ENSG00000005889.11	ZFX	chrX	24167290	24234372	+	protein_coding	KNOWN	zinc finger protein, X-linked	TRUE	487	2376	1295.07	457.6	0.47	638.002	1036	1521.43	1132.51	1891.03	1691.08	1095.99	2190	750.004	1445	682.003	1453	2376	1365.03	1079.15	985.044	487	1236.28	1095.01	1695.81	975.016	980.463	1472.12	988.805	1864.97	1508.66	992.997	1718.19
ENSG00000005893.11	LAMP2	chrX	119561682	119603220	-	protein_coding	KNOWN	lysosomal-associated membrane protein 2	FALSE	519	5573.24	2688.43	1479.01	0.54	519	782.999	4377.14	3479.61	3469.21	4417.7	2276	2472.99	1314	1384	1020	1159	2525.14	2662.14	2511.03	1254	2258.98	4025.82	5437.7	5573.24	3167.29	4178.74	5395.19	3082.02	1285	2066.88	778	2655.33
ENSG00000005955.8	GGNBP2	chr17	34900737	34946278	+	protein_coding	KNOWN	gametogenetin binding protein 2	FALSE	1205	3809.8	2423.79	580	0.38	1758.43	2253	2528.05	2507.68	2833.72	3388.7	2550.37	3208.98	2342.01	2401.01	2039	2360.01	2386.33	1936.08	2503.84	2127.41	1230.79	3012.74	2319.6	3809.8	2324.71	2930.02	3260.62	2433.08	2615	1977.07	1653.51	2578.06
ENSG00000005961.13	ITGA2B	chr17	42449548	42466873	-	protein_coding	KNOWN	integrin, alpha 2b (platelet glycoprotein IIb of IIb/IIIa complex, antigen CD41)	FALSE	46	1879.16	273.86	348.95	0.88	49	46	360	612.002	177.213	483.159	268	288	89.0003	200	60	103	307	848.068	1879.16	109	62	139	123	225	116	198.065	168	169	204	122	142	147
ENSG00000005981.8	ASB4	chr7	95107756	95169544	+	protein_coding	KNOWN	ankyrin repeat and SOCS box containing 4	FALSE	0	9981.19	692.23	2522.91	0.96	7	2	1	11	17	3	33	18	1	0	0	3	8	26	11.1541	285	35	73	14	12	9981.19	9961.53	8	10	18	67	11	58
ENSG00000006007.7	GDE1	chr16	19513015	19533467	-	protein_coding	KNOWN	glycerophosphodiester phosphodiesterase 1	FALSE	1067	4464	2444.7	779.16	0.47	2936.18	2511.01	2404.03	2444.25	2513.9	2854.49	2491.98	2625.02	2469.32	1821.98	2183.55	1891	2032.99	1550.01	2829.89	1419	2221.39	4326.85	1788.29	2723.86	2524.03	4464	3651.3	3092.61	1983.02	1956.97	1152	2707.95
ENSG00000006015.13	C19orf60	chr19	18699495	18703146	+	protein_coding	KNOWN	chromosome 19 open reading frame 60	FALSE	283	3375.42	1208.66	663.54	0.66	3375.42	1283	1491.13	3141.36	793	1491.95	1073.8	1315.59	1481	1220	1024	1286	1068	537.039	982.829	1130	283.001	1183.58	532	1265.48	837	2083.45	794.009	1141.23	968	619.999	700	812.384
ENSG00000006016.6	CRLF1	chr19	18683030	18718551	-	protein_coding	KNOWN	cytokine receptor-like factor 1	FALSE	1	6308.12	1169.46	1805.23	0.84	800.102	179.052	32	291	1492.02	5345.79	44	31	6308.12	3090.02	9	3	11	1	1	4785.15	1.00915	3	166.044	70.0476	1	2	185	270.886	3772.93	2060.16	1412	2325.39
ENSG00000006025.7	OSBPL7	chr17	45884738	45899200	-	protein_coding	KNOWN	oxysterol binding protein-like 7	FALSE	91	1378.38	459.45	294.45	0.69	542.997	471.169	625.694	1378.38	292	1136.03	470.999	729.998	270.999	341	292	369.999	656.001	91	226	290	118	697.463	223	935.177	443	637.249	347	482.063	351	221	305.047	293
ENSG00000006042.7	TMEM98	chr17	31254928	31272124	+	protein_coding	KNOWN	transmembrane protein 98	FALSE	1457.01	26411.1	6078.94	4850.88	0.8	3063.31	1529.2	14146	26411.1	5579.79	11966.8	4337.11	4494.1	8249.82	5647.72	4051.81	5065.82	6440.5	2345.48	1641.94	3775.97	1457.01	4269.11	4919.02	9533.37	3261.68	5234.7	7416.02	7629.09	4898.9	4319.13	3257.6	6404.67
ENSG00000006047.8	YBX2	chr17	7191571	7197934	-	protein_coding	KNOWN	Y box binding protein 2	TRUE	2	436.33	151.14	118.98	0.68	175.994	205.868	225	361.085	68.0499	74	222	355	98	188	222	425.999	172	34	40	49	96	436.334	12	54	2	7	154.832	205.068	177	107	94	92
ENSG00000006059.3	KRT33A	chr17	39502344	39507064	-	protein_coding	KNOWN	keratin 33A	FALSE	0	1	0.03	0.18	1	0	0	0	0	0	0	0	0	0	0	0	0	0	0	0	0	0	0	0	0	0	0	0	0	0	0	0	0
ENSG00000006062.9	MAP3K14	chr17	43340488	43394414	-	processed_transcript	KNOWN	mitogen-activated protein kinase kinase kinase 14	FALSE	82	1090.84	429.05	253.76	0.63	270	272.825	794.584	1090.84	637.616	983.553	317.873	353.19	153	307.999	256.95	259	687.353	126	188	290	331	536.462	309.841	657.786	186	397.041	471	512.887	301	443.001	234	681.484
ENSG00000006071.7	ABCC8	chr11	17414432	17498449	-	protein_coding	KNOWN	ATP-binding cassette, sub-family C (CFTR/MRP), member 8	FALSE	1	649	90.37	158.49	0.89	185.026	565	171	11	99	4	203	649	58	12	65	32	280	2	1	12	22	17	4	4	5	10.0006	109	131	9	3	10	1
ENSG00000006074.4	CCL18	chr17	34391640	34399392	+	protein_coding	KNOWN	chemokine (C-C motif) ligand 18 (pulmonary and activation-regulated)	FALSE	0	27	1.43	4.94	0.98	1	0	3.01524	27	2	0	0	0	4	0	2	0	0	1	2	0	0	0	0	0	0	0	0	0	0	0	0	0
ENSG00000006075.11	CCL3	chr17	34415602	34417515	-	protein_coding	KNOWN	chemokine (C-C motif) ligand 3	FALSE	2	223.2	66.02	64.74	0.73	101.38	148.998	17.5017	223.203	19	168.738	9	142	164	12	13	31.9987	81.7703	134	94.2741	6.41713	2	72.9459	15.7525	80.7417	17.2437	75.0012	12.4635	44.2164	8.31036	6.66667	3	17
ENSG00000006114.11	SYNRG	chr17	35874900	35969544	-	protein_coding	KNOWN	synergin, gamma	FALSE	707	3472.48	1971.37	762.7	0.45	1548	2214.99	3061.4	2335.95	3446.59	2629.99	1698.88	1885.34	1238	1588.02	1051.99	1568.01	2946.65	1075.29	957.999	1441.01	846	1489.01	1730.08	2076.37	2474.75	2241.97	3028.01	1641.98	2198.08	2496.01	1497.01	3472.48
ENSG00000006116.3	CACNG3	chr16	24266874	24374122	+	protein_coding	KNOWN	calcium channel, voltage-dependent, gamma subunit 3	FALSE	0	674	47.7	156.92	0.96	551	674	154	0	4	0	3	2	6	25	0	0	0	0	0	4	1	2.00001	1	0	0	3	0	0	0	1	0	0
ENSG00000006118.10	TMEM132A	chr11	60691935	60704631	+	protein_coding	KNOWN	transmembrane protein 132A	FALSE	167.01	12008.2	4950.39	2931.97	0.61	8870.16	6224.32	8309.62	12008.2	5336.07	8016.07	4355.49	3599.39	2626	3000.99	1598.99	2720.02	6057.55	473.999	167.008	3029.07	753.064	3605	5729.14	10812.4	5018.88	7537.57	5272.62	6386.76	5003.46	4211.04	4247	5333.06
ENSG00000006125.12	AP2B1	chr17	33905065	34053436	+	protein_coding	KNOWN	adaptor-related protein complex 2, beta 1 subunit	FALSE	1981.44	18024.7	8424.22	3975.5	0.55	16941	18024.7	10441.3	7508.83	15164.8	10700.1	5943.12	6099.59	4977.99	4791.82	3503.98	4841.99	10003.2	5679.15	7316.39	4141.13	5452.19	9070	8274.18	8908.63	9633.47	11159.6	14319.7	7730.29	5909.11	8116.47	4026.76	11398.1
ENSG00000006128.7	TAC1	chr7	97361220	97369784	+	protein_coding	KNOWN	tachykinin, precursor 1	FALSE	0	5173.59	382.46	1130.02	0.96	5173.59	3739.06	219	142.032	284.01	82	17	19	21	112	361	338	405	2	0	17	1	2	289	69.0076	0	1	41	21	10	11	3	24
ENSG00000006194.6	ZNF263	chr16	3313743	3351401	+	protein_coding	KNOWN	zinc finger protein 263	TRUE	450.13	2739.93	1613.1	539.99	0.43	2145.58	1643.57	1750.31	2739.93	1539.52	2504.59	1652	1628.67	1856	1478.01	1392.99	1659.89	1828.95	699.997	905.921	1723.33	450.128	1297.18	1733.3	2652.18	1321.07	1993.76	2019.61	1770.87	1678.79	1198	1029	1652.02
ENSG00000006210.6	CX3CL1	chr16	57406370	57418960	+	protein_coding	KNOWN	chemokine (C-X3-C motif) ligand 1	FALSE	25	1666.65	491.97	439.38	0.73	1054	896.994	285	1097.99	268	835.907	125	161	338.999	96.9999	42	68	934.233	408.004	499.998	160	184	377.581	464.355	956.177	793.008	1666.65	1096.99	1142.12	52	61	25	106
ENSG00000006282.15	SPATA20	chr17	48620419	48633213	+	protein_coding	KNOWN	spermatogenesis associated 20	FALSE	683.56	4933.86	1917.88	1044.5	0.63	931.579	747.276	1376.23	4933.86	1692.42	4377.07	2703.09	2924.09	1353.8	1799.54	1591	1662.2	2253.63	937.089	910.004	1398.86	693.038	2438.74	1016.02	2393.19	1671.74	2928.95	1649.98	1672.16	1847.12	1620.67	1516.02	2025.07
ENSG00000006283.13	CACNA1G	chr17	48638429	48704835	+	protein_coding	KNOWN	calcium channel, voltage-dependent, T type, alpha 1G subunit	FALSE	8	15272.5	2341.12	3090.6	0.88	1039.46	1248	87	5751.47	4068.06	15272.5	1464.01	1106.36	1222	836.743	355.001	500.402	2974.85	72.9999	8	2297.02	361	1825.37	1512.21	2408.29	519.086	510.313	1057.73	703.017	4001.97	3587.51	2596.61	4525.04
ENSG00000006327.9	TNFRSF12A	chr16	3068446	3072384	+	protein_coding	KNOWN	tumor necrosis factor receptor superfamily, member 12A	FALSE	5	2469.92	310.09	477.88	0.9	24	5	24	99	90.0005	215	105	222	162	169	116	237	247	368.168	748.182	70	1158.03	2469.92	151	287	455.999	687.406	240	221	65	37	44	59
ENSG00000006377.9	DLX6	chr7	96634860	96640351	+	protein_coding	KNOWN	distal-less homeobox 6	TRUE	0	1550.18	112.28	308.73	0.96	3	2	2	5.00023	1550.18	769.293	46	33	6	3	50	13	6	0	0	24.8886	1	15	2	9	9	7	0	3	244	124	137	132
ENSG00000006432.11	MAP3K9	chr14	71189243	71276251	-	protein_coding	KNOWN	mitogen-activated protein kinase kinase kinase 9	FALSE	112	2726	514.63	536.48	0.84	1847	2726	653.09	721.235	923.998	199	315	403.036	225	266	306	421	592.023	291	112	201.01	199	280.019	463.264	660.137	340	459.039	842.002	443.008	383	278	229	393.001
ENSG00000006451.3	RALA	chr7	39663082	39747723	+	protein_coding	KNOWN	v-ral simian leukemia viral oncogene homolog A (ras related)	FALSE	1151	4565.79	2912.95	878.23	0.37	3571.04	3397	3284.22	2146.2	4264.43	3858.03	3223.99	3039	3011.01	2695	2009	2700	2398	1710.03	1289.39	2434.65	1701.06	3190.36	3003.24	3794.02	3081.06	4433.34	4565.79	3024.7	2815.98	2777.02	1760	3592.73
ENSG00000006453.9	BAIAP2L1	chr7	97920963	98030380	-	protein_coding	KNOWN	BAI1-associated protein 2-like 1	FALSE	27	2223.51	822.85	507.48	0.65	31	27	979.008	1046.5	776.905	676.675	1174	1397.13	490	534	938	606	605	1747.99	1554	829	51.0386	223	207	357.533	1131	2223.51	1212.39	1098.19	828.961	573.005	661.872	781.003
ENSG00000006459.6	JHDM1D	chr7	139784546	139876835	-	protein_coding	KNOWN	NA	FALSE	240.24	2271.08	851.08	456.76	0.65	1027	1173	1529.63	532.003	2271.08	624.376	681.995	662.025	380.999	610	462	573.001	870.998	803.001	1591.09	575.001	689.005	589.003	780.125	733.357	252	240.237	1307.41	485.999	1428	1007	1090.99	1329.01
ENSG00000006468.9	ETV1	chr7	13930853	14031050	-	protein_coding	KNOWN	ets variant 1	TRUE	281	9245.66	2563.73	1740.08	0.75	2105.99	5060.89	2765.51	2094.94	3932.45	3956.16	2206.51	3137.01	1674	1747.99	1904.01	2252.2	1682.88	798.999	281	1202	4953	9245.66	1001.11	1388.9	2318.12	2661.97	4009.67	1970.59	1677.01	2104.73	1512.99	3430.5
ENSG00000006530.11	AGK	chr7	141250989	141355044	+	protein_coding	KNOWN	acylglycerol kinase	FALSE	634	2560.42	1300.03	445.23	0.51	1129	1487.72	1336.3	1151.05	1691.08	1907.86	1180.5	1170.67	902.974	994.118	637.935	938.239	1088	986.002	888.477	821.536	870.021	1587.64	1338.01	1679.02	1993.29	2560.42	1902.25	1330.67	1210.9	1219.72	959.737	1666.96
ENSG00000006534.11	ALDH3B1	chr11	67776048	67796744	+	protein_coding	KNOWN	aldehyde dehydrogenase 3 family, member B1	FALSE	2	354.23	71.18	85.99	0.83	113	52	36	55	11	178.005	10	63	177	29	53	9	161	91.0777	354.226	7	36	306.017	62.0016	59	22	92	34	30	8	6	2	8
ENSG00000006555.6	TTC22	chr1	55245385	55266940	-	protein_coding	KNOWN	tetratricopeptide repeat domain 22	FALSE	1	268	70.44	65.92	0.76	10	14	55	72	23	206.004	152	268	27	21	112	30	115	143	139.062	76	1	3	35	37.0076	17	20	139.069	122.003	44	20	32	27
ENSG00000006576.12	PHTF2	chr7	77428122	77586818	+	protein_coding	KNOWN	putative homeodomain transcription factor 2	TRUE	370.6	3021.37	1295.09	599.16	0.59	932.007	1079.01	1501.37	991.461	1319.01	1933.33	1498.01	1613	885	1161	718.002	956.999	1210.1	724.619	370.604	1054	1582.6	3021.37	1969.72	2688.42	1019	1190.63	2036.64	1160.59	1372	724	973	1030
ENSG00000006606.4	CCL26	chr7	75398851	75419214	-	protein_coding	KNOWN	chemokine (C-C motif) ligand 26	FALSE	0	12	2.27	3.07	0.84	0	1	1	4	0	2	5	3	7	1	1	0	12	0	0	1	6	9.00031	3	6	0	3	0	2	0	0	0	0
ENSG00000006607.8	FARP2	chr2	242295658	242434256	+	protein_coding	KNOWN	FERM, RhoGEF and pleckstrin domain protein 2	FALSE	122.53	1232.1	517.96	276.1	0.6	356.459	419.562	719.801	846.954	478.826	770.914	433.222	464.316	189.464	222.869	330.179	238.65	768.236	243	155.897	361.514	269	538.75	847.792	1232.1	669	901.037	902.642	681.293	417.795	440	222.289	525.816
ENSG00000006611.11	USH1C	chr11	17515442	17565963	-	protein_coding	KNOWN	Usher syndrome 1C (autosomal recessive, severe)	FALSE	1	792.49	164.63	221.03	0.82	21	10	1	130	132	258.054	147.064	214	21	54	450.999	40	168.008	42	18	14	59	151	189.053	102	609	792.494	514.001	695.129	13	4	6	6
ENSG00000006625.13	GGCT	chr7	30536237	30591095	-	protein_coding	KNOWN	gamma-glutamylcyclotransferase	FALSE	714.17	2448.99	1484.75	453.15	0.41	1911.46	845.08	945.507	1306.6	1697.23	1337.96	1721.87	1719	2448.99	1837.07	1411.98	1815.99	714.168	958.981	1226.57	1440.73	884.001	2011.48	1003.04	1567.07	1095.84	1204.91	2338.99	1790.99	1922.94	1478.99	1413.01	2108.95
ENSG00000006634.3	DBF4	chr7	87505531	87538856	+	protein_coding	KNOWN	DBF4 zinc finger	FALSE	245.28	1846.02	903.25	404.14	0.53	357.001	389	1426.29	759.072	1391.04	852.811	865.853	1031.99	1025	1052	740.999	1180.99	515.001	554.017	1109.27	710.003	245.276	661.719	612.158	975.4	420.219	650.638	1045	757.154	1846.02	1129.01	1318.02	1673.71
ENSG00000006638.7	TBXA2R	chr19	3594504	3606838	-	protein_coding	KNOWN	thromboxane A2 receptor	FALSE	3	1413.47	140.88	288.29	0.93	38	11	3	116	32	81	153	223	82	89.9999	34	29	112	72	102	43	49	123.001	65	102	898.005	1413.47	80	126	16	16	14	30
ENSG00000006652.9	IFRD1	chr7	112063023	112121072	+	protein_coding	KNOWN	interferon-related developmental regulator 1	FALSE	429	3051.97	1192.51	592.57	0.63	2373.82	2001.11	3051.97	2255.05	1341.68	1161.28	1242.59	1383.56	794.999	828.001	864.286	1231	1258.63	429.001	618.001	849.36	568.999	1084.48	991	1633.33	819.984	1284.41	1477.34	1094.33	998	613.999	761.903	932.002
ENSG00000006659.8	LGALS14	chr19	40194946	40200084	+	protein_coding	KNOWN	lectin, galactoside-binding, soluble, 14	FALSE	0	92	6.1	19.05	0.97	8	1	0	2	0	12	0	0	1	0	0	0	1	2	0	0	0	0	0	1	54	92	0	3	0	0	1	0
ENSG00000006695.6	COX10	chr17	13972813	14111994	+	protein_coding	KNOWN	cytochrome c oxidase assembly homolog 10 (yeast)	FALSE	257	1361.37	614.99	238.51	0.57	437	443	615.055	567.361	941.012	900.348	405	466	465	600	316	523	561	496	455	355	601.002	1361.37	500.001	756.014	629.001	1059.81	844	623.026	646	647.136	423.216	920.003
ENSG00000006704.6	GTF2IRD1	chr7	73868120	74016931	+	protein_coding	KNOWN	GTF2I repeat domain containing 1	FALSE	172	7234.4	2179.51	1440.88	0.72	1910.08	1826.73	3210.62	7234.4	3131.11	4525.07	1732	1960.12	1558	1624	1609.99	2039	2102.49	269	172	2826.59	727.999	1491.99	970.799	1618.68	842.001	1042.14	3446.22	2847.41	2639.99	1754	2653	3357
ENSG00000006712.10	PAF1	chr19	39876492	39881835	-	protein_coding	KNOWN	Paf1, RNA polymerase II associated factor, homolog (S. cerevisiae)	FALSE	1554.03	8610.6	3303.61	1326.27	0.64	8610.6	4310.71	2364.55	4208.25	2975.9	3416.12	3817.39	4244.01	5251.09	3645.03	3138.62	3752	2290.43	1796.12	2329.5	3729.01	1554.03	3705.79	2180.42	3717.7	2813.31	3856.48	3158.01	2647.28	3412.01	2130.8	2134.6	2868.53
ENSG00000006715.11	VPS41	chr7	38762563	38971994	-	protein_coding	KNOWN	vacuolar protein sorting 41 homolog (S. cerevisiae)	FALSE	719	5024.26	2361.55	1064.9	0.55	1717	2434.99	4395.53	5024.26	3281.45	4001.81	2052.71	2041	1037	1257	1142.99	1480	3333.38	1369.25	1367.11	1559.01	1238.99	2361.35	2308.52	2936.9	2876.01	3070.33	3466.63	2220.39	2091.99	2368.84	1356.02	3071.13
ENSG00000006740.11	ARHGAP44	chr17	12692856	12894960	+	protein_coding	KNOWN	Rho GTPase activating protein 44	FALSE	25	1238.74	462.65	279.38	0.65	562	757.003	799.474	1238.74	553.165	859.623	539	700.999	281	420	208.001	353	418.106	90.0054	25	166	209	583.001	449.003	799.597	61	179	642	452.999	520	456.001	320	605
ENSG00000006744.13	ELAC2	chr17	12895708	12921504	-	protein_coding	KNOWN	elaC ribonuclease Z 2	FALSE	1283.77	5313.74	2548.24	909.01	0.54	1995.88	1470	2866.02	3319.55	2775.44	2490.16	2118.58	2595	2159.99	2055.01	1627.01	2249.01	2696.82	2129.03	2699.71	1379	1459.28	3335.89	2881.79	4422.88	3469.94	5313.74	3485.86	3056.13	2001	2253	1418	3072.75
ENSG00000006747.10	SCIN	chr7	12610203	12693228	+	protein_coding	KNOWN	scinderin	FALSE	1	2873.81	217.28	587.32	0.96	10	22	22	431.207	16	172.002	42	38	23	21	10	10	67	19	1	86	16	62	119.94	33	3	6	2873.81	1594.66	96	40	32	30
ENSG00000006756.11	ARSD	chrX	2822011	2847392	-	protein_coding	KNOWN	arylsulfatase D	FALSE	348.33	2978.43	1206.11	606.91	0.62	985.722	1152.23	1477.56	1087.42	1044	1178.98	1450.98	2978.43	749.115	800.954	982.001	828.944	2437.02	449.592	348.328	551	766.234	1470.87	1410.02	1918.21	1390.23	1743.97	2131.05	1653.53	890.967	1018	581.691	1371.12
ENSG00000006757.7	PNPLA4	chrX	7866288	7895780	-	protein_coding	KNOWN	patatin-like phospholipase domain containing 4	FALSE	264	1104.69	733.67	191.62	0.35	662.002	670.511	704.667	676.213	859	718.689	524.261	1103	693.997	883.027	507.999	1011	718	655.001	644.001	578.001	264	707.312	643.018	888.417	669	1104.69	851.13	778.817	833.001	607	515	898.011
ENSG00000006788.7	MYH13	chr17	10201401	10276447	-	protein_coding	KNOWN	myosin, heavy chain 13, skeletal muscle	FALSE	0	53	8.22	15.15	0.87	1	0	1	52.244	0	0	5	1	0	1	0	0	2	1	2	23.0159	3	12	3	5	1	4.01553	53	31	3	0	0	3
ENSG00000006831.9	ADIPOR2	chr12	1797740	1897844	+	protein_coding	KNOWN	adiponectin receptor 2	FALSE	901	5879.38	2683.42	1237.29	0.56	1354	1639	2932.72	2368.73	2898.22	3704.18	2182.34	2815.08	1500	1781	1669	1784	2436.73	2647.02	3974.24	990.005	2023.39	4232.18	3492.38	5657.51	3731.18	5879.38	3851.29	3015.27	1911	2246.01	1260	3149.51
ENSG00000006837.6	CDKL3	chr5	133541305	133706738	-	protein_coding	KNOWN	cyclin-dependent kinase-like 3	FALSE	33.51	208.12	133.56	49.98	0.37	194.259	208.115	192.318	130.723	197.575	194.145	125	111.732	121.031	128.953	87.1366	145.382	120.442	55.5385	33.5085	137	46.4253	91.0909	118.54	161.66	190.046	193.715	187.574	120.858	158.009	113.103	90.6685	154.953
ENSG00000007001.8	UPP2	chr2	158733214	158992666	+	protein_coding	KNOWN	uridine phosphorylase 2	FALSE	0	55	7.37	11.24	0.9	15	12	7	1	4	4	7	13	2	1	3	2	6	7	29	2	0	0	16	18	0	0	6.00263	55	0	2	1	1
ENSG00000007038.6	PRSS21	chr16	2867164	2876305	+	protein_coding	KNOWN	protease, serine, 21 (testisin)	FALSE	0	108.01	9.53	20.34	0.94	0	0	1	0	2	0	1	9	13	16	0	6	12	21	108.006	0	0	3	9.00176	17	3	20	6	3	0	0	0	1
ENSG00000007047.10	MARK4	chr19	45582546	45808541	+	protein_coding	KNOWN	MAP/microtubule affinity-regulating kinase 4	FALSE	548	5162.15	2440.14	1154.99	0.55	3165.99	3575.26	2479.04	5162.15	3267.15	4527.36	1859.98	2236.82	1774.96	1941	1218.01	1468.02	2376.04	897.997	651.031	2311.99	1324	2894.41	3604.75	4943.77	1721.3	2232.06	3236.41	2213.36	2304.55	2024.52	1553.04	2619.06
ENSG00000007062.7	PROM1	chr4	15964699	16086001	-	protein_coding	KNOWN	prominin 1	FALSE	32.02	2726.98	961.49	769.81	0.67	550.002	580.069	2117.98	424.03	1792.78	413	580.251	417	810.999	579.999	1069.12	1677.99	2726.98	375.001	215.737	480.755	57	251.04	435.625	847.581	32.019	36	2244.46	1847.2	1527.06	1483.13	1187.19	2356.5
ENSG00000007080.6	CCDC124	chr19	18043825	18054800	+	protein_coding	KNOWN	coiled-coil domain containing 124	FALSE	835.14	7739.41	2547.82	1281.59	0.69	7739.41	3157	1516.98	3806.26	2464.97	2893.94	2494.76	2477.99	4863.03	2885.42	2436.01	2745.01	1749.23	1037.14	2250.75	2932.35	835.141	2096.52	1571.81	2402.51	1624.25	2829.64	2576.93	2527.93	2665.03	1654.04	1662.02	2338.69
ENSG00000007129.13	CEACAM21	chr19	42055886	42093197	+	protein_coding	KNOWN	carcinoembryonic antigen-related cell adhesion molecule 21	FALSE	2	206	40.94	50.49	0.83	2	10	2	7	25	30	39	35	206	156	19	8	89	15	28	163	40	91.1517	22	28	25	48	33	19	9	16	14	18
ENSG00000007168.7	PAFAH1B1	chr17	2496504	2588909	+	protein_coding	KNOWN	platelet-activating factor acetylhydrolase 1b, regulatory subunit 1 (45kDa)	FALSE	1646.96	11173.3	5524.25	2282.43	0.52	7549.25	11173.3	10106.4	6231.44	7066.62	8241.78	5241.64	5703.44	2699.1	3961.83	3475.87	3715.18	6497.78	2699.77	2653.63	2952.55	4687.12	8388.86	5283.45	7590.29	4962.86	6498.92	7805.57	5099.68	5005.32	4215.91	3268.98	5695.71
ENSG00000007171.12	NOS2	chr17	26083792	26127525	-	protein_coding	KNOWN	nitric oxide synthase 2, inducible	FALSE	0	658	99.86	135.19	0.88	38	45	31	97	443.031	174	88	125	47	49	24	48	70	5	0	55	33.0014	68.0019	225.007	658.002	32	59	100.809	68	52	65	38	96
ENSG00000007174.12	DNAH9	chr17	11501748	11873485	+	protein_coding	KNOWN	dynein, axonemal, heavy chain 9	FALSE	2	249.01	77.93	80.27	0.71	222	236	192	61.0016	100	39	40	39	43	60	8	39	214	9	2	26	5	10	164	249.01	8	13	203	91	46	39	18	95
ENSG00000007202.10	KIAA0100	chr17	26941458	26972472	-	protein_coding	KNOWN	KIAA0100	FALSE	2258.4	19494.3	6364.27	3800.62	0.7	3782.22	4041.39	6696.84	9582.35	8657.04	8565.89	3936.7	4720.69	3749.99	3190.62	2663.25	3421.56	8908.99	5868.44	3531.61	2813.14	3313.54	6003.95	6434.27	7913.59	14875.9	19494.3	11025.1	6426.75	4892.83	6131.64	3180.55	8190.63
ENSG00000007216.10	SLC13A2	chr17	26800311	26824799	+	protein_coding	KNOWN	solute carrier family 13 (sodium-dependent dicarboxylate transporter), member 2	FALSE	0	150	17.23	36.21	0.92	0	0	20	33	0	0	0	0	0	0	0	0	17	10	14	0	0	0	15	34	35	150	33	135	0	0	0	0
ENSG00000007237.13	GAS7	chr17	9813926	10101868	-	protein_coding	KNOWN	growth arrest-specific 7	FALSE	109	4708.29	1581.91	1201.66	0.69	985.999	1098.01	1433.25	4105.9	1279	3144.37	915.108	812.997	1189	1409.74	1094	1607	4708.29	339.002	109.001	1392.01	2632.3	2946.34	2266.18	3250.42	300	581.6	3382.26	1726	552.001	820	324	1047
ENSG00000007255.6	TRAPPC6A	chr19	45666186	45681495	-	protein_coding	KNOWN	trafficking protein particle complex 6A	FALSE	186	846.6	501.65	175.29	0.42	682.337	204	390	597.177	440.001	452.006	411	488.999	733.392	441	699	577	517.437	446	676.896	403	186	489.001	486	846.599	353	737.216	648.001	831.385	375	244	238	428.001
ENSG00000007264.9	MATK	chr19	3777971	3802127	-	protein_coding	KNOWN	megakaryocyte-associated tyrosine kinase	FALSE	3	358.09	91	91.82	0.77	358.094	238	30	63.0227	37	172	313	186	59	62	43	53	123	159	203	94	4	27	31	85.0016	20	37	67	78	9	5	3	13
ENSG00000007306.10	CEACAM7	chr19	42177235	42210895	-	protein_coding	KNOWN	carcinoembryonic antigen-related cell adhesion molecule 7	FALSE	0	22	1.9	5.57	0.95	0	0	2	0	14	0	18	22	0	0	0	0	0	0	0	1	0	0	0	0	0	0	0	0	0	0	0	0
ENSG00000007312.8	CD79B	chr17	62006100	62009714	-	protein_coding	KNOWN	CD79b molecule, immunoglobulin-associated beta	FALSE	1	147	40.3	38.87	0.75	14	1	1	93	28	31.0571	85	39	28	20	17	12	147	54	100	18	13	42	20	21	56	142.001	48	58	6	10	3	12
ENSG00000007314.7	SCN4A	chr17	62015914	62050278	-	protein_coding	KNOWN	sodium channel, voltage-gated, type IV, alpha subunit	FALSE	5	458	83.7	109.73	0.85	6	8	67	367.046	64	56	193	457.998	16	20	5	21	60	47	35.0014	37	26	93.0008	13	17	287.001	198.001	74	72.0002	32	47	38	82
ENSG00000007341.14	ST7L	chr1	113066140	113163447	-	protein_coding	KNOWN	suppression of tumorigenicity 7 like	FALSE	205.92	1047.36	612.59	209.56	0.43	547	506.793	994.984	626.074	715.038	913.64	666	565	492.8	832	381	613	496.228	222	338.001	575	205.92	556	571.008	880.949	650.003	1047.36	685.123	590.92	721	651.134	491	782.41
ENSG00000007350.12	TKTL1	chrX	153524024	153558700	+	protein_coding	KNOWN	transketolase-like 1	FALSE	0	892.44	78.92	216.17	0.94	820.002	892.44	73.0035	19	187	6	2	7	6	1	2	0	1	2	2	0	87	153	10	6	5	3	18	13.0049	19	9	8	11
ENSG00000007372.16	PAX6	chr11	31806340	31839509	-	protein_coding	KNOWN	paired box 6	TRUE	0	49638.6	2466.4	9413.89	0.98	1913.03	1454	49638.6	16245.5	4336.82	113	3	0	3	2	2	0	13	5	0	0	49	17	18	2	22	0	28	2	16	7	10	21
ENSG00000007376.3	RPUSD1	chr16	834974	838397	-	protein_coding	KNOWN	RNA pseudouridylate synthase domain containing 1	FALSE	182	1338.75	654.23	274.99	0.53	1261.63	727.997	580.272	1338.75	495.062	919.559	572	817.995	794.992	529	532.994	516.001	634.86	344	675.287	535.001	182	755.374	403	963.104	473.495	1056.21	679.378	929.173	501.994	337	334	536.089
ENSG00000007384.11	RHBDF1	chr16	108058	126354	-	protein_coding	KNOWN	rhomboid 5 homolog 1 (Drosophila)	FALSE	94.94	2268.58	799.32	599.13	0.67	147.944	94.9355	722.086	2268.58	598.209	2005.39	1341.49	1468	628.999	912	458	654	2036.94	127	323.148	858.96	361	1601.16	455.993	1143.34	601.994	968.481	708	694.199	331	212	465	304.003
ENSG00000007392.12	LUC7L	chr16	238968	279462	-	protein_coding	KNOWN	LUC7-like (S. cerevisiae)	FALSE	527	8882.11	4217.69	2170.67	0.54	8882.11	5960	6905.71	8250.58	3937.79	6014.73	6367.19	6163.01	3834.01	6244.99	3464.99	5624.01	3925.88	669.039	1524.15	4749.79	527	2431.22	1534.08	4453.02	1833.74	2653.47	3268.97	3329.55	6618.04	2459.83	4789.05	3224.15
ENSG00000007402.7	CACNA2D2	chr3	50400233	50541675	-	protein_coding	KNOWN	calcium channel, voltage-dependent, alpha 2/delta subunit 2	FALSE	27	3766.21	982.51	816.15	0.76	1768.03	3766.21	1256.52	2418.32	1213.03	1497.47	1563.98	1939.77	361	431.001	330.059	487.999	1155.99	94	27	1060.98	319	1033.81	1250.35	1475.07	587	492.538	1519.06	1289.92	259	294.002	276	447
ENSG00000007516.9	BAIAP3	chr16	1383602	1399439	+	protein_coding	KNOWN	BAI1-associated protein 3	FALSE	18	2191.3	337.6	435.52	0.88	2191.3	1236.95	928.164	392.768	203.899	306.966	506.999	603	38	57	142	238	254.408	181	262.875	199	18	159.945	65	100.88	76	339.662	234.69	248.757	229.946	181.67	135	134
ENSG00000007520.3	TSR3	chr16	1399241	1401912	-	protein_coding	KNOWN	TSR3, 20S rRNA accumulation, homolog (S. cerevisiae)	FALSE	643	6713.04	1861.18	1147.09	0.75	6713.04	2279.99	1024.12	3396.85	1287.04	2057.44	1994.84	2040	3561.97	1738.04	2200	1916	1367.48	860.91	1324.26	1918	643	1782.91	969.157	1566.45	1152.37	2817.65	1526.57	1665.47	1574.01	902.003	940.002	1351
ENSG00000007541.10	PIGQ	chr16	616995	634136	+	protein_coding	KNOWN	phosphatidylinositol glycan anchor biosynthesis, class Q	FALSE	573	8213.86	2151.73	1483.08	0.76	2404.94	1235	2856.11	4490.52	1684.37	3386.62	3023.01	2655.99	1391.99	1366.01	804.996	1219	2222.22	1194	8213.86	1235	573	2002.59	1278.04	3426.66	1640.95	2835.2	2523.01	3040.34	1404.01	1165.13	1041	1449.02
ENSG00000007545.11	CRAMP1L	chr16	1662326	1727909	+	protein_coding	KNOWN	Crm, cramped-like (Drosophila)	TRUE	327	4264.11	1646.47	901.47	0.64	1031.45	1301.38	1884.57	4264.11	2678.89	3277.7	1195.8	1437.67	774.002	1162	740.476	1136.4	2704.8	660.188	788.45	1040.01	841.998	1824.57	1596.07	2359.32	901.25	917.411	2829.44	1641.79	1961.62	1779.08	1416.85	2417.77
ENSG00000007866.14	TEAD3	chr6	35441374	35464853	-	protein_coding	KNOWN	TEA domain family member 3	TRUE	104	6389.34	2465.29	1550.11	0.64	200	104	1021.71	5245.99	3176.99	6389.34	2681.29	2715	2917.92	2588.8	2343	2858	3535.88	540.002	439.045	2990.08	1809.23	4744.69	1817.55	3235.13	345.999	556.053	3534.3	3027.75	2816	2168.16	2052	3157.98
ENSG00000007908.10	SELE	chr1	169691781	169703220	-	protein_coding	KNOWN	selectin E	FALSE	1	450	41.34	90.99	0.94	17	5	1	3	21	238.243	137	450	6	8	2	1	82	10	2	28	25	33	16	29	16	25	14	6	8	12	1	17
ENSG00000007923.11	DNAJC11	chr1	6694228	6761984	-	protein_coding	KNOWN	DnaJ (Hsp40) homolog, subfamily C, member 11	FALSE	622.12	4010.3	2287.63	828.15	0.44	622.123	2008.01	2039.71	3375.39	2751.11	3026.4	1554.18	1778.31	1786.71	2002.06	1326.62	1762.01	2404.75	1752	2526.92	1404.98	1590.67	3583.22	2020.76	4010.3	2747.53	3842.16	3035.81	2860.88	2322.72	2224.03	1699.03	2869.24
ENSG00000007933.8	FMO3	chr1	171060018	171086959	+	protein_coding	KNOWN	flavin containing monooxygenase 3	FALSE	0	21	2.73	4.3	0.9	0	0	0	0	0	6	2	1	21	5	2	0	8	2	10	3	0	0	5	1	4	4	2	2	1	0	0	0
ENSG00000007944.10	MYLIP	chr6	16129356	16148479	+	protein_coding	KNOWN	myosin regulatory light chain interacting protein	FALSE	226	3449.98	1216.92	835.63	0.67	264.107	381	650.073	3227.48	1596.68	2217.76	1854.99	3449.98	410	405	678	823.999	1244.78	489.001	1048.01	590	607.005	1176.5	1203.08	1184.19	377.04	658.255	2335.53	1214.63	1551	1356	1284.4	2143.67
ENSG00000007952.13	NOX1	chrX	100098313	100129334	-	protein_coding	KNOWN	NADPH oxidase 1	FALSE	0	15	0.97	2.77	0.97	0	0	0	0	2	1	0	1	3	0	0	0	0	0	0	2	2	15	0	0	1	0	1	0	1	0	0	0
ENSG00000007968.6	E2F2	chr1	23832922	23857712	-	protein_coding	KNOWN	E2F transcription factor 2	TRUE	58	6612.95	758.06	1141.06	0.92	207	58	772.652	856.026	656.001	988.275	525	605	481	435	237	284	612	1056	6612.95	313	145	625.161	413.005	1241.76	546.054	740.646	726	714.365	503	601	291	816.001
ENSG00000008018.8	PSMB1	chr6	170844205	170862429	-	protein_coding	KNOWN	proteasome (prosome, macropain) subunit, beta type, 1	FALSE	2012.05	8708.32	5034.05	1449.62	0.44	8105.6	3030	4035.75	5185.61	4550.05	5374.66	4997.7	5124.96	7851.24	5043.04	4848.56	5565.99	4170.16	3649.68	5317.71	4448.97	2012.05	4934.87	3956.86	6037.96	4680.9	8708.32	5799.75	5719.31	5416.72	3590.24	3202.84	5345.22
ENSG00000008056.8	SYN1	chrX	47431303	47479252	-	protein_coding	KNOWN	synapsin I	FALSE	35	4866.85	536.31	1157.68	0.92	4662.77	4866.85	526.023	113.06	302.231	243.01	259	315	270	303	344	228	255	44	35	288.001	219	571.816	333.166	511.157	232	251.057	144.031	142.052	139	88.9999	108	124
ENSG00000008083.9	JARID2	chr6	15246527	15522252	+	protein_coding	KNOWN	jumonji, AT rich interactive domain 2	TRUE	632	5652.76	2396.95	1312.95	0.6	2847.59	3065.98	1948.27	2825.24	4926.22	2763.54	1591.36	1399	1040	2185	1216	2190	2191.37	1164.01	1400.3	1930.68	686	1036.86	2368.38	3262.37	1249.9	1337.54	3271.28	1758.82	4527.01	4357.59	2897.99	5652.76
ENSG00000008086.6	CDKL5	chrX	18443703	18671749	+	protein_coding	KNOWN	cyclin-dependent kinase-like 5	FALSE	1	445	134.43	127.04	0.72	1	32	75	131.003	303	251	10.6625	37	15	12.0835	15	34	445	151	4	13	288.048	162.057	267	224	188	77.0065	386.002	86	72	192.986	41	210.038
ENSG00000008118.5	CAMK1G	chr1	209757062	209787283	+	protein_coding	KNOWN	calcium/calmodulin-dependent protein kinase IG	FALSE	3	529	255.36	146.67	0.54	93.0001	205	345.999	208	430	271.149	158.065	70	263.001	173	77.9999	222.999	529	20	3	179	207	310.041	235.059	248.022	255.039	379.441	382.001	225	455.997	373.004	260	514.998
ENSG00000008128.18	CDK11A	chr1	1634169	1655766	-	protein_coding	KNOWN	cyclin-dependent kinase 11A	FALSE	355.24	3066.17	1239.78	533.38	0.62	672.958	1417.84	964.367	3066.17	1270.41	2002.77	1464.58	1726.62	1140.85	858.07	953.097	913.174	1151.62	533.855	1721.16	1245.59	355.237	1310.53	808.143	1922.86	1096.25	1170.28	1234.63	1008.58	1790.17	1089.39	1301.81	1315.4
ENSG00000008130.11	NADK	chr1	1682671	1711896	-	protein_coding	KNOWN	NAD kinase	FALSE	648.66	7643.29	2569.27	1411.97	0.69	2359.33	1444.48	2217.01	5215.33	2352.59	4110.02	2632.89	2937.05	1844.01	1741	1557.99	1604.98	2192.65	2164.45	2918.83	1392.04	648.665	2248.62	2110.11	4001.68	4637.44	7643.29	2892.36	2942.03	1634	1711.46	1087.01	2429.15
ENSG00000008196.8	TFAP2B	chr6	50786436	50815326	+	protein_coding	KNOWN	transcription factor AP-2 beta (activating enhancer binding protein 2 beta)	TRUE	0	4191.86	686.02	1023.61	0.87	2883.95	4191.86	401	973.239	1626.01	1393.34	31	11	1	65	2	26	6	1	0	770	0	64.0011	46	13	46	194.034	272	382.006	2574.09	1388.3	894.004	1211.25
ENSG00000008197.4	TFAP2D	chr6	50681541	50740701	+	protein_coding	NOVEL	transcription factor AP-2 delta (activating enhancer binding protein 2 delta)	TRUE	0	332	11.43	60.57	1	0	0	332.002	9	1	0	0	0	0	0	0	0	0	0	0	0	0	0	0	0	0	0	1	0	0	0	0	0
ENSG00000008226.15	DLEC1	chr3	38080696	38165516	+	protein_coding	KNOWN	deleted in lung and esophageal cancer 1	FALSE	0	106.53	28.41	29.23	0.76	55.7367	72	97.6619	33.0274	18.5724	27.999	106.533	55.3055	11	21	3	21	69.8407	6.25731	4.70094	14	3.89188e-14	14.9742	18	75.2985	20	23.1037	22.2345	13	5	9.99716	4	10
ENSG00000008256.11	CYTH3	chr7	6201407	6312275	-	protein_coding	KNOWN	cytohesin 3	FALSE	305	4881.7	2032.46	1095.53	0.6	1207	1368	1724.02	4881.7	2251.72	3322.1	3286.33	2720	986	1159.6	1022	1546	2095.1	331	357	1892.57	2046.18	3059.99	2744.28	3697.34	2098.01	3102.31	3316.6	2180.5	1646	1334	862	1641.24
ENSG00000008277.10	ADAM22	chr7	87563458	87832204	+	protein_coding	KNOWN	ADAM metallopeptidase domain 22	FALSE	34	2396.14	702.31	581.45	0.73	989	2332.99	1360.76	625.372	1355.11	2396.14	428.002	528.064	214	402	226	425	848.003	96	34	326	301.053	433.044	485.372	518.107	194.022	317	1054.09	568.227	761.004	817.998	570.999	1128
ENSG00000008282.3	SYPL1	chr7	105730949	105753022	-	protein_coding	KNOWN	synaptophysin-like 1	FALSE	343	5494.01	2124.13	1141.99	0.63	409.245	342.999	1780.65	1799.97	2209.16	2295.83	2340.37	2881.52	1452.01	1557.98	1660.99	1581.01	1326.06	1793.99	1731.55	1278	1565	3087.9	3247.71	3721.24	3936.44	5494.01	4172.41	2938.28	1303	1476.08	861.018	2066.98
ENSG00000008283.11	CYB561	chr17	61509665	61523739	-	protein_coding	KNOWN	cytochrome b561	FALSE	82	1576	587.38	377.7	0.65	965.997	816.999	738.041	550	403	558.13	1235.03	1414.21	513.001	412.002	545.002	446	877.061	372.013	234.004	566.648	82	356.157	413.268	543.014	476.002	1576	1037.13	1036.27	216	182.003	184.235	304.003
ENSG00000008294.16	SPAG9	chr17	49039535	49198226	-	protein_coding	KNOWN	sperm associated antigen 9	FALSE	892	8486	3469.29	1902.63	0.61	3828.07	6118.12	6408.91	5369.19	8486	6202.38	3148.99	3001.97	1324	1726.94	1038	1664	5585.09	1989	1260.28	1818	2804.8	3902.59	3012.13	3818.62	2436.35	2762.38	5642.73	2659.08	3348	3023.38	1797	3546.98
ENSG00000008300.10	CELSR3	chr3	48673902	48700348	-	protein_coding	KNOWN	cadherin, EGF LAG seven-pass G-type receptor 3	FALSE	50	5030.04	674.28	1209.51	0.9	3976.03	5030.04	3168.9	497.019	1564.69	144	196	275	55	169	189	166	662	133	125	69	50	251.005	303	463	605.997	664.747	233.022	152.037	106	156	215	369.047
ENSG00000008311.10	AASS	chr7	121715701	121784334	-	protein_coding	KNOWN	aminoadipate-semialdehyde synthase	FALSE	54	2780	1105.38	835.79	0.62	54	273	2424.42	2780	2238.52	2048.73	483	499	248	684.001	192	640	2007.35	644.001	249	444	837.073	1696.29	561.481	1091.46	499	479.728	1498.01	962.949	1636	1687.01	1175	2608.49
ENSG00000008323.11	PLEKHG6	chr12	6419602	6437672	+	protein_coding	KNOWN	pleckstrin homology domain containing, family G (with RhoGef domain) member 6	FALSE	0	476	131.64	139.91	0.75	3	0	45	199.146	64	106.009	419	475.999	55	66	266	217	207	401.999	381	139	2	5	31	41	3	9	238	195	23	30	28	73
ENSG00000008324.6	SS18L2	chr3	42623332	42636606	+	protein_coding	KNOWN	synovial sarcoma translocation gene on chromosome 18-like 2	FALSE	128	1029	498.49	184.33	0.53	1029	462.113	498	513.506	650.564	847.645	520.002	556.998	625.998	511.999	442.002	456.001	401.69	281.239	604.001	331.001	128	297.475	331.001	480.773	248	481.022	555.002	421.002	669.995	473.001	446.001	665.579
ENSG00000008382.11	MPND	chr19	4343524	4360083	+	protein_coding	KNOWN	MPN domain containing	FALSE	245	2200.85	844.96	409.66	0.64	2200.85	926.632	971.12	1922.89	908.997	1067.09	748.811	891.311	1082.82	742	964.94	956.887	688.863	496.99	782.983	573.407	427.991	1035.51	448.981	800.994	245	465.88	954.678	1159.43	646.861	638.72	455.975	822.141
ENSG00000008394.8	MGST1	chr12	16500076	16762193	+	protein_coding	KNOWN	microsomal glutathione S-transferase 1	FALSE	154	12809	1836.01	2578.38	0.89	465	285	572.999	791.55	1227.73	496.809	2333.84	3819.98	1461.01	1244.99	1556.33	887.997	154	5103.08	4724.23	271	179	478.001	325.001	615.004	4531.23	12809	832.266	670.047	1027	913.001	533.999	921.993
ENSG00000008405.7	CRY1	chr12	107385142	107487607	-	protein_coding	KNOWN	cryptochrome circadian clock 1	FALSE	324	3106.83	1320.85	689.94	0.59	790.264	1026	1366.59	1965.59	1546.01	2070.42	1264.13	1176.6	657	916.999	499	773	1230.56	529.001	613.997	677.001	833.523	1835.83	1140.07	1868.59	701.37	1065.03	1805.89	1277.25	2260.01	2375.99	1363	3106.83
ENSG00000008438.4	PGLYRP1	chr19	46522411	46526323	-	protein_coding	KNOWN	peptidoglycan recognition protein 1	FALSE	0	47	4.9	9.56	0.93	2	0	0	0	0	0	6	2	0	10	1	0	47	5	10	0	0	1	13	10	0	18	1	3	0	0	0	0
ENSG00000008441.12	NFIX	chr19	13106422	13209610	+	protein_coding	KNOWN	nuclear factor I/X (CCAAT-binding transcription factor)	TRUE	20.03	7363.51	1345.25	1614.57	0.85	1362	1130	20.0311	3165.46	412.301	7363.51	2034.48	3717.93	1580.02	402.999	358	123	2237	185.007	983.139	1831.72	909.071	2432.22	1367.19	1587.34	202	388.052	674.136	310.566	401	327	119	233
ENSG00000008513.10	ST3GAL1	chr8	134467091	134584183	-	protein_coding	KNOWN	ST3 beta-galactoside alpha-2,3-sialyltransferase 1	FALSE	661.39	6067.31	2486.94	1442.29	0.61	1126.99	1509.08	671.029	3970.5	1736.01	4128.96	3819.6	6067.31	1148	1131	1228.99	1391.99	2403.66	5089.35	3919.2	1070.04	3117.28	4530.41	2967.57	4140.23	2040.11	3413.06	2839.97	1734.36	1138.99	1443.74	661.392	1818.17
ENSG00000008516.12	MMP25	chr16	3096682	3110727	+	protein_coding	KNOWN	matrix metallopeptidase 25	FALSE	1	184	56.49	52.85	0.72	160.281	116	3	26	118	88.2258	76	184	22	41	10	2	78.8943	2	6	43.9996	21.0002	73.0007	77	179.132	7.99426	20	17	22	98	50	59	35.0233
ENSG00000008517.12	IL32	chr16	3115298	3131908	+	protein_coding	KNOWN	interleukin 32	FALSE	2	1071	329.52	314.98	0.72	147.719	38	2	50	83	146	456	526	366	160	209	85	726.522	58	438	1071	697.496	703.621	712	1069.33	31	248.222	389.811	308.001	75	75	42	111
ENSG00000008710.13	PKD1	chr16	2138711	2185899	-	protein_coding	KNOWN	polycystic kidney disease 1 (autosomal dominant)	FALSE	424.73	11169.3	3170.99	2554.35	0.74	2235.71	3885.05	4166.94	11169.3	2519.35	7611.58	2354.81	3514.42	1411.4	1155.18	1033.66	1406.08	8670.46	652.269	844.248	1495.65	2440.02	5054.13	2582.87	4515.96	1676.33	2538.84	3927.53	2787.69	1991.97	1571.51	1921.3	2098.66
ENSG00000008735.10	MAPK8IP2	chr22	51039114	51052409	+	protein_coding	KNOWN	mitogen-activated protein kinase 8 interacting protein 2	FALSE	9	8461.99	771.76	1825.55	0.94	8461.99	5873.94	2262.17	883.001	822.352	94	244	231	125	193	371.999	355	604.895	22	15	114.001	9	71	100	346.19	540.002	699.169	100	92	78	50	31	33
ENSG00000008838.13	MED24	chr17	38175350	38217468	-	protein_coding	KNOWN	mediator complex subunit 24	FALSE	1240	7654.46	3772.12	1411.09	0.52	5783.8	3647.43	4389.65	7654.46	4408.03	6297.37	3223.03	4108.99	2738.01	2892	2299.13	2669.01	4114	2030.55	3595.57	2553.61	1512.01	4360.96	2408.01	5301.56	3641.19	4808.01	4679.14	4382.64	3451.01	3369.13	2619.99	4768.38
ENSG00000008853.12	RHOBTB2	chr8	22844930	22877712	+	protein_coding	KNOWN	Rho-related BTB domain containing 2	FALSE	294.68	6084.36	2054.71	1415.13	0.69	3526.61	3825.78	1936.61	5386.53	2381.79	2878.32	1351.68	2042.68	1167.81	734.005	735.982	673.001	1324.72	632	528.184	955.495	3181.87	3434.53	3606.3	6084.36	1454.57	2183.95	1938.02	1695.04	1298.02	1543.26	705.002	2002.23
ENSG00000008869.7	HEATR5B	chr2	37195526	37311485	-	protein_coding	KNOWN	HEAT repeat containing 5B	FALSE	380	2524.99	1426.44	578.22	0.45	1126.04	1831.46	2145.58	1561.34	2524.99	2047.36	908.632	1100.01	671.225	901.005	706.998	867.006	2187.26	986.42	784.701	857.995	1363.02	1766.76	1960.5	2047.3	1681.07	1462.1	2070.3	965.117	1333.99	1624.2	841.006	1945.1
ENSG00000008952.12	SEC62	chr3	169684423	169716161	+	protein_coding	KNOWN	SEC62 homolog (S. cerevisiae)	FALSE	1840.99	12734.1	5381.26	2148.31	0.6	12734.1	6407.66	5451.61	3954.94	4568.28	5115.16	6578.91	8706.39	5883.98	4285.99	6003.74	4614	4080.99	5043.37	7382.03	5134.54	1840.99	3701.41	5621.92	5501.34	7031.38	8004.2	7613.72	4097.76	3848	2847	2268.82	3705.94
ENSG00000008988.5	RPS20	chr8	56979854	56987069	-	protein_coding	KNOWN	ribosomal protein S20	FALSE	13827.9	99155.1	36817.84	18314.77	0.65	58504.2	18522.1	26570.8	43409.4	31803.8	41115.8	38808.5	37470.4	99155.1	51869.3	58793.7	58552.9	32326.7	14516.6	25472.1	60604.8	13827.9	27983.2	24390.4	29129.1	15737.1	20917.6	33928.9	25773.9	47468	25368.9	27175.9	33567.8
ENSG00000009307.11	CSDE1	chr1	115259534	115301297	-	protein_coding	KNOWN	cold shock domain containing E1, RNA-binding	FALSE	8380.51	37239	21702.68	6847.67	0.43	25295.2	26956.3	21631	19874.5	37239	25231.3	17504.9	17733.1	21627.3	17906.6	15589.9	19281.4	21137.3	13973.8	13169.8	16110.9	14783.6	25349.5	22773.2	26861	16829.6	19486.3	37172.6	20148.4	26884.1	26274.1	17514.1	36001.9
ENSG00000009335.13	UBE3C	chr7	156931607	157062066	+	protein_coding	KNOWN	ubiquitin protein ligase E3C	FALSE	767	4218.39	2059.5	1035.27	0.53	775.038	1638.53	2276.49	3057.54	2216.32	3099.18	1367.6	1846	999.007	938.003	846.993	956.003	2878.64	2574.08	2323.84	815.997	1791.84	3635.96	2679.57	4044.92	3017.07	4218.39	3200.65	2353.27	1095.14	1288.29	768.998	1818.01
ENSG00000009413.11	REV3L	chr6	111620234	111804918	-	protein_coding	KNOWN	REV3-like, polymerase (DNA directed), zeta, catalytic subunit	FALSE	272.97	4311.86	1606.86	949.45	0.65	1742.97	4070.55	1829.55	2782.1	2803.57	1937.12	1192.28	1408.38	720.824	827.404	958.744	860.726	2645.38	958.979	479.753	923.812	1546.92	1328.27	1976.85	1989.47	1245.84	935.987	4311.86	1323.85	1235.2	1423.35	714.719	1999.36
ENSG00000009694.9	TENM1	chrX	123509753	124097666	-	protein_coding	KNOWN	teneurin transmembrane protein 1	FALSE	8	1456	287.31	282.24	0.83	549	1456	244	135	137.011	451.001	332.209	429	8	60	302	319	353.999	618.997	456.002	385	10	11.0001	82	150.01	76	84.0001	115	56	400.999	171	156	172.967
ENSG00000009709.7	PAX7	chr1	18957500	19075360	+	protein_coding	KNOWN	paired box 7	TRUE	0	1385	170.78	334.58	0.91	493	510	10	215	1024.36	36	175	44	1	4	3	0	0	0	0	1385	1	8.0003	2	8	1	30	6	1	179	163	20	87
ENSG00000009724.12	MASP2	chr1	11086580	11107290	-	protein_coding	KNOWN	mannan-binding lectin serine peptidase 2	FALSE	0	1267	109.16	330.62	0.95	1	6	0	4	0	1	5	1	0	0	1	4	3	872.999	1076.88	3	0	0	2	0	3	6	2	0	12	0	2	1
ENSG00000009765.10	IYD	chr6	150690028	150727105	+	protein_coding	KNOWN	iodotyrosine deiodinase	FALSE	0	1992.97	129.04	384.47	0.97	0	0	0	4	0	0	693.996	1992.97	24	32	50	22	2	441	341.27	0	0	0	32	23	0	0	64	59	0	0	0	0
ENSG00000009780.11	FAM76A	chr1	28052490	28089633	+	protein_coding	KNOWN	family with sequence similarity 76, member A	FALSE	116	725.14	370.52	149.6	0.51	312.714	401	485	339	346	668.575	538	667	324	373	272	325	316	128	217.028	333	360	725.141	300	502.184	151	280.036	487	406.984	384	274	235	367.012
ENSG00000009790.10	TRAF3IP3	chr1	209929377	209955668	+	protein_coding	KNOWN	TRAF3 interacting protein 3	FALSE	1	126	28.08	28.19	0.8	9	10	12	6	27	31	36	16	14	14	21	57	126	60	88	3	1	22	11	47	21	47.2721	19	7	7	5	10	16
ENSG00000009830.7	POMT2	chr14	77741299	77787227	-	protein_coding	KNOWN	protein-O-mannosyltransferase 2	FALSE	372.09	4200.57	1469.91	884.88	0.67	1207.04	1302	2749.31	2454.86	1672	1922.65	1412.99	1568.99	756.998	951.001	507	771.997	1776	420.999	538	789	415.999	1337.01	1693.88	3177.11	2349.31	4200.57	2107.4	1949.48	1144	921.042	833.998	1257
ENSG00000009844.11	VTA1	chr6	142468367	142545826	+	protein_coding	KNOWN	vesicle (multivesicular body) trafficking 1	FALSE	959	3470.01	2231.99	751.13	0.37	2705.82	3005.25	2855.62	1320.82	3138.98	3464.3	1638.99	1882	1956	1619.01	1287	1590.01	1695.22	1823.16	1904.87	1333.79	1586.46	3075.86	2109.51	3138.46	2466.1	3452.84	3470.01	2415.49	2100.96	2138.02	1228.16	2843.98
ENSG00000009950.11	MLXIPL	chr7	73007524	73038873	-	protein_coding	KNOWN	MLX interacting protein-like	TRUE	1	3681.45	254.73	717.41	0.96	7	16	45	28.018	17	98.2197	82.0584	178	5	13	29	35	95	1315.02	3681.45	12	1	2	22	222.002	9	19	207.054	308.032	6	3	14	5
ENSG00000009954.6	BAZ1B	chr7	72854728	72936608	-	protein_coding	KNOWN	bromodomain adjacent to zinc finger domain, 1B	FALSE	1392	14780.4	6019.87	3150.64	0.61	3289.1	4895.02	7308.55	8087.49	13487.3	7959.79	4255.17	4948.08	4181.93	5350.98	2607.98	4508.05	5732.39	3801.09	3554.04	3973.77	2558.17	4972.99	5866.64	7675.15	4185.99	3529.1	10375.3	5589.82	8916.69	11031.3	5635.26	14780.4
ENSG00000010017.9	RANBP9	chr6	13621730	13711796	-	protein_coding	KNOWN	RAN binding protein 9	FALSE	742	3752.79	2071.05	691.06	0.46	1429.24	1969	2689.16	2077.08	2955.17	3752.79	1627	2100.71	1397	1520	1236	1507	1822.01	1389	1906.57	1355.11	1590.17	3047.67	2048.02	2851.04	2108.59	2954.01	2934.76	2031.7	2137	1993.65	1461.01	2797.44
ENSG00000010030.9	ETV7	chr6	36322419	36356164	-	protein_coding	KNOWN	ets variant 7	TRUE	0	26	2.13	5.73	0.95	0	0	0	0	2	0	1	0	0	0	0	0	0	0	0	0	0	0	11	26	0	16	0	0	4	0	0	0
ENSG00000010072.11	SPRTN	chr1	231472850	231490769	+	protein_coding	KNOWN	SprT-like N-terminal domain	FALSE	112	674.97	375.48	150.9	0.46	230	335.93	608.744	389.034	508.003	556.09	263	443	290	227	211	173	359	253.968	388.003	173	142	447.249	417	674.971	482	534.261	544.792	504.129	369.072	392	221	526.002
ENSG00000010165.14	METTL13	chr1	171750788	171783163	+	protein_coding	KNOWN	methyltransferase like 13	FALSE	441	2727.21	1398.72	615.8	0.5	1221.43	736	1193.61	2727.21	1505	2335.74	887.003	1011.07	1286	896	793.999	869.998	1436.72	1270.16	2277.17	666	491	1355.17	1491.64	2524.63	1322.06	2244.41	2047.34	1819.95	1286.99	1198.11	860.67	1757.12
ENSG00000010219.9	DYRK4	chr12	4671370	4723325	+	protein_coding	KNOWN	dual-specificity tyrosine-(Y)-phosphorylation regulated kinase 4	FALSE	344.79	1405.44	823	262.21	0.43	686.287	344.793	641.407	955.682	671.761	1264.57	932.562	882.456	1405.44	1121.97	796.984	1084.4	869.962	408.654	564.736	832.992	357.797	906.744	837.934	1210.15	759.862	1189.57	853.455	738.002	987.839	469.73	705.963	772.766
ENSG00000010244.12	ZNF207	chr17	30677136	30708905	+	protein_coding	KNOWN	zinc finger protein 207	TRUE	2718.91	13520	7746.01	2864.81	0.44	3645.44	6015.91	10757.9	6040.59	10250.2	13520	6954.07	8085.68	6377.13	7120.17	4440.27	6376	8800.9	4257.66	6249	5363.64	3365.18	8404.65	7138.92	12738.7	6301.04	9239.76	10832.8	9236.59	10730.2	7456.34	6746.19	10283
ENSG00000010256.6	UQCRC1	chr3	48636435	48648409	-	protein_coding	KNOWN	ubiquinol-cytochrome c reductase core protein I	FALSE	3618.99	15090	6266.08	2602.66	0.6	10392.4	4395	5780.25	6808.86	6207.27	6357.26	4822.25	4759.77	6317.07	4360.05	3618.99	4716.01	4917.75	4268.34	6433.84	3872.59	7203.14	15090	4577.88	7162.9	7724.68	12941.2	7204.94	7091.1	5063.87	4555.11	3785.06	6807.7
ENSG00000010270.9	STARD3NL	chr7	38217824	38270272	+	protein_coding	KNOWN	STARD3 N-terminal like	FALSE	873.03	2922.95	1796.79	633.6	0.4	2602.92	2598.33	2922.95	1601.88	2640.35	2067.89	1537.12	1907.21	1474.99	1155.99	995.003	1303	1712.63	1052.52	932.45	1059.64	1320.07	2726.17	1691.01	2194.96	1982	2861.8	2635.53	1869.75	1497	1435.05	1104	1874.01
ENSG00000010278.7	CD9	chr12	6308881	6347425	+	protein_coding	KNOWN	CD9 molecule	FALSE	128	6211.88	1360.63	1397.26	0.81	563.002	426.999	791.996	223.02	579.999	3219.02	4002.91	6211.88	1194.01	664.044	2091.98	1056	654	305	504.834	2694.99	926.499	1443.51	2880.04	3132.01	714.997	836.523	1969.42	1652.17	313	196	128	195.003
ENSG00000010282.10	HHATL	chr3	42734155	42744319	-	protein_coding	KNOWN	hedgehog acyltransferase-like	FALSE	0	507.07	31.64	105.85	0.97	9.99606	6	1	0	0	0	21	14	1	7	1	0	0	0	1	24	310	507.068	0	11	3	9	8	6	2	0	0	0
ENSG00000010292.8	NCAPD2	chr12	6602522	6641121	+	protein_coding	KNOWN	non-SMC condensin I complex, subunit D2	FALSE	1154.34	15218.1	6157.37	3542.93	0.62	1231	1154.34	7301.84	8145.2	13523.5	9582.14	4197.28	4832.13	4779.01	5297.29	2694.98	4349.9	8104.85	3756.9	5593.14	3480	2605.97	6179.57	4546.95	7881.43	3334.63	3948.02	12084.7	7540.24	7512.29	10675.6	5204.07	15218.1
ENSG00000010295.15	IFFO1	chr12	6647541	6665239	-	protein_coding	KNOWN	intermediate filament family orphan 1	FALSE	246	2236.71	854.28	433.56	0.64	703.003	589.999	1042.23	2236.71	848.372	1610.27	856.869	864.998	505	741.494	246	699.001	1206	343	595.029	713.053	342	1200.39	573.177	1544.62	690.001	1271.36	697	790.647	848.001	668.003	574	835.061
ENSG00000010310.4	GIPR	chr19	46171502	46186982	+	protein_coding	KNOWN	gastric inhibitory polypeptide receptor	FALSE	0	412	48.86	75.08	0.91	91	59	15	32	60	3	23	76	29	35	79	46	65.9222	43	72	25	64	412	6	9	27	85	7	5	0	3	3	0
ENSG00000010318.14	PHF7	chr3	52443510	52457657	+	protein_coding	KNOWN	PHD finger protein 7	FALSE	31	409.22	128.19	87.8	0.71	31	87	208.05	228	114	192.008	92	102	63	65	62	66	149	121	332.255	45	162	409.216	118	279	80.088	96.0086	125	120	85	86	39	118
ENSG00000010319.2	SEMA3G	chr3	52467069	52479101	-	protein_coding	KNOWN	sema domain, immunoglobulin domain (Ig), short basic domain, secreted, (semaphorin) 3G	FALSE	40	1150.01	346.8	266.18	0.72	311.013	239	261	519.108	253	466.08	450	350	570	382	128	61	947.949	82	52	452	215.003	424.014	426	299.108	155	235.025	1150.01	896.515	182	166	106	207
ENSG00000010322.11	NISCH	chr3	52489134	52527087	+	protein_coding	KNOWN	nischarin	FALSE	1425.01	14486.5	5731.81	2987.9	0.63	6929.88	6602.09	6056.82	14486.5	6369.16	11438.1	5466.81	5639.04	3150.02	4075.99	2639.99	3923.4	10319.8	1671.1	1967.84	3676.71	1990.04	5986.96	4947.07	9860.4	5962.82	7724.67	6324.88	5795.66	5560.3	4110.15	4089.46	5137.66
ENSG00000010327.6	STAB1	chr3	52529354	52558511	+	protein_coding	KNOWN	stabilin 1	FALSE	128	4391.38	1088.3	1009.06	0.78	339	128	165.032	2069.84	619.001	1853.37	861	1234	890.001	547	151	165	4391.38	1604	1894.17	268	537.001	1801.03	876.081	1236.03	1815.65	3317	1104.35	956.287	147	249	159	285
ENSG00000010361.9	FUZ	chr19	50310126	50320633	-	protein_coding	KNOWN	fuzzy planar cell polarity protein	FALSE	199.85	1622.05	711.56	332.85	0.58	538.768	392.897	1363.39	1622.05	815.81	1080.22	609.679	736.248	558.86	409.379	599.566	450.792	749.63	287.109	557.858	611.505	300.865	833.314	599.646	1059.71	586.917	1192.36	824.393	952.036	536.905	459.478	425.699	882.867
ENSG00000010379.11	SLC6A13	chr12	329789	372039	-	protein_coding	KNOWN	solute carrier family 6 (neurotransmitter transporter), member 13	FALSE	6	844.01	111.63	172.64	0.9	844.006	9	55	33	16	25	207	328	38	56	157	70	62	7	11	9.00019	20	56	145	350.013	6	12	329	252.005	71	22	63	46
ENSG00000010404.13	IDS	chrX	148558521	148615470	-	protein_coding	KNOWN	iduronate 2-sulfatase	FALSE	405.25	9760.86	2369.47	1859.84	0.78	5181.94	9760.86	4599.95	2426.44	3888.62	3675.9	1946.93	2663.38	637.935	1100.97	911.834	1085.77	2771.93	555.977	414.853	1223.6	1110.76	2388.94	1769.97	2602.8	1980.88	3453.13	2533.57	1620.42	1630.06	1825.33	1047.71	2410.69
ENSG00000010438.12	PRSS3	chr9	33750515	33799230	+	protein_coding	KNOWN	protease, serine, 3	FALSE	0	51	9.97	11.42	0.83	51	21	2	4	2	7	7	4	1	3	26	16	11	9	12	29	0	6	4	4	1	25.0192	1	6	2	4	4	3
ENSG00000010539.7	ZNF200	chr16	3272325	3286221	-	protein_coding	KNOWN	zinc finger protein 200	TRUE	121	904.73	378.85	169.23	0.6	395	393	461	380	459.549	434.491	282	393	270	244	227	209	411	185	295	166	197	513.672	470	904.728	504.017	672.204	494	476.968	268	401	149	571.001
ENSG00000010610.5	CD4	chr12	6896024	6929974	+	protein_coding	KNOWN	CD4 molecule	FALSE	54	3387.62	683.17	907.46	0.83	109	54	323	348.078	299	234.008	261	229	1970	954	181	178	2124	3387.62	3372.43	78	103	326	570	672.306	228	405.012	805.002	849.428	125	120	84	203
ENSG00000010626.10	LRRC23	chr12	6982733	7023407	+	protein_coding	KNOWN	leucine rich repeat containing 23	FALSE	59.63	1203.7	359.36	218.76	0.73	1203.7	466.327	329.88	703.079	195.964	503.721	312.07	455.646	460.865	363.41	519.449	360.552	325.974	59.6276	133.11	270.497	181.598	434.885	299.258	399.042	220.97	295.894	602.144	421.766	271.146	117.278	160.93	180.906
ENSG00000010671.11	BTK	chrX	100604435	100641183	-	protein_coding	KNOWN	Bruton agammaglobulinemia tyrosine kinase	FALSE	17	1642.65	140.97	311.37	0.95	20	18	56	117	53	111.006	69	49	42	48	31	22	171.278	726.031	1642.65	17	28.0014	70	65	104.002	90	133.141	92	52	29	27	18	36
ENSG00000010704.14	HFE	chr6	26087509	26098571	+	protein_coding	KNOWN	hemochromatosis	FALSE	6	408.12	188.4	100.18	0.56	24	6	159	259.003	184	377.003	206	302	130	150	63	157	209	283	184.008	147	69	128	244	351	276	408.116	216	130	163	146	75	152
ENSG00000010803.12	SCMH1	chr1	41492872	41707826	-	protein_coding	KNOWN	sex comb on midleg homolog 1 (Drosophila)	FALSE	554	4099.38	2013.44	802.9	0.53	1329.3	2375.99	2198.12	2497.24	2917.51	4099.38	1676.7	1978.01	1493.01	1734.99	1245.01	1750	2329.01	790.046	1103.13	1389	1757.16	3740.36	1189.43	1961.83	1853.19	2741.87	2464.42	1806.43	2059	1785.38	1695	2653.02
ENSG00000010810.12	FYN	chr6	111981535	112194655	-	protein_coding	KNOWN	FYN proto-oncogene, Src family tyrosine kinase	FALSE	786	9852.93	3376.25	2200.89	0.68	9477.01	9852.93	4976.49	3093.66	4554.45	5234.04	3568.33	3709.2	2717.01	2430.01	2120	1963.01	3396.6	890.595	845.002	2968.99	1804.62	3327.2	3509.61	5347.24	893	1303.5	5047.77	3731.07	2755.26	2175.2	1347	2436.01
ENSG00000010818.4	HIVEP2	chr6	143072604	143266338	-	protein_coding	KNOWN	human immunodeficiency virus type I enhancer binding protein 2	TRUE	67	1602.37	643.73	442.07	0.62	1049	1602.37	502.195	1314.03	1031	1045.51	676.001	764.002	243	310	324.001	303	1062.99	227	67	553.002	1461.99	1015.06	741.03	399.015	336	390.999	1500.09	423.128	346	282.999	207	364.018
ENSG00000010932.11	FMO1	chr1	171217638	171255117	+	protein_coding	KNOWN	flavin containing monooxygenase 1	FALSE	1	1660.52	228.54	390.08	0.89	6	5	62	151	243	525.021	24	22	32	6	3	1	11	997.73	1660.52	48	12	20	617	275	43	54.0014	713.999	821.073	2	2	2	1
ENSG00000011007.7	TCEB3	chr1	24069645	24088549	+	protein_coding	KNOWN	transcription elongation factor B (SIII), polypeptide 3 (110kDa, elongin A)	FALSE	955	3442.06	2290.81	657.08	0.35	1786.62	2271.5	2862.85	3442.06	3219.9	3192.45	2244	2573.87	1639.5	1856.91	1433.22	1649.56	2707.04	1937.01	1882.01	1454.57	1422.59	2764.92	2190.06	2879.95	2170.43	2765.28	3424.83	2115.33	2513.01	2146.78	1535.36	2809.38
ENSG00000011009.6	LYPLA2	chr1	24117460	24122029	+	protein_coding	KNOWN	lysophospholipase II	FALSE	622.05	5137.87	2162.77	852.32	0.6	4401.42	2161.14	1550.79	1892.07	1897.97	2369.01	2279.99	2296.1	2553.99	1521.01	1595	1637	2092.81	1403.85	1851.66	1619.01	622.046	1773.1	1592.71	2342.23	2621.71	5137.87	2445.92	2897.07	2290	1637.4	1731.88	2570.78
ENSG00000011021.17	CLCN6	chr1	11866207	11903201	+	protein_coding	KNOWN	chloride channel, voltage-sensitive 6	FALSE	360	2996.55	1295.12	672.35	0.59	1299.59	2260.92	2781.14	2996.55	1732.89	1784.74	774.885	932.541	360	781.774	439.324	693.777	1926.94	667.998	711.709	652.925	977.993	1459.44	1352.82	1906.82	1386.09	2008.74	1609.38	1039.92	1064.59	935.802	869.816	1387.04
ENSG00000011028.9	MRC2	chr17	60704762	60770958	+	protein_coding	KNOWN	mannose receptor, C type 2	FALSE	895.14	17858.5	5459.68	4056.28	0.72	2309.81	1036	1932.28	14833.1	6963.25	17858.5	7797.8	6336.78	4359.07	4138.09	1484.99	2787.75	10041.6	895.145	3020.64	4909.96	1514	6100.74	5905.06	8079.12	2432.11	2402.68	6672.68	5127.95	5716.71	4735.25	4600.21	6397.17
ENSG00000011052.16	NME2	chr17	49230951	49249105	+	protein_coding	KNOWN	NME/NM23 nucleoside diphosphate kinase 2	FALSE	848.92	10144.5	3817.48	2276.52	0.65	2644.52	1499.75	2052.97	10144.5	3978.12	6103.3	2135.01	2050.61	4623.73	4473.41	3055.81	3177.76	1722.46	2810.32	3437.24	2335.26	848.92	7390.26	1335.43	5855.74	4432.43	8921.79	1840.74	4665.1	3127.63	3279.04	2422.18	4975.93
ENSG00000011083.4	SLC6A7	chr5	149569520	149602351	+	protein_coding	KNOWN	solute carrier family 6 (neurotransmitter transporter), member 7	FALSE	0	194	11.4	38.94	0.97	100	194	1	5	4	2	4	2	1	2	0	0	7	1	0	0	0	2	2	9	0	0	3	3	0	0	0	0
ENSG00000011105.7	TSPAN9	chr12	3186521	3395730	+	protein_coding	KNOWN	tetraspanin 9	FALSE	1120	16926.1	4230.25	3538.27	0.78	1377	1120	3146.81	10468.6	3531.14	6524.93	2366.41	2178	2237.99	1560	1311.18	1513	4839.92	3061.04	2338.45	4695.98	12570.4	16926.1	4288.38	5180.9	3167.07	4117.11	6095.88	4150.86	2415	2983.65	1494.99	4070.26
ENSG00000011114.10	BTBD7	chr14	93703896	93799438	-	protein_coding	KNOWN	BTB (POZ) domain containing 7	FALSE	347	3952.08	1540.06	818.72	0.63	347	695.004	1891.9	1349.27	2932.23	2313.87	1584.98	1900.01	675.998	1043	770.005	1051	2567.98	1036	745.065	832.004	1126.02	1765.95	1752.19	1816.53	1186.45	1134.01	3952.08	1845.39	1559.05	2244.07	1029.19	2743
ENSG00000011132.7	APBA3	chr19	3750817	3761697	-	protein_coding	KNOWN	amyloid beta (A4) precursor protein-binding, family A, member 3	FALSE	171	1333.23	584.61	245.2	0.58	477.197	429	663	1333.23	560.062	1014.21	689.869	755.918	519.001	514.993	380.999	455	790.434	254	370	604.726	171	571.683	476.012	944.391	329.747	549.152	636.999	712.091	647.485	398.769	484	590.706
ENSG00000011143.12	MKS1	chr17	56282803	56296966	-	protein_coding	KNOWN	Meckel syndrome, type 1	FALSE	223	1523.08	854.84	383.84	0.45	575.359	464.998	1523.08	1372.32	1063.07	1338.96	761.322	869.998	691.999	691.001	466	743.999	1098	285	570.077	521.999	230	821.27	658.001	1448.02	622.999	851.079	1518	1442.64	1011	831.997	667.998	1091
ENSG00000011198.3	ABHD5	chr3	43731605	43775863	+	protein_coding	KNOWN	abhydrolase domain containing 5	FALSE	84	1117.1	286.07	189.7	0.77	84.0006	286	253	262.127	318	328	329	425	181	155	109	121	325.232	406.008	1117.1	142	155	410.187	272.742	401	217	381.186	413.226	351.104	177	200	100	285
ENSG00000011201.6	KAL1	chrX	8496915	8700227	-	protein_coding	KNOWN	Kallmann syndrome 1 sequence	FALSE	40	3567.75	1201.41	960.16	0.69	781	1516.18	2921.94	655.785	3567.75	2600.51	1493.13	1543	702	933	1112.3	702	2807.29	40	49	672	493.011	1670.22	806.035	1057.28	1059	619.641	932.073	437.01	684	1214.01	327	952.004
ENSG00000011243.12	AKAP8L	chr19	15490861	15529952	-	protein_coding	KNOWN	A kinase (PRKA) anchor protein 8-like	FALSE	1373.91	8165.18	4176.75	1535.19	0.51	7419.7	5106.56	5171.07	8165.18	4135.66	5936.14	5418.51	5401.64	4522.47	4796.99	3005.67	5128.65	4333.55	1373.91	3780.28	4222.84	1730.16	3538.71	2740.2	5017.64	3086.05	3866.94	4156.3	3111.51	4572.78	2412.45	3749.2	3107.95
ENSG00000011258.11	MBTD1	chr17	49254786	49337524	-	protein_coding	KNOWN	mbt domain containing 1	FALSE	642.16	4689.16	2416.92	1154.41	0.5	1687.07	2502.06	4689.16	2062.44	4511.48	3041.77	2206.76	2333.04	1744	2190.32	1748.04	2174.94	2407.04	872.001	642.164	1823.48	1066	1783.28	2261.38	2970.91	1259.62	1260.76	4669.84	2604.2	3670.98	3573.14	2454.95	4513.52
ENSG00000011260.9	UTP18	chr17	49337889	49375297	+	protein_coding	KNOWN	UTP18 small subunit (SSU) processome component homolog (yeast)	FALSE	344.98	2504.42	1429.09	553.26	0.44	1249.09	809.001	1765.24	2284.03	2137.63	1768.04	1322.44	1108	1274	1155.95	711.968	1242	1288.76	1155.08	1256.1	944.999	344.982	815.921	1618.42	2208.02	1050.07	1494.99	2285.34	1684.3	1719.24	1814.24	1007.95	2504.42
ENSG00000011275.14	RNF216	chr7	5659678	5821370	-	protein_coding	KNOWN	ring finger protein 216	FALSE	604	4196.57	2153.42	956.38	0.5	1137	1473.06	2361.62	4196.57	2546.88	3440.35	1636.55	2061.99	1330.99	1387.99	1022.14	1371.01	2883.29	1519.69	1296.47	1434.98	1705.04	3344.28	2793.4	4103.34	2122.29	2787.87	3668.86	2764.4	1627	1827.06	998.001	2553.97
ENSG00000011295.11	TTC19	chr17	15902694	15948329	+	protein_coding	KNOWN	tetratricopeptide repeat domain 19	FALSE	603	2632.3	1657	534.26	0.38	1751	2139.62	2497.38	1873.77	2008.04	1767.45	1752.76	2038.2	1108.63	1261.37	939.987	1425.99	1343.67	911.83	1023.79	1019	1025.02	2160.8	1643.33	2404.36	1669.09	2398.25	2632.3	2037.61	1744.99	1455.01	1123	2004.96
ENSG00000011304.12	PTBP1	chr19	797075	812327	+	protein_coding	KNOWN	polypyrimidine tract binding protein 1	FALSE	2345.69	23799.1	13466.4	6026.46	0.45	3310.12	2456	12100.5	16606	19188.1	23799.1	14247.2	16390.1	15159.1	14776.8	8403.94	13346.8	14139.9	8735.06	10472.4	10914.5	2345.69	8255.34	10953.6	20499	8340.86	11904	22501.4	20495.9	17264.6	16329	12065.9	23490.5
ENSG00000011332.15	DPF1	chr19	38701646	38720354	-	protein_coding	KNOWN	D4, zinc and double PHD fingers family 1	TRUE	14	8923.22	907.28	1857.65	0.93	8923.22	6113.89	745.001	502	934.001	709.216	240	181	633	621	248	510	336	15	14	302	80	253.021	208	326.145	246.269	253.006	302.044	192.005	1109	675	856	911.066
ENSG00000011347.5	SYT7	chr11	61282785	61348620	-	protein_coding	KNOWN	synaptotagmin VII	FALSE	55	9686.46	744.96	1772.87	0.95	1238.13	2427.28	9686.46	1917.02	1004	185.249	311	410	209	215	163	144	387	234	146.013	331	55.0002	308.203	264	503.286	502.03	453.031	234	214.005	136	107	126.026	185
ENSG00000011376.5	LARS2	chr3	45429998	45590913	+	protein_coding	KNOWN	leucyl-tRNA synthetase 2, mitochondrial	FALSE	581.03	3766.43	1657.73	843.55	0.58	581.032	839.999	1738.03	2007.38	2384.04	2229.22	971.24	849.006	819.999	899.993	583	1005.99	1470.99	1686.03	1187.03	807.001	1571.01	2958.09	1771.01	2412.36	3046.03	3766.43	2945.53	1987.03	1401.01	1838.74	939.999	2475.69
ENSG00000011405.9	PIK3C2A	chr11	17099277	17229530	-	protein_coding	KNOWN	phosphatidylinositol-4-phosphate 3-kinase, catalytic subunit type 2 alpha	FALSE	374	4998.4	2291.84	1119.58	0.56	374	973	3671.36	2188.34	4173.67	2641.1	1866.35	2619	1247	1912	1357.27	1796	2879.2	2342.33	875.014	1416.55	1740.14	2103.19	2363.07	2458.34	2315	1916.7	4910.85	2086.59	2933	3607.79	1876	4998.4
ENSG00000011422.7	PLAUR	chr19	44150247	44174699	-	protein_coding	KNOWN	plasminogen activator, urokinase receptor	FALSE	62	842	368.94	221.85	0.58	150	70	628.169	576.224	414	643.012	381.007	440	636.001	841.999	168	503	533	62	106	247	92	468.882	235.126	471.295	82	134.07	244	324.051	806.001	348	386	384.004
ENSG00000011426.6	ANLN	chr7	36429415	36493400	+	protein_coding	KNOWN	anillin, actin binding protein	FALSE	265	13808.7	3274.22	2515.04	0.79	300	265	2368.12	2346.29	4670.88	3942.84	2583.02	3134.02	2735.01	2581	1875	2879.31	3233.5	2172.34	2219.58	1753.01	8155.22	13808.7	2896.95	4319.26	1950.34	1853.05	4891.49	2458.98	3470.99	3565.97	2411	5173.51
ENSG00000011451.12	WIZ	chr19	15530792	15560762	-	protein_coding	KNOWN	widely interspaced zinc finger motifs	TRUE	716	6964.4	3434.51	1475.77	0.52	4671.49	6964.4	3773.16	5967.17	5385.2	5967.79	2668.85	3145.99	2853.02	2843.16	1880.98	2322	3399.8	1052.33	1470.35	2615.5	1384.03	3575.98	2345.31	3980.23	2953.33	3921.86	4435.04	3815.26	4012.44	3455.23	2932.97	4777.96
ENSG00000011454.12	RABGAP1	chr9	125703112	125867145	+	protein_coding	KNOWN	RAB GTPase activating protein 1	FALSE	1010.29	6718.51	3593.49	1377.44	0.48	2488.66	3403.98	3942.29	5281.72	5280.65	6718.51	3798.51	3907.24	2050.98	3315.34	2729.02	4764.93	5066.28	1518	1010.29	3039.99	2334.95	4042.4	4014.97	5359.42	2999.29	3208.52	5826.07	3258.7	3583.01	3088.16	2146	4066.55
ENSG00000011465.12	DCN	chr12	91539025	91576900	-	protein_coding	KNOWN	decorin	FALSE	90	59745.2	13188.45	14971.13	0.81	1955.11	155	90	14190.4	6972.38	38439.6	17018.6	19730.7	24273.3	2366.03	9588.18	6652.09	29663	3399.55	3495.98	7435.32	10740.2	13705.7	59745.2	45952.6	5524.19	9280.99	9742.74	4522.86	3816.41	3245.28	1234	3687.02
ENSG00000011478.7	QPCTL	chr19	46195741	46207247	+	protein_coding	KNOWN	glutaminyl-peptide cyclotransferase-like	FALSE	159	803.64	364.03	140.61	0.57	268	163	467.999	591.001	366.008	803.639	364.135	361.999	315.001	276	305.001	278	454.999	359.999	361.003	228.743	159	374	323	564	292	522.702	474.2	440.336	219	240	174	401.999
ENSG00000011485.10	PPP5C	chr19	46850251	46896238	+	protein_coding	KNOWN	protein phosphatase 5, catalytic subunit	FALSE	1355	5664.01	3547.21	1065.46	0.39	3946.27	3633.32	3356.72	4517.52	3332.01	5217.42	3368.94	4131.69	3839.52	3858	2472	3039.97	2986.68	1811.86	2410.08	2643.08	2222.31	5367.85	2186.93	4567.33	3626.61	5664.01	4143.48	4284.77	3760.85	2783.81	2817.5	4169.22
ENSG00000011523.9	CEP68	chr2	65283500	65314138	+	protein_coding	KNOWN	centrosomal protein 68kDa	FALSE	391	3073.65	1618.95	687.25	0.49	1304.07	1666.01	2421.32	2197.73	2640.95	3073.65	1265	1566.99	1108.01	1333	871.99	1294.01	2274.32	668.001	438.226	1106.99	1133.3	2225.21	1462.43	2077.11	1167	1354.47	2440.56	1784.03	1534.41	1849.5	954.001	2570.05
ENSG00000011566.9	MAP4K3	chr2	39476407	39664453	-	protein_coding	KNOWN	mitogen-activated protein kinase kinase kinase kinase 3	FALSE	682	4465.15	1926.05	811.82	0.59	878.842	1730.02	2852.86	1966.98	2489.98	2599.02	2033.38	2067.02	1099	1583.05	1162.99	1498	1563.2	1204.05	769.002	1101.32	1565.47	2914.89	2439.45	2903.93	2245.98	2475.91	4465.15	2363.08	1765.02	1463.4	1216.01	2156.44
ENSG00000011590.9	ZBTB32	chr19	36195429	36207940	+	protein_coding	KNOWN	zinc finger and BTB domain containing 32	TRUE	0	17	0.73	3.1	0.99	0	0	0	0	0	0	0	0	0	0	0	0	0	1	17	0	0	0	1	1	0	1	0	0	0	0	0	0
ENSG00000011600.7	TYROBP	chr19	36395303	36399197	-	protein_coding	KNOWN	TYRO protein tyrosine kinase binding protein	FALSE	18	516	149.49	125.79	0.73	134	55	21	45	49	172.527	188.724	118	290	142	96	56	377	295.006	306	78.0001	40	127	144	204.011	84	345.55	110	119.005	24	18	21	31
ENSG00000011638.6	TMEM159	chr16	21169698	21191937	+	protein_coding	KNOWN	transmembrane protein 159	FALSE	82	2638.87	652.69	508.39	0.78	333	281.017	909.258	863.933	949.382	1022.69	815.048	623.999	410	669.067	549.002	645.998	626	82	82.019	451.016	1593.15	2638.87	694.831	838.454	123	187.056	1040.71	500.399	366.026	421	265	653
ENSG00000011677.7	GABRA3	chrX	151334706	151620337	-	protein_coding	KNOWN	gamma-aminobutyric acid (GABA) A receptor, alpha 3	FALSE	9	3630	447.11	763.03	0.91	1698.07	3630	1802	628.676	771.008	1076.03	106	73	77	148	52	90	140.002	22	25	171	9	30	603.206	812.031	61	79.2237	152	56	144	205	100	320
ENSG00000012048.15	BRCA1	chr17	41196312	41277500	-	protein_coding	KNOWN	breast cancer 1, early onset	TRUE	184	2274.79	993.08	543.39	0.58	215	184	1415.53	941.157	2094.3	1181.89	799	959.999	872.304	798.999	458.016	596.998	1206	847.012	1144	479	617.259	987.178	898.087	1696.72	564.189	480.162	2068.22	1258.97	1199	1621.99	798.999	2274.79
ENSG00000012061.11	ERCC1	chr19	45910591	45982086	-	protein_coding	KNOWN	excision repair cross-complementation group 1	FALSE	948.65	5001.24	2781.9	983.64	0.46	3237.4	2362.5	3816.14	4861.83	2541.71	5001.24	2753.17	2675.02	4114.39	3023.5	2047.59	2688.65	2908.53	948.655	1656.37	2947.14	1613.24	4404.76	1878.48	3455.37	2172.23	3357.73	2715.41	2863.65	2803.83	1718.32	1798.4	2432.12
ENSG00000012124.10	CD22	chr19	35810164	35838258	+	protein_coding	KNOWN	CD22 molecule	FALSE	3	5747.64	734.07	1323.29	0.9	4	3	128	314	49.0222	12	1543.64	2596.48	271	437	37	110	113.002	30	69	14	85.6869	141.103	3577.58	5747.64	2007.95	1825.47	1799.36	970.085	3	17	20	54
ENSG00000012171.13	SEMA3B	chr3	50304990	50314977	+	processed_transcript	KNOWN	sema domain, immunoglobulin domain (Ig), short basic domain, secreted, (semaphorin) 3B	FALSE	38	6514.47	1259.91	1291.5	0.83	746.997	222	2567.07	6514.47	620	2102.78	1058	1103	744.997	1161	1312	1387	2809.65	38	97	1094	260	1150.29	997.481	1659.67	246.92	440.064	2608.02	2727.22	737	338	467	417
ENSG00000012174.7	MBTPS2	chrX	21857754	21903542	+	protein_coding	KNOWN	membrane-bound transcription factor peptidase, site 2	FALSE	454	2392.65	1228.13	578.19	0.5	619.996	917.915	1757.25	1278.46	1621.29	1612.94	946.808	852	454	650.15	456.929	637.672	1350.11	1619.11	904.067	812	951.999	1596.72	2108	2113.64	1944.35	2392.65	2341.92	1243.08	795.123	1015.19	460.003	1326.72
ENSG00000012211.8	PRICKLE3	chrX	49031151	49042845	-	protein_coding	KNOWN	prickle homolog 3 (Drosophila)	FALSE	6	422.67	156.96	86.41	0.65	24	6.00059	134.081	255.054	118	272	213.546	229	131	142	106	110.565	236.782	71.0592	135	159	77	226	186.017	261	169	422.668	165	154.001	152	68	89	106
ENSG00000012223.8	LTF	chr3	46477136	46526724	-	protein_coding	KNOWN	lactotransferrin	FALSE	1	233	38.03	52.42	0.87	5	2	1	5	10	14	136	98	42	47	21	8	232.999	28	43	10	6	10	129.044	78	4	63.0003	26	41	5	2	1	5
ENSG00000012232.4	EXTL3	chr8	28457986	28613116	+	protein_coding	KNOWN	exostosin-like glycosyltransferase 3	FALSE	821	10428.7	4116.24	2673.48	0.63	4072.06	3330.12	3351.54	9946.88	6809.32	8173.28	2372	2232.45	1932.01	2283.03	1218	2127.02	4124.1	1506	916.041	2118.98	4141.86	5923.07	3222.3	4413.35	9940.67	10428.7	5596.52	3397.9	2917.97	3971.13	1961.64	5685.11
ENSG00000012504.9	NR1H4	chr12	100867486	100958191	+	protein_coding	KNOWN	nuclear receptor subfamily 1, group H, member 4	TRUE	0	2347.94	252.45	584.26	0.92	2	2	3	4	0	0	1	0	3	6	2	1	16	2347.94	1662.05	11	1	0	97	76	623.001	1036.47	135.749	120.121	0	0	0	0
ENSG00000012660.9	ELOVL5	chr6	53132196	53213947	-	protein_coding	KNOWN	ELOVL fatty acid elongase 5	FALSE	721	12292	4296.66	2481.02	0.67	720.997	2314.02	7682.37	5691.04	6577.5	5656.65	2903.64	3358.06	1883.02	3418.38	1149.01	2678.99	2479.49	4491.9	3913.46	2163.14	1652.59	3292.17	6035.75	7731.06	7554.58	12292	5387.64	3218.45	4063.06	4442.06	3120.05	6706.91
ENSG00000012779.6	ALOX5	chr10	45869661	45941561	+	protein_coding	KNOWN	arachidonate 5-lipoxygenase	FALSE	4	475.01	67.14	95.28	0.89	38	25	24	31	13	38	48	75	28	15	22	32	135	76	69	24	41	166	275	475.01	42	86.1484	77.0057	81	4	7	8	14
ENSG00000012817.11	KDM5D	chrY	21865751	21906825	-	protein_coding	KNOWN	lysine (K)-specific demethylase 5D	TRUE	0	4385.05	1211.23	1320.72	0.75	0	0	1167.05	3241.47	1	4385.05	2115.91	0	1152	0	1128.99	0	0	168	2101.39	1613	1308.01	2658.25	2118.72	4069.9	1958.7	2078.55	2730.06	1964.85	0	230	0	144
ENSG00000012822.11	CALCOCO1	chr12	54104903	54121529	-	protein_coding	KNOWN	calcium binding and coiled-coil domain 1	FALSE	798	8062.08	3092.86	1771.71	0.64	1702.07	2899	5833.59	8062.08	2544.04	5939.04	2695.15	2949.72	1580	1804.01	1309	1585	5594.07	1037	4337.36	2225.99	1757.17	5034.27	2997.4	5684.99	1978	2989.65	3246.97	2659.38	2753.76	1961.52	1754	2215.85
ENSG00000012963.9	UBR7	chr14	93673401	93695561	+	protein_coding	KNOWN	ubiquitin protein ligase E3 component n-recognin 7 (putative)	FALSE	653	4522.3	2193.48	868.49	0.53	1895.39	2128.01	2027.54	2683	3141.17	3379.49	1989.62	2300.01	1556	1363	1219.01	1562.98	1555.99	1214.99	1840.07	1541.99	2000.99	4522.3	1599.64	2579.51	1481.3	1887.96	3058.14	2467.24	2651.05	2833.1	1637.05	4068.52
ENSG00000012983.7	MAP4K5	chr14	50885219	51027844	-	protein_coding	KNOWN	mitogen-activated protein kinase kinase kinase kinase 5	FALSE	830	3872.74	2434.35	840.94	0.38	1273.99	2175.03	3109.79	2490.47	3667.58	3838.69	2896.96	3201.95	1868.01	2629.04	1745.97	2398.94	2234.97	1373.41	1750.1	2314.33	1372.41	3059.41	1872.55	2585.49	1625.03	1553.36	3466.17	1922.7	3688.6	2655.97	2169.97	3387
ENSG00000013016.10	EHD3	chr2	31456880	31492313	+	protein_coding	KNOWN	EH-domain containing 3	FALSE	165	6120.23	1094.56	1313.44	0.85	488.038	808	301	1419.04	510.001	872.324	264.034	332	348	227	183	205	1059.56	1694.72	1364.31	201	1046	3524.8	1336.24	1174.14	3969.67	6120.23	1731	1297.88	299.547	322.999	165	469.096
ENSG00000013275.3	PSMC4	chr19	40476912	40487348	+	protein_coding	KNOWN	proteasome (prosome, macropain) 26S subunit, ATPase, 4	FALSE	1203.38	5531.88	3045.98	940.04	0.46	4833.75	2808	2701.59	3196.4	3195.65	4066.23	2727.07	3057.84	3243.02	2599.99	2252.73	2489.01	2819.22	2206.03	4024.59	2004.87	1203.38	3535.27	2271.09	4233.22	2886.7	5531.88	3619.13	3905.32	3162	2203.54	1866.01	3010.18
ENSG00000013288.4	MAN2B2	chr4	6576902	6625089	+	protein_coding	KNOWN	mannosidase, alpha, class 2B, member 2	FALSE	366	2051.84	1044.95	461.63	0.51	856.013	1084	1166.13	2051.84	821.038	1898.99	1346.11	1085.99	610	745.997	941	723	1788.02	991.218	1127.17	790.22	366.001	1183.1	937.459	1618.59	1099	1972.29	841.034	962.73	671	469.02	421	582.571
ENSG00000013293.4	SLC7A14	chr3	170182353	170303863	-	protein_coding	KNOWN	solute carrier family 7, member 14	FALSE	0	175	18.47	34.87	0.93	84	175	10	2	26	2	6	13	1	3	7	7	30	0	0	1	3	4	30	26	17	35	45	26	0	0	0	0
ENSG00000013297.6	CLDN11	chr3	170136653	170578169	+	protein_coding	KNOWN	claudin 11	FALSE	10	9278.52	1096.91	2170.96	0.91	427.001	83	174.048	521.55	338	594.515	229	80	156	108	606.998	71	531.001	81	43	10	228.024	397.407	4959.19	5005.43	351	1315.14	9278.52	5724.33	255	312	163	384.006
ENSG00000013306.11	SLC25A39	chr17	42396993	42402238	-	protein_coding	KNOWN	solute carrier family 25, member 39	FALSE	1438.93	28202.9	4547.56	4728.1	0.87	4160.82	2286.01	2746.36	5013.32	2567.24	4706.63	5982.83	5356.02	4656.04	3206.97	2715	2691.98	3194.69	4276.01	28202.9	2265.96	1438.93	4705.17	2541.47	4970.12	3948.79	8930.63	3629.57	4403.04	2694.01	1998.68	2111	2923.98
ENSG00000013364.14	MVP	chr16	29831715	29859355	+	protein_coding	KNOWN	major vault protein	FALSE	50	2194.72	432.52	539.42	0.83	135	51.0407	126	396	84	463.767	234	291.065	125	50	722	169	581.291	260.113	455.141	331.001	177	383.108	1083.42	2194.72	1054.62	2135.12	284	251.037	121	104	54	105
ENSG00000013374.11	NUB1	chr7	151038785	151075535	+	protein_coding	KNOWN	negative regulator of ubiquitin-like proteins 1	FALSE	785.75	3385.68	1941.06	627.81	0.44	1450.99	1706.54	2343.21	2459.25	2833.84	2629.43	1810.59	2007.31	1791.9	1529.62	1157.97	1569.8	1963.28	1104	1073.29	1620.72	889.97	2086.15	1918.72	2917.57	2076.2	2610.86	3385.68	2307.86	2145.82	1847.73	1382.75	2453.7
ENSG00000013375.10	PGM3	chr6	83870869	83903655	-	protein_coding	KNOWN	phosphoglucomutase 3	FALSE	951.14	3158.19	1847.51	627.13	0.43	951.144	1397.7	1691.16	1685.71	2098.61	2964.78	1714.88	1912.14	1673.82	1356.54	956.932	1111.54	2957.73	3158.19	2264.15	1163.72	1032.84	2377.43	1728.27	2591.83	1442.75	2191.58	2213.54	1407.26	1916.67	1638.56	1232.99	2169.63
ENSG00000013392.6	RWDD2A	chr6	83903098	83908651	+	protein_coding	KNOWN	RWD domain containing 2A	FALSE	139	661.28	311.58	139.01	0.55	341	414	661.279	509	252.031	408.914	358.07	359	215	168	186	192	379	182	273	140	186	502.168	329	478.691	299.013	559.197	367	308	235	146	139	184.076
ENSG00000013441.11	CLK1	chr2	201717732	201729422	-	protein_coding	KNOWN	CDC-like kinase 1	FALSE	1254	19540.9	5611.48	3391.32	0.74	3046.06	5184.73	19540.9	6259.92	7169.6	11486	7399.78	6064.56	3029.6	6340.05	3924.27	6756.98	5990.47	1761.99	4300.62	6245.87	1254	5981.65	3666.85	6861.92	2881.97	3960.93	4277.65	4306.23	7400.04	3433	5175.6	4137.73
ENSG00000013503.5	POLR3B	chr12	106751436	106903976	+	protein_coding	KNOWN	polymerase (RNA) III (DNA directed) polypeptide B	FALSE	390	1646.24	889.11	322.02	0.48	593.67	646.044	743.002	877.628	1107.01	1359.9	609.002	747.999	611.001	599.002	389.999	645.004	868.573	961.079	793.393	538.008	515.001	844.123	857.018	1276.97	1139.99	1274.83	1327.99	925.012	1139.99	1196.49	650.996	1646.24
ENSG00000013523.5	ANGEL1	chr14	77253588	77292589	-	protein_coding	KNOWN	angel homolog 1 (Drosophila)	FALSE	235.33	4710.73	1591.31	1052.85	0.69	235.327	560	2294.69	2415.51	1897	2361.13	967.425	1174	519	752.443	482	684.874	4710.73	1640.02	1096.07	531.346	727.203	1686.74	2515.25	4082.15	1798	2644.98	2096.8	1588.29	1196.51	1201	963.001	1822.16
ENSG00000013561.13	RNF14	chr5	141337893	141369856	+	protein_coding	KNOWN	ring finger protein 14	FALSE	368.94	4177.08	1351.52	853.1	0.7	1320.16	1262	1374.65	1094.87	1215.99	1328.19	1054	1159	710	817	634.091	695	944.839	1312.62	2220.12	540	1470.02	2975.86	1935.93	2608.53	2733.98	4177.08	1694.26	1260.88	587.997	530.965	368.935	763.187
ENSG00000013563.8	DNASE1L1	chrX	153629579	153640449	-	protein_coding	KNOWN	deoxyribonuclease I-like 1	FALSE	143	1051.88	405.14	223.29	0.64	207.481	299.92	586.054	1010.39	361.985	426.944	415.891	557.597	247	154.369	255.63	206	437.904	204.97	279	197	432.999	1051.88	331.179	709.008	246.985	516.245	529.492	589.146	331.353	302.979	234.921	424.999
ENSG00000013573.12	DDX11	chr12	31226779	31257725	+	protein_coding	KNOWN	DEAD/H (Asp-Glu-Ala-Asp/His) box helicase 11	FALSE	353.04	4507.94	1890.78	1016.1	0.6	353.041	1239.44	2939.39	4507.94	2721.43	3781.63	1429.66	1878.27	1501.63	1606.52	947.892	1302.4	2457.16	652.259	1803.77	1076.48	559.57	2020.21	904.314	2739.29	799.403	1180.55	2352.68	2436.95	3150.75	2237.25	2538.95	2793.47
ENSG00000013583.4	HEBP1	chr12	13127798	13153207	-	protein_coding	KNOWN	heme binding protein 1	FALSE	336	4111.7	1585.15	699.59	0.64	773.475	336	1053.44	1685.69	1158.3	2107.5	1889.1	2188.44	1937.99	1666.01	1410	1587	1258.81	1575.41	4111.7	1415	1111	2405.99	1527.4	1803.77	1238.06	2623.36	1709.23	1395.54	1350	855.624	761.999	1231.08
ENSG00000013588.5	GPRC5A	chr12	13043716	13070871	+	protein_coding	KNOWN	G protein-coupled receptor, class C, group 5, member A	FALSE	8	2365.99	320.57	459.77	0.89	23	8	298	640.116	109	464.007	1057	2365.99	528	472	459	336	238	10	13	190	83	129	342	464.006	110	106	612.003	271.02	48	28	18	24
ENSG00000013619.9	MAMLD1	chrX	149529689	149682448	+	protein_coding	KNOWN	mastermind-like domain containing 1	FALSE	60	4147.83	499.31	827.39	0.91	772.002	1069	414	237.378	275	579.008	306	234	317.001	219	153	121	1044	126	211	293	175	371.001	2384.43	4147.83	100	205.04	364	212.057	98	78	60	65
ENSG00000013725.10	CD6	chr11	60739115	60787849	+	protein_coding	KNOWN	CD6 molecule	FALSE	2	140.33	27.01	29.66	0.84	32	21	3	13	11	15	68	34	7	24	17	5	14	22	25	7	2	17	75	140.333	66	56	43	42	2	8	7	3
ENSG00000013810.14	TACC3	chr4	1723227	1746898	+	protein_coding	KNOWN	transforming, acidic coiled-coil containing protein 3	FALSE	755.26	7910.87	4287.05	1879.69	0.47	2611.4	755.256	3963.81	7910.87	6132.11	6271.48	4120.6	5016.21	6910.8	4779.98	2845.27	4603.71	2996.16	2439.62	5848.96	2986.38	1339.78	4765.87	1861.82	5135.04	1981.88	2623.16	5583.92	5116.34	6201.26	5212.5	4535.86	7311.63
ENSG00000014123.9	UFL1	chr6	96969471	97003152	+	protein_coding	KNOWN	UFM1-specific ligase 1	FALSE	529.26	2916.13	1604.06	556.88	0.47	529.26	550	2233	987.323	2186.02	2011.5	1734.01	1818	1029	1196	1053.29	1331	2282	2115.88	1268	1331.43	1525	2225.26	1910.43	1854.07	1971	2177.18	2916.13	1238.76	1632	1219.37	1067	1674.34
ENSG00000014138.4	POLA2	chr11	65029233	65073060	+	protein_coding	KNOWN	polymerase (DNA directed), alpha 2, accessory subunit	FALSE	291	2617.28	1350.47	595.75	0.5	446.61	291	1545.9	1596.14	1851	2048.14	1036.24	1146	1394	1172	705	1392.55	1030.51	787.001	1470.28	1190.88	776.998	1830.09	910.154	2369.19	697.999	976.628	2240.24	1886.45	1841.88	1756.9	1311.2	2617.28
ENSG00000014164.6	ZC3H3	chr8	144519825	144623623	-	protein_coding	KNOWN	zinc finger CCCH-type containing 3	TRUE	363	1707.01	993.45	329.88	0.43	1707.01	1101	1002.61	1389.75	1141.29	1601.82	1378.4	1241	1033	982	619	932	1037	497	744.213	890	389	1147.13	746.402	1223.19	483.017	957.296	1149.16	1118.27	1049	739.149	785	1060
ENSG00000014216.11	CAPN1	chr11	64948037	64979477	+	protein_coding	KNOWN	calpain 1, (mu/I) large subunit	FALSE	932	6585.99	3544.32	1597.23	0.48	2371.99	3138.97	2403.61	6111.74	2826.47	6585.99	4447.21	5130.57	3085.97	2757.01	3297.64	2717	5684.72	2202.48	5110.01	3282.96	2131.99	5424.24	2498.94	4573.04	1282.66	2159.63	5327.43	5392.96	2640.98	2158.99	1641.8	2981.91
ENSG00000014257.11	ACPP	chr3	132036211	132087142	+	protein_coding	KNOWN	acid phosphatase, prostate	FALSE	0	704	152.28	205.72	0.81	3	0	1	16.0005	53	125	169	251	64	63	54	30	102	38	17	104	25	44.0729	369	405.251	564	473.459	704.003	651.535	47	39	13	41.0054
ENSG00000014641.13	MDH1	chr2	63815743	63834331	+	protein_coding	KNOWN	malate dehydrogenase 1, NAD (soluble)	FALSE	2184.01	45896.2	7048.78	8678.99	0.88	4636.33	3623.04	4991.41	4452.54	5730.8	5914.65	3552.74	3534	3678.98	2963.02	3887.02	3579.99	4540.29	3389.76	4083.39	2642.8	27868.7	45896.2	5507.01	8070.01	5917.84	11847.2	7568.26	5914.22	4391.03	4584.9	2500.63	6310.73
ENSG00000014824.8	SLC30A9	chr4	41992489	42089551	+	protein_coding	KNOWN	solute carrier family 30 (zinc transporter), member 9	TRUE	1415	5499.26	3302.69	988.81	0.41	3499.74	4119.91	3651	2126.44	4033.83	4298.16	3022.99	3501.98	2864.99	2853	2325.28	3248.99	2411.63	1894.23	2279.22	2301.81	2127.64	4184.92	3043.21	4079.64	4339.81	5189.73	5499.26	3530.88	4012.3	3206.07	2303	4235.35
ENSG00000014914.15	MTMR11	chr1	149900543	149908791	-	protein_coding	KNOWN	myotubularin related protein 11	FALSE	63	1853.43	584.63	440.89	0.71	63	72	485.426	1099.96	335	1853.43	832.999	714.039	286.043	449	284	450	971.003	82	119	480.131	172	685.157	491	1201.35	737	1233.01	640	531.618	543	324	384	349.015
ENSG00000014919.8	COX15	chr10	101471601	101491857	-	protein_coding	KNOWN	cytochrome c oxidase assembly homolog 15 (yeast)	FALSE	761.8	3557.2	1564.29	613.24	0.58	1104	898.999	1862.35	1988.06	2116.79	2036.34	1138	966	1196	1316	761.796	1265	1765	1228.07	1393.62	948.999	801.077	1764.81	1589.41	2327.97	2578.73	3557.2	1868.95	1532.25	1648.03	1490.02	1013.76	1986.18
ENSG00000015133.14	CCDC88C	chr14	91737667	91884188	-	protein_coding	KNOWN	coiled-coil domain containing 88C	FALSE	230.66	5794.6	1331.93	1099.53	0.8	1358.72	1305.61	2051.44	2770.18	2389.68	1352.57	814.558	922.292	872.917	885.484	1050.99	1108.84	2512.24	1694.37	880.197	908.327	230.658	377.497	570.904	618.609	493.878	552.114	5794.6	2968.74	1127.65	1050.91	539.608	1143.35
ENSG00000015153.10	YAF2	chr12	42550906	42632151	-	protein_coding	KNOWN	YY1 associated factor 2	FALSE	339	1743.33	794.44	354.73	0.56	1038	1043	1743.33	513	1264.17	844.057	813.005	708.998	437	711.998	362	657.999	410	402.003	371.453	518.585	902.001	1502.23	800.109	942.062	339.001	599.51	1260.59	775.282	1056	838.35	641	1137
ENSG00000015171.14	ZMYND11	chr10	180405	300577	+	protein_coding	KNOWN	zinc finger, MYND-type containing 11	FALSE	1200.21	6060.79	3499.32	1242.24	0.44	2948.84	5696.15	4436.41	5081.35	3921.71	6060.79	4370.06	5118.13	2683	3218.02	2379.98	2950.05	3894.88	1924.26	1555.41	2678.23	3061.5	5083.91	3388.37	4670.03	2903	3266.71	4759.64	2870.1	3342.99	2186.24	2026.99	2942.55
ENSG00000015285.6	WAS	chrX	48534985	48549818	+	protein_coding	KNOWN	Wiskott-Aldrich syndrome	FALSE	22	257	94.24	62.76	0.66	108	48	51	115	67	100.003	129	86	78	74	34	30	207	243	257.003	40	22	58	109	138.141	57	191	115	81	30	38	32	52
ENSG00000015413.5	DPEP1	chr16	89679716	89704839	+	protein_coding	KNOWN	dipeptidase 1 (renal)	FALSE	9	1634.47	252.02	386	0.87	138	69	242	481.737	71.0834	1634.47	30	38	208	283	160	161	1320.72	103	35	16	9	64	260.579	305	31	71	741.052	740.874	17	34	35	60
ENSG00000015475.14	BID	chr22	18216906	18257536	-	protein_coding	KNOWN	BH3 interacting domain death agonist	FALSE	268.04	1426	763.28	277.69	0.48	1149	871.805	833.587	735.001	956	1084.04	725	730.101	1034	677.999	518	505	632.999	870.6	946.011	542.999	288	755.163	268.038	516.008	299.004	450.445	906.045	972.774	923.001	1052	623.001	1426
ENSG00000015479.13	MATR3	chr5	138609441	138667360	+	protein_coding	KNOWN	matrin 3	TRUE	6304.97	41919.9	21770.7	9343.91	0.5	31328.2	31853	30608.8	25354.9	37182.5	26929.7	17745.4	17152.3	16700.9	16173.1	11798.8	17845.2	18138.1	9374.13	7847.4	14183.3	10675	19397.6	19987.3	25303	14078.3	14859.1	36838	22097.6	31745.6	29056	20092.1	41919.9
ENSG00000015520.10	NPC1L1	chr7	44552134	44580914	-	protein_coding	KNOWN	NPC1-like 1	FALSE	0	1114.29	122.02	260.71	0.92	6	1	1	6	2	7	2	16	39	53	196	153	433	791.995	1114.29	0	0	1	13	12	3	3	124	161.297	1	1	5	6
ENSG00000015532.5	XYLT2	chr17	48423453	48440499	+	protein_coding	KNOWN	xylosyltransferase II	FALSE	403	1956.53	1086.63	448.39	0.46	506.146	403	794.011	1759.14	1043.66	1854.22	1429	1484.02	831	863.999	880.998	907.999	1641.69	609.007	455.23	1344.57	738.003	1515.95	1386	1956.53	561.61	939.218	1548.02	1276.36	1270	687.84	877.092	1015.12
ENSG00000015568.8	RGPD5	chr2	110550335	110615272	+	protein_coding	KNOWN	RANBP2-like and GRIP domain containing 5	FALSE	672.8	4813.88	2664.39	1242.14	0.46	1628.13	3177.23	2861.58	2399.67	4012.29	3056	3020.81	3343.45	930.795	2101.74	1247.29	1783.57	4604.39	936.293	704.2	1736.83	1937.56	2977.14	3261.04	3044.76	1995.43	1999.42	4125.57	1347.38	4540.91	3479.31	3636.13	4813.88
ENSG00000015592.12	STMN4	chr8	27092840	27115937	-	protein_coding	KNOWN	stathmin-like 4	FALSE	0	21202	1388.48	4252.57	0.97	21202	10445.6	3821.18	461.682	2771.79	31	157	200	100	214	646	479	549.001	5	0	80	2	60	32	12	19	252.001	16	28	2	4	2	4
ENSG00000015676.12	NUDCD3	chr7	44421969	44530479	-	protein_coding	KNOWN	NudC domain containing 3	FALSE	976	6035.03	3408.91	1367.68	0.45	4788.57	4118.66	3702.97	5391.88	4070.86	6035.03	2693.58	2428	2164	2535.38	1730	2419	3913.06	1671.91	1986.24	2437.33	1807.05	4004.47	3721.02	5579.53	3121.67	5028.54	4776.94	3771.07	2782	3022.26	1859	4118.87
ENSG00000016082.10	ISL1	chr5	50678921	50690564	+	protein_coding	KNOWN	ISL LIM homeobox 1	TRUE	4	5583.97	675.4	1281.28	0.91	608.166	350	5583.97	231.225	887.164	535.169	573.009	438	63	538	2527.88	4378.99	1059.07	34	11	65	7	141	75.0306	43	61	275.325	18	4	27	26	402	649.996
ENSG00000016391.5	CHDH	chr3	53850387	53880417	-	protein_coding	KNOWN	choline dehydrogenase	FALSE	16	1273	297.57	334.94	0.79	47	44	174	644.774	176	303.393	187	252	68	77	119	69	1039	1273	1269.47	64	175	371.119	239	269.038	16	33.0228	423.142	288.234	137	211	105	281
ENSG00000016402.8	IL20RA	chr6	137321108	137366298	-	protein_coding	KNOWN	interleukin 20 receptor, alpha	FALSE	4	224.05	63.24	58.25	0.74	10	9	121	224.051	17	64	128	136	119	44	47	41	14	12	61	137	26	53	46	67	71.0032	197.032	91	88	7	11	6	21
ENSG00000016490.11	CLCA1	chr1	86934051	86965972	+	protein_coding	KNOWN	chloride channel accessory 1	FALSE	0	1	0.07	0.25	0.97	0	0	1	0	0	0	0	0	0	0	0	0	0	0	1	0	0	0	0	0	0	0	0	0	0	0	0	0
ENSG00000016602.8	CLCA4	chr1	87012761	87046437	+	protein_coding	KNOWN	chloride channel accessory 4	FALSE	0	0	0	0	0	0	0	0	0	0	0	0	0	0	0	0	0	0	0	0	0	0	0	0	0	0	0	0	0	0	0	0	0
ENSG00000016864.12	GLT8D1	chr3	52728505	52740048	-	protein_coding	KNOWN	glycosyltransferase 8 domain containing 1	FALSE	910.16	5359.71	2305.29	1049.48	0.59	1329.81	1268.75	2290.87	2674.11	2104.6	4158.47	2777.7	3026.24	1940.97	1614.89	1228.96	1372	2625.29	1946.39	1833.94	1519.96	910.161	2308.79	2673.6	3994.36	3496.77	5359.71	3241.5	2740.34	1653.79	1555.81	934.942	2028.84
ENSG00000017260.15	ATP2C1	chr3	130569439	130735556	+	protein_coding	KNOWN	ATPase, Ca++ transporting, type 2C, member 1	FALSE	1067	8990.99	3845.34	1973.51	0.59	2553.11	4282.2	6305.34	7079.17	5450.58	5951.84	4875.97	4904.45	1655	2330.82	1734.65	2223	4197.33	2245.52	2078.08	2408.21	2451.15	4339.18	6268.49	8990.99	2485.2	3204.92	6979	4036.64	2882.97	2473	1746.91	3176
ENSG00000017373.11	SRCIN1	chr17	36686251	36762183	-	protein_coding	KNOWN	SRC kinase signaling inhibitor 1	FALSE	9	3136.31	479.78	746.24	0.88	2812	3136.31	1203.37	1234.34	531	242	507	582	125	211	214	303	554	13	9	137	24	128.032	257	728.167	25	98.1201	270	244.04	136	118	149	152
ENSG00000017427.11	IGF1	chr12	102789645	102874423	-	protein_coding	KNOWN	insulin-like growth factor 1 (somatomedin C)	FALSE	28	2958.08	826.26	873.84	0.75	52	28	49	68	375.999	1782.58	2160.01	2958.08	1502.02	1217.01	676.997	2580.98	860.001	47.0044	32	733.998	579.999	920.498	1020	651.655	93	104.001	2449.52	450.041	202	422.02	467	2098.28
ENSG00000017483.10	SLC38A5	chrX	48316920	48328644	-	protein_coding	KNOWN	solute carrier family 38, member 5	FALSE	40	5281.55	593.81	1129.19	0.92	1387.01	690	74	95.0283	426	451.059	1392.77	3614.91	590	437	80	141	95	867	5281.55	310	40	152	55	125.042	43	78.0017	101	104	219	129	93	146
ENSG00000017621.11	MAGIX	chrX	49019061	49024822	+	protein_coding	KNOWN	MAGI family member, X-linked	FALSE	8	199.77	68.66	45.54	0.68	199.77	91	46	62	21	91	104	157	42	45	75	39	97.0111	41.0012	90	49	27	80	24	72.0009	81	155.001	68	119.042	30	8	11	16
ENSG00000017797.7	RALBP1	chr18	9475007	9538114	+	protein_coding	KNOWN	ralA binding protein 1	FALSE	1138.01	5495.88	2974.76	951.03	0.47	2209.8	1734.98	3045.07	3284.09	4042.32	3257.57	2800.9	2669.01	2503.04	2631.98	2356.01	2842	3150.34	2200.37	2203.89	2942.97	1856.02	3007.04	3795.42	4004.98	4330.63	5081.42	5495.88	2864.88	2799.65	2620	1856.4	3506.33
ENSG00000018189.8	RUFY3	chr4	71569921	71673032	+	protein_coding	KNOWN	RUN and FYVE domain containing 3	FALSE	360.03	11451.2	2271.66	2468.84	0.83	8970.75	11451.2	6337.51	3245.98	3686.07	1898.86	1992	2408	909.999	1570	1099	1502.01	2294.99	595.454	360.029	825	595.157	1337.09	1495.16	2116.62	1233.6	1824.77	2121.79	1526.62	1551.62	1066.16	872	1241.95
ENSG00000018236.10	CNTN1	chr12	41086244	41466220	+	protein_coding	KNOWN	contactin 1	FALSE	11	2990.52	898.68	791.39	0.72	1494.15	2666	2561.5	943.438	1192.01	2990.52	660	1129	281	316	178	226	1478	39	11	246	169	702.394	1138.52	491.106	433.999	1472.51	892.001	376.069	1051	1131.31	343	1673.99
ENSG00000018280.12	SLC11A1	chr2	219246752	219261617	+	protein_coding	KNOWN	solute carrier family 11 (proton-coupled divalent metal ion transporter), member 1	FALSE	2	66.01	25.47	16.59	0.64	11	2	12	41	8	37.0579	22	22	35	23	27	21	43	29	58	21	11	20	39.0023	57	18	66.0063	39	30	4	5	9	7
ENSG00000018408.10	WWTR1	chr3	149235022	149454501	-	protein_coding	KNOWN	WW domain containing transcription regulator 1	FALSE	237	7358.93	2993.56	1690.83	0.61	690.023	613	1715.19	3972.43	4637.59	5215.18	2933.99	2491.22	2389.23	3408	1301	2152	4229.74	707	237	3282.31	5570.02	7358.93	3061.81	2609.94	3441.35	3673.83	5883.23	2760.39	2801.67	2946.29	1740.98	3223.31
ENSG00000018510.8	AGPS	chr2	178257372	178408564	+	protein_coding	KNOWN	alkylglycerone phosphate synthase	FALSE	722	4279.62	2165.78	909.96	0.51	1503.83	1870.08	2924.84	1374.22	3954.21	2434.73	1467.1	1739	1111	1173	961	1522	1577	4279.62	2974.18	722	1848.65	3084.72	2220.73	2726.11	1936	2253.28	3369.92	1758.67	2274	2744.01	1665	3860.23
ENSG00000018607.5	ZNF806	chr2	133066882	133076309	+	pseudogene	KNOWN	zinc finger protein 806	FALSE	0	14	4.37	4.57	0.71	5	13	11	0	7	4	1	2	1	9	1	6	14	0	0	0	0	0	13	10	3	2	11	3	0	6	1	5
ENSG00000018610.8	CXorf56	chrX	118672112	118699397	-	protein_coding	KNOWN	chromosome X open reading frame 56	FALSE	239.55	880.3	631.48	179.69	0.29	843.779	433.293	700.533	796.639	737.013	880.305	754.286	773.39	769.136	542.199	656.611	666.633	587.83	255.084	382.451	607.768	298.718	687.296	582.909	875.32	508.479	603.357	834.574	623.496	756.59	535.344	470.231	754.668
ENSG00000018625.10	ATP1A2	chr1	160085549	160113381	+	protein_coding	KNOWN	ATPase, Na+/K+ transporting, alpha 2 polypeptide	FALSE	2	3405.08	808.17	857.04	0.79	3405.08	2568.01	3059.86	905.196	1190.4	621.125	432.742	267	318	445.002	269.001	170	1493.01	12	2	506	642.999	1732.47	580.328	990.209	661	644.172	386.04	222	371.993	391.979	316	591.986
ENSG00000018699.7	TTC27	chr2	32853099	33046118	+	protein_coding	KNOWN	tetratricopeptide repeat domain 27	FALSE	377	1364.82	864.74	249.94	0.38	488.954	377	742.888	902.381	1065.2	1260.78	662	741	911	860.001	648	964.003	950	824.179	781.001	649	528	1134.32	962.258	1364.82	917.437	1095.62	1196.38	823.235	916	837	579	1259.7
ENSG00000018869.12	ZNF582	chr19	56887413	56904914	-	protein_coding	KNOWN	zinc finger protein 582	TRUE	32	366.01	154.24	67.02	0.6	176.038	145	139	187.035	160	215	128	206	119	122	110	186	145	68	80	79	32	146	169	366.007	136	168	170	245.08	147	194	70	249
ENSG00000019102.7	VSIG2	chr11	124617368	124622134	-	protein_coding	KNOWN	V-set and immunoglobulin domain containing 2	FALSE	1	1001.3	117.28	249.65	0.91	4.50815	2	2	24	10	50.7281	566.29	878.724	148.88	115.918	1001.3	237.741	48.7327	1	4.88235	77.6024	7	37.7922	12.8887	43.8378	7.01042	19	76	102.926	5.82099	1	1.68852	3
ENSG00000019144.12	PHLDB1	chr11	118477155	118528741	+	protein_coding	KNOWN	pleckstrin homology-like domain, family B, member 1	FALSE	446.46	11068.5	4398.33	2574	0.62	4082.63	4156.19	4111.35	9112.35	5611.3	7193.91	4888.15	5200.34	3355.74	3703.99	1732	3436.98	11068.5	651.999	446.458	3540.03	2661.23	9878.72	3728.97	6589.92	1300.46	2216.36	5940.38	4407.23	4159.27	3654.43	2842.45	4837.91
ENSG00000019169.9	MARCO	chr2	119699742	119752236	+	protein_coding	KNOWN	macrophage receptor with collagenous structure	FALSE	0	296	24.47	58.43	0.95	14	13	0	0	12	2	5	3	19	0	3	0	8	107	296	37	0	0	2	6	6	18	0	0	24	8	7	13
ENSG00000019186.5	CYP24A1	chr20	52769988	52790512	-	protein_coding	KNOWN	cytochrome P450, family 24, subfamily A, polypeptide 1	FALSE	0	141	10.7	27.21	0.96	1	2	1	8	9	58.0004	4	5	1	0	1	0	1	0	0	10	0	0	3	3	0	0	6	27	8	20	1	11
ENSG00000019485.8	PRDM11	chr11	45115564	45247734	+	protein_coding	KNOWN	PR domain containing 11	TRUE	45	958.07	306.43	230.12	0.7	87	58	210.541	958.065	280.053	884.152	224	284	191	160	108	168	794	186.004	350	196	298	510	346	430.024	239	328.021	510.029	307.115	128	171	78	249
ENSG00000019505.3	SYT13	chr11	45261852	45307870	-	protein_coding	KNOWN	synaptotagmin XIII	FALSE	4	7039.71	916.42	1554.04	0.9	7039.71	5712.93	2084	829.818	926.195	507.052	797	938	168	375	151	269	976.295	14	4	487	662	505	384.024	333.001	64	177.065	1119	612.12	254	403	193	750.002
ENSG00000019549.4	SNAI2	chr8	49830249	49834299	-	protein_coding	KNOWN	snail family zinc finger 2	TRUE	29	13467.3	3165.18	3329.59	0.79	133	90	29	1791.25	3243.68	13467.3	2224.98	2068	11333.8	10007	2970.02	3038.08	2415.73	849.996	332.577	3577.88	744.001	1673.76	2381.67	3354.85	1022.99	1588.16	4049.03	2356.51	5601.95	2444.01	1546.97	2053.39
ENSG00000019582.10	CD74	chr5	149781200	149792492	-	protein_coding	KNOWN	CD74 molecule, major histocompatibility complex, class II invariant chain	FALSE	185	4574.21	1621.7	1180.5	0.67	222	185	512	1054.62	958	1926.7	2982.01	2758.01	1017	1145	837.997	1284	2686.68	2657.1	3453.25	895.034	229	911.867	1654	4574.21	1109.44	3340.31	2566.84	3225.45	651.999	501.001	418.001	593.613
ENSG00000019991.11	HGF	chr7	81328322	81399754	-	protein_coding	KNOWN	hepatocyte growth factor (hepapoietin A; scatter factor)	FALSE	1	4831.27	966.56	1137.45	0.83	3	1	3	25	1902.24	123.017	639	511	892	519	243	116	1790	2654.5	968.265	941	353.127	530.001	499.02	374.088	44	151.002	725.008	240.029	1498.01	2854.7	3014.36	4831.27
ENSG00000019995.6	ZRANB1	chr10	126630692	126676758	+	protein_coding	KNOWN	zinc finger, RAN-binding domain containing 1	FALSE	1007.07	3760.17	2529.71	675.54	0.34	2665.35	3207.23	3447.6	2908.71	3549.67	3519.61	2655.85	2723.28	1887.23	2086.22	1707.34	2339.63	2401.44	1490.14	1785.27	2030.65	1671.09	3008.82	2432.6	2944.76	2155.93	2954.05	3760.17	2396.62	2929.16	2219.96	1920.08	3007.52
ENSG00000020129.11	NCDN	chr1	36023074	36032875	+	protein_coding	KNOWN	neurochondrin	FALSE	197	3842.45	1321.26	947.15	0.68	3842.45	3284.04	1462.97	2611	985.108	2288.9	887.002	1188.01	851.999	620.002	492.999	587	1545.44	270	475.117	571.004	633.999	1912.69	1099.8	2719.25	1410.98	2946.72	953.542	1335.87	763.997	715.001	467.999	936.977
ENSG00000020181.13	GPR124	chr8	37641709	37702414	+	protein_coding	KNOWN	G protein-coupled receptor 124	FALSE	438	20196.3	6469.09	5100.82	0.7	484.866	438.001	2993.88	17303	5184.63	20196.3	5992.51	6109.24	7282.35	5051.87	5481.06	7416.82	19288.6	2080.56	1072.15	6734.09	3526.35	8585.5	8442.87	12902	2320.64	3560.97	8836.71	5773.11	3793.55	3338.06	3465.22	5414.26
ENSG00000020219.8	CCT8L1P	chr7	152142562	152144235	+	pseudogene	KNOWN	chaperonin containing TCP1, subunit 8 (theta)-like 1, pseudogene	FALSE	0	6	1.3	1.62	0.81	0	2	1	2	0	2	3	5	2	1	1	2	6	0	0	2	0	2	0	4	0	0	1	3	0	0	0	0
ENSG00000020256.15	ZFP64	chr20	50668202	50820847	-	protein_coding	KNOWN	ZFP64 zinc finger protein	TRUE	227	1890.26	981.97	460.47	0.5	703.168	953.002	1263.58	1151.71	1596	1625.67	834.999	864.996	862.999	877.996	613	883.997	989.998	315	259	887.997	251	713.28	680.999	1167.27	484	690.43	1485.16	1296.8	1564.01	1599.41	1075	1890.26
ENSG00000020426.6	MNAT1	chr14	61201460	61436671	+	protein_coding	KNOWN	MNAT CDK-activating kinase assembly factor 1	FALSE	418	1526.99	858.36	264.59	0.45	640.894	550.999	696.707	760.607	991.999	1141.03	955	1028	978.449	1061	795	1314	501	631.006	824.069	1344.11	418	751.55	574	673.98	586.132	735.499	1154.27	710.221	1526.99	787.999	991	1015.15
ENSG00000020577.9	SAMD4A	chr14	55033815	55260033	+	protein_coding	KNOWN	sterile alpha motif domain containing 4A	FALSE	93	4267.47	757.16	1000.47	0.85	207	274	191	1447.67	708.998	2392.61	334	296	259	295	227	200	1144.06	419	367	431	3337.07	4267.47	312.025	416.034	93	132	640.082	267	428	467.999	289.999	510.002
ENSG00000020633.14	RUNX3	chr1	25226002	25291612	-	protein_coding	KNOWN	runt-related transcription factor 3	TRUE	1	2101.79	167.6	427.96	0.95	27	1	20	2101.79	131	904.056	20	14	49	9	2	7	133	86	91	139	10	19	27	44	24	49	69	32	28	37	9	8
ENSG00000020922.8	MRE11A	chr11	94152895	94227074	-	protein_coding	KNOWN	MRE11 meiotic recombination 11 homolog A (S. cerevisiae)	FALSE	135	1729.91	884.63	430.82	0.51	155	135	1228.88	1154.08	1647.29	1325.44	1100.21	769.98	550.999	897.998	338.001	960.919	872.914	581.001	656.985	993.675	398	778.74	834.829	1171.95	558.14	426.358	1517.46	829.54	1362.94	1320.46	879.003	1729.91
ENSG00000021300.9	PLEKHB1	chr11	73357223	73373864	+	protein_coding	KNOWN	pleckstrin homology domain containing, family B (evectins) member 1	FALSE	45	2385.65	469.84	520.17	0.83	974.187	775.355	1268	814.182	805.385	47	386.001	403.001	508.999	564.002	101	374.999	901.897	57	45	94.0001	68	158.114	1390.23	2385.65	45	89	351.304	243.791	125	189	172	312
ENSG00000021355.8	SERPINB1	chr6	2832566	2842240	-	protein_coding	KNOWN	serpin peptidase inhibitor, clade B (ovalbumin), member 1	FALSE	88	2169.5	607.03	472.27	0.75	150	88	341	345.209	312.028	293.007	412.112	565.001	629	381	1508.99	606	795	1251.01	1160.31	215	341	701.795	824.034	1172.75	952.959	2169.5	408.034	411.04	170	227.006	172	342
ENSG00000021461.12	CYP3A43	chr7	99425636	99463718	+	protein_coding	KNOWN	cytochrome P450, family 3, subfamily A, polypeptide 43	FALSE	0	17	1.53	3.53	0.94	0	3	3	0	0	0	0	0	0	0	0	0	2	17	7	1	0	1	1	0	1	0	0	0	0	2	0	0
ENSG00000021488.8	SLC7A9	chr19	33321415	33360672	-	protein_coding	KNOWN	solute carrier family 7 (amino acid transporter light chain, bo,+ system), member 9	FALSE	0	623.67	72.04	145.73	0.91	20	40	38	8	18	31	29	57	6	27	10	42	21	442	623.673	18	0	7	32	22	1	5	58.1673	98.3477	32	10	18	20
ENSG00000021574.7	SPAST	chr2	32288680	32382706	+	protein_coding	KNOWN	spastin	FALSE	492	3321.68	1522.95	863.71	0.56	3274.65	3028.99	2928.62	1466.13	3321.68	2112.23	1135.68	1292.99	599.998	884.006	735.004	1034	894.021	758.156	681.263	690.995	520.013	1117.1	1481	1878.1	930.995	1099.24	2633.53	1747.83	1693.02	2062.05	840	2504.17
ENSG00000021645.13	NRXN3	chr14	78708734	80330762	+	protein_coding	KNOWN	neurexin 3	FALSE	16	4636.26	612.93	1118.6	0.9	4636.26	4467.82	392	330.002	504.039	377.002	854.398	1716.01	144	323.999	460.999	293	471	81	23	266.999	16	61	317	494.125	111	53	596.169	305	196	146	191	320
ENSG00000021762.15	OSBPL5	chr11	3108346	3187969	-	protein_coding	KNOWN	oxysterol binding protein-like 5	FALSE	118	2565.6	980.23	592.54	0.64	1083	1325.1	1026.09	2456.99	1112.03	2565.6	809	882.001	685	797.999	568	777.999	1459.93	118	141	1036	374	1129.14	723.128	1149.97	215	424.209	1343.3	1116.96	1257	742	919.002	999.419
ENSG00000021776.6	AQR	chr15	35147732	35262040	-	protein_coding	KNOWN	aquarius intron-binding spliceosomal factor	FALSE	552	4558.22	2018.22	962.35	0.58	551.999	1019	2216.25	1646.26	3656.62	2726.46	1506.5	1681	1364.99	1657	811.001	1368.01	2792.06	1510.01	1285.02	1168	1014.99	1781.94	2650.65	2937.09	2034.71	1886.56	3395.11	1943.75	2890	3108.07	1924	4558.22
ENSG00000021826.10	CPS1	chr2	211342406	211543831	+	protein_coding	KNOWN	carbamoyl-phosphate synthase 1, mitochondrial	FALSE	26	39059.8	3703.93	10441.31	0.94	34	26	156.421	324.07	790.998	912.086	157	105	325	257.999	90.9999	130	601.002	39059.8	38056.7	146	171	290	766.998	838.572	211	396.087	405	282.002	468	569.998	142	418.141
ENSG00000021852.8	C8B	chr1	57394883	57431813	-	protein_coding	KNOWN	complement component 8, beta polypeptide	FALSE	0	1930.12	137.76	437.46	0.96	0	0	0	0	0	0	0	2	1	0	3	2	2	1930.12	1152.6	0	0	0	0	0	0	8	0	0	0	0	0	0
ENSG00000022267.12	FHL1	chrX	135229559	135293518	+	protein_coding	KNOWN	four and a half LIM domains 1	FALSE	520.03	13126.9	3746.03	2819.71	0.74	4255.11	7108.98	5041.42	5039.58	4086.9	7989.82	6504.92	6990.93	3666.06	3027.02	2776.32	3342.03	3426.37	731.001	520.032	2297.99	5892.78	13126.9	1051.32	925.411	1313	2446.09	2807.31	1933.07	2095.03	2049.27	1341.01	2645
ENSG00000022277.8	RTFDC1	chr20	55043647	55093943	+	protein_coding	KNOWN	replication termination factor 2 domain containing 1	FALSE	1009.81	5506.28	3051.2	1062.79	0.46	3232.99	2956.76	2994.25	4805.72	3979.41	4367.44	2392.58	2375.63	3068.59	2378.79	1795.63	2111.85	2795.74	1725.15	2566.54	2315.07	1672.99	3717.8	3055.43	4320.33	3425.82	5506.28	4515.83	3461.18	2678.92	2794.02	1635.01	3591.9
ENSG00000022355.10	GABRA1	chr5	161274197	161326975	+	protein_coding	KNOWN	gamma-aminobutyric acid (GABA) A receptor, alpha 1	FALSE	0	330	56.4	90.06	0.86	185	330	26	31	44.0001	143	9	19	88	53	4	19	256	4	1	286	2	27	16	43	3	18	0	1	5	22	2	11
ENSG00000022556.11	NLRP2	chr19	55464498	55512510	+	protein_coding	KNOWN	NLR family, pyrin domain containing 2	FALSE	66	1678.05	624.79	414.92	0.65	1678.05	518.628	872.448	1134.18	1389.88	413.038	545	628.999	98	114	128	291	1342	450.058	183.014	274	66	271	727.003	1278.14	625.01	538.203	904.999	606.059	879.999	435.001	723	693.999
ENSG00000022567.5	SLC45A4	chr8	142217265	142318404	-	protein_coding	KNOWN	solute carrier family 45, member 4	FALSE	251	2064.17	754.32	390.48	0.66	784.061	758.14	608.103	1079.63	670.013	835.419	523.157	601.885	262	383	545	632.999	1533.35	1063.79	936.898	435	348	728.116	1373.72	2064.17	251	388	936.01	725.707	779.997	579.055	505.001	942.996
ENSG00000022840.11	RNF10	chr12	120971283	121015397	+	protein_coding	KNOWN	ring finger protein 10	FALSE	1467	10128.3	5654.71	2184.72	0.46	4784.23	5992.46	5433.91	7859.39	6248.09	7666.89	4983.71	5456.98	3746.2	3573	2826.77	3355	5185.68	3934.68	9790.63	3665.6	4883.34	10128.3	6113.89	8645.75	6112.79	10028.6	7400.51	5173.5	4388.98	4873.35	2758.33	6574.88
ENSG00000022976.11	ZNF839	chr14	102783714	102809044	+	protein_coding	KNOWN	zinc finger protein 839	TRUE	134	1143.4	539.23	219.33	0.55	363.998	311	673.302	1143.4	593	782.215	595	696	369	513	350	526	686.01	313	433.002	429	134	421.905	461.001	1123.57	476	724.841	586	538.029	622.001	447	387	602
ENSG00000023041.7	ZDHHC6	chr10	114190058	114206672	-	protein_coding	KNOWN	zinc finger, DHHC-type containing 6	FALSE	467.3	2044.91	1421.34	392.23	0.32	1409	1227	1896.16	1859.07	1601.51	2044.91	1701.09	1812	1287.01	1616	1112	1354	1425.03	995.994	1117.78	1108	467.301	1465.82	906.346	1827.92	856.399	1253.78	1692.91	1625.37	1811.98	1307.01	1270	1786.45
ENSG00000023171.10	GRAMD1B	chr11	123396344	123498482	+	protein_coding	KNOWN	GRAM domain containing 1B	FALSE	46	28715.2	2332.18	6167.01	0.95	1085	1689.01	1337.49	1520.49	529.915	705.312	973.356	625	151	242	402	279	465	110	46	250	329.182	473.075	3604.84	2772.09	20193.3	28715.2	888.097	457.415	497	414.702	222	487.018
ENSG00000023191.12	RNH1	chr11	494512	507300	-	protein_coding	KNOWN	ribonuclease/angiogenin inhibitor 1	FALSE	745	5047.76	2496.42	1264.7	0.52	2727.05	1513.47	1663.05	5047.76	1428	4036.39	2280.06	2707.68	2797.02	1848.02	1733.05	1603	4483.48	1527.01	2715.14	2399.37	1771	4600.1	2902.23	4990.37	2125.73	4779.58	2477	2373.2	1114	796.999	745.002	1171
ENSG00000023228.8	NDUFS1	chr2	206986149	207024327	-	protein_coding	KNOWN	NADH dehydrogenase (ubiquinone) Fe-S protein 1, 75kDa (NADH-coenzyme Q reductase)	FALSE	721.01	8601.06	2739.78	1941.8	0.7	1017.65	1524.12	2266.81	2324.99	3069.8	2722.26	1221.6	1355.93	1278.77	1011.74	721.011	994.996	2565.69	4096.69	3470	860.998	4334.08	7804.7	2706.56	3658.51	6358.81	8601.06	3403.23	2190.79	2119.15	2240.28	1149.42	3045.71
ENSG00000023287.8	RB1CC1	chr8	53535016	53658403	-	protein_coding	KNOWN	RB1-inducible coiled-coil 1	FALSE	659	4413.32	2425.07	984.44	0.47	1754	4125.76	4170.86	2356.23	4113.5	2736.08	1813.74	2062.41	1234.99	1597	1195	1732	2545.24	1811.48	1338.6	1710.52	2095.95	2567.41	3237.08	3012.94	1790.01	1982.34	4413.32	2034.33	2904	2710.01	1955	3738.76
ENSG00000023318.7	ERP44	chr9	102741461	102861322	-	protein_coding	KNOWN	endoplasmic reticulum protein 44	FALSE	1276.73	3915.49	2375.7	666.95	0.41	1463	1637	2460.6	1722.36	2252.43	3345.91	3127.88	3005.4	2386	2162	2062.53	2220	1710.31	2393.52	2730.27	2241	1294.01	2560.38	2623.34	3193.16	2658.43	3915.49	3073.78	2234.24	2384.22	1429.88	1276.73	1874.02
ENSG00000023330.10	ALAS1	chr3	52232102	52248343	+	protein_coding	KNOWN	aminolevulinate, delta-, synthase 1	FALSE	600	16596.4	2215.84	3045.45	0.9	1686.06	1710	1555.52	1668.98	1542.87	1772.4	945.002	1441.52	1138.99	654	719	732	896.16	1244.7	1264.36	792.001	1649.81	3474.18	4001.67	3729.85	7409.09	16596.4	1692.27	1545.75	864	975.041	600	1283.85
ENSG00000023445.9	BIRC3	chr11	102188215	102210134	+	protein_coding	KNOWN	baculoviral IAP repeat containing 3	FALSE	7	140	34.13	28.63	0.78	8	8	45	58	42	36	23	31	11	27	20	17	60	20	7	9	19	33	140.001	103	15	20	59	27.0003	36	42	15	45
ENSG00000023516.7	AKAP11	chr13	42846289	42897396	+	protein_coding	KNOWN	A kinase (PRKA) anchor protein 11	FALSE	489.02	3444.31	1654.88	878.15	0.54	853	2156.13	3420.23	1736.74	3444.31	2212.8	1223	1334	625	851	712	854	2994.14	1823.26	705	827	1276.06	1430.41	2350.98	1958.88	2792.24	2059.47	3404.69	1183.83	1197	1524.18	771	1786.04
ENSG00000023572.4	GLRX2	chr1	193065598	193075244	-	protein_coding	KNOWN	glutaredoxin 2	FALSE	68	695.13	174.51	114.31	0.77	161	68	93.3773	121	168	182.402	98	94.9999	191	145	101	101	113	209	248.077	112	118	266.64	174.922	247	309	695.132	152	148.378	142	126	112	172
ENSG00000023608.4	SNAPC1	chr14	62229075	62263146	+	protein_coding	KNOWN	small nuclear RNA activating complex, polypeptide 1, 43kDa	FALSE	207	1248.29	548.02	258.56	0.58	221	224	1248.29	510.658	944.099	578.709	640	645	536	591	277	471	426.002	234.948	218	455	396.818	569.983	750.968	819.784	343.703	367.938	1104.63	547.401	716	483.703	502.396	592.496
ENSG00000023697.8	DERA	chr12	16064106	16190220	+	protein_coding	KNOWN	deoxyribose-phosphate aldolase (putative)	FALSE	253	2212.32	1052.96	415.63	0.54	324	253	1342.5	777.612	1524.01	1236.92	848.003	1006	841	765	691	753	912.503	1374	1573.6	653.999	423	947.623	1032.06	1341.04	1232.94	2212.32	1473.03	1172.11	1272.99	998.028	781.002	1457.12
ENSG00000023734.6	STRAP	chr12	16035325	16056412	+	protein_coding	KNOWN	serine/threonine kinase receptor associated protein	FALSE	1927.65	8519.96	5147.23	1734.81	0.41	5920.63	5964.45	6431.49	6481.33	8359.55	5924.55	4247.55	4197.77	3886.69	3820.56	2869.66	4353.8	3297.81	3215.3	3968.51	2806.46	3310.92	6840.81	5328.08	7146.25	5051.16	8519.96	7552.5	5710.52	5411.58	5242.67	3283.43	7137.84
ENSG00000023839.6	ABCC2	chr10	101542489	101611949	+	protein_coding	KNOWN	ATP-binding cassette, sub-family C (CFTR/MRP), member 2	FALSE	2	3828.04	272.17	784.39	0.96	26	14	75.5878	28	197	30	17	17	7	19	16	7	37	3828.04	2041.55	2	6	21	96	84.0102	22	27	221	174.015	18	23	8	28.0001
ENSG00000023892.9	DEF6	chr6	35265595	35289548	+	protein_coding	KNOWN	differentially expressed in FDCP 6 homolog (mouse)	FALSE	22	563.33	239.21	146	0.6	104	70	75	310.002	142	448.434	358.999	450	256	179	172	168	373.338	218	229.166	431	22	103	106	150.001	84	134	156	111	443.001	327.001	344.001	444.001
ENSG00000023902.9	PLEKHO1	chr1	150121373	150136916	+	protein_coding	KNOWN	pleckstrin homology domain containing, family O member 1	FALSE	578.16	8870.86	3370.85	1829.32	0.64	8870.86	3745.06	3521.43	6227.86	4998.32	5793.09	2547.22	2266.01	4362.04	3673.68	2767.04	3879.05	2165.72	644	578.16	2844.05	1463	3993.97	1756.06	3524.87	858.741	1796.97	3706.22	3691.43	3820.92	3542.9	2709.5	4952.9
ENSG00000023909.5	GCLM	chr1	94350761	94374966	-	protein_coding	KNOWN	glutamate-cysteine ligase, modifier subunit	FALSE	118	2999.1	517.4	583.16	0.86	152	221	425	518.051	445	403.045	578	880	211	248	171	202	400.151	1742.02	2999.1	247	195	435.116	377	444.595	439	1368.84	441	268.044	199	247.001	118	299
ENSG00000024048.6	UBR2	chr6	42531800	42661242	+	protein_coding	KNOWN	ubiquitin protein ligase E3 component n-recognin 2	FALSE	597	2807.17	1553.38	527.93	0.46	762	1192	2101.32	1820.49	2252.2	1788.6	1565.97	1746.99	752.998	1104	882	1069	2672.96	1304	1724.75	1129	1470.22	1603.34	1807.55	1797.16	1825.01	1612.68	2807.17	1144.09	1553.99	1511.16	1148.49	1861
ENSG00000024422.7	EHD2	chr19	48216600	48246391	+	protein_coding	KNOWN	EH-domain containing 2	FALSE	27	7905.16	2096.08	1990.51	0.76	299.15	85	27	1925.45	444.052	5221.47	3146.02	4068.98	5659	3121	2823.58	1726	7905.16	361.999	303.117	3733.27	1453.31	4081.99	2971.16	3582.18	672.025	1534.05	1975.32	1467.09	227	169.079	124	250
ENSG00000024526.12	DEPDC1	chr1	68939835	68962904	-	protein_coding	KNOWN	DEP domain containing 1	FALSE	88.85	2963.18	1310.47	724.81	0.58	160	88.8496	1688.42	680.028	2298.06	1883.14	890.832	925.454	1117.99	1180.42	665.935	1477.48	705.634	1206.39	1686.42	724.443	1301.93	2864.13	755.002	1474.32	566.261	742.391	2105.1	1314.68	1973.45	2130.8	1519.87	2963.18
ENSG00000024862.12	CCDC28A	chr6	139094657	139114456	+	protein_coding	KNOWN	coiled-coil domain containing 28A	FALSE	102	769	468.34	170.37	0.4	231	102	581.332	520	610.353	553.761	454	364	557	540	280	685	369	255	512.957	582	164.144	304.008	465	615.216	328	616.106	769	443.004	678	487.016	442	706.897
ENSG00000025039.9	RRAGD	chr6	90074355	90121989	-	protein_coding	KNOWN	Ras-related GTP binding D	FALSE	30	4375.71	796.78	965.13	0.85	1798.14	1322.98	1703.11	1929.67	1133.16	630.638	551.002	537.052	89	152	30	104	217	414.999	410.001	337	3020.14	4375.71	234	290.028	139	270.004	1341.64	715.093	409.001	352.001	179	407.689
ENSG00000025156.7	HSF2	chr6	122720691	122754264	+	protein_coding	KNOWN	heat shock transcription factor 2	TRUE	442.03	3155.16	1687.09	655.45	0.48	1945	1971.01	3155.16	1433.1	2594.56	2422.87	1427	1202.01	1293	1670.99	955.001	1624	1081	451	442.03	1469.52	1160.31	1882.09	1890.65	2160.13	1600.8	2066.75	2108.57	1303.81	2374.26	1740	1653.6	2548.98
ENSG00000025293.11	PHF20	chr20	34359896	34538303	+	protein_coding	KNOWN	PHD finger protein 20	TRUE	389	3954.38	1855.76	907.2	0.55	1371.05	1387.16	1825.88	2220.11	3954.38	3250.87	1447.01	1117.33	1132.99	1492.01	684.001	1395.09	1842.34	1010	658.005	1095.39	1642.02	2193.83	2060.09	2540.35	1615.01	1784.16	3512.02	1857.32	1847.04	2679.97	1104.06	3673.56
ENSG00000025423.7	HSD17B6	chr12	57145945	57181574	+	protein_coding	KNOWN	hydroxysteroid (17-beta) dehydrogenase 6	FALSE	2	307.98	55.69	62.17	0.85	18	28	41	70	37	69.6901	17	30	24	42	14	26	29	30	68	36	2	11	104	186	158	307.978	34	23.0317	48	45	30	56
ENSG00000025434.14	NR1H3	chr11	47269851	47290396	+	protein_coding	KNOWN	nuclear receptor subfamily 1, group H, member 3	TRUE	177	1713.84	548.63	344.69	0.7	305	180	322.001	627.499	316.628	489.015	434	565.999	927.001	731	442	388	682.289	1219.11	1713.84	327.001	177	503.709	291	563.587	549.158	942.626	620.122	709.255	245	242	181	296
ENSG00000025708.8	TYMP	chr22	50964181	50968485	-	protein_coding	KNOWN	thymidine phosphorylase	FALSE	7.89	201.52	66.11	50.12	0.7	96.8856	23.2607	12.5562	50.6396	20	46.4392	91.897	105.417	43.3015	31.9393	35.9886	28.8601	153.014	104.385	88.7024	23.0535	86.6658	152.374	64.8323	100.662	26.7697	201.52	58.8256	46.4237	24.7502	7.89001	14.9758	14.2247
ENSG00000025770.14	NCAPH2	chr22	50946645	50961901	+	protein_coding	KNOWN	non-SMC condensin II complex, subunit H2	FALSE	635.84	5847.29	2096.74	1072.19	0.66	2152.46	1358.7	3285.73	5847.29	2120.82	3841.94	1470.41	1956.02	2294.82	1494	1233.02	1485.72	2149.57	972.12	2446.8	1269	1061.04	3226.25	1321.13	2966.12	1045.04	1887.53	2663.31	2876.27	1525.76	1668.49	1193.06	2398.74
ENSG00000025772.7	TOMM34	chr20	43570771	43589127	-	protein_coding	KNOWN	translocase of outer mitochondrial membrane 34	FALSE	512	11583.6	2049.18	2213.44	0.85	646	512	1087.06	1425.71	1841.62	2179.6	1260	1184	1119	1135	807.785	1136	1262.31	787.223	841.009	1317.91	557	1478.82	3166.14	5874.83	5799.91	11583.6	2519	2178.62	1762	1568	1291	2390.66
ENSG00000025796.9	SEC63	chr6	108188960	108279393	-	protein_coding	KNOWN	SEC63 homolog (S. cerevisiae)	FALSE	2194.01	11160.6	4524.89	2218.12	0.62	3009.88	3400.45	4692.6	3241.52	5643.23	5329.35	4214.4	4244.17	3026.01	3671.68	2194.01	3342.03	3192.51	4494.47	3024.65	3335.97	2239.42	3351.87	7769.67	8262.07	11160.6	10213.4	6098.82	3044.71	4289.97	4150.87	2458.98	5102.08
ENSG00000025800.9	KPNA6	chr1	32573639	32642169	+	protein_coding	KNOWN	karyopherin alpha 6 (importin alpha 7)	FALSE	909	4099.87	2317.17	685.7	0.45	2075.22	2100	2236.57	2119.78	3331.6	3135.38	2386.78	2520	1704	2162	1337	1752	3355.73	1698.02	2543	1560.33	1971.63	3016.17	2548.39	2945.89	2649.93	2907.62	4099.87	2074.86	2102	1911.91	1362.07	2655.29
ENSG00000026025.9	VIM	chr10	17270258	17279592	+	protein_coding	KNOWN	vimentin	FALSE	5287.74	360290	88719.02	76590.15	0.78	86481.7	54960.2	80104.9	211562	146321	360290	113499	145819	127801	77262	52615.8	64256.6	112751	7307.76	5287.74	132219	50557.3	120944	67399	72019.7	12066.5	20028.6	68957.3	48438.5	54586.3	43058.3	24337.3	46901.1
ENSG00000026036.16	RTEL1-TNFRSF6B	chr20	62290653	62330037	+	protein_coding	NOVEL	RTEL1-TNFRSF6B readthrough (NMD candidate)	FALSE	63.71	2092.43	494.37	435.65	0.79	173.82	473.721	783.289	2092.43	303.941	1520.92	629.575	781.988	246.95	261.813	186.426	314.657	707.85	63.7117	387.817	304.458	84.9043	446.254	252.863	1106.77	239.083	407.644	291.586	425.491	564.6	272.135	476.81	266.901
ENSG00000026103.15	FAS	chr10	90750414	90775542	+	protein_coding	KNOWN	Fas cell surface death receptor	FALSE	17	425	137.39	111.95	0.7	17	42	68	38	60	217.001	244	425	197	83	43	122	343.218	79	45	162	84	170	154.302	149	83	204.024	365.937	269.654	45	32	30.9969	41.0044
ENSG00000026297.11	RNASET2	chr6	167342992	167370679	-	protein_coding	KNOWN	ribonuclease T2	FALSE	114	1626.92	706.4	363.83	0.59	674.26	334	405.034	1626.92	415.767	1217.49	1120.38	1354.62	775.33	561.949	1165.01	705.521	1295.68	645.43	724.65	682.518	114	397.058	506.858	698.788	255.975	639.044	806.861	831.886	559.366	256.742	363.732	345.885
ENSG00000026508.12	CD44	chr11	35160417	35253949	+	protein_coding	KNOWN	CD44 molecule (Indian blood group)	FALSE	110	10117.5	1370.48	2428.6	0.89	538.002	482	395.132	279.844	270	945.661	10117.5	9856.48	879.999	628	934.998	1546	1028	407	1152.53	903.002	307.003	1155.53	209.053	210.001	125	677.633	146.042	110.002	1463	1239	357	1152
ENSG00000026559.8	KCNG1	chr20	49620193	49639666	-	protein_coding	KNOWN	potassium voltage-gated channel, subfamily G, member 1	FALSE	1	823.75	279.08	227.99	0.68	656.722	823.754	20	266.184	348.719	518.813	120.111	95.3868	205.3	208.054	146.285	332.57	212.178	12.4486	1	525.915	10.2896	83.9087	94.8989	332.343	13	58.372	529.355	565.319	604.06	219.647	381.435	463.433
ENSG00000026652.9	AGPAT4	chr6	161551011	161695093	-	protein_coding	KNOWN	1-acylglycerol-3-phosphate O-acyltransferase 4	FALSE	416	3535.28	1604.61	862.73	0.56	3118.98	3398	3535.28	2604.2	3077.11	1476.79	1200.01	860.001	862	1372.1	978.117	1846.99	2526	416	709.228	1193.02	1103	1915.65	821.244	1202.53	801.007	1089.45	1704.01	937.323	2106.57	1386	1554	1839.92
ENSG00000026751.12	SLAMF7	chr1	160709037	160724611	+	protein_coding	KNOWN	SLAM family member 7	FALSE	0	17	3.73	4.7	0.81	0	0	0	1	2	7	6	0	0	0	0	3	17	13	11	2	1	3	6	13	4	10	3	2	0	0	0	0
ENSG00000026950.12	BTN3A1	chr6	26402465	26415444	+	protein_coding	KNOWN	butyrophilin, subfamily 3, member A1	FALSE	163.44	2956.95	815.12	595.23	0.75	264	544.996	287.72	963.544	691.816	2956.95	902.908	709.795	721.243	717.523	571.301	779.493	1630.44	383.058	393.27	574.69	163.436	529.564	1090.39	1574.48	1170.69	1861.83	680.368	494.416	625.848	492.511	380.206	489.562
ENSG00000027001.7	MIPEP	chr13	24304328	24463558	-	protein_coding	KNOWN	mitochondrial intermediate peptidase	FALSE	229	956.32	567.52	185.31	0.42	238.042	229	532.721	649.22	619	599.204	507	465.729	665	734	349	573.992	438.997	492.017	708	450	528	928.02	601.311	764.375	508	701.319	956.317	665.298	530.986	563	301	797.006
ENSG00000027075.9	PRKCH	chr14	61654277	62017694	+	protein_coding	KNOWN	protein kinase C, eta	FALSE	11	1854.19	582.59	473.42	0.71	89	103	11	311.218	625	865.201	1687.57	1724.25	543.999	671.003	141	181	878.613	283	169.037	531.261	1020	1854.19	443.941	311	572.001	763.259	795.003	390.081	465.995	407.001	297	593.998
ENSG00000027644.4	INSRR	chr1	156809855	156828810	-	protein_coding	KNOWN	insulin receptor-related receptor	FALSE	0	70	17.97	22.21	0.77	46	15	70	10	51	65	9	4	4	13	11	1	23	0	0	13	4	7	20	67	2	3	43	43	1	0	1	3
ENSG00000027697.8	IFNGR1	chr6	137518621	137540586	-	protein_coding	KNOWN	interferon gamma receptor 1	FALSE	517	2316.95	1237.08	510.88	0.48	516.998	747.999	1564.92	874.882	1147.08	2316.95	1212.99	1815	908.003	969.004	842.003	775.995	1409.31	1337.23	850.005	958.994	979.06	1866.95	1609.74	2004.93	1372.07	2281.68	1685	1435.33	847.023	618.998	541.998	884.288
ENSG00000027847.9	B4GALT7	chr5	177027101	177037348	+	protein_coding	KNOWN	xylosylprotein beta 1,4-galactosyltransferase, polypeptide 7	FALSE	245	1656.28	859.34	350.57	0.5	1289	750.002	662.137	1506.22	671.001	1656.28	1046	906.996	896.001	685.001	525.01	584.998	1048	652.308	816.999	689.959	245	905.203	738.025	1416.85	719.999	1454.04	1045.49	985.419	526.242	475.999	386	667.057
ENSG00000027869.7	SH2D2A	chr1	156776035	156786654	-	protein_coding	KNOWN	SH2 domain containing 2A	FALSE	4	91	31.7	24.74	0.67	19	4	91	89.0009	37	44.001	10	20	18	20	24	31	22	6	12	19	16	31	13	25	7	12	71	74.0013	50	33	41	68
ENSG00000028116.12	VRK2	chr2	58134786	58387055	+	protein_coding	KNOWN	vaccinia related kinase 2	FALSE	42.67	928.38	504.37	212.27	0.47	42.6745	54.6079	516.988	521.179	706	695.054	451.745	570.993	362.836	362.696	210.395	402.865	518.999	627.061	928.375	293.696	365.999	749.42	611.076	857.202	559	670.73	632.997	462.367	597.766	497.471	343	583.001
ENSG00000028137.12	TNFRSF1B	chr1	12227060	12269285	+	protein_coding	KNOWN	tumor necrosis factor receptor superfamily, member 1B	FALSE	53	1355.01	487.95	338.43	0.66	235	92.0001	760.307	485.148	495.003	410.148	680	491.999	411.001	199	157	53	1355.01	951.008	943.05	217	485.163	867.6	583.002	486.985	616.002	1268.78	614.996	358.252	76	104	84	259
ENSG00000028203.13	VEZT	chr12	95611522	95696566	+	protein_coding	KNOWN	vezatin, adherens junctions transmembrane protein	FALSE	842	4695.54	2798.25	1064.48	0.42	2699.9	3947	3373.65	1870.08	3874.02	4093.5	3283.01	4265.99	2167.99	1993	1820	2005	3331	1243.08	943.67	1812	2268.97	3824.57	2485.08	3347.13	3391.93	4569.48	4695.54	2875.78	2802	1983.47	1690	2746.03
ENSG00000028277.16	POU2F2	chr19	42590263	42700737	-	protein_coding	KNOWN	POU class 2 homeobox 2	TRUE	20	5844.46	528.56	1179.05	0.94	5844.46	3386.01	1105.17	223	520	501.122	111	149	121	151	242	266	273	115	73.0576	153	20	79.0008	70	133.046	97	178.008	43	42	757.001	227	362	270
ENSG00000028310.13	BRD9	chr5	850406	892939	-	protein_coding	KNOWN	bromodomain containing 9	FALSE	714.8	3930.07	1909.28	675.48	0.53	2790.12	2210.33	1959.37	3930.07	2306	2832.96	1881.13	1889	2084.01	1928.3	1298.01	1942.87	2153.24	778	1154.9	1677.18	714.8	1855.07	1108.99	2204.78	1176.69	1678.98	2231.29	2119.68	2293.52	1905.39	1597.58	2572.08
ENSG00000028528.10	SNX1	chr15	64386322	64438289	+	protein_coding	KNOWN	sorting nexin 1	FALSE	1277	6343.74	3807.27	1446.32	0.41	1277	1997.02	3829.81	4976.95	5160.29	5995.52	3640.78	4309.99	2955.02	3180	2337	3045.17	4809.02	2210.13	2477.2	2799.1	1998.57	4035.56	4228.25	6343.74	4267.51	6058.16	5973.09	4517.45	3924.09	3918.02	2348.01	5203.79
ENSG00000028839.5	TBPL1	chr6	134273308	134311570	+	protein_coding	KNOWN	TBP-like 1	TRUE	238.09	1906.63	909.89	430.51	0.54	1808.99	1466.76	1906.63	579	1587.96	1113.2	639	714.845	930	879.065	545	833	539.93	570	1597.26	576	238.093	611.467	590.951	872.987	452.29	650.702	943.442	749.247	1167.97	970.999	857.002	1309.61
ENSG00000029153.10	ARNTL2	chr12	27485787	27576241	+	protein_coding	KNOWN	aryl hydrocarbon receptor nuclear translocator-like 2	TRUE	36	431	161.15	93.17	0.65	64	218	212.986	111	204	201.031	239	159	63	74	215	112	190	216	111	104	165	326	126	311.551	36	45.0003	431	261.067	87	115	65	183
ENSG00000029363.11	BCLAF1	chr6	136578001	136610989	-	protein_coding	KNOWN	BCL2-associated transcription factor 1	TRUE	2735.68	17018.1	8043.28	3322	0.55	5715.04	7193	10146.9	6420.52	13690.8	10422.1	6223.25	7143.77	6080.05	7494.42	4702.52	8429.45	8670.05	5025.96	4364.93	5283.43	3619.08	6684.41	7943	10931.5	6941.06	6367.21	14037	7451.14	11852.6	12779.6	6680.69	17018.1
ENSG00000029364.7	SLC39A9	chr14	69864732	69929105	+	protein_coding	KNOWN	solute carrier family 39, member 9	FALSE	896.98	4761.78	2260.64	946.2	0.54	1352.01	1870.01	2567.25	1894.44	2942.78	3692.96	1686	2177.57	1559	1472	1233	1499.99	2962.75	2315.59	1878.87	1195	896.975	2036	2395.79	3317.12	3203.57	4761.78	4050.85	2747.13	1827.01	2063.01	1164	2823.66
ENSG00000029534.15	ANK1	chr8	41510739	41754280	-	protein_coding	KNOWN	ankyrin 1, erythrocytic	FALSE	74	19597.1	1258.7	3598.07	0.97	819.005	1256	1201.25	1262.42	410.001	379	612.799	341.887	431	128	74	96	707	5428.84	19597.1	401	208.683	793.05	167	184	590.014	669.88	174	78	125	169	97	277.036
ENSG00000029559.5	IBSP	chr4	88720733	88733074	+	protein_coding	KNOWN	integrin-binding sialoprotein	FALSE	0	782.05	30.14	143	0.99	0	0	0	0	1	782.051	0	0	90	23	0	0	0	2	0	0	0	0	0	0	1	0	1	2	0	0	0	0
ENSG00000029639.6	TFB1M	chr6	155578643	155635627	-	protein_coding	KNOWN	transcription factor B1, mitochondrial	TRUE	160.76	702.47	386.21	116.99	0.47	212.98	160.764	443.435	357	416.975	372.973	378.101	349.989	282	322.96	356.971	384.425	430	347.956	428.115	334	271.951	473.211	450.972	684.303	539.93	702.467	509.952	318	414.243	302	311.948	404.566
ENSG00000029725.12	RABEP1	chr17	5185558	5289129	+	protein_coding	KNOWN	rabaptin, RAB GTPase binding effector protein 1	FALSE	899	5173.94	2949.87	1164.45	0.44	3465.6	5173.94	3852.31	3634.96	4437.21	3739.49	2084.97	2462.75	1890.01	1632.85	1224	1744.01	3309.41	2477.2	2089.94	1339.28	2150.01	3911.25	2749.02	3900.82	4636.43	4747.31	4381.14	2704.33	2628.62	2905.35	1497.56	3906.11
ENSG00000029993.10	HMGB3	chrX	150148982	150159248	+	protein_coding	KNOWN	high mobility group box 3	FALSE	1148.43	12737.7	5455.77	2879.22	0.59	12737.7	9022.06	4692.7	5799.58	8284.45	6343.33	5460.69	6368.57	7963.42	6155.12	3827.25	5779.07	2713.66	1148.43	1974.38	3416.41	2579.24	6247.31	1982.01	4398.97	1536.99	1777.98	7180.52	6470.06	8991.47	7254.93	5649.64	10696.2
ENSG00000030066.9	NUP160	chr11	47799639	47870107	-	protein_coding	KNOWN	nucleoporin 160kDa	FALSE	886.01	8854.86	3368.68	2098.55	0.64	906.651	1437.99	5231.51	3240.9	7499.72	4964.02	2332.28	2626.55	1509	2221.98	1160.01	2207.97	4317.44	2632.35	2185.86	1443.28	1152.17	2332.65	2970.99	4039.42	2061.42	2153.34	6768.75	4235.32	4484.04	6390.02	2862.04	8854.86
ENSG00000030110.8	BAK1	chr6	33540329	33548019	-	protein_coding	KNOWN	BCL2-antagonist/killer 1	FALSE	204.05	1920.98	671.41	403.35	0.67	357.668	204.049	455.284	666.427	659.817	865.714	458.016	459.457	632.794	481.976	329.438	341.694	609.062	306.865	323.943	396.84	762.389	1747.08	782.823	1151.2	885.667	1920.98	984.452	983.798	495.089	585.792	328.313	834.929
ENSG00000030304.8	MUSK	chr9	113431051	113563859	+	protein_coding	KNOWN	muscle, skeletal, receptor tyrosine kinase	FALSE	0	70	8.17	14.49	0.91	0	0	1	11	8	1	8	2	1	0	13	9	4	4	3	70	0	1	1	2	23	20	0	0	11	7	2	3
ENSG00000030419.12	IKZF2	chr2	213864429	214017151	-	protein_coding	KNOWN	IKAROS family zinc finger 2 (Helios)	TRUE	39	1157.01	413.25	295.64	0.66	117	231	1121	480	1157.01	706.269	758	1010	139	270	245	319	332	60	39	568	283	333	253.001	225	390	330	701.026	269.046	483	371	258	509
ENSG00000030582.12	GRN	chr17	42422614	42430470	+	protein_coding	KNOWN	granulin	FALSE	1257.01	12710.8	4398.37	2551.17	0.68	2697.15	1257.01	3351.46	11146.2	2599.74	5779.9	5587.62	5932.1	5341	3433.02	4697.48	3718.11	5856.55	2667.98	3246.14	3486.02	1908.93	6002.22	6600.92	12710.8	2252.03	5098.35	4318.13	5186.4	2664.45	1712.02	1881.03	2469.3
ENSG00000031003.6	FAM13B	chr5	137273649	137387650	-	protein_coding	KNOWN	family with sequence similarity 13, member B	FALSE	348.01	4238.41	1781.83	950.67	0.6	994.038	3525.71	2762.81	2186.68	2319.97	2197.7	1207.84	1690	618	1004	777	1121	1598.67	664.16	648	776.001	843.18	1768.28	2540.48	4238.41	2084	2412.87	3047.51	2133.03	1686.74	2037.93	1074	2717.17
ENSG00000031081.6	ARHGAP31	chr3	119013220	119139561	+	protein_coding	KNOWN	Rho GTPase activating protein 31	FALSE	97	3945.99	1170.23	1021.75	0.73	249	216	97	1885.13	1546.08	3945.99	1280	2401	783	617	339	387	2400.17	592	288.007	776	2434	3904.71	974.288	1124.97	946.007	1031.73	1361.22	876.047	386	751.198	258	907
ENSG00000031544.9	NR2E3	chr15	72084977	72110600	+	processed_transcript	KNOWN	nuclear receptor subfamily 2, group E, member 3	TRUE	0	34	7.31	8.68	0.81	1	1	10	31.9433	3.72948	7	11.1735	15	5	1	2	6	23	0	0	34	2	8	4	4.96889	1	1	1	3	8.67689	4.95841	8	6.89215
ENSG00000031691.6	CENPQ	chr6	49431091	49460820	+	protein_coding	KNOWN	centromere protein Q	FALSE	102	777.05	415.24	182.51	0.48	102	116	741.801	393.317	777.047	725.953	315	346	417	395	256	304	387	416.28	439	308	178	497.412	385.047	539.39	218	348.037	731.132	552.081	447	415.472	331	582.001
ENSG00000031698.8	SARS	chr1	109756540	109780791	+	protein_coding	KNOWN	seryl-tRNA synthetase	FALSE	1757	10704.1	4783.89	1631.58	0.57	10704.1	6953.86	5382.69	5594.77	5155.92	4816.91	4457.93	4436.96	6631.02	4499.02	4236.08	4288.11	5314.76	3518.26	5038.3	4051.46	1757	3913.19	4244.2	5924.88	4098.42	6585.16	5710.79	4457.38	4290.97	2945.54	2585.72	3892.14
ENSG00000031823.10	RANBP3	chr19	5916150	5978153	-	protein_coding	KNOWN	RAN binding protein 3	FALSE	1346.52	5293.64	3308.67	978.06	0.39	4253.86	3190.3	2693.56	5293.64	3570.43	5054.89	3494.69	3825.33	3665	3290	2807	3498.01	2881.98	1637	2283.29	3005.44	1346.52	3470.92	2505.42	4384.76	2888.43	4731.5	3844.36	3637.54	3489.1	2896.54	2196	3846.97
ENSG00000032219.14	ARID4A	chr14	58765103	58840605	+	protein_coding	KNOWN	AT rich interactive domain 4A (RBP1-like)	TRUE	383	2278.02	1273.69	497.33	0.46	1574.01	1972	2092.27	1217.75	2160.07	1666.94	1212	1304	793.001	954.994	670.001	1004	1918.04	847.013	705.005	1028.01	678.998	997.781	1544.46	1329.11	965.995	772.279	2278.02	917.332	1664.99	1386.05	1010	1680.38
ENSG00000032389.8	TSSC1	chr2	3192696	3381653	-	protein_coding	KNOWN	tumor suppressing subtransferable candidate 1	FALSE	415	2660.65	1122.32	481.99	0.6	2660.65	1775.63	1513.34	1508.94	1356.37	1537.41	783.28	873.013	983.007	666.999	679.001	731	1083.6	615.001	917.421	692.999	415.003	904.411	860.506	1296.72	1022	1849.27	1466.54	1342.39	1109	943.309	736.002	1330.01
ENSG00000032444.11	PNPLA6	chr19	7598890	7626650	+	protein_coding	KNOWN	patatin-like phospholipase domain containing 6	FALSE	472.11	5613	1595.62	1032.36	0.74	2763.26	1522	2441.62	5613	1453.2	2091.31	1236	1408	883.998	874.002	680.003	901.853	2023.16	1243.02	2608.48	872.435	472.105	1467.23	1328.25	2512.97	1487.14	2830.54	2126.27	1907.03	759.001	654.993	653	989.995
ENSG00000032742.13	IFT88	chr13	21140585	21265503	+	protein_coding	KNOWN	intraflagellar transport 88	FALSE	366	1396	792.93	273.2	0.45	704.358	579.001	981.172	692.769	1011	1231.35	854.422	1128	824	819	541.001	899.002	1068.14	416	388	587	366.003	756.2	734.121	976.772	494.001	539.781	1396	876.517	990.102	823.996	581	955.171
ENSG00000033011.7	ALG1	chr16	5083703	5137380	+	protein_coding	KNOWN	ALG1, chitobiosyldiphosphodolichol beta-mannosyltransferase	FALSE	128.27	1512.59	682.52	292.01	0.57	646.686	390.034	744.45	1099.54	477.696	714.791	627.718	815.658	666.212	505.157	631.931	484.145	759.593	962.495	919.635	383.127	128.272	579.523	587.561	1250	934.574	1512.59	687.523	914.68	387.179	421.706	251.658	533.896
ENSG00000033030.9	ZCCHC8	chr12	122957417	122985518	-	protein_coding	KNOWN	zinc finger, CCHC domain containing 8	FALSE	468.02	2549.35	1325.96	477.79	0.5	736.996	1195.55	2046.38	1594.8	1790.02	2069.1	1431.41	1883.6	1002	1066	866.999	1052	1382.91	813.996	1411.72	1185	618.331	1285.89	1263	1912.25	880.003	1120.6	1899.85	1357.85	1493	1061.03	1061	1280
ENSG00000033050.3	ABCF2	chr7	150904923	150924316	-	protein_coding	KNOWN	ATP-binding cassette, sub-family F (GCN20), member 2	FALSE	452	3573.73	1967.58	814.63	0.46	1464	1520.01	1960.89	2895.2	2786.2	3016.47	1300.26	1425.99	1661.01	1360	935.005	1172.37	1985.11	1201.26	1873.25	1080.29	846.496	2196.12	1923.12	3573.73	1972.44	2868.51	2899.06	2681.16	2064	2508.76	1228.13	3352.09
ENSG00000033100.10	CHPF2	chr7	150929575	150935908	+	protein_coding	KNOWN	chondroitin polymerizing factor 2	FALSE	411.78	4369.93	1371.25	923.38	0.71	784.95	731.526	1036.43	2794.42	852.014	3073.24	1190.7	1501.08	793	562.942	626.814	516	1783.99	1379.97	1272.51	766.854	517.87	2004.88	1168.58	2447.85	2312.4	4369.93	1294.49	1683.13	651.417	658.916	411.776	896.926
ENSG00000033122.13	LRRC7	chr1	70034081	70617628	+	protein_coding	KNOWN	leucine rich repeat containing 7	FALSE	13	2337.05	239.41	446.67	0.93	773	2337.05	402.057	723.029	136	148.022	477	569	80	231	55	129	110	13	21	16	19	71	128	82	72	51	102.002	57.0009	86	38	56	83
ENSG00000033170.12	FUT8	chr14	65877310	66210839	+	protein_coding	KNOWN	fucosyltransferase 8 (alpha (1,6) fucosyltransferase)	FALSE	202	2391.19	935.84	550.17	0.63	801.001	1602	1090.47	1111.42	1653.01	1872.15	1374.36	1652.99	684.07	480	1132.99	598.999	866.187	439	461.001	793	253	715.299	1738.06	2391.19	662	794.449	781.482	522.013	603.999	485.089	269.442	595.007
ENSG00000033178.7	UBA6	chr4	68481479	68566897	-	protein_coding	KNOWN	ubiquitin-like modifier activating enzyme 6	FALSE	829	2869.44	1851.75	608.69	0.37	1292.06	2019	2869.44	1293.09	2839.5	2530.28	2045	2160.06	968	1528	1109	1798	1927	1516.32	970.082	1161	1098.02	1893.43	1966.59	2685.43	1798.6	1879.05	2799.84	1495.01	2518	1911.12	1660.09	2547.41
ENSG00000033327.8	GAB2	chr11	77926343	78129394	-	protein_coding	KNOWN	GRB2-associated binding protein 2	FALSE	268	3952.05	1423.98	1003.99	0.66	1833.99	2381	3952.05	3775.19	2914.35	962.207	858.002	829.002	638.998	748.002	992.999	1236	2682.04	591.023	315	707.224	1354.02	2230.18	2179	1973.75	1247	1786.55	2287	1255.54	393	507.001	351	767.369
ENSG00000033627.10	ATP6V0A1	chr17	40610862	40674629	+	protein_coding	KNOWN	ATPase, H+ transporting, lysosomal V0 subunit a1	FALSE	742	7466.06	2161.78	1587.59	0.73	7466.06	6825.24	3901.35	3242.28	2053.58	2220.78	1731.67	1857.4	1057	1127.99	1082	1192	2291.03	1562.67	3404.88	858.001	742.001	1566.22	1587	2891.31	2218.35	3192.99	1862.33	1693.97	1214	1038.02	868.999	1377.14
ENSG00000033800.9	PIAS1	chr15	68346517	68483096	+	protein_coding	KNOWN	protein inhibitor of activated STAT, 1	FALSE	289.54	2530.51	1182.41	580.41	0.55	379.934	667.253	2095.56	851.674	2530.51	1777.07	751.68	800.271	641.926	831.766	590.533	893.477	1733.8	783.218	693.089	789.416	1239.99	1773.52	1283.51	1518.25	825.143	996.83	2080.91	1110.01	1401.95	1272.32	902.653	1835.97
ENSG00000033867.12	SLC4A7	chr3	27414214	27525911	-	protein_coding	KNOWN	solute carrier family 4, sodium bicarbonate cotransporter, member 7	FALSE	206	4084.02	1287.32	873.48	0.71	337	1214.99	4084.02	1271.11	2809.7	1402.66	993.002	1235.01	405.999	1029.01	564.002	1132	1183	600.005	205.999	503.001	875.15	1257.29	1376.04	1778.86	382	304.001	2745.55	1193.2	2144.03	1683.12	1618.54	2160
ENSG00000034053.10	APBA2	chr15	29129629	29410518	+	protein_coding	KNOWN	amyloid beta (A4) precursor protein-binding, family A, member 2	FALSE	96	11326.9	2462.12	2607.25	0.81	11326.9	10681.8	3400.44	3697.26	4001.1	3437.06	2621.87	2592.97	2147.01	2000	920.004	1958.98	1189	325	298.517	2008	96	418.005	416	892.516	430	658.054	1899.02	1858.08	2828.63	2588.04	2157.01	3491.51
ENSG00000034063.9	UHRF1	chr19	4903092	4962165	+	processed_transcript	KNOWN	ubiquitin-like with PHD and ring finger domains 1	FALSE	425.3	8358.18	3566.94	2240.08	0.59	629.19	570.356	4212.93	4715.72	6141.49	4621.16	2737.43	3283.81	4680.48	5921.9	2307.78	4550.84	1525.5	1251.64	2271.21	2372.53	425.299	2051.45	996.774	3346.67	1655.15	1781.93	5759.09	5581.35	8358.18	6140.98	5360.71	8275.94
ENSG00000034152.14	MAP2K3	chr17	21187984	21218552	+	protein_coding	KNOWN	mitogen-activated protein kinase kinase 3	FALSE	314	9106.05	1052.57	1578.77	0.91	460	410.999	452.143	1236.58	592.097	1273.74	1216.8	1393.45	679.997	583.001	422	420	725.002	2111.02	9106.05	404.999	411.047	1498.14	460.999	885.21	526.001	938.007	1081.66	1097.82	425	455.999	314	656.999
ENSG00000034239.6	EFCAB1	chr8	49623348	49647870	-	protein_coding	KNOWN	EF-hand calcium binding domain 1	FALSE	4	419	110.22	92.81	0.76	109	70	110	161.027	106	217.571	64	44	419	271	56	69	34	7	4	69	11	23	69	136	79	108	264	211	196	77	72	94
ENSG00000034510.4	TMSB10	chr2	85132749	85133795	+	protein_coding	KNOWN	thymosin beta 10	FALSE	5778.52	180570	38190.2	32440.39	0.82	180570	55311.5	30421.7	49275.5	36398.7	41908.6	34795.8	31882.8	97271.5	49814.9	48907.8	48054	21196.7	5791.71	5778.52	29085	14289.7	29394.3	22053.3	31770.8	12367.6	19332.7	34629.2	29582	34172.4	29181	20272	39455.4
ENSG00000034533.7	ASTE1	chr3	130732719	130746493	-	protein_coding	KNOWN	asteroid homolog 1 (Drosophila)	FALSE	129	728.75	434.14	140.66	0.42	395.986	323.854	497.918	491.29	473	728.755	558.998	500.916	346.999	328.976	402.999	385	549.001	289.169	350.975	314.999	129	401.568	391.999	656.095	356.072	475.072	547.061	477.236	475.971	448.026	242.001	570
ENSG00000034677.7	RNF19A	chr8	101269288	101348446	-	protein_coding	KNOWN	ring finger protein 19A, RBR E3 ubiquitin protein ligase	FALSE	556	5718.66	1850.04	1110.65	0.7	947.228	1599.99	1828.27	1538.74	1744.01	2826.27	1527.02	1668	964.008	1217.99	1104	1310	1718.05	1220.12	3636.63	838.003	1511.77	3602.14	3631.21	5718.66	1779.05	2227.55	2783.57	1850.81	1148.1	929.483	744.928	1225.4
ENSG00000034693.10	PEX3	chr6	143771944	143811147	+	protein_coding	KNOWN	peroxisomal biogenesis factor 3	FALSE	246	2938.83	613.34	534.53	0.82	246	323.656	672.919	447.849	434.446	830.567	491.119	685.672	420	311.994	326.828	339	349.879	742.001	682.335	247.655	371.864	764.062	429	677.128	1855.64	2938.83	754.933	671.614	403.581	309.008	271.828	422.774
ENSG00000034713.3	GABARAPL2	chr16	75600249	75611779	+	protein_coding	KNOWN	GABA(A) receptor-associated protein-like 2	FALSE	1183	10504.7	2976.49	1739.33	0.74	10504.7	5059.04	3340.41	2720.66	2694.01	3049.57	2748.77	2921.09	2370.14	2230.99	1971.17	2232.02	1894.01	1474.03	3460.24	1795.11	2048.98	4435.01	2406.76	3291.23	3177.87	5401.59	3273.25	2735.8	1856	1771.99	1183	2621.86
ENSG00000034971.9	MYOC	chr1	171604557	171621811	-	protein_coding	KNOWN	myocilin, trabecular meshwork inducible glucocorticoid response	FALSE	0	84	8.3	16.94	0.93	5	0	2	19	0	0	6	12	84	9	3	8	9	0	0	1	29	40	3	3	1	4	6	3	0	2	0	0
ENSG00000035115.17	SH3YL1	chr2	217730	266398	-	protein_coding	KNOWN	SH3 and SYLF domain containing 1	FALSE	383	2919.04	1353.67	513.1	0.55	704.1	1232.74	1694.43	1410.68	1269.66	1826.62	2919.04	2400.82	1157.6	1556.71	1304.26	1532.8	1750.52	1445.83	1198.93	1121.12	383	862.792	873.64	1221.56	960.906	1369.28	2141.27	1732.06	1308.64	961.379	780.522	1179.19
ENSG00000035141.3	FAM136A	chr2	70523107	70529222	-	protein_coding	KNOWN	family with sequence similarity 136, member A	FALSE	1021.99	3205.43	1937.26	545.31	0.41	1950.92	1125.01	1688.01	1679.69	1775.37	1593.89	2894.36	3205.43	2174.95	1713.99	2324.61	2272.04	1820.02	2405.9	2433.15	1047.07	1021.99	2054.75	1452.01	2301.01	1285.99	2266.27	2816.18	2226.58	1901.98	1564.57	1350.98	2278.08
ENSG00000035403.12	VCL	chr10	75757872	75879918	+	protein_coding	KNOWN	vinculin	FALSE	727	19551.2	6816.53	4829.64	0.67	727	1200.07	3089.87	11075	7942.33	11271.2	4529.24	4602.05	3426.07	3681.61	3390.82	5616.34	9789.25	3543.89	2321.78	3201.04	12110.3	19551.2	11700.8	16409.4	3507.14	4924.82	13324.1	7896.79	4269.04	5237.31	4027.62	7885.76
ENSG00000035499.8	DEPDC1B	chr5	59892739	59996017	-	protein_coding	KNOWN	DEP domain containing 1B	FALSE	110	2417.78	913.68	597.12	0.64	110	173	2417.78	1317.35	1825.95	1079.2	601.012	752.001	574.999	707.001	401	731.998	896.902	979.399	1484.19	325	183	564.82	382.058	1170.3	394	529.145	2106.36	1689.67	1022	1150	726.002	1785.98
ENSG00000035664.7	DAPK2	chr15	64199235	64364232	-	protein_coding	KNOWN	death-associated protein kinase 2	FALSE	19	970	188.77	228.02	0.83	56	36	146	448	141	515.103	837	970	265	176	76	32	212.243	22	19	101	76	226.078	62	88.0059	49	71.0057	278.795	223	88.0012	63	91	83.0006
ENSG00000035681.3	NSMAF	chr8	59496063	59572403	-	protein_coding	KNOWN	neutral sphingomyelinase (N-SMase) activation associated factor	FALSE	305	2239.34	1104.41	427	0.52	533.002	855.999	1579.48	1353.23	1136.1	1859.95	1079.01	1304	857.002	1083	914.996	998.001	1120.99	543.999	478.001	1088.99	521.059	1192.27	1282.66	2239.34	1035	1480.49	1657	1228.99	1147	954.005	660	1105.99
ENSG00000035687.9	ADSS	chr1	244571796	244615436	-	protein_coding	KNOWN	adenylosuccinate synthase	FALSE	624.69	3575.84	1864.71	665.19	0.5	1214.83	1921.46	2678.66	2132.95	2931.2	2647.24	2108.55	2046.68	1196.29	1710.72	1402.2	1684.33	1444.15	1224.65	1088.9	1559.84	624.687	1359.72	2300.75	2604.39	2083.47	2631.71	3575.84	2002.63	1876.26	1749.91	1180.58	2277.08
ENSG00000035720.3	STAP1	chr4	68424446	68473055	+	protein_coding	KNOWN	signal transducing adaptor family member 1	FALSE	0	37	9.3	10.15	0.77	0	0	0	0	26	19	9	3	1	3	2	3	15	34	21	37	0	1	4	8	6	7	9	6	9	10	5	9
ENSG00000035862.8	TIMP2	chr17	76849059	76921469	-	protein_coding	KNOWN	TIMP metallopeptidase inhibitor 2	FALSE	1041.78	27776.8	8233.73	6797.34	0.73	5339.27	5506.06	6782.52	20984.6	6764.62	23646	7923.32	7349.37	4476.06	3857.26	3790.03	4079.95	7512.15	1583.69	1041.78	6300.08	4816.33	11664.1	18831.5	27776.8	3641.49	5984.29	10201.3	7045.15	5255.58	5460.07	2760.99	6908.73
ENSG00000035928.10	RFC1	chr4	39289076	39367995	-	protein_coding	KNOWN	replication factor C (activator 1) 1, 145kDa	FALSE	989.16	6666.97	3272.18	1445.72	0.53	989.161	1247	4061.31	3816.95	5800.45	4798.44	2448.2	2444.99	2353.03	2271.99	1641.01	2576.99	3703.41	2931.24	2719.19	2207	1646.02	2984.69	3724.77	4496.42	3258.94	3075.07	6666.97	3473.21	4056.08	4719.75	2525.96	6346.12
ENSG00000036054.8	TBC1D23	chr3	99979844	100044095	+	protein_coding	KNOWN	TBC1 domain family, member 23	FALSE	462	2442.52	1288.35	478.32	0.49	541.002	1011.01	1590.35	971.999	1574.08	1860.22	1262.58	1214	702	979.994	731.997	965.998	1403.68	1164	1509.01	960	808.998	1559.01	1774.01	2210.29	1083.42	1556.94	1964.66	1147.86	1524.01	1282	816.996	1576
ENSG00000036257.8	CUL3	chr2	225334867	225450110	-	protein_coding	KNOWN	cullin 3	FALSE	1173	6321.52	3754.03	1236.63	0.42	2541.48	3662.01	5277.18	3181.31	6321.52	5426.18	3412.84	4008.97	2897	3582.01	2329	3429.01	2766.08	2203.57	2520.21	3127	2348.92	4268.69	3740.7	5051.28	3184.1	4368.71	5749.42	3685.5	4837.66	4259.65	2892.97	5859.28
ENSG00000036448.5	MYOM2	chr8	1993155	2113475	+	protein_coding	KNOWN	myomesin 2	FALSE	61	1872.67	360.32	320.2	0.84	461	463	328	487.999	211	209.08	167.249	148	267	368	172	317	462	61	94.0528	577	488.998	1872.67	64	306.389	188	318.02	378.022	403	406	309	241	368.001
ENSG00000036473.5	OTC	chrX	38211798	38280703	+	protein_coding	KNOWN	ornithine carbamoyltransferase	FALSE	0	2360	153.92	507.78	0.97	4	1	2	0	2	2	0	1	0	1	2	0	5	2360	1416.55	1	0	10	2	5.00001	1	11	1	2	0	1	0	4
ENSG00000036530.4	CYP46A1	chr14	100150641	100193638	+	protein_coding	KNOWN	cytochrome P450, family 46, subfamily A, polypeptide 1	FALSE	21	658.77	123.36	139.91	0.84	658.774	434.001	299	183.038	79	125.026	151	210.812	54	96	30	93	280.625	24	21	115.577	57	184	33	71	88	92.0014	35	32	55	40	23	29.001
ENSG00000036549.8	ZZZ3	chr1	78028101	78149104	-	protein_coding	KNOWN	zinc finger, ZZ-type containing 3	TRUE	596.03	3755.04	1910.62	794.19	0.51	784.997	1257	2708.1	1990.28	3234.53	3077.42	1696.2	1845.19	1107	1584	1193.03	1625	2282.32	1487.26	903.746	1268.99	961.003	1949.46	2032.38	2654.05	1660.04	1816.62	3755.04	2230.38	2262	2382.56	1354.99	3380.84
ENSG00000036565.10	SLC18A1	chr8	20002366	20040717	-	protein_coding	KNOWN	solute carrier family 18 (vesicular monoamine transporter), member 1	FALSE	0	871.03	40.63	159.22	0.99	20	19	3	1	3	1	11	8	10	0	0	5	7	0	0	0	3	29	45	12	147	871.027	13	5	0	0	0	0
ENSG00000036672.11	USP2	chr11	119225925	119252436	-	protein_coding	KNOWN	ubiquitin specific peptidase 2	FALSE	34	3097.35	290.33	583.23	0.94	118.017	93	190	581.365	158	153.045	162	205	94.9999	93.9999	34.9999	104	154	42.0987	55.0099	197.002	1324.06	3097.35	254	467.004	34	117.225	94	115	110	108	102	186.654
ENSG00000036828.9	CASR	chr3	121902530	122005342	+	protein_coding	KNOWN	calcium-sensing receptor	FALSE	0	1282	107.2	267	0.95	0	2	0	1	12	0	647.193	1282	0	0	11	1	179	0	0	0	1	5	64	41	93.0001	119.008	422.001	332.677	0	0	0	0
ENSG00000037042.8	TUBG2	chr17	40811323	40819024	+	protein_coding	KNOWN	tubulin, gamma 2	FALSE	209.31	1898.61	757.02	359.24	0.62	904.011	1057.6	761.404	1287.75	631.815	1898.61	944.365	983.485	717.606	839.257	495.379	719.886	888.956	209.315	371.549	861.17	314.11	957.161	639.662	1179.98	355.62	714.317	737.781	607.925	731.682	354.742	578.257	435.052
ENSG00000037241.3	RPL26L1	chr5	172385732	172396774	+	protein_coding	KNOWN	ribosomal protein L26-like 1	FALSE	273	1297.99	749.75	247.15	0.44	1297.99	710.946	495.07	503.863	767.604	950.448	674.001	725.002	1069.99	775.003	672.003	756.004	634.999	431.266	633.713	630.211	273	663.46	756.254	1276.92	584.998	1011	990.632	827.86	843.989	657.376	453.596	851.333
ENSG00000037280.11	FLT4	chr5	180028506	180076624	-	protein_coding	KNOWN	fms-related tyrosine kinase 4	FALSE	167	4010.99	1115.75	867.4	0.75	185	167	194.002	2393.78	1289.05	1635.65	2075.84	4010.99	1220	1012	221	348	2279.02	499.999	419.002	784.002	356	854.041	755.001	847.241	1548.1	2269.73	1798.11	1577.51	639	787.001	638	1076.01
ENSG00000037474.10	NSUN2	chr5	6599352	6633404	-	protein_coding	KNOWN	NOP2/Sun RNA methyltransferase family, member 2	FALSE	916.47	3429.35	2184.18	627.36	0.38	1437.02	1574	1916.41	3134.03	2416.11	3429.35	1988.6	2460.01	1844.01	2374.01	1754.64	2076.39	2065.3	1662.03	2191.96	1471	916.474	2434.95	1776.83	3323.96	2073.36	2708.35	2660.44	2427.21	2684	2058.44	1965	2778.47
ENSG00000037637.6	FBXO42	chr1	16573334	16678949	-	protein_coding	KNOWN	F-box protein 42	FALSE	401	2897.3	1459.45	644.03	0.51	1103	1406.1	2897.3	2138.47	2484.4	2835.61	1366.01	1398	781.001	989.002	812.999	1057	1721.01	573.999	801.97	1032	830.001	1778.74	1341.96	1987.45	1023.09	1561.28	2356.15	1503.93	1548	1243	1024	1624.02
ENSG00000037749.7	MFAP3	chr5	153418466	153600038	+	protein_coding	KNOWN	microfibrillar-associated protein 3	FALSE	538.44	2860.65	1514.85	674.74	0.49	1190.02	1878.99	2764.62	1231.1	2303.57	2242.61	1139	1327	694.027	816	703	815	1635	1239.01	833.014	742	1193.11	2290.14	1470.42	1783.88	1767.7	2192.21	2860.65	1783.48	1110	1590.52	628.123	2155.02
ENSG00000037757.9	MRI1	chr19	13875346	13885096	+	protein_coding	KNOWN	methylthioribose-1-phosphate isomerase 1	FALSE	454.44	1894	1019.7	431.58	0.48	561.557	993.93	1425.67	1854.41	1037.12	1894	773.576	1383.17	762.562	1182.29	588.872	743.529	1565.96	495.988	676.331	545.323	462.659	1149.6	753.26	1531.62	636.523	955.289	1398.07	1192.49	1254.37	767.094	758.051	992.452
ENSG00000037897.12	METTL1	chr12	58162254	58166576	-	protein_coding	KNOWN	methyltransferase like 1	FALSE	130.04	1276.95	473.57	250.26	0.65	242	146	259.946	512.98	321.968	674.843	441	611.247	725.999	457.999	376.032	365	454.634	344.906	539.022	354	130.041	509.664	417.012	1036.97	750.799	1276.95	443	666.282	316	296	227	433.983
ENSG00000037965.4	HOXC8	chr12	54402832	54407570	+	protein_coding	KNOWN	homeobox C8	TRUE	0	398	85.07	130.55	0.81	20	19	1	0	1	0	0	0	3	2	0	0	21	0	0	0	1	0	92.0022	136.005	318	340.019	398.003	347	143	92.0041	344	177.019
ENSG00000038002.4	AGA	chr4	178351924	178363657	-	protein_coding	KNOWN	aspartylglucosaminidase	FALSE	88	913.33	393.96	222.1	0.59	148	95	595	628.06	266.172	255.184	325	527.999	461.001	254	257	218	349	719	613.016	131	120.181	291.225	622.006	913.33	472	682.285	717	520.211	199	233	88	290
ENSG00000038210.9	PI4K2B	chr4	25162263	25280714	+	protein_coding	KNOWN	phosphatidylinositol 4-kinase type 2 beta	FALSE	151	1937.65	841.79	408.42	0.59	182	151	751.01	783.154	1043.33	1110.88	1025	1256	515	677	386	583	485	1553.06	1937.65	531.591	248	624.595	655.005	1048.61	865	1213.78	1305.51	998.002	1000	1026.03	534.004	1273.39
ENSG00000038219.8	BOD1L1	chr4	13570362	13629347	-	protein_coding	KNOWN	biorientation of chromosomes in cell division 1-like 1	FALSE	556.12	5664.32	2424.05	1294.42	0.59	1770.01	2503.2	3282.09	3082.57	5111.65	2617.59	1782.5	2366.99	999.998	1255	1204.19	1466	4609.99	1526.58	881.999	1786.16	2133.36	1786.33	3515.12	2889.4	1821.59	1158.57	5664.32	1614.06	2849	3436.21	1688	4610.28
ENSG00000038274.11	MAT2B	chr5	162930120	162946342	+	protein_coding	KNOWN	methionine adenosyltransferase II, beta	FALSE	822	5178.27	2523.7	1085.26	0.53	1024.11	822	3942.8	1886.09	3971.42	3151.32	2369.08	2416.31	1899.26	1903.01	1247.99	1589	2476	1960.01	2481.79	1401.01	1174	2303.31	3144.43	3486.62	3002.44	4366.94	5178.27	3324.18	2367.02	2606.28	1665	3467.09
ENSG00000038295.3	TLL1	chr4	166794410	167025047	+	protein_coding	KNOWN	tolloid-like 1	FALSE	6	1140.8	238.19	299.18	0.82	40	83	206	151.005	327.002	1140.8	89	44	140	83.0062	110	1078	220	26	6	256	206	284	134	91	16	53.0057	66	30	235	362	212	533.003
ENSG00000038358.10	EDC4	chr16	67906926	67918406	+	protein_coding	KNOWN	enhancer of mRNA decapping 4	FALSE	697.95	6061.04	2656.99	1203.92	0.58	2451.75	2012.53	3254.26	6061.04	3257.37	4795.16	1840.38	2449.39	1533.57	1683.71	1203.5	1759.42	3881.06	1438.78	1705.54	1881.33	1477.97	3764.46	2277.5	4080.77	2462.94	3684.99	3585.48	3044.13	2049.75	2336.05	1739.58	3227.83
ENSG00000038382.13	TRIO	chr5	14143811	14532235	+	protein_coding	KNOWN	trio Rho guanine nucleotide exchange factor	FALSE	539	11873.5	4726.69	3168.42	0.62	3412.99	8158.57	5765.39	11501.3	8704.73	11873.5	4413.68	5674.1	849.999	1531.01	1180	1522	7863.68	1708.47	548.999	2850.26	3580.22	5116.41	3587.72	3666.69	2633.01	2848.47	7937.04	3566.15	4092.97	6031.28	4091.98	10015.6
ENSG00000038427.11	VCAN	chr5	82767284	82878122	+	protein_coding	KNOWN	versican	FALSE	138	57608	17560.46	13091.32	0.72	9873.89	8941.5	8295.64	9985.64	57608	41334.4	13391.3	8995.98	19814.7	24304.8	12684.5	19988.7	27718	1190.01	138.005	10176	14441.7	17135.5	23530.4	19464.7	5063.11	3294.01	29622.5	9458.94	20101.6	23371.9	13579.5	36441
ENSG00000038532.10	CLEC16A	chr16	11038345	11276046	+	protein_coding	KNOWN	C-type lectin domain family 16, member A	FALSE	345	2074.11	1227.1	476.82	0.42	1654	1883.01	1119.37	2074.11	1394.04	1891.37	1154.97	1365.33	745.002	892.999	526.999	826.999	1768.13	617.008	897	818	677.222	1239.13	1303.19	2026.25	1063	1415.44	2032.2	1327.28	1162	966.712	786.001	1287
ENSG00000038945.10	MSR1	chr8	15965387	16424999	-	protein_coding	KNOWN	macrophage scavenger receptor 1	FALSE	0	392	73.57	85.27	0.84	3	0	8	13	24	84.0006	44	42	32	80	9	12	112	392	268	14	62	82	127	73	75	154	151.037	69.0002	9	13	3	24
ENSG00000039068.14	CDH1	chr16	68771128	68869451	+	protein_coding	KNOWN	cadherin 1, type 1, E-cadherin (epithelial)	FALSE	13	23569.9	3402.22	5079.05	0.89	263	168	106	262	2414.21	3626.8	15101.2	23569.9	3259	2821	8004.62	4698.98	9997.57	4790.13	3675.25	2745.4	22	152	276.02	299.119	13	33	4430.1	3164.27	1366	974.006	663.002	1378.59
ENSG00000039123.11	SKIV2L2	chr5	54603588	54721409	+	protein_coding	KNOWN	superkiller viralicidic activity 2-like 2 (S. cerevisiae)	FALSE	980.76	5143.9	2842.15	1087.9	0.46	1376.99	1716.15	3652.83	2620.98	5143.9	3705.87	2221.06	2340.53	1838.79	2199	1350.05	2231.02	3156.76	2375.75	2550.33	2030.17	2078.38	3139.5	3359.68	3603.91	2519.71	2795.6	5037.2	2508.02	3556.76	3720.82	2140.69	4828.64
ENSG00000039139.9	DNAH5	chr5	13690440	13944652	-	protein_coding	KNOWN	dynein, axonemal, heavy chain 5	FALSE	0	208.03	32.83	44.54	0.87	58	101	75	18	42	77.0017	39	68	25	8	10	18	21	0	0	14	5	5	16	5	3	2	208.03	101.002	9	16	3	18
ENSG00000039319.12	ZFYVE16	chr5	79703832	79775169	+	protein_coding	KNOWN	zinc finger, FYVE domain containing 16	FALSE	584	5458.79	2496.84	1158.54	0.56	584.001	1312	3925.05	3115.33	3854.06	3186.08	2022.56	2346.01	1366.01	1893.01	1234.02	2128.9	3153.86	1629.02	654.001	1537.27	2076.1	2883.68	3398.47	3450.37	2622.24	2002.13	5458.79	2287.98	2930.99	3071.91	1743	4258.82
ENSG00000039523.13	FAM65A	chr16	67552321	67580691	+	protein_coding	KNOWN	family with sequence similarity 65, member A	FALSE	438	4772.53	1849.73	1080.07	0.63	1942.66	2894.67	2125.8	4772.53	2069.2	2787.1	1084.01	1265.16	1046	1267	713.003	1016	2988.75	873	1162.67	926.999	1653.03	4022.92	2229.54	3420.62	766.176	1217.19	3145.66	2784	1135.14	1031.31	1002	1458.47
ENSG00000039537.9	C6	chr5	41142336	41261540	-	protein_coding	KNOWN	complement component 6	FALSE	0	924	109.97	258.4	0.91	2	6	0	8.00009	2	2	11	25	1	8	32	22	686.047	923.998	774.048	0	17	57	33	24	6	15	6	13	4	1	1	0
ENSG00000039560.9	RAI14	chr5	34656342	34832732	+	protein_coding	KNOWN	retinoic acid induced 14	FALSE	924.59	10599.2	3913.11	2732.23	0.65	927.994	924.591	5731.25	8871.21	9531.04	6019.29	2694.35	2518.48	1451.01	1629.98	1046	1860.99	3865.82	2235.11	957.997	2035.5	3603.66	5654.11	4047.65	4418.14	1710.45	2134.14	10599.2	4735.3	4146.04	6015.49	2964.84	8181.31
ENSG00000039600.6	SOX30	chr5	157052687	157098488	-	protein_coding	KNOWN	SRY (sex determining region Y)-box 30	TRUE	2	115	24.73	32.49	0.81	9	15	6	96	5	96.0076	8	13	9	8	14	2	12	5	19	4	15	96	23	53.0113	115	43	9	28.0066	10	6	2	8
ENSG00000039650.5	PNKP	chr19	50364461	50371166	-	protein_coding	KNOWN	polynucleotide kinase 3'-phosphatase	FALSE	545	3636.53	1381.73	722.45	0.64	971.165	659.999	1397	3323.63	1106.4	1709.06	1486.34	2006.01	1259	1088	823	1234	1386.45	545.001	888.008	959.004	615	1921.62	1024	2187.65	2087.48	3636.53	1506.72	1579.13	1248.73	747.708	932.001	1050.08
ENSG00000039987.2	BEST2	chr19	12862516	12869272	+	protein_coding	KNOWN	bestrophin 2	FALSE	0	41	2.67	7.65	0.97	4	0	41	13	3	4	1	2	0	0	0	0	1	1	2	0	1	0	0	2	0	0	0	1	1	1	0	1
ENSG00000040199.14	PHLPP2	chr16	71671738	71758604	-	protein_coding	KNOWN	PH domain and leucine rich repeat protein phosphatase 2	FALSE	109.3	1101.93	536.83	261.56	0.53	421.663	753.179	749.741	787.981	676	666.374	725.975	900.34	239.404	278.405	132.482	223.26	791.265	358.001	483.329	188.774	291.029	667.689	557.409	1101.93	658.461	836.209	857.025	577.294	454.438	300.643	240.63	406.519
ENSG00000040275.12	SPDL1	chr5	169010638	169031782	+	protein_coding	KNOWN	spindle apparatus coiled-coil protein 1	FALSE	298	2985.51	1465.21	657.88	0.53	298	517	1585	1388.12	2648.04	2329.56	1243.14	1475.01	1477	1512.27	794.354	1270	1490.11	1015.26	1288.02	900.996	613.999	1893.76	1025	1758.61	991.653	1062.04	2581.17	1713.81	2078.01	2219.97	1391	2985.51
ENSG00000040341.13	STAU2	chr8	74332604	74659943	-	protein_coding	KNOWN	staufen double-stranded RNA binding protein 2	FALSE	746.18	4571.24	2288.66	1010.01	0.52	2682.51	4571.24	3336.66	1711.59	4357.26	2433.9	1773.59	1917.8	1195.14	1508.92	1181.83	1794.98	1829.68	1455.05	973.987	908.574	2001.3	3321.02	1983.56	2430.5	2283.62	2365.37	4214.35	2278.8	2820.69	2695.16	1737.41	3756.65
ENSG00000040487.8	PQLC2	chr1	19638820	19655794	+	protein_coding	KNOWN	PQ loop repeat containing 2	FALSE	143	3404.42	669.69	566.12	0.83	878.389	466	853.078	1090.48	528.159	780.572	519.999	515	524.001	457.999	348.999	397.999	554.001	402	722.002	494	143	486.46	430	864.907	1174.01	3404.42	482	569.915	566.999	329	294	490.032
ENSG00000040531.10	CTNS	chr17	3539762	3564836	+	protein_coding	KNOWN	cystinosin, lysosomal cystine transporter	FALSE	256	1844.62	634.09	376.2	0.68	487.003	403	606.284	1255.27	498.002	731.02	446.992	624.999	399	339.971	359	389	471.858	562.001	669.024	297	296	895.672	839.402	1373.85	1295.8	1844.62	763.01	792.396	386.999	327	256.001	486.063
ENSG00000040608.9	RTN4R	chr22	20228938	20270769	-	protein_coding	KNOWN	reticulon 4 receptor	FALSE	16	1672.99	518.25	360.66	0.71	1672.99	705.142	554.553	994.409	583.006	947.854	660.999	820.006	290.999	497.002	240.999	453.999	585.729	17	16	628.003	96	312.355	293	872.507	36	137	538.805	565.009	498.999	436.366	443.053	554.997
ENSG00000040633.8	PHF23	chr17	7138347	7143041	-	protein_coding	KNOWN	PHD finger protein 23	FALSE	924.29	3983.43	2415.49	736.51	0.41	3560	2271.01	2822.64	2567.78	2712.05	2860.98	2657.01	2813.01	2689.98	2089.56	2370.99	2415	1950.03	1189.94	1510.28	1911.66	924.286	1877.02	2137.46	3467.1	2390.71	3983.43	3097.69	2577.57	2654.99	2087.84	1601.01	2821.8
ENSG00000040731.6	CDH10	chr5	24487209	24645087	-	protein_coding	KNOWN	cadherin 10, type 2 (T2-cadherin)	FALSE	11	906.02	282.81	231	0.71	398	900.374	292	93.0008	906.018	682.812	276	114	96	211	283	225	423.001	27	11	357	52	68.0272	227	152	510.004	418.102	359	159	129	147	123	276.001
ENSG00000040933.10	INPP4A	chr2	99061317	99207496	+	protein_coding	KNOWN	inositol polyphosphate-4-phosphatase, type I, 107kDa	FALSE	270	3081.99	1407.2	750.96	0.56	1340.12	2583.04	1989.35	1948.75	2230.02	3081.99	1225.09	1679.01	526.999	761	558	1001.01	1639.37	517	446.13	821	479.018	1077.31	1107.15	2131.48	792.003	1244.46	2143.48	1589.2	1473	1628.99	993	2142.99
ENSG00000041353.5	RAB27B	chr18	52385091	52562747	+	protein_coding	KNOWN	RAB27B, member RAS oncogene family	FALSE	40	548	223.29	142.05	0.61	136.001	306.959	40.0046	57	147	315	260.722	414	132	119	548	363	91	503	488	220	145	101	178	189	317.072	431.804	217	133	212	175	52	202
ENSG00000041357.11	PSMA4	chr15	78832747	78841604	+	protein_coding	KNOWN	proteasome (prosome, macropain) subunit, alpha type, 4	FALSE	2039.82	9426.21	5341.78	1552.4	0.45	9426.21	4672.32	4205.81	3365.84	5801.65	5483.01	5545.9	6078.31	8556.12	6094.78	5248.04	6740.72	4275.61	3398.51	4834.9	4696.67	2039.82	4938.43	3955.13	5926.81	4762.89	7354.66	6676.68	5074.69	7133.07	4294.96	4589.25	6100.42
ENSG00000041515.11	MYO16	chr13	109248500	109860355	+	protein_coding	KNOWN	myosin XVI	FALSE	10	1742.38	261.63	392.83	0.88	889.209	1742.38	1297.16	242	677.999	140	144	251	10	67	54	65	28	18	72	191	155	165.003	65	129.019	74	224	112.003	49	175	121	165	256.015
ENSG00000041802.6	LSG1	chr3	194361517	194393206	-	protein_coding	KNOWN	large 60S subunit nuclear export GTPase 1	FALSE	542	2831.79	1569.75	704.72	0.46	925.989	966.145	1908.79	2684.09	1984	2781.63	952	1466.43	1085	1421	621	1148	1746.39	946.002	1005.13	686	714	1744.09	1487.03	2694.28	2471.46	2831.79	2026.74	1766.35	1448	1774.01	770.837	2353.75
ENSG00000041880.10	PARP3	chr3	51976361	51982883	+	protein_coding	KNOWN	poly (ADP-ribose) polymerase family, member 3	FALSE	88	654.01	335	146.38	0.5	259.154	356.001	424	503.002	302	654.014	368.001	569.001	302.034	322	250.392	280	361.001	111	88	270	176	541.068	281	546.133	177	322.013	455.039	446.002	296	221	227	317
ENSG00000041982.10	TNC	chr9	117782806	117880536	-	protein_coding	KNOWN	tenascin C	FALSE	25	25766.9	4492.51	6084.31	0.85	411.001	1302.99	42	3919.84	7522.11	17373	6881.19	2673.39	3542.24	6364.1	4038.02	2687.99	1191.95	114	25	14528.9	1266.11	2813.47	797.029	559.185	951.248	1070.94	25766.9	12428.4	755.002	2001.01	517.999	2097.73
ENSG00000041988.11	THAP3	chr1	6684926	6695646	+	protein_coding	KNOWN	THAP domain containing, apoptosis associated protein 3	TRUE	216.6	1716.92	738.55	330.04	0.59	1716.92	841.423	781.461	1323.41	812.169	1015.6	769.903	639.797	908.641	697.915	684.916	647.613	872.235	216.601	397.895	1043.09	230.577	543.26	582.701	693.729	559.443	1150.27	847.648	690.795	654.281	351.22	439.256	607.542
ENSG00000042062.7	FAM65C	chr20	49202645	49308065	-	protein_coding	KNOWN	family with sequence similarity 65, member C	FALSE	75	8863.9	744.5	1647.61	0.95	171	192	116	796.152	323.001	2812.97	506	312.999	76	75	136	227	1868.74	968.689	8863.9	621.001	77	326.003	201	493.001	174	373.09	160.007	133	241	172	166	178
ENSG00000042088.9	TDP1	chr14	90421283	90511106	+	protein_coding	KNOWN	tyrosyl-DNA phosphodiesterase 1	FALSE	253	2127.03	1117.02	443.83	0.49	984.364	861.001	1659.99	1259.48	1819.01	1321	818	814	949.001	934	898	1120	993.999	732.999	769.008	681	253	769.002	915.203	1636.14	810.035	1180.95	1936	1600	1367.15	1411	998.998	2127.03
ENSG00000042286.10	AIFM2	chr10	71857979	71892690	-	protein_coding	KNOWN	apoptosis-inducing factor, mitochondrion-associated, 2	FALSE	52	3000.85	380.21	573.03	0.9	83	67	123	244	94	217	513.04	475	192	137.038	196	199	181.512	472.397	562.005	167	292	711.256	274.17	492.06	1521.87	3000.85	195	179	97	61	52	86
ENSG00000042304.6	C2orf83	chr2	228474806	228498036	-	protein_coding	KNOWN	chromosome 2 open reading frame 83	FALSE	0	1	0.07	0.25	0.97	0	0	0	0	0	0	0	0	0	0	0	0	0	0	0	0	0	0	1	0	0	0	0	0	0	0	0	1
ENSG00000042317.12	SPATA7	chr14	88851268	88936694	+	protein_coding	KNOWN	spermatogenesis associated 7	FALSE	144	1402.75	684.42	289.08	0.53	1402.75	748.434	1291.15	668.702	838.993	853.296	939.709	950.152	793.998	710	667.999	897.004	708.001	152.013	144	830.003	196	482.861	603.011	742.152	568.061	678.678	694.999	529.117	897.004	441	481.244	557
ENSG00000042429.6	MED17	chr11	93517393	93547861	+	protein_coding	KNOWN	mediator complex subunit 17	FALSE	404	2386.57	1302.75	543.5	0.47	810.178	1470	2058.01	1421.48	1741.34	2237.38	1113	1504	876	888.999	737	795.999	1513	577.999	649.014	826.999	662.018	1701.21	1310.86	2386.57	912.225	1336.85	1702	1816.41	1365	1466.04	806	1843.1
ENSG00000042445.9	RETSAT	chr2	85569211	85581743	-	protein_coding	KNOWN	retinol saturase (all-trans-retinol 13,14-reductase)	FALSE	201	2306.8	737.97	534.84	0.7	345.046	379	536.199	448.002	611.003	652.233	565.112	687	453	379	494.999	509.963	965.003	2141.61	2306.8	496.001	257	384.236	943.066	881.266	1187.06	1989.61	781.808	426.864	337	469	201	657.023
ENSG00000042493.11	CAPG	chr2	85621871	85645555	-	protein_coding	KNOWN	capping protein (actin filament), gelsolin-like	FALSE	42	3601.26	1159.68	917.2	0.7	200	112	42	1289.34	727.009	3601.26	1648.69	2975.71	1804.99	951.998	2471.03	1515.99	1680	434	597.317	1846.37	204	627	667	1361.44	219	505.193	1663.04	1857.81	693	733	359	898.309
ENSG00000042753.7	AP2S1	chr19	47341393	47354249	-	protein_coding	KNOWN	adaptor-related protein complex 2, sigma 1 subunit	FALSE	1108.99	5273.59	2530.91	1035.39	0.54	5111.09	1676	1672.24	2797.31	2397.07	3424.06	2220.35	2352.03	3619.7	1799	1655.01	1664	1897	1956.81	3720.45	1551.01	1276.93	2876.41	2015.28	3377.34	2573.85	5273.59	2812.87	2966.29	1815	1915.46	1108.99	2810.87
ENSG00000042781.8	USH2A	chr1	215796236	216596738	-	protein_coding	KNOWN	Usher syndrome 2A (autosomal recessive, mild)	FALSE	1	72	13.73	18.36	0.84	3	13	28	9	7	1	9	6	1	2	7	4	3	71.9999	43	13	54	54	3	1	1	3	8	5	18	7	1	4
ENSG00000042813.3	ZPBP	chr7	49890017	50160925	-	protein_coding	KNOWN	zona pellucida binding protein	FALSE	0	196.27	10.31	37.83	0.98	0	0	1	0	0	0	2	2	0	1	1	0	0	0	0	0	1	3	77	196.274	14	4	2	1	0	1	1	0
ENSG00000042832.7	TG	chr8	133879203	134147147	+	protein_coding	KNOWN	thyroglobulin	FALSE	3	64963.2	3481.85	13544.75	0.98	27	11	14	22	3	30	38258.8	64963.2	27	49	45	83	63	8	8	11	69	127	30	53.003	44	117.55	151	87	14	23	34	31
ENSG00000042980.8	ADAM28	chr8	24151553	24216531	+	protein_coding	KNOWN	ADAM metallopeptidase domain 28	FALSE	13	1277	94.37	227.38	0.96	32	45	41	63	61	80	82	55	68	66	1277	241	70	33	18	35	14	49	44	64.0007	16	13	108	63	26	20	21	25
ENSG00000043039.5	BARX2	chr11	129245835	129322171	+	protein_coding	KNOWN	BARX homeobox 2	TRUE	0	2075.98	167	385.02	0.95	0	0	10	127.03	172	441	421.001	307	19	7	63	21	28	0	0	2075.98	1	36	23	16	3	15	18	7	288	174	132	283
ENSG00000043093.9	DCUN1D1	chr3	182655862	182703741	-	protein_coding	KNOWN	DCN1, defective in cullin neddylation 1, domain containing 1	FALSE	760	2964.72	1364.45	479.63	0.56	1284	1587	1417.24	881.044	1653.66	1944.56	1630.14	2168.12	1232	1034	1026	1030	810.339	1647.53	2964.72	1054	834.387	1805.32	1169.3	1352.49	937.002	1348.57	1908.99	1300.16	1283	1052.19	827	1330
ENSG00000043143.16	PHF15	chr5	133860003	133918918	+	protein_coding	KNOWN	NA	FALSE	44	1648.45	374.26	344.2	0.8	44	69	103	597.001	90	680.136	185	299	594	338	413	397	704.999	301.005	214	257	101	122	1074	1648.45	534.016	700.717	446	272.17	249	82	104	131.044
ENSG00000043355.6	ZIC2	chr13	100634026	100639018	+	protein_coding	KNOWN	Zic family member 2	TRUE	0	8747.12	1147.44	2058.36	0.9	4652.15	2671	8747.12	490.225	2813.72	154.354	1	1	2	0	1	2	0	2	0	1	2	0	8	0	4	1	63	63	4794.97	2302	3263.6	2621.37
ENSG00000043462.7	LCP2	chr5	169673241	169725231	-	protein_coding	KNOWN	lymphocyte cytosolic protein 2 (SH2 domain containing leukocyte protein of 76kDa)	FALSE	11	648.23	118.81	141.97	0.84	41	50	11	33	84	116.003	188	125	93	83	31	32	163	564	648.229	26	35	113	101	137.004	85	159.063	80	73.0639	45	53	20	61
ENSG00000043514.11	TRIT1	chr1	40306723	40349183	-	protein_coding	KNOWN	tRNA isopentenyltransferase 1	FALSE	215.44	1570.61	882.73	324.4	0.45	926.997	780.003	1570.61	866.711	1276.99	980.751	1161.46	1124.08	807.999	1317	773.998	1108	964.579	398	536.377	941.999	215.44	655.29	517.042	937.217	364.665	513.648	1206.43	1025.45	1138	944.999	808.998	1284.92
ENSG00000043591.4	ADRB1	chr10	115803806	115806667	+	protein_coding	KNOWN	adrenoceptor beta 1	FALSE	0	182.04	14.77	34.64	0.95	3	1	78	182.036	11	6	7	4	16	13	5	7	12	0	1	18	18	20	2	8	2	4	4	2	6	2	4	6
ENSG00000044012.3	GUCA2B	chr1	42619092	42621495	+	protein_coding	KNOWN	guanylate cyclase activator 2B (uroguanylin)	FALSE	0	3	0.3	0.65	0.93	1	1	0	0	0	0	0	0	1	1	0	0	3	1	0	0	0	0	0	0	0	0	0	0	0	0	0	0
ENSG00000044090.4	CUL7	chr6	43005355	43021683	-	protein_coding	KNOWN	cullin 7	FALSE	1023.96	10578.5	4060.19	2567.61	0.64	1457.1	1537.99	4285.99	10578.5	4691.39	9605.21	3036.43	3621.35	2395	2351.84	1835.02	2295.93	8395.45	1802.49	1466.11	3035.7	1168.07	3111.87	5043.55	7671.62	4667.98	6043.91	5817.12	4425.97	3134.35	3195.32	2311.79	4131.18
ENSG00000044115.15	CTNNA1	chr5	137946656	138270723	+	protein_coding	KNOWN	catenin (cadherin-associated protein), alpha 1, 102kDa	FALSE	4430.01	25426.1	14281.72	6250.43	0.45	5034.78	5457.02	13849.9	24704.7	20036.5	23528.3	12888.9	13384.4	11334.8	10844.7	7299.85	9889.88	20624.2	7258.26	7032.87	9368.93	14903.5	25426.1	14656.5	18565.4	12172.6	16898.4	24669	15900.4	14735	14709.6	7936.74	18749.6
ENSG00000044446.6	PHKA2	chrX	18910418	19002716	-	protein_coding	KNOWN	phosphorylase kinase, alpha 2 (liver)	FALSE	644.98	3816.13	1783.87	891.41	0.55	644.977	801.973	1735.88	3816.13	1813.73	3116.24	1244	1369.98	835.13	1091.52	725.87	1404.77	3372.52	1734.65	1937.61	1225.63	1319.7	2633.83	1669.32	3205.94	1050.99	1305.82	2752.21	1992.37	1639.88	1550.31	1064.32	1998.02
ENSG00000044459.10	CNTLN	chr9	17134980	17503921	+	protein_coding	KNOWN	centlein, centrosomal protein	FALSE	208	2930.53	1287.97	686.13	0.58	208	466.077	1401.07	1140.99	2580.71	2930.53	852.999	889.032	1021	1607	632	1597	1064	1376.36	811.08	1095	691.001	1008	1646	1475.95	610.999	461.595	1975.06	839.249	2009	2019	1144	2502.23
ENSG00000044524.6	EPHA3	chr3	89156674	89531284	+	protein_coding	KNOWN	EPH receptor A3	FALSE	8	22542.2	1896.45	4123.41	0.95	934	1741	773.343	2590.2	5807.42	22542.2	2271	1996.05	836	1879	239	270	1066.38	106	8	4708.6	461	907.584	344	407.036	31	48	664.006	353.198	1618	1121	97	535.001
ENSG00000044574.7	HSPA5	chr9	127997132	128003609	-	protein_coding	KNOWN	heat shock 70kDa protein 5 (glucose-regulated protein, 78kDa)	FALSE	8897.62	49102.6	25306	10481.73	0.5	18634.5	11247.6	14630.2	35717.7	15650	25105.5	41784.4	49102.6	28774	23170.1	18962	46382.5	24929.4	37279.3	28747.7	14399	12284.3	27579	28261.3	36926.3	20905.3	30396	31840.9	20821.9	17608.8	12429.8	8897.62	17691
ENSG00000046604.8	DSG2	chr18	29078006	29128971	+	protein_coding	KNOWN	desmoglein 2	FALSE	64	8942.31	3255.34	2214.45	0.66	64	123	4349.69	3092.28	4395.97	3256.32	2331.98	2890.98	776.004	1530	2135.08	2865	8942.31	2729.13	803.124	1890.76	3379.11	5190.02	6304.17	6575.17	1933.11	1298.64	6359.51	3117.36	2771.99	5328.4	1801.74	7273.01
ENSG00000046647.9	GEMIN8	chrX	14026398	14048012	-	protein_coding	KNOWN	gem (nuclear organelle) associated protein 8	FALSE	217	794.38	486.78	147.84	0.4	532.999	485	670.011	493.593	739.01	573.65	468.001	526	496	406	300	352	692.001	303	407	317	225.332	567.999	357	502.234	379	605.554	667.136	567.257	535	447.201	374	603.007
ENSG00000046651.10	OFD1	chrX	13752832	13787480	+	protein_coding	KNOWN	oral-facial-digital syndrome 1	FALSE	393.8	2382.94	1226.24	516.62	0.5	1062.85	1232.63	2169.79	1712.98	1480.82	1412.52	1230.05	2382.94	816.172	1407.38	1102.07	1515.95	2097.26	397.325	687.589	922.773	393.795	1077.38	773.635	1391.02	621.593	679.789	1218.77	906.19	1876.17	1032.69	1380.21	1514.32
ENSG00000046653.10	GPM6B	chrX	13789150	13956757	-	protein_coding	KNOWN	glycoprotein M6B	FALSE	34	7665.93	1732.71	2028.9	0.8	7545.34	7665.93	5207.68	2137.52	5458.65	1502.57	1368.01	1043	805	1173.99	1056	1264	1038.84	122	34	1017	1436	1772.38	483	550.062	184	278.018	846.438	537	826.998	1167.09	665.998	1850
ENSG00000046774.9	MAGEC2	chrX	141290131	141293076	-	protein_coding	KNOWN	melanoma antigen family C, 2	FALSE	0	8	0.33	1.49	0.99	0	0	0	0	0	0	0	0	0	0	0	0	0	0	0	0	0	0	2	8	0	0	0	0	0	0	0	0
ENSG00000046889.14	PREX2	chr8	68864353	69149265	+	protein_coding	KNOWN	phosphatidylinositol-3,4,5-trisphosphate-dependent Rac exchange factor 2	FALSE	36	3179.51	602.67	657.79	0.84	183	304	1067.01	444.055	3179.51	1464.73	422	553	513	780	278	243	1120.1	92	36	455	142	161	145	58.0105	200.007	145.083	687.001	195.032	695	1176	701	1764.04
ENSG00000047056.10	WDR37	chr10	1095478	1178237	+	protein_coding	KNOWN	WD repeat domain 37	FALSE	224	1690.63	862.01	374.83	0.51	1082.99	1690.63	1176.93	1312.4	1023.31	1257.49	817.996	984.003	367.999	491	454	548.003	1106.65	426	448.174	563.998	525.001	1213.61	643.003	1085.03	1132	1621.55	1057.03	794.103	739.999	629.002	508	847.003
ENSG00000047188.11	YTHDC2	chr5	112849380	112930982	+	protein_coding	KNOWN	YTH domain containing 2	FALSE	770	3017.84	1795.02	609.32	0.42	1138.6	2230.97	3017.84	2019.42	2810.67	2689.71	1913.38	1941.97	895.005	2001.99	1018.01	1579.01	2003.72	1178.03	1313.04	1379	1040	1874.6	1415.13	2110.24	1441.99	1478.26	2248.06	1202.15	2927.98	1851.03	1941.36	2427.99
ENSG00000047230.10	CTPS2	chrX	16606126	16731059	-	protein_coding	KNOWN	CTP synthase 2	FALSE	789	3226.63	1932.58	694.95	0.41	1068.58	1521	2738.15	1927.98	3226.63	2708.97	2036.17	2210.01	1484	1768	1606.01	1784.41	2350.16	1109.01	951.045	1457	938.004	1717.12	1473.78	1753.68	1492.04	1717.25	3203.12	2074.84	2611.02	2340.34	1804.53	3200.13
ENSG00000047249.12	ATP6V1H	chr8	54628117	54756118	-	protein_coding	KNOWN	ATPase, H+ transporting, lysosomal 50/57kDa, V1 subunit H	FALSE	480	2726.03	1355.52	572.59	0.52	2571.38	1877.01	2090.01	1813.77	1768.54	1439.52	1443.38	1187	785.997	956.999	701	852.012	1245.65	837.999	1052.53	846.001	785.449	1818.85	1373.36	1782.53	1467	2726.03	2143.03	1469.51	892.675	959.605	572	1353.99
ENSG00000047315.10	POLR2B	chr4	57843888	57897334	+	protein_coding	KNOWN	polymerase (RNA) II (DNA directed) polypeptide B, 140kDa	FALSE	1813	8741.19	5084.52	1828.18	0.43	3866.72	5241.74	5979.81	4661.98	8459.93	6968.32	3572.84	3693.5	3543.54	3649.08	2541.69	3351.75	5833.57	3447.15	3442.46	3325.99	3889.89	6611.98	5424.83	6618.23	5121.38	5392.73	8226.33	4688.52	6586.61	6478.62	3810.06	8741.19
ENSG00000047346.8	FAM214A	chr15	52873514	53002014	-	protein_coding	KNOWN	family with sequence similarity 214, member A	FALSE	257	1813.75	876.21	359.89	0.53	470.001	1209.87	1473.31	813.563	1031.07	928.754	1175.26	1582.79	563.999	767.502	556	570.517	1104.81	440.913	593.956	692.477	473.002	833.43	1057.06	1250.31	885.53	974.415	1813.75	966.506	903.277	627.999	513.505	750.906
ENSG00000047365.7	ARAP2	chr4	35949843	36246131	-	protein_coding	KNOWN	ArfGAP with RhoGAP domain, ankyrin repeat and PH domain 2	FALSE	21	2217.31	298.02	533.76	0.9	152	154	49	23	140	284.001	534	842	70	128	95	77	279	259	137	210	39	143	2112.32	2217.31	21	27.0161	217.016	142	84	59	49	90
ENSG00000047410.8	TPR	chr1	186282954	186344825	-	protein_coding	KNOWN	translocated promoter region, nuclear basket protein	FALSE	2064.3	13834.8	6833.9	2948.82	0.52	3386.76	4444.19	7610.88	7918.48	13834.8	8147.63	5807.83	7001.93	5317.75	5497.82	4570.52	5860.96	12271.3	4546.82	3442.33	5851.53	5072.94	6066.83	6589.1	7234.73	5911.06	3747.01	11616	4568.72	9633.52	10068.2	6166.15	13083.2
ENSG00000047457.9	CP	chr3	148880197	148939842	-	protein_coding	KNOWN	ceruloplasmin (ferroxidase)	FALSE	0	6232.48	461.5	1404.41	0.96	3	4	281.558	16	67	6	1	3	32	1	110	24	0	6232.48	4338.06	19	7	6	56	67.8188	45	81.341	17	4.26118	4	1	0	2
ENSG00000047578.8	KIAA0556	chr16	27561454	27791690	+	protein_coding	KNOWN	KIAA0556	FALSE	158	1511	746.07	337.71	0.52	464	662	1182	1007.62	1178.13	953.971	777	908.002	384	526	467.006	569	1511	359	291.946	440	374.886	602.018	826.021	1112.23	813.546	776.702	1499.27	854.34	637.001	772.058	462	968.143
ENSG00000047579.15	DTNBP1	chr6	15523032	15663289	-	protein_coding	KNOWN	dystrobrevin binding protein 1	FALSE	184	3137.95	734.05	562.94	0.79	3137.95	1583	628.001	1555.03	742.002	875.258	722.002	846.001	741	516.999	630.999	588	374	184	333	423	257	737.7	633.957	1151.83	224	423.112	680.001	668.642	763	478	433	679
ENSG00000047597.5	XK	chrX	37545012	37591383	+	protein_coding	KNOWN	X-linked Kx blood group	FALSE	14	4585	328.5	830.89	0.96	91	193	178.003	136.132	96	162.004	288	264	124	61	259	73	119	1138	4585	34	204	498.421	68	59	228.051	343.284	189	121.095	27	46	14	54
ENSG00000047617.10	ANO2	chr12	5641035	6055398	-	protein_coding	KNOWN	anoctamin 2, calcium activated chloride channel	FALSE	0	453	142.55	141.4	0.71	94.0001	119	345.379	358.054	317	297.805	55	32	38	30	36	59	132	10	8	61	14	56	39	86	0	3	221	182	415	350	249	452.999
ENSG00000047621.7	C12orf4	chr12	4596894	4647674	-	protein_coding	KNOWN	chromosome 12 open reading frame 4	FALSE	323	1327	824.34	256.48	0.39	1288.03	1094.57	826.882	666.001	866.13	1327	755.003	880	669	707	460	631.998	729.088	499.001	864.364	618.464	500.001	1034.95	811.999	1184.66	727.232	821.744	1066	898.647	844.256	854.996	471	1062
ENSG00000047634.10	SCML1	chrX	17755588	17773105	+	protein_coding	KNOWN	sex comb on midleg-like 1 (Drosophila)	FALSE	135	1837.26	785.08	461.35	0.59	250	400.999	1296.75	848.039	887.454	1135.39	507.133	413	384.999	610.001	435.999	699.001	577.004	1837.26	1729.39	417	135	511.008	561.339	1221.4	1411	1836.46	625	471.14	878.362	485	507.999	697.638
ENSG00000047644.13	WWC3	chrX	9983602	10112518	+	protein_coding	KNOWN	WWC family member 3	FALSE	277	4817.27	1946.73	1172.2	0.62	507	805	1523.42	4817.27	2667.09	3498.07	1761.07	2213	1001	1206	749	907	2360.21	482.117	544.015	1587	1582.99	2616.16	2288.99	3317.48	2814.16	4230.9	2558.07	1238.8	1925	1612.22	1326	2056.79
ENSG00000047648.17	ARHGAP6	chrX	11136239	11683821	-	protein_coding	KNOWN	Rho GTPase activating protein 6	FALSE	27	1067	419.94	318.12	0.63	27	46	424	789.002	277	737.399	701.143	1011	1067	993.001	181	177	1000	282	253	238	329.002	675.624	282	311.021	101	146	676.004	396.009	177	147	178	257
ENSG00000047662.4	FAM184B	chr4	17630929	17783135	-	protein_coding	KNOWN	family with sequence similarity 184, member B	FALSE	1	442.33	49.8	93.65	0.92	84.7564	184.923	442.33	44	22	84	18.7124	9.90658	5.50366	8.80585	3	6.60439	38	1	2	24.2161	2	2	28	42	16	7	229	155.084	3	3.30219	4	8.80584
ENSG00000047849.17	MAP4	chr3	47892182	48130769	-	protein_coding	KNOWN	microtubule-associated protein 4	FALSE	1990.01	23617.6	9148.07	4971.62	0.63	16014.5	17236.8	8740.81	9545.9	10780.2	13251.9	7463.46	8484.83	6349.91	5557.91	4300	4881.01	14948.2	4059.88	2766.24	6063.37	14944.2	23617.6	11444.7	13986.7	6744.08	7280.89	13159.8	7348.6	5683.04	6223.39	3354.42	7826.88
ENSG00000047932.9	GOPC	chr6	117639374	117923691	-	protein_coding	KNOWN	golgi-associated PDZ and coiled-coil motif containing	FALSE	924.6	4815.79	2711.56	960.46	0.45	1329.62	2239.04	3732.22	3238.16	3751.08	4815.79	2942.8	3182.95	1971.01	2385.03	1955	2394.95	3071.87	1601.97	1306.82	2274.98	2186.1	3977.76	3124.43	4228.62	2188.97	2515.38	4427.21	2360.5	2860.01	2352.33	1694.99	2873.06
ENSG00000047936.6	ROS1	chr6	117609463	117747018	-	protein_coding	KNOWN	ROS proto-oncogene 1 , receptor tyrosine kinase	FALSE	0	48	3.2	8.94	0.97	0	0	0	0	0	0	2	0	10	0	2	0	5	6	1	3	0	1	0	0	0	0	47.9978	10	0	0	0	0
ENSG00000048028.7	USP28	chr11	113668596	113746292	-	protein_coding	KNOWN	ubiquitin specific peptidase 28	FALSE	336.38	10332.5	2224.12	2100.48	0.81	363.999	670.998	3244.43	1643.59	3535.07	2787.99	1409.35	1409.99	702.52	1315.01	637.997	1012	1941.01	880	513.218	1129	7545.12	10332.5	2321.1	2857.14	1267	1150.45	3672.31	2078.09	2001.01	2325.93	1575	3337.68
ENSG00000048052.16	HDAC9	chr7	18126572	19036993	+	protein_coding	KNOWN	histone deacetylase 9	FALSE	25	2455.18	521.86	558.06	0.81	258	556.999	2455.18	409.11	1357.06	1421.87	232	328	25	41	78	113	713.001	178	69	122	1126.35	1571.62	615.214	617	274.067	348.024	583.113	247.001	607.006	299	87	220.003
ENSG00000048140.13	TSPAN17	chr5	176074388	176086058	+	protein_coding	KNOWN	tetraspanin 17	FALSE	453	3851.51	1902.53	910.05	0.52	2367.21	1844.01	2082.96	3371.99	1623.13	3136.42	1626	1988.99	2015.97	1321.67	1089	1164	1726.38	1175.01	3851.51	1021	694.043	2084.24	2231.64	3572.9	2531.22	3844.04	1741.67	1776.52	1172.99	1058.41	898.999	1446.19
ENSG00000048162.15	NOP16	chr5	175810949	175815976	-	protein_coding	KNOWN	NOP16 nucleolar protein	FALSE	291	1768.14	606.73	289.53	0.68	661.999	349	305.927	542.072	462.549	505.074	543	537	854	510.129	527.845	450	490.68	763.104	1132.51	466.267	291	687.195	496.668	819.973	943.257	1768.14	593.987	638.704	457.967	401.208	311	608.988
ENSG00000048342.11	CC2D2A	chr4	15471489	15603180	+	protein_coding	KNOWN	coiled-coil and C2 domain containing 2A	FALSE	261	2385.7	1220.31	562.07	0.51	837.193	775.001	1816.5	2385.7	1906.2	1865.98	1005.24	1092.81	1194	1113	533	940	1364	531.001	261	821	532	1098.56	1094	1327.81	1062.37	1217.49	2116.49	1486.84	1482	1591	724	1881.02
ENSG00000048392.7	RRM2B	chr8	103216730	103251346	-	protein_coding	KNOWN	ribonucleotide reductase M2 B (TP53 inducible)	FALSE	340	1781.38	720.96	314.31	0.62	458	472	901.315	734.009	918	676.011	577.483	901	480	498	391	535	570.999	808	505.103	340	458.526	831.08	826.127	998.821	1047.92	1316.67	1781.38	841.134	568	743	395	1042.27
ENSG00000048405.5	ZNF800	chr7	126986844	127071978	-	protein_coding	KNOWN	zinc finger protein 800	TRUE	174	661.03	397.1	144.13	0.41	231.01	315	627.001	333	595.068	445.132	373.169	603.259	257	253	260	288	520.713	421.413	661.028	197	231	484.004	440	580.212	373	432.574	659	390.399	328	359	234	473.014
ENSG00000048462.6	TNFRSF17	chr16	12058964	12061925	+	protein_coding	KNOWN	tumor necrosis factor receptor superfamily, member 17	FALSE	0	5	0.67	1.09	0.9	0	1	1	3	0	5	1	0	0	0	2	0	1	0	1	0	0	0	0	1	0	0	1	0	0	1	0	1
ENSG00000048471.9	SNX29	chr16	12070594	12668146	+	protein_coding	KNOWN	sorting nexin 29	FALSE	174	2960.49	975.51	597.23	0.69	859	1352.02	1127.06	1749.47	1787.1	1606.93	671.996	795	398.998	451.998	241	392	1353.25	479	364.999	531.997	451.018	623.238	1293.92	1081.15	1096.01	1021.41	2960.49	1346.35	717.003	1143.99	452.998	1440.84
ENSG00000048540.10	LMO3	chr12	16701307	16763528	-	protein_coding	KNOWN	LIM domain only 3 (rhombotin-like 2)	FALSE	0	3295.02	585.61	820.42	0.85	3060.45	3295.02	257	354.239	1480.22	349.003	876.999	1013	299	347	67	339	146	6	0	499	77	189.005	62	55	3	12	20	11	1376	568	931.001	787
ENSG00000048544.5	MRPS10	chr6	42174539	42185603	-	protein_coding	KNOWN	mitochondrial ribosomal protein S10	FALSE	493	2092.86	1092.03	425.28	0.49	1034	682	997.911	585.893	1404.65	1470.18	873.945	1002	831	742.97	493	673	691.889	1208.46	1514.05	568.097	867	1647.2	1320.88	1645.16	1352.2	2092.86	1841.89	1241.8	1042	1120.24	550	1559.45
ENSG00000048545.9	GUCA1A	chr6	42123144	42147794	+	protein_coding	KNOWN	guanylate cyclase activator 1A (retina)	FALSE	2	237.01	59.97	57.32	0.77	171	155	66	120.016	60	237.007	23	16.3636	32	33	52	64	29	22	18	15	2	27	28	52	31.7793	37	25	33	94.0001	42	48	55
ENSG00000048649.9	RSF1	chr11	77371041	77532063	-	protein_coding	KNOWN	remodeling and spacing factor 1	FALSE	854.03	8365.17	3520.3	1726.05	0.6	2100.42	3392.91	5189.41	3390.28	8365.17	3849.02	3279.24	3047.54	2027.27	3078.63	1981.99	3480.96	4501.04	1541.36	854.028	3455.66	2029.69	2292.19	4648.72	3555.93	3602.89	2448.83	6717.59	2011.2	5518.62	4973.69	3042.52	6566.96
ENSG00000048707.9	VPS13D	chr1	12290124	12572099	+	protein_coding	KNOWN	vacuolar protein sorting 13 homolog D (S. cerevisiae)	FALSE	375	3330.69	1575.78	755.54	0.55	1417.25	2101.99	1416.01	1712.4	2565.26	1436.41	1505.89	2025.97	967	1157.95	898	1025	3330.69	1110.07	543.029	902.002	2963.53	2762.16	1831.28	1381.93	1057	830.008	3025.1	964.061	1608	1632	984.999	2163.65
ENSG00000048740.12	CELF2	chr10	11047259	11378666	+	protein_coding	KNOWN	CUGBP, Elav-like family member 2	FALSE	276.06	6185.09	2284.46	1606.53	0.65	3449.16	6185.09	5960.6	2284.7	3079.11	2713.72	2013.21	1721.02	877.001	1460	2310.33	3608.01	2146	389	276.06	2949.86	3554.58	5666.64	1044	1037	924	616.519	955.021	502.002	1906.98	2518.38	1223.99	3376.67
ENSG00000048828.12	FAM120A	chr9	96214004	96328397	+	protein_coding	KNOWN	family with sequence similarity 120A	FALSE	989.26	6895.44	3259.42	1569.93	0.55	989.258	1332.1	2375.72	3538.6	2890.58	4567.73	2922.28	4224.93	1985.01	2274.04	1710	1740.97	3325.45	5096.03	4249.71	1677.57	3771.03	6895.44	4179.54	5874.7	3829.19	5636.28	5706.45	4208.62	2021.05	2051.15	1308.01	2457.24
ENSG00000048991.12	R3HDM1	chr2	136289025	136482840	+	protein_coding	KNOWN	R3H domain containing 1	FALSE	509	4258.29	1928.08	866.05	0.57	1681	3275.04	2489.12	1141.61	4258.29	2344.8	1414	1679.67	1189.15	1561	1245	1521.02	1884.46	1337.01	1113.02	1079.01	1020.58	1906.73	2017.99	2528.59	1538.99	1479.12	3124.27	1574.88	2540	2837.16	1885	3835.06
ENSG00000049089.9	COL9A2	chr1	40766159	40783488	-	protein_coding	KNOWN	collagen, type IX, alpha 2	FALSE	61	27010.1	3963.75	5809.12	0.88	1244.03	1036	8112.33	13320.4	4517.68	17616	562.002	409	2059.99	3135.95	590.001	953.206	3483.73	61	74	1202	85	1125.35	2021.09	2982.17	3209.72	4232.87	2973.3	3203.08	5690.15	2885.6	1972	2858.62
ENSG00000049130.9	KITLG	chr12	88886570	88974628	-	protein_coding	KNOWN	KIT ligand	FALSE	125	2091.08	828.82	565.57	0.62	238	300	1109.04	497.004	1637	1733.81	440	624	386	306	1243	989	754.001	799.005	355.038	125	1258.69	1709.2	1461.7	1907.87	324.507	391.199	2091.08	1030.96	429	615.001	290	883
ENSG00000049167.9	ERCC8	chr5	60169658	60240900	-	protein_coding	KNOWN	excision repair cross-complementation group 8	FALSE	183	1044.98	537.35	223.14	0.5	276	460.201	574.497	427.267	890.836	861.206	413.741	381.821	419.038	500.13	321.238	476.962	500.108	297	296.165	328.234	348.44	656.814	567.432	609.602	409.263	561.989	1044.98	595.573	720.603	715.076	416.052	990.371
ENSG00000049192.10	ADAMTS6	chr5	64444563	64777747	-	protein_coding	KNOWN	ADAM metallopeptidase with thrombospondin type 1 motif, 6	FALSE	50	1528.01	396.25	330.93	0.77	60.0131	99	786.074	569.067	760	1019.1	293	129	144	375.001	93	364.999	453	84.9999	50	152	767.996	1528.01	160	235.006	400.999	355	358	123	404.999	405.999	299	721.129
ENSG00000049239.8	H6PD	chr1	9294834	9331396	+	protein_coding	KNOWN	hexose-6-phosphate dehydrogenase (glucose 1-dehydrogenase)	FALSE	553	7972.92	3371.71	1976.01	0.6	732	553	2501.05	5760.5	3639.16	7972.92	3371.92	3635.7	2025	2152	1803.4	1768.03	7123.37	3218	1914.8	2533	1469.28	2880.39	6028.84	6244.1	5089.06	4348.31	5968.02	3229.28	2028.04	2538.36	1141	3230.43
ENSG00000049245.8	VAMP3	chr1	7831329	7841492	+	protein_coding	KNOWN	vesicle-associated membrane protein 3	FALSE	822	6986.02	2556.36	1346.1	0.66	919	822	2412.22	2480.58	1800.92	2913.26	3086.52	3927.01	2853	2302	2391.98	2263	2411.99	1529.09	1734.39	1624	1719	3558.61	3353.12	5032.06	4564.93	6986.02	3792.41	2874.53	1593	1363.03	1011	1938.45
ENSG00000049246.10	PER3	chr1	7844380	7905237	+	protein_coding	KNOWN	period circadian clock 3	FALSE	95	1910.86	571.45	421.63	0.73	189	408	1808.94	1910.86	691.901	1032.28	529.995	650.772	368.121	328.251	231	333.999	333.001	270.001	317.048	233.307	183.919	501.891	534.998	707	406.923	340.004	1015.99	627.811	615.554	670.504	324.867	808.953
ENSG00000049247.9	UTS2	chr1	7903143	7913572	-	protein_coding	KNOWN	urotensin 2	FALSE	0	94	5.85	18.04	0.97	37.3575	8	0	0	0	1	0	1	1	1	0	4	0	4.72009	2	0	0	0	3	6.11335	8	94	1.62996	0	0	1.6101	0	0
ENSG00000049249.4	TNFRSF9	chr1	7979907	8000926	-	protein_coding	KNOWN	tumor necrosis factor receptor superfamily, member 9	FALSE	0	34	2.43	6.91	0.96	0	0	1	0	0	0	1	0	0	0	0	0	7	2	1	0	2	4	18	34	1	2	0	0	0	0	0	0
ENSG00000049283.13	EPN3	chr17	48609904	48621111	+	protein_coding	KNOWN	epsin 3	FALSE	4	1190.92	237.93	250.49	0.83	29	31.7237	4	37	130.995	243.02	373.601	465.172	237.193	212.742	312.994	157.798	260.918	14	11	346.357	634.964	1190.92	352.982	615.842	10	26.2699	336.988	332.264	159.887	122.969	135.987	225.9
ENSG00000049319.2	SRD5A2	chr2	31747550	31806136	-	processed_transcript	KNOWN	steroid-5-alpha-reductase, alpha polypeptide 2 (3-oxo-5 alpha-steroid delta 4-dehydrogenase alpha 2)	FALSE	0	30	4.97	6.02	0.86	0	8	7	2	15	2	2	0	2	3	0	2	2	2	4	2	1	8	2	8	2	5	0	6	14	5	5	4
ENSG00000049323.11	LTBP1	chr2	33172039	33624576	+	protein_coding	KNOWN	latent transforming growth factor beta binding protein 1	FALSE	484	18522.7	7221.25	5630.01	0.63	484	530.999	5952.37	17887.7	9302.58	17300	6340.58	3700.83	2871.97	4843.03	2410.02	5654.95	5874.19	2009	2790.47	3396.74	12600.5	18419.5	10184	8710.32	2382.02	2447.36	16333.8	8264.98	6192.83	7644.61	3307	9174.43
ENSG00000049449.4	RCN1	chr11	31833939	32127301	+	protein_coding	KNOWN	reticulocalbin 1, EF-hand calcium binding domain	FALSE	1492.38	11782.7	6561.04	2663.23	0.46	4326.89	2638.74	11782.7	7450.38	7416.48	9080.14	8971.72	8212.71	10775.7	8741.5	5682.6	7506.5	6754.46	2622.9	1492.38	5480.38	2094.8	5375.72	5665.21	7193.3	4597.91	8841.93	10708.4	8448.94	6811.46	5318.74	4102.97	7119.88
ENSG00000049540.12	ELN	chr7	73442119	73484237	+	protein_coding	KNOWN	elastin	FALSE	118	59542.2	8040.81	13977.89	0.89	1772.12	777.826	13044.7	51544.8	1413	16046.3	8916.15	9715.83	8930.96	1935.01	3513.95	1716	21687.2	133.058	118	5754.93	2473.21	59542.2	2184.4	2462.61	554	1708.35	3271.27	2062.86	2397.99	1619.04	1345	2000.05
ENSG00000049541.6	RFC2	chr7	73645829	73668774	-	protein_coding	KNOWN	replication factor C (activator 1) 2, 40kDa	FALSE	716	3326.95	1816.75	598.11	0.47	1778.79	1021	1588.14	1800.83	2399.68	2541.45	1632.22	1767.99	2631.99	2332.01	1482.01	1909.85	1318.02	1067.04	1640.33	1733	716	1965.43	1015.06	2113.93	1269.61	1723.23	2185.82	2108.91	2499.09	2286.57	1425.01	3326.95
ENSG00000049618.16	ARID1B	chr6	157099063	157531913	+	protein_coding	KNOWN	AT rich interactive domain 1B (SWI1-like)	TRUE	777.07	8615.57	3888.04	1984.2	0.57	2748.42	5094.15	6904.11	6534.37	7862.49	4937.95	3511.14	3664.06	1949.02	2961.03	1976.01	2491.98	6304.17	1732.11	1030.18	2475	2822.16	3107.68	4097.35	3677.45	2452.99	2165.62	8615.57	3355.58	4492.04	4810.18	3177.12	6335.21
ENSG00000049656.9	CLPTM1L	chr5	1317859	1345214	-	protein_coding	KNOWN	CLPTM1-like	FALSE	1145.99	4688.43	2786.63	936.74	0.42	4009.55	2196.99	2505.64	4444.03	2753.99	3378.37	3189.49	3488.02	2585.78	2035.06	2075	2095.01	2311.75	2636.43	3252.03	1735.99	1145.99	3091.15	2927.61	4687.23	2916.01	4688.43	3822.56	3389.55	1898.99	1703.03	1326.99	2516.58
ENSG00000049759.12	NEDD4L	chr18	55711599	56068772	+	protein_coding	KNOWN	neural precursor cell expressed, developmentally down-regulated 4-like, E3 ubiquitin protein ligase	FALSE	577.05	10089.1	3121.67	2098.46	0.71	10089.1	7992.55	3449.84	2715.21	5159.2	3978.44	1973.81	2004.01	2511.99	2807.99	2835.01	2926.99	4281.37	1329	1188.35	3741.06	1946.75	2335.88	1990.6	1727.66	918.001	960.848	6652.23	2880.48	2622.01	2650.22	1611	3289.58
ENSG00000049768.10	FOXP3	chrX	49106897	49121288	-	protein_coding	KNOWN	forkhead box P3	TRUE	5	52	22.7	12.18	0.58	39	30	14	15	6	38	33	40	26	34	8	21	31	15	9	20	7	8	24	52.0035	22	42	23	27	18	15	5	20
ENSG00000049769.8	PPP1R3F	chrX	49126306	49157929	+	protein_coding	KNOWN	protein phosphatase 1, regulatory subunit 3F	FALSE	88	1162.01	375.23	232.16	0.7	1162.01	909.001	446.007	715.176	349.001	708.489	323	397	315	278	230	311	312	88	126	351	222	589.999	201	418.004	233.095	378.174	270.128	293.641	346	244	211	302
ENSG00000049860.9	HEXB	chr5	73935848	74018472	+	protein_coding	KNOWN	hexosaminidase B (beta polypeptide)	FALSE	334	2497.42	1541.93	571.71	0.4	784.893	334	1585.15	2497.42	1157.25	2138.41	2069	2118	1166	946.999	1392	1253.01	2116.99	1985.82	2012.07	1883.99	813.001	1495.14	1749.94	2000.57	1325.03	2396.19	2218.58	1645.69	977.995	833.144	593.999	1260
ENSG00000049883.10	PTCD2	chr5	71616194	71656052	+	protein_coding	KNOWN	pentatricopeptide repeat domain 2	FALSE	81	579.52	322.66	138.49	0.46	81	98	330.032	285.005	497	410.286	241	257	213	253	160	245	306.426	295	239	257	168	397	426	548.09	452.221	579.521	566	305.026	329	412	227	551
ENSG00000050030.8	KIAA2022	chrX	73952684	74145320	-	protein_coding	KNOWN	KIAA2022	FALSE	4	2339.99	201.84	510.47	0.95	1644.25	2339.99	606.001	58	355	90.01	67	51	7	15	29	18	156	6	6	45	6	13	64	41	25	52	215	43	5	11	15	31
ENSG00000050130.13	JKAMP	chr14	59951161	59972128	+	protein_coding	KNOWN	JNK1/MAPK8-associated membrane protein	FALSE	672	2486.48	1416.67	501.08	0.45	1218	1466	2373.12	1270.76	1485	2338.2	1483	1673	1223	1043	881.001	1028	1399.99	1009.96	1058.26	1062	672	1710.73	1331.67	2030.37	1488.03	2432.12	1803.46	1410.47	1318	913	936.001	1211.36
ENSG00000050165.13	DKK3	chr11	11984653	12031316	-	protein_coding	KNOWN	dickkopf WNT signaling pathway inhibitor 3	FALSE	246.19	13583.5	2866.54	3480.2	0.82	6807.92	7598.51	13583.5	4567.73	2275.36	5024.89	1308.14	1791.01	1605.01	1035	880.997	608.999	1741	365.113	246.189	941.245	7080.99	12573.9	2947.69	3629.96	343	1108.32	2047.82	1303.31	454	556.998	269.321	659.004
ENSG00000050327.10	ARHGEF5	chr7	144052381	144077725	+	protein_coding	KNOWN	Rho guanine nucleotide exchange factor (GEF) 5	FALSE	40	3295.25	893.44	718.35	0.75	40	49	285.029	1317.92	657.105	1811.9	1563.14	1796.02	452.95	635.001	604	811	1455.94	617.001	279.069	1196	165	265	1161.93	1274.56	190	254	3295.25	1757.82	785.999	978.789	359.001	1310.48
ENSG00000050344.8	NFE2L3	chr7	26191860	26226745	+	protein_coding	KNOWN	nuclear factor, erythroid 2-like 3	TRUE	20	1497.14	439.06	428.67	0.73	326.957	373.656	881.493	1008.91	280.324	161.748	1497.14	1465.75	319.736	340.443	272.924	409.843	1048.14	41	53	77.9999	20	39	819.225	1066.69	42	108.353	835.693	473.846	251.267	212.712	163.759	264.579
ENSG00000050393.7	MCUR1	chr6	13786789	13814800	-	protein_coding	KNOWN	mitochondrial calcium uniporter regulator 1	FALSE	520.12	2733.94	1365.49	464.68	0.52	931.18	1179	1068.05	1328.04	1615.3	2040.13	1463.08	1848.28	1363.05	1067	984.997	839	1185	1028.01	1084.03	1086.1	1311.06	2733.94	1217	1743.42	1248.1	1482.94	2170.97	1597.37	1205.16	1408.63	707.999	2005.78
ENSG00000050405.9	LIMA1	chr12	50569571	50677329	-	protein_coding	KNOWN	LIM domain and actin binding 1	FALSE	471.22	5570.17	2683.25	1339.47	0.54	471.218	647.111	594.078	2906.3	4150.64	5570.17	2918	2843.02	1453.99	1620	2002	3263.93	3770.98	1615	1043.83	2642.02	959.66	2499.53	3058.8	2679.36	2931.07	3268.93	4470.05	2712.5	3782.99	3105.02	3036.42	5016.17
ENSG00000050426.11	LETMD1	chr12	51441745	51454207	+	protein_coding	KNOWN	LETM1 domain containing 1	FALSE	683	2547.71	1581.75	523.95	0.39	2188.48	1896	2478.83	2338.92	1666.33	2194.78	1417.35	1501.01	1181	1308	1223	1108	2139	1050.01	1233	1162	683	1814.5	1506.75	1974.56	1424.01	2547.71	2242.78	1740.81	1194	1065.01	806.999	1407.7
ENSG00000050438.12	SLC4A8	chr12	51785101	51902980	+	protein_coding	KNOWN	solute carrier family 4, sodium bicarbonate cotransporter, member 8	FALSE	24	1678.48	362.37	405.21	0.81	361	931	1678.48	571.264	1243	163.038	91	83.3558	32	55	58	78	461	35	39.0002	26	38	122.053	546.006	1057.85	374	573.103	493.01	252.043	245	342	168	543.001
ENSG00000050555.13	LAMC3	chr9	133884469	133969860	+	protein_coding	KNOWN	laminin, gamma 3	FALSE	89	2729.42	881.24	782.47	0.7	891	89	448.32	1378.23	1103.31	840.056	533.045	950.998	1294.99	1249	397	245	2729.42	314	97	241	701	1120.1	2044.37	1773.95	469.11	939.766	2656.59	2512.45	96	122	176	296.042
ENSG00000050628.16	PTGER3	chr1	71318036	71513491	-	protein_coding	KNOWN	prostaglandin E receptor 3 (subtype EP3)	FALSE	5	758	220.52	210.76	0.73	420.002	758	214.107	311.001	73	387.048	65	38	29	175	669	532	425	62	71	77	366	533.274	238.011	170	59	211.084	361	214	11	22	5	14
ENSG00000050730.11	TNIP3	chr4	122052563	122148621	-	protein_coding	KNOWN	TNFAIP3 interacting protein 3	FALSE	0	46	8.17	10.52	0.85	6	19	19	23	8	5	0	2	15	14	0	1	1	0	2	29	0	1	10	3	4	5	14	8	3	5	0	2
ENSG00000050748.12	MAPK9	chr5	179660143	179719099	-	protein_coding	KNOWN	mitogen-activated protein kinase 9	FALSE	558	2927.15	1517.28	588.15	0.5	2014.1	2829.2	1839.11	1678	1952	2014.48	1946.77	2052	1003	1108.01	840.001	967.003	1413	1102	1195.23	753.001	1686.03	2927.15	1150	1680.38	871.001	1107.54	2393.82	1536.08	1311.15	1229.25	957.003	1743.01
ENSG00000050767.11	COL23A1	chr5	177664619	178017556	-	protein_coding	KNOWN	collagen, type XXIII, alpha 1	FALSE	61	8175.46	1526.62	2132.86	0.84	292	114	1026.46	1915.32	1423.01	4595.57	8175.46	7592.69	474	829	1366.32	3126.99	774.033	76	66.0015	4891.27	333	1148.75	181.004	295.076	61	73	360	260.034	945	984.941	498	922.408
ENSG00000050820.12	BCAR1	chr16	75262928	75301951	-	protein_coding	KNOWN	breast cancer anti-estrogen resistance 1	FALSE	885.4	8187.52	3022.83	1647.05	0.65	3253.08	2520.2	2580.89	8187.52	2545.52	5699.02	3395.76	4111.03	2664.02	2289.15	1968.01	2140.01	4414.36	1049.38	906.082	2052.17	1738.03	5744.68	2601.11	5520.98	2026.31	4298.27	2754.4	3741.69	2265.24	1474	1803.19	2235.98
ENSG00000051009.6	FAM160A2	chr11	6232565	6255941	-	protein_coding	KNOWN	family with sequence similarity 160, member A2	FALSE	598	3612.09	1455.58	754.85	0.62	869.999	796.001	1976.84	2853.06	1002.35	2950.87	1633.44	2138	935.002	1207	995.001	1496	2301.73	749.005	1344.33	799.001	598.003	2000.14	1419.47	3612.09	932.544	1332.98	1712.05	1823.77	1056.43	764.109	741.001	971.112
ENSG00000051108.10	HERPUD1	chr16	56965960	56977798	+	protein_coding	KNOWN	homocysteine-inducible, endoplasmic reticulum stress-inducible, ubiquitin-like domain member 1	FALSE	344	5886.06	1649.65	1018.01	0.74	1845	1594	1509	2321.31	816.017	1545.05	1632.49	2026	1769	857.002	1258	1054	1345.99	1860.29	2701.44	1095.04	691.578	2161.34	1177.01	1896.12	2738.16	5886.06	2180.93	2007.44	673.999	517	344	677.999
ENSG00000051128.14	HOMER3	chr19	19040010	19052070	-	protein_coding	KNOWN	homer homolog 3 (Drosophila)	FALSE	208.03	8647.04	2060.67	1532.75	0.79	3510.84	1022	2822.53	8647.04	2440.81	2630.88	2206.73	2183.99	3169.01	2326.69	1267.01	1872.99	1581	242	208.032	1874.41	316	950.532	1016.14	1546.28	866.073	1460.15	2457.54	2890.62	2464.99	1860.54	1869.84	3059.69
ENSG00000051180.12	RAD51	chr15	40986972	41024354	+	protein_coding	KNOWN	RAD51 recombinase	FALSE	66	1370	733.37	313.8	0.48	165	66	674.001	787.824	926.035	1081.79	598.519	643	1156	908	487	685.001	553.001	497.001	1132.86	561	324	964.42	489	1122.34	424	663.041	991.003	901.542	1086	872.001	641	1370
ENSG00000051341.9	POLQ	chr3	121150278	121264853	-	protein_coding	KNOWN	polymerase (DNA directed), theta	FALSE	44	1643	668.3	373.85	0.61	51	44	725.239	657.13	1260.08	890.231	485.901	489	339	554	237	528	795.002	672.139	1104.14	339	623	769.005	432	796.317	610.045	443.783	1267.01	517.542	1018	1276.23	655	1643
ENSG00000051382.4	PIK3CB	chr3	138372860	138553780	-	protein_coding	KNOWN	phosphatidylinositol-4,5-bisphosphate 3-kinase, catalytic subunit beta	FALSE	199	1445.01	597.83	302.28	0.61	564.001	736.001	670.031	572.253	736.998	490.473	752.052	1040.01	199	258	355.999	350.999	439	1027.01	921.01	202	805.006	1107.41	784.311	803.213	359.294	422.988	1445.01	596.451	355	377	290	519.03
ENSG00000051523.6	CYBA	chr16	88709691	88717560	-	protein_coding	KNOWN	cytochrome b-245, alpha polypeptide	FALSE	314	4911.76	1804.84	1145.56	0.65	1585.88	314	686.164	2250.3	788	2397.76	4392.63	4911.76	3491.99	1617	3201.04	2266	1919.99	1227.06	1694.88	1651	460.009	1762.97	665	961.106	565.227	1479.39	2189.44	3025.63	1226	752.022	732.999	1014.06
ENSG00000051596.5	THOC3	chr5	175344876	175461683	-	protein_coding	KNOWN	THO complex 3	FALSE	966.8	5657.19	2642.67	1073.65	0.55	1622.99	2008	2356.38	2167.63	3409.49	2441.31	3098.61	3092.96	3775.04	2581	1809.13	2576.99	1348.75	1653.63	1709.22	2793.03	966.802	1549.92	3335.16	3876.89	1648.03	2655.53	5657.19	3270.44	2927.98	3466.05	1996.57	4947.88
ENSG00000051620.6	HEBP2	chr6	138724668	138743334	+	protein_coding	KNOWN	heme binding protein 2	FALSE	550.14	3102.86	1681.75	682.67	0.47	1551	734.001	1379	1483.79	1740.56	2055.98	1806.01	2534.76	2553.01	1484	2569.98	2626.02	1495	799.174	700.036	1784.09	1026	1854.27	1042.41	1274.59	550.14	1169.69	2393.99	1844.1	2515.99	1844.02	1369.08	2405
ENSG00000051825.10	MPHOSPH9	chr12	123636867	123728561	-	protein_coding	KNOWN	M-phase phosphoprotein 9	FALSE	262	2103.27	1068.8	497.08	0.51	262	415	1450.54	1038.37	1722.59	1175.52	610	684	661	920	320	862	1307	853.001	1206.4	492	993.001	1638.44	1191	1664.12	899	739.511	2103.27	978.147	1664	1488	1112	2018.03
ENSG00000052126.10	PLEKHA5	chr12	19282648	19529334	+	protein_coding	KNOWN	pleckstrin homology domain containing, family A member 5	FALSE	487	4554.69	1988.77	1017.68	0.58	613.999	1977.36	2015.65	1892.34	3195.63	2992.48	2574.73	2565.71	928.999	1502.02	1675	2367.01	4085.56	651.045	511	1200.52	2275.85	3279.46	2494.27	2602.76	975.391	1099.48	4554.69	2499.88	1619	1561.01	1162	2000.14
ENSG00000052344.11	PRSS8	chr16	31142756	31147083	-	protein_coding	KNOWN	protease, serine, 8	FALSE	3	7000.87	1067.73	1726.64	0.88	18	14	60	101	549.019	376.128	7000.87	6517.72	2146.04	1659.62	2432.37	1822.01	1739	46	46	898	19	22	318.038	367	3	14	2095.99	1688.08	454	281.048	293	495
ENSG00000052723.7	SIKE1	chr1	115312100	115323306	-	protein_coding	KNOWN	suppressor of IKBKE 1	FALSE	490	4155.92	1898.01	850.75	0.56	490	972.001	2253.25	1473.48	2943.83	2892.72	1662.52	1723.11	1054	1513	899	1377	1698.24	1405.02	1131.23	1246	1398	2570.67	2522.6	2850.1	2028.27	2594.47	4155.92	2169.56	1835	2440.21	1065.48	3192.78
ENSG00000052749.9	RRP12	chr10	99116115	99161127	-	protein_coding	KNOWN	ribosomal RNA processing 12 homolog (S. cerevisiae)	FALSE	356.48	2410.16	1215.02	502.16	0.51	1084.56	736.621	1142.15	2146.24	1551.3	1617.87	971.644	1138.18	1030.75	1083.43	729.703	1169.87	1563.5	671.999	847.783	927.328	356.478	1004.04	1397.93	2410.16	1292.32	2294.86	1728.91	1449.48	924.379	1049.53	733.546	1421.7
ENSG00000052795.8	FNIP2	chr4	159690290	159829201	+	protein_coding	KNOWN	folliculin interacting protein 2	FALSE	448	5441.11	1896.06	1154.87	0.67	2286.01	2838.42	4312.06	5441.11	3098.58	2127.28	1364.59	1374	448	761	765	844	1450.96	1969.37	1166	624.452	3067.01	2099.59	1611.23	1491.37	1567.09	1489.35	3675.48	1642.91	1511	2061.3	865.047	2708.31
ENSG00000052802.8	MSMO1	chr4	166248775	166264312	+	protein_coding	KNOWN	methylsterol monooxygenase 1	FALSE	824	50494.5	7863.3	12429.73	0.87	4936.38	3575	6317.73	2070.22	3633.68	5573.07	1179.27	952	823.999	1818.01	1045	2807	970.002	40052.9	24726.1	1110	973.326	2423.83	5155.09	7941.21	25330.3	50494.5	2507.53	1414.55	2647.94	2426.89	1623	3165.09
ENSG00000052841.10	TTC17	chr11	43380482	43516483	+	protein_coding	KNOWN	tetratricopeptide repeat domain 17	FALSE	1206	6410.62	3500.37	1485	0.47	1534.11	2988	4885.1	5052.6	3940	6410.62	4564.34	5874.98	2716.03	3022.98	2095.99	2478.01	5639.26	2197.06	2354.75	2821.01	1206	2756.12	3464.18	5342.1	2684.6	3165.36	5067.76	3823.03	3685.71	2130.66	2700.02	2693.9
ENSG00000052850.5	ALX4	chr11	44281994	44331716	-	protein_coding	KNOWN	ALX homeobox 4	TRUE	0	18316.4	1274.86	3476.04	0.96	2	0	30	4002.49	3114.49	18316.4	60	38	7	117	0	2	26	3	3	2259.19	2	23	112	190.002	7	4	76	41	553	1724.4	1831.55	5074.37
ENSG00000053108.12	FSTL4	chr5	132532147	132948255	-	protein_coding	KNOWN	follistatin-like 4	FALSE	1	877.05	106.25	170.39	0.91	112	314	877.047	128.379	107.002	42.1068	41.0426	37	1	7.83786	58	64	54	76	17	82	11	10	409.483	210.007	32	46	59	33	63.6017	67	28	53
ENSG00000053254.11	FOXN3	chr14	89591215	90085493	-	protein_coding	KNOWN	forkhead box N3	TRUE	1383.58	7999.12	3901.48	1679.38	0.53	3345.67	3716.65	4115.5	4108.64	7740.57	6894.48	2256.14	2231.38	2383.69	2735	1848.08	2269.97	2925.7	4338.26	2136.28	3437.21	3589.75	4305.4	4413.34	3836.03	5004.8	5057.09	5239.54	2046.98	4474.06	5658.15	2712.95	7999.12
ENSG00000053328.8	METTL24	chr6	110567131	110679475	-	protein_coding	KNOWN	methyltransferase like 24	FALSE	7	411.05	87.12	107.54	0.82	7	8	110	368.275	159	44.0034	17	23	11	40	19	61	239.969	36	16	8	19	60	177.253	211.109	25	41	411.047	223	20	56	16	121
ENSG00000053371.8	AKR7A2	chr1	19630459	19638640	-	protein_coding	KNOWN	aldo-keto reductase family 7, member A2 (aflatoxin aldehyde reductase)	FALSE	602	3133.68	1990.36	624.19	0.38	1572.45	919.004	2024.08	2115.9	1793.62	2607.08	2230.91	2341.01	3016.01	2007.03	1933.96	2048.96	2277.95	1331.05	1735	1902.01	602.002	1811.56	1427.99	2718.36	1307.41	3133.68	2549.18	2813.67	2357.27	1380.99	1244.01	2106.04
ENSG00000053372.4	MRTO4	chr1	19578033	19586622	+	protein_coding	KNOWN	mRNA turnover 4 homolog (S. cerevisiae)	FALSE	616.28	3085.53	1750.27	586.07	0.45	2821.2	1314.76	1210.13	2083.73	1622.88	1999.06	1273.86	1593.39	3085.53	1880.63	1558.62	1439.88	1443.34	1310.05	2230.53	1378	616.28	1585.14	1257.11	2177.63	1705.42	2711.47	2197.7	2391.33	1592.08	1609.83	909.709	2347.73
ENSG00000053438.7	NNAT	chr20	36149617	36152092	+	protein_coding	KNOWN	neuronatin	FALSE	45	156865	15633.8	35325.68	0.93	156865	129897	10359.5	6548.57	15218	13793.7	2667.65	1402	7172.18	4952.93	6259.42	8245.81	3418.84	221	45.0044	17875.4	306.017	1758.73	383.113	1009.37	293.995	1333.1	7758.27	10279.9	12992.6	10167.8	7479.14	12149.4
ENSG00000053501.8	USE1	chr19	17326155	17330638	+	protein_coding	KNOWN	unconventional SNARE in the ER 1 homolog (S. cerevisiae)	FALSE	252	1651	600.42	285.57	0.66	1651	781.492	536.166	1104.36	512.002	956.65	555	677	855.615	547	523	380	582.001	340	566.042	457	252	670.873	311	604.957	442.001	850.487	580.88	498.52	484	336	289	420
ENSG00000053524.7	MCF2L2	chr3	182895831	183146566	-	protein_coding	KNOWN	MCF.2 cell line derived transforming sequence-like 2	FALSE	4	714.84	101.43	161.42	0.89	68.2697	280.561	63.4887	125.003	64.0013	21.0028	18.6814	16.1028	9.69512	52.2147	24.0029	31.2721	325.97	21	16.3945	20.2988	20	82.6081	321.531	714.836	232.087	408.335	31.0016	19.3995	5	7.82881	4	11
ENSG00000053702.10	NRIP2	chr12	2934514	2944710	-	protein_coding	KNOWN	nuclear receptor interacting protein 2	FALSE	1	689.08	114.96	171.33	0.86	55	22	11	115.022	28	64	133	128	50	24	15	29	198	7	6	34	59	124.148	291	279.043	122	251.456	689.075	640	5	7	1	1
ENSG00000053747.11	LAMA3	chr18	21269407	21535030	+	protein_coding	KNOWN	laminin, alpha 3	FALSE	5	1041.32	326.87	296.1	0.71	13	110	167	690.292	98	1041.32	42	95	635	799.481	377	146	321	24	5	363.999	154	234	447.001	847.399	566.256	805.118	173	124.001	608.365	179	100	133
ENSG00000053770.7	AP5M1	chr14	57735627	57756797	+	protein_coding	KNOWN	adaptor-related protein complex 5, mu 1 subunit	FALSE	360	1781.27	1000.24	370.97	0.45	488	1049	1302.09	809.313	1417.02	1382.77	842	1171.99	725	642	487	635.128	774.951	722.068	870.988	490	1026.01	1781.27	985.105	1310.25	1103.29	1451.58	1604.9	1116.29	967.027	1030.99	621.001	1488.03
ENSG00000053900.6	ANAPC4	chr4	25378835	25420120	+	protein_coding	KNOWN	anaphase promoting complex subunit 4	FALSE	481	2018.24	1148.35	350.71	0.45	1112	978.999	1508.11	1469.19	1125	1824.22	1342.97	1416	1012	1319	855.998	1198	1154.96	557	786.003	964.039	481	1203.13	1090.09	2018.24	732	899.744	1215.67	1040.61	1615	1031	1120	1260.01
ENSG00000053918.11	KCNQ1	chr11	2465914	2870339	+	protein_coding	KNOWN	potassium voltage-gated channel, KQT-like subfamily, member 1	FALSE	23	1824.4	282.06	375.52	0.87	30	23	34.9929	222.987	138.999	209.173	546.99	965.979	155	100.996	115	81	287.999	86.0105	91	109	816.775	1824.4	219	261.034	283	555.066	497.277	433.148	41.9916	44.9882	29.9908	79
ENSG00000054116.7	TRAPPC3	chr1	36602173	36615098	-	protein_coding	KNOWN	trafficking protein particle complex 3	FALSE	704	3178.5	1821.51	588.38	0.44	2656.04	2427.12	1632.62	2786.46	1803.14	2811.52	2003	2088.98	1859.02	1339.47	1557.01	1440.01	1367	1101	1753.26	1474	704	1741.22	1706.6	2574.95	1408	2394.1	2056.83	1612.9	1797	1360	1115	1870.89
ENSG00000054118.9	THRAP3	chr1	36690017	36770958	+	protein_coding	KNOWN	thyroid hormone receptor associated protein 3	FALSE	3031.33	12495.1	7693.83	2335.05	0.4	5711.05	6660.88	8011.12	8325.14	11389.9	9845.39	7817.75	8487.98	7175.32	8067.74	5511.85	7886.55	8617.58	4716.91	4871.13	6279.17	3217.81	6661.37	6530.89	9806.5	6901.91	6709.44	11318.6	6945.51	11822.6	9130.33	7543.02	12495.1
ENSG00000054148.13	PHPT1	chr9	139743176	139745488	+	protein_coding	KNOWN	phosphohistidine phosphatase 1	FALSE	1058.66	5428.85	2571.4	1187.69	0.54	5428.85	1999.88	1710.96	1883.24	1750.19	3192.15	2729.39	3446.96	4684.08	2356.01	2628.66	2341.97	3218.98	1069	2084.85	1670.81	2170.66	5345.4	1663.45	2931.82	2337.5	4950.65	2206.79	2529.01	1878.87	1215.96	1058.66	1973.01
ENSG00000054179.7	ENTPD2	chr9	139942550	139948497	-	protein_coding	KNOWN	ectonucleoside triphosphate diphosphohydrolase 2	FALSE	0	778	69.17	148	0.94	38	16	0	8	3	46	116	211	53	19	14	0	778.001	7	23	46	35.027	282.093	42.0015	105.003	11	68.0767	59	46	2	3	2	0
ENSG00000054219.9	LY75	chr2	160628362	160761260	-	protein_coding	KNOWN	lymphocyte antigen 75	FALSE	3.88	1024	109.09	200.66	0.92	7	6	13.9831	19.2666	35.4942	45	472	1024	48	25	63	49	83.8747	342.451	91.0633	32	16.4044	31.4557	155.505	156.058	43.6468	57.3681	172.362	125.928	11	23.4634	3.87713	26.6771
ENSG00000054267.16	ARID4B	chr1	235294949	235491534	-	protein_coding	KNOWN	AT rich interactive domain 4B (RBP1-like)	TRUE	638	4942.63	2233.24	970.96	0.57	1499.99	2031.58	3063.45	2626.96	3803.46	3407.37	1966.78	2141.21	1014.01	1600.01	1293.03	1679.13	3200.38	1199.41	955.707	1556.07	1385.22	1811.53	2931.45	3165.69	2126.12	1701.94	4942.63	2207.1	2720.55	2651.54	1709.39	3518.97
ENSG00000054277.8	OPN3	chr1	241753404	241840678	-	protein_coding	KNOWN	opsin 3	FALSE	194.18	3838.31	1308.89	806.33	0.68	369.124	194.182	1825.98	1509.76	1790.44	1288.56	1044.53	1391.83	1154	1088.69	1018	1027.63	673.444	703.543	618.496	600.048	289.724	702.03	3259.29	3838.31	1356.53	1943.59	1766.62	1322.57	1427.82	1595.73	909.789	2270.78
ENSG00000054282.11	SDCCAG8	chr1	243419320	243663394	+	protein_coding	KNOWN	serologically defined colon cancer antigen 8	FALSE	453.01	1326	897.31	242.31	0.33	929.002	838.999	984.437	963.642	1073	1041.67	1081	1326	1008	922.003	921.001	1183	1320.23	495	453.01	803.141	515	931.515	915.031	1054.21	762.002	919.314	1269.01	726.815	1027	643.999	532	786.011
ENSG00000054356.9	PTPRN	chr2	220154345	220174370	-	protein_coding	KNOWN	protein tyrosine phosphatase, receptor type, N	FALSE	0	1793	165.55	428.55	0.94	1793	1582	370.002	14	146	3	46	30	44	21	33	28	130	13	60	10	3	44	15	10	55	488.569	4	4	1	1	0	4
ENSG00000054392.8	HHAT	chr1	210501596	210849638	+	protein_coding	KNOWN	hedgehog acyltransferase	FALSE	131	1041.04	531.36	277.51	0.51	171	131	426	767.728	791.003	997.533	692.003	653.999	320	399	390	642.001	675.001	200	137	431	235	513.001	462	696.999	207	264.292	805.008	635.001	915.996	726.069	519	955.019
ENSG00000054523.12	KIF1B	chr1	10270863	10441661	+	protein_coding	KNOWN	kinesin family member 1B	FALSE	608.55	17092.8	5125.12	3797.73	0.72	9853	13392.5	10366.7	5284.86	17092.8	4939.01	2855.45	2662.77	1266.74	2259.25	1552.34	2284.35	6430.72	1894.33	608.552	2368.03	6093.99	5652.8	5926	4882.33	8192.35	6141.16	8007.95	2621.96	3444.53	4646.49	2101.66	6325.31
ENSG00000054598.5	FOXC1	chr6	1610681	1614127	+	protein_coding	KNOWN	forkhead box C1	TRUE	24	10854.4	2055.73	2430.71	0.84	541	134	104	10854.4	4867.77	3049.95	1892.26	1264	161	1277	31	37	109	26	24	191	778	2529.17	1729.49	2038.35	2418.03	2167.26	6563.22	4073.43	4207.82	2149.44	1098	1956.52
ENSG00000054611.9	TBC1D22A	chr22	47158518	47571336	+	protein_coding	KNOWN	TBC1 domain family, member 22A	FALSE	517.07	1901.1	984.76	281.23	0.5	882.008	626	990.278	1457.99	1090.11	1339.44	1108.01	1066	1055	835.999	739.002	908	983.867	752	895	916.143	517.068	1128.06	829.073	1228.27	1041.59	1901.1	1217.22	1070.5	919.001	658	611.001	957.011
ENSG00000054654.11	SYNE2	chr14	64319683	64693165	+	protein_coding	KNOWN	spectrin repeat containing, nuclear envelope 2	FALSE	233.04	9879.9	4447.02	2771.09	0.57	1920.25	4403.83	8067.21	5717.97	8987.64	4814.31	4541.1	6671.01	2537.99	2852.38	2620.99	2668.99	9879.9	740	233.043	2566.06	4626.39	2608.23	7272.59	7108.25	1613.05	1260.56	7185.17	1859.95	7592.06	5909	4577.98	8811.59
ENSG00000054690.9	PLEKHH1	chr14	68000018	68056329	+	protein_coding	KNOWN	pleckstrin homology domain containing, family H (with MyTH4 domain) member 1	FALSE	118	4880.74	1002.41	1111.8	0.82	335.724	763.001	2619.25	2589.11	1212.29	310.858	3426.44	4880.74	118	396.79	829.998	561.794	1876.87	400.087	245.773	166	323	710.968	549.044	1048.35	479.982	762.207	1865.43	1615.63	312	321	333.991	581.999
ENSG00000054793.9	ATP9A	chr20	50213053	50385173	-	protein_coding	KNOWN	ATPase, class II, type 9A	FALSE	303.04	19018.7	3931.1	4227.04	0.82	17001.4	19018.7	5176.86	4443.06	5772.58	6498.97	3449.72	4437.32	1353.99	1467.99	2999.07	3345.99	5881.09	824.094	432	2052.44	992.014	1814.43	2517.02	2578.71	303.044	511.203	6314.74	3301.56	3042.06	3000.02	1763.17	3500.05
ENSG00000054796.8	SPO11	chr20	55904815	55919050	+	protein_coding	KNOWN	SPO11 meiotic protein covalently bound to DSB	FALSE	0	0	0	0	0	0	0	0	0	0	0	0	0	0	0	0	0	0	0	0	0	0	0	0	0	0	0	0	0	0	0	0	0
ENSG00000054803.3	CBLN4	chr20	54572496	54580528	-	protein_coding	KNOWN	cerebellin 4 precursor	FALSE	1	993	196.01	222.24	0.83	306	993	1	33	22	312.067	136	58	72	73	36	216	619	20	10	15	2	71.9485	351.022	475.12	213	474.116	242	129.019	282	127	170	334
ENSG00000054938.11	CHRDL2	chr11	74407474	74442430	-	protein_coding	KNOWN	chordin-like 2	FALSE	2	242	42.83	58.96	0.85	19	19	5	8	14	78	65	25	232	78	28	28	23	28	16	128	2	9	27	17	31	29	6	15	28	26	13	29
ENSG00000054965.6	FAM168A	chr11	73111532	73309234	-	protein_coding	KNOWN	family with sequence similarity 168, member A	FALSE	635	9312.74	3549.47	1967.68	0.64	4873.68	9312.74	4485.14	4911.8	6032.66	6754.36	2697.37	3095.04	1378	1902.02	1369	2031	4607.99	1545.05	779	1949.26	2069.99	3324.63	3606.46	4413.45	2526.21	3058.52	6019.58	3255.61	3417.01	4348.06	1894	5419.58
ENSG00000054967.8	RELT	chr11	73087309	73108519	+	protein_coding	KNOWN	RELT tumor necrosis factor receptor	FALSE	78	1073.97	387.21	223.03	0.66	300.006	304	344	824.132	493.325	1073.97	379	368	280.031	291	78	198	383	204	716.213	157	108	414.21	210	569.077	137	239.003	498.999	528.276	469	371	411.999	557
ENSG00000054983.12	GALC	chr14	88304164	88460009	-	protein_coding	KNOWN	galactosylceramidase	FALSE	719	10291.2	2326.82	1908.82	0.8	1272	1648	2770.88	2368.6	2842	3542.38	1883.01	1511	1171	1073	977	1048	2690.03	988.006	1184.98	1251.57	1081	1789.58	4604.51	4828.27	4779.97	10291.2	3297.22	1366.77	1652	1573	887.999	1997.17
ENSG00000055044.6	NOP58	chr2	203130439	203168389	+	protein_coding	KNOWN	NOP58 ribonucleoprotein	FALSE	973	5436.42	3097.23	956.54	0.45	4323.68	2616.72	2058.64	2390.12	2976.01	3619.73	2812.34	3576	5436.42	4046	3277.01	3736.98	2384.5	1976.64	3349.32	3678	973.002	2690.42	2046.14	3924.47	2266.03	2970.36	3200.31	2983.29	4807.07	2833	2997.99	3897.69
ENSG00000055070.12	SZRD1	chr1	16679070	16724640	+	protein_coding	KNOWN	SUZ RNA binding domain containing 1	FALSE	1924.01	11673.8	5579.32	2476.54	0.54	3435.38	2472.01	4058.12	5977.94	6573.56	9578.79	4839.17	5739.91	5602.91	4227.98	3742.85	3766.01	4692.24	3325.2	3465.65	3530.93	3274.2	7839.58	5700.02	8892.81	7065.76	11673.8	9574.87	8662.7	4377.09	5083.27	2647.53	7246.02
ENSG00000055118.10	KCNH2	chr7	150642049	150675403	-	protein_coding	KNOWN	potassium voltage-gated channel, subfamily H (eag-related), member 2	FALSE	211	9235.21	1718.31	2070.1	0.84	2783.7	2261	1590.57	585.091	845.019	238	725.002	612.999	780	833.001	672	1170	1578	2445.91	9235.21	593	3132	7855.22	1612.74	3641.56	1675.99	2138.69	1136.01	1077.61	211	292	327	519.001
ENSG00000055130.11	CUL1	chr7	148395006	148498128	+	protein_coding	KNOWN	cullin 1	FALSE	1751.05	7059.32	3560.12	1043.35	0.51	4110.99	3888.98	4139.79	3665.32	4864.56	3742.3	3000.92	3359.99	2858.08	2773.96	2390.94	3024.9	2900.03	2815.58	2642.95	2579.43	2399.34	4569.08	4075.89	7059.32	3328.36	4302.11	4717.78	3152.15	3959	3398.99	2621.99	4892.19
ENSG00000055147.13	FAM114A2	chr5	153369688	153418496	-	protein_coding	KNOWN	family with sequence similarity 114, member A2	FALSE	494	1490.91	999.29	289.67	0.34	587.998	721.796	1398.65	1059.32	1324.55	1490.91	810.997	895.998	976.999	950.999	560.148	899.998	878.999	802.663	1043.21	603	641	1207.85	903.028	1369.15	1030.79	1241.58	1469.48	1016.82	1198.41	1047.85	691	1360.05
ENSG00000055163.14	CYFIP2	chr5	156693089	156822606	+	protein_coding	KNOWN	cytoplasmic FMR1 interacting protein 2	FALSE	229	9215.41	2773.66	2436.06	0.72	5753.68	9207.99	4769.72	3246.66	3855.87	1506.52	1513.99	1748.01	620	735.998	660.999	1046	2830.47	366	398.113	691.999	3520.56	5531.08	2170.5	3924.21	6330.82	9215.41	3474.01	2282.95	1157	1515.03	913.999	2230.72
ENSG00000055208.13	TAB2	chr6	149539777	149732749	+	protein_coding	KNOWN	TGF-beta activated kinase 1/MAP3K7 binding protein 2	FALSE	1003.01	7994.28	3979.96	1800.9	0.52	1374.98	1980.98	5334.57	3381.64	6464.26	7994.28	3300.73	3596.57	3500.15	3924.86	2045.97	3387.04	4424.11	1947.55	1867.03	2460.82	3474.37	6605.36	4758.09	5676.93	2685.31	3067.57	7153.5	3685.76	5061.52	4542.09	2869.02	6354.56
ENSG00000055211.8	GINM1	chr6	149887430	149912884	+	protein_coding	KNOWN	glycoprotein integral membrane 1	FALSE	405	2702.51	1402.58	668.16	0.5	839	787	1365.16	1852.99	1100.16	2345.57	2120.1	2365	1259	945	954	896	1314.99	831	958.007	1150	1416.63	2696	1882.53	2317.19	1097.49	2010.59	2702.51	1787.34	737	637	405	786.006
ENSG00000055332.11	EIF2AK2	chr2	37326353	37384208	-	protein_coding	KNOWN	eukaryotic translation initiation factor 2-alpha kinase 2	FALSE	735	3767.72	1799.36	684.58	0.54	821.157	1401	1440.96	1162.17	2753.07	2658.62	1906.23	2632.64	1264.41	1510	1171	1485	2700.24	1615.12	1011.05	1703	1432	1730.88	2422.68	1962.81	2333.66	1996.33	3767.72	1327.47	1936.99	1873.5	1235	2594.87
ENSG00000055483.14	USP36	chr17	76783463	76837523	-	protein_coding	KNOWN	ubiquitin specific peptidase 36	FALSE	495.01	2509.67	1362.38	492.67	0.47	844.999	900.998	1373.02	2261.44	1607.02	2013.52	1501.44	1688	878	1015	819	981.999	2054	1153.52	959.003	1154	768.002	1483.02	1500	2509.67	1102.01	1845.07	2038.63	1527.15	1218	1203.51	860.066	1589
ENSG00000055609.13	KMT2C	chr7	151832010	152133090	-	protein_coding	KNOWN	lysine (K)-specific methyltransferase 2C	TRUE	694	5817.09	2243.11	1258.35	0.64	1761.98	3244.12	3735.55	1906.51	3311.3	1637.08	3006.01	3685.99	902	1410	1536.01	1376	5817.09	1964.04	1203.61	1396	2686.06	1461.31	3560.05	2047.57	2656.18	1235.61	5458.78	1203.26	1765.01	1678.15	1266	2275.06
ENSG00000055732.8	MCOLN3	chr1	85483765	85514182	-	protein_coding	KNOWN	mucolipin 3	FALSE	0	310	63.77	77.85	0.82	0	2	29.0009	88	24	21	78	257	20	62	8	5	310	3	0	28	12	26	57	164.179	38	35.0032	198.028	152.003	77	17	51	43
ENSG00000055813.5	CCDC85A	chr2	56411258	56613308	+	protein_coding	KNOWN	coiled-coil domain containing 85A	FALSE	2.35	1507.07	231.34	328.04	0.88	72.9134	797.397	160.034	1507.07	303.023	791.242	32.3106	66.0061	21.1684	61.3201	21.1684	79.8093	342.993	9.40815	2.35204	72.9133	344.054	488.384	181.229	190.554	106.582	107.094	113.61	75.6737	70.5611	85.7776	14.1122	140.336
ENSG00000055917.11	PUM2	chr2	20448452	20551995	-	protein_coding	KNOWN	pumilio RNA-binding family member 2	FALSE	1889	8535.45	5010.36	1686.52	0.43	4101.87	5788.35	8196.16	3618.3	8047.44	7333.88	4820.72	5550.13	3438.97	4586.29	3480.98	4477.13	4892.65	3631.18	3011.88	3756.98	3424.68	5368.82	5043.84	6256.42	3867.08	4144.43	8535.45	4353.24	5991.59	6090.45	3851.93	7990.59
ENSG00000055950.12	MRPL43	chr10	102729215	102747272	-	protein_coding	KNOWN	mitochondrial ribosomal protein L43	FALSE	690.76	3562.96	1955.71	635.15	0.47	3533.95	1554.95	1858.94	1986.19	1587.69	2404.4	2457.49	2129.31	2554.87	2165.99	1702.69	2189.9	1954.3	1369.29	1743.47	2333.73	690.764	1901.92	1329.14	2320.9	1688.77	3562.96	1935.73	1939.34	1827.72	1071.17	1075.83	1697.44
ENSG00000055955.11	ITIH4	chr3	52846991	52865495	-	protein_coding	KNOWN	inter-alpha-trypsin inhibitor heavy chain family, member 4	FALSE	14.33	1640.87	227.31	397.33	0.89	43.9685	21.7824	128.389	432.874	86.3964	494.436	59.1158	133.813	28.8269	38.6976	38.6768	53.7221	166.402	1432.1	1640.87	80.5085	14.3337	64.1506	45.7032	170.609	108.657	233.25	79.1023	73.0784	104.432	34.9443	47.1699	39.2329
ENSG00000055957.6	ITIH1	chr3	52811603	52826078	+	protein_coding	KNOWN	inter-alpha-trypsin inhibitor heavy chain 1	FALSE	0	42232.8	3083.16	9765.86	0.96	1	1	7	7	3	2	2	0	7	1	30	26	39	28110.1	42232.8	1	0	0	0	3	23	141.005	2	2	3	3	1	0
ENSG00000056050.6	C4orf27	chr4	170650616	170679104	-	protein_coding	KNOWN	chromosome 4 open reading frame 27	FALSE	599.57	3064.97	1529.92	584.06	0.52	3064.97	1743	1448.18	1692.02	1732.55	1951.65	1329.63	1507	2818	2028.99	1262	1809	867.001	599.573	1101.42	1481	678	1495.78	1118.6	1691.09	709.032	1092.75	1542.87	1188.48	2202.01	1432.26	1321	2038.46
ENSG00000056097.11	ZFR	chr5	32354456	32444867	-	protein_coding	KNOWN	zinc finger RNA binding protein	FALSE	1721	10292.1	5139.27	2333.59	0.52	2392.03	4676.45	7847.78	4114.17	10292.1	7206.71	3591.12	3723.98	1981	3494	2033.01	3328.01	6253.9	4205.02	2853.5	3279.96	3243.02	5685.51	6412.6	7621.42	5602.88	6347.47	9784.9	5105.75	5541.42	6937.67	3382.99	9046.18
ENSG00000056277.11	ZNF280C	chrX	129336685	129402873	-	protein_coding	KNOWN	zinc finger protein 280C	TRUE	89	1199.32	472.11	305.86	0.63	147	297	759	196.048	1199.32	606.693	400.03	394	274	601	227	419	438.001	153	89	459	144	222.14	475.232	509.014	274	237.155	869.003	320.092	884	881.113	667.002	1161.31
ENSG00000056291.13	NPFFR2	chr4	72897521	73013784	+	protein_coding	KNOWN	neuropeptide FF receptor 2	FALSE	0	167.63	23.92	38.31	0.89	3	18	80	16	25	75	115	167.628	0	2	2	0	6	6	4	13	1	8	29	31.001	2	1	24	33	1	1	1	6
ENSG00000056487.11	PHF21B	chr22	45277042	45405880	-	protein_coding	KNOWN	PHD finger protein 21B	FALSE	0	4686.1	725.51	1075.16	0.87	4686.1	3237.14	1809.21	984.534	2897.38	618.102	337	267	131	502.998	243	644.003	339	14	0	148	10	92	127	292.004	54	110	523.998	332.534	850.998	476.098	758.995	656.998
ENSG00000056558.6	TRAF1	chr9	123664671	123691451	-	protein_coding	KNOWN	TNF receptor-associated factor 1	FALSE	59	1695.23	433.42	385.27	0.77	134	239	513	1695.23	242	995.194	385	383.001	158	296.001	205	286.033	756.041	59	131	250	116	710.339	242	1072.33	908.047	1142.37	303	396.054	233	137	274	177
ENSG00000056586.11	RC3H2	chr9	125606835	125667620	-	protein_coding	KNOWN	ring finger and CCCH-type domains 2	TRUE	813	4930.39	2483.64	963.18	0.51	3690.99	3191.17	3395.32	1934.09	4550.22	3053.93	1982.55	2173.04	1504	1732	1615.26	2171	3137	1584	1042	1714	2086.14	2867.58	2693.8	2782.73	2337.02	2054.12	4930.39	1976.68	2840	3009.05	1689	3810.02
ENSG00000056661.9	PCGF2	chr17	36890150	36906070	-	protein_coding	KNOWN	polycomb group ring finger 2	FALSE	980.6	6507.37	3623.93	1518.48	0.46	6507.37	4443.84	3588.25	5353.41	4953.99	6396.01	4443.18	4578.34	3913.91	4747.11	3549.04	4456.87	3071.01	1200	1158.17	3665.74	1353.29	3008.79	1821.42	3240.45	980.6	1974.06	4730.03	3814.35	4374.46	2958.91	3278.41	4178.17
ENSG00000056736.5	IL17RB	chr3	53880607	53899827	+	protein_coding	KNOWN	interleukin 17 receptor B	FALSE	9	1281.97	250.23	258.17	0.83	45	104	231.047	323.996	165	385.039	261	375.987	143	92	77	92	588.81	674.998	1281.97	142	30	170	81	141.009	9	13	223	200.077	226	187	196	208
ENSG00000056972.14	TRAF3IP2	chr6	111877657	111927481	-	protein_coding	KNOWN	TRAF3 interacting protein 2	FALSE	134	1156.01	571.77	297.21	0.52	225	134	420	1136.04	511	782.056	737.362	1002	656	493.001	800	735.001	864.356	256	190	864.114	308	474.272	675.016	921.836	357	631.237	1156.01	871.423	386	254	198	378
ENSG00000056998.14	GYG2	chrX	2746829	2800859	+	protein_coding	KNOWN	glycogenin 2	FALSE	526	2606.76	1487.6	542.99	0.44	2095.02	1199.7	1878.48	2362.61	2410.29	1851.22	942.004	1233	1054.99	1462	1184	1973.03	1769.31	1431.06	921.389	678	526.001	1367.35	859.034	825.868	1699.1	2056.54	1510.36	1034.01	1872.99	1508.16	1576.01	2606.76
ENSG00000057019.11	DCBLD2	chr3	98514785	98620533	-	protein_coding	KNOWN	discoidin, CUB and LCCL domain containing 2	FALSE	669.39	12094.2	3502.59	2482.99	0.73	2028.1	2473	12094.2	4156.86	5546.12	2972.11	3726.41	4257.9	1580.89	2476.01	1503	2186.99	3918.02	1449.05	669.389	1299.68	5962.07	8133.95	6099.7	6949.83	1225.01	1836.33	4941.86	2557.2	2606.09	2795.52	2152.69	4144.01
ENSG00000057149.10	SERPINB3	chr18	61322431	61329197	-	protein_coding	KNOWN	serpin peptidase inhibitor, clade B (ovalbumin), member 3	FALSE	0	49	1.77	8.93	1	0	0	0	0	0	49	0	0	0	0	0	0	0	5.14104e-05	1	0	0	0	0	2	0	0	0	2.57052e-05	0	0	0	0
ENSG00000057252.8	SOAT1	chr1	179262925	179327815	+	protein_coding	KNOWN	sterol O-acyltransferase 1	FALSE	295	28198.3	2454.53	5968.75	0.94	313.215	295	1284.03	984.229	1218	1047.02	1006	1185	656	803.001	626	780.998	1343	850.998	610.151	388	472	976.606	1182.01	1591.06	19782.9	28198.3	1878.6	1134.07	884.001	927	518.999	1218.01
ENSG00000057294.9	PKP2	chr12	32943679	33049774	-	protein_coding	KNOWN	plakophilin 2	FALSE	51	13337.9	1308.36	2723.1	0.93	58	143	650.068	825.055	882.009	691.128	235	206	51	206	670.003	1390.99	2208.23	768.001	371.999	662.998	8330.13	13337.9	850	1230.08	91	166.15	1945.48	1124.66	449	288	221	511.998
ENSG00000057468.6	MSH4	chr1	76262567	76378923	+	protein_coding	KNOWN	mutS homolog 4	FALSE	2	137	16.9	25.77	0.91	2	3	137	5	29	22	9	14	4	10	13	2	9	3	3	7	27.0096	5	30	45	2	2	44.0105	6	22	5	25	4
ENSG00000057593.9	F7	chr13	113760105	113774995	+	protein_coding	KNOWN	coagulation factor VII (serum prothrombin conversion accelerator)	FALSE	5	2807.63	243.17	627.77	0.94	35	52	116	173.857	19	405.098	28	49	33	22	29	29	82	2066.51	2807.63	51.0002	9	69	31	66	16	31	16	59	10	20	5	15
ENSG00000057608.11	GDI2	chr10	5807186	5884095	-	protein_coding	KNOWN	GDP dissociation inhibitor 2	FALSE	5536.54	18409.4	12740.39	2919.55	0.32	13483.9	11137	14170.4	10314	18409.4	15632.9	13070	11873.2	14272.6	12421.4	10063.1	12403.5	12414.7	10412.5	10276.4	11766.1	5536.54	12179.5	11100.7	13446.1	12859.4	16807.2	17075.2	12451.6	14996.1	12119.1	9241.82	16706.2
ENSG00000057657.10	PRDM1	chr6	106534195	106557814	+	protein_coding	KNOWN	PR domain containing 1, with ZNF domain	TRUE	14	898	223.03	223.59	0.78	14	25	603.001	235.004	261	235.079	232	898	77	38	39	83	96.0001	71	38.0001	99	67	127	373	651.335	60	85	151	60	293	362.001	287.999	596.003
ENSG00000057663.8	ATG5	chr6	106632351	106773666	-	protein_coding	KNOWN	autophagy related 5	FALSE	547	2130.93	1178.27	385.85	0.46	1018.15	852.996	982.005	1014.91	1360.96	1675.01	1403.02	1576.97	1008	852.002	921.002	1096	821	819.057	928.091	849.873	665.481	1387.83	1459.99	2130.93	1008	1694.16	1696.86	1366.97	1229.99	1097	655.78	1471.36
ENSG00000057704.6	TMCC3	chr12	94960900	95044338	-	protein_coding	KNOWN	transmembrane and coiled-coil domain family 3	FALSE	110	4523.01	661.55	875.52	0.88	255	357	933.547	1068.6	577.999	467.796	706.03	671.001	280	306	120	145	863.995	179	111	602.005	238	433.055	615.007	373	942.001	1104.44	4523.01	2558.59	169	217	129	371.999
ENSG00000057757.5	PITHD1	chr1	24104895	24114722	+	protein_coding	KNOWN	PITH (C-terminal proteasome-interacting domain of thioredoxin-like) domain containing 1	FALSE	629	4977.41	1869.35	894.68	0.65	4977.41	3928.55	1694.32	1565.8	1511.01	2284.72	1876.99	1613.99	1706.99	1811	1461.04	1925.03	1163.46	997.002	3338.3	1519.03	629	1760.7	1681.86	2552.27	1431.24	2483.41	2073.81	1791.85	1650.02	1147.32	1132.55	1622.62
ENSG00000057935.9	MTA3	chr2	42721709	42984087	+	protein_coding	KNOWN	metastasis associated 1 family, member 3	TRUE	705.02	4695.42	2581.17	1098.36	0.47	1442.62	1715.4	3560.82	2832.52	3771.37	3603.48	2481.4	2081.93	2255	3370.01	1558	2780.01	2696.75	1078.23	705.025	1805.07	959.001	1828.11	3423.94	4257.79	4546.77	4695.42	4219.32	2449.77	2612.99	1944.04	2057.7	2883.36
ENSG00000058056.4	USP13	chr3	179370543	179507189	+	protein_coding	KNOWN	ubiquitin specific peptidase 13 (isopeptidase T-3)	FALSE	372	4681.89	1628.92	1087.09	0.67	516.36	634.089	1741.55	1667.89	2139.75	1810.55	1387.13	1698	836	1151	429	795	1183	881.001	372	697	3864.88	4681.89	2902.2	3701.78	2847.62	2551.62	1991	1093.75	1196	1367.83	833.003	1817.01
ENSG00000058063.11	ATP11B	chr3	182511288	182639423	+	protein_coding	KNOWN	ATPase, class VI, type 11B	FALSE	413	4958.16	1758.3	864.56	0.67	413	774.001	1987.99	1590.81	3201.46	2503.82	1472	1535	1020	1343	1890	1769	2220.6	1968.01	1934	1213	1566.35	1871.78	2362.16	2263.87	956	954.311	4958.16	1655.12	1524	1675.01	1014	2539.27
ENSG00000058085.10	LAMC2	chr1	183155373	183214035	+	protein_coding	KNOWN	laminin, gamma 2	FALSE	5	1528.22	417.8	407.08	0.75	5	11	99	133	636.998	1211.58	1528.22	1219	363	278	897.999	623.998	478.277	11	10	889.998	95	325	116	178	19	13	402	413.999	575.001	495.999	296	715.01
ENSG00000058091.12	CDK14	chr7	90095738	90839905	+	protein_coding	KNOWN	cyclin-dependent kinase 14	FALSE	657.03	6356.73	2213.48	1445.01	0.67	1825.99	3542.99	2613.89	2165.8	6294.24	6356.73	1620.77	1552	874.997	1384.98	1113	1363.99	2700.38	1600.17	949.052	1170.31	2301.21	4003.82	1547.13	1689.69	681.996	657.033	3151.65	1602.99	1924.05	2855.93	1430.15	3805.81
ENSG00000058262.5	SEC61A1	chr3	127770484	127790526	+	protein_coding	KNOWN	Sec61 alpha 1 subunit (S. cerevisiae)	FALSE	3219.8	16989.7	8130.21	3410.84	0.54	7711.11	5818.03	6139.53	9909.27	7449.76	15598.5	7548.85	8863.33	6873.02	4662.99	4369.79	4503.88	10536.5	9718.75	8582.12	5432.15	3309.56	8995.09	8318.55	13220.6	10484.7	16989.7	10455.3	9196.63	5175.71	5124.76	3219.8	6973.01
ENSG00000058272.11	PPP1R12A	chr12	80167343	80329240	-	protein_coding	KNOWN	protein phosphatase 1, regulatory subunit 12A	FALSE	1184.99	6156.49	3431.74	1207.52	0.46	2607.95	1923.45	4379.38	2540.84	5686.72	4586.13	3621.91	3285.96	2336.01	3789.02	2681.03	4758.08	3729.31	1999.31	1913.06	2873	3437.84	4932.5	3935.05	4095.9	2264.02	2230.55	6156.49	2849.77	4058.88	3714.39	2418.48	4975.38
ENSG00000058335.11	RASGRF1	chr15	79252289	79383115	-	protein_coding	KNOWN	Ras protein-specific guanine nucleotide-releasing factor 1	FALSE	0	396	41.53	80.93	0.93	160	396	66	29	13.8148	9	28	31	8	4	0	2	6	22	30.6138	0	1	3	5	15.7301	12	204.044	34	12.7643	36	28	2	7
ENSG00000058404.15	CAMK2B	chr7	44256749	44374176	-	protein_coding	KNOWN	calcium/calmodulin-dependent protein kinase II beta	FALSE	4	4115.38	384.45	915.89	0.94	4115.38	3104.97	209	175.279	64	117.006	200.103	381.001	62	62	49	72	199	4	15	64	379	1204.76	163	436	36	121	87.0013	91.0192	20	9	16	18
ENSG00000058453.12	CROCC	chr1	17066768	17299474	+	protein_coding	KNOWN	ciliary rootlet coiled-coil, rootletin	FALSE	205	15636.3	2384.04	2669.41	0.88	3114.94	1972	3071.34	15636.3	2370.62	3274.51	2124.69	2687.35	2363	2306	2056.99	2482.29	3577.7	316.005	709.571	2247.01	205	1073.25	1113.15	2594.52	354	581.366	1883.28	1960.4	2652.61	1424.27	2177.99	1955.04
ENSG00000058600.11	POLR3E	chr16	22308730	22346424	+	protein_coding	KNOWN	polymerase (RNA) III (DNA directed) polypeptide E (80kD)	FALSE	581	3023.81	1632.98	610.12	0.48	644	1133	1850.15	3023.81	1714.47	2527.86	1492.11	1606.31	1220	1427	1127	1303	1917.72	1394	1451.94	1319.04	694	1662.27	1548.59	2674.23	1962.41	2992.44	2133.25	1833.43	1516.99	1344	1063	1909.03
ENSG00000058668.10	ATP2B4	chr1	203595689	203713209	+	protein_coding	KNOWN	ATPase, Ca++ transporting, plasma membrane 4	FALSE	1075.99	12855.8	5648.51	3260.53	0.58	4073.44	4890.09	6620.56	5062.86	8482.7	8081.09	4957.61	4883.72	2143.96	2922.96	3207.39	3343.04	12855.8	2442.43	1647.55	2799.62	9963.46	11595	10273.2	12105.7	6090.85	5586.31	7127.55	2454.11	3473.03	4731.88	2445.99	6270.11
ENSG00000058673.11	ZC3H11A	chr1	203764782	203823252	+	protein_coding	KNOWN	zinc finger CCCH-type containing 11A	TRUE	2464.94	10721.5	6532.64	2388.39	0.4	3364.92	5367.44	9182.63	7679.7	9012.67	10721.5	7300	7886.44	4422.18	5984.19	4308.35	5943.59	9058.24	2836.38	3540.09	5304.74	3126.68	5752.21	5623.75	8324.83	5449.35	5116.77	9880.25	5717.06	10045.6	7695.92	5951.97	9580.32
ENSG00000058729.6	RIOK2	chr5	96496571	96518964	-	protein_coding	KNOWN	RIO kinase 2	FALSE	652.01	1865.07	1251.12	321.69	0.34	993.003	783.236	1411.02	915.062	1525.06	1450.8	1127.33	1252.99	1414.01	1242	984.158	1452.01	1164	897.001	914.624	1340.01	669.999	1206.01	1449.02	1677.03	1167.28	1687.33	1750	1112.01	1621.13	1199.64	1034	1576.66
ENSG00000058799.9	YIPF1	chr1	54317392	54356407	-	protein_coding	KNOWN	Yip1 domain family, member 1	FALSE	224	2254.99	1068.2	429.43	0.54	2254.99	1329	1039.16	1181.87	1129.32	1567.25	1017	1149.38	1029.03	887.999	667	809.001	890.027	550.29	668.499	746	224	760.011	963.942	1408.07	1165.09	2022.8	1172.38	1134.57	1159	921.384	672	1225.2
ENSG00000058804.10	NDC1	chr1	54231133	54304533	-	protein_coding	KNOWN	NDC1 transmembrane nucleoporin	FALSE	689	3984.46	1880.03	864.73	0.55	689	715.997	2916.27	1601.45	3534.21	2478.34	1552.66	1580.02	1386.02	1416.99	1002	1568	1331	1712.68	1534.19	1005	799.999	1869.87	1753.62	2681.39	1806.58	1970.98	3984.46	2553.43	2349.03	2660.02	1424	3588.09
ENSG00000058866.10	DGKG	chr3	185823457	186080026	-	protein_coding	KNOWN	diacylglycerol kinase, gamma 90kDa	FALSE	1	348.02	45.44	68.4	0.9	68	68	15	18	23	7	8	11	26	23	3	8	80	97	103	1	18	71	90	123.07	95	348.021	17	10	5	6	1	8
ENSG00000059122.12	FLYWCH1	chr16	2961938	3001209	+	protein_coding	KNOWN	FLYWCH-type zinc finger 1	FALSE	227	6696.87	1321.7	1173.63	0.83	1608	1673	1892.39	6696.87	1244.7	2713.62	958.407	721.001	939.998	729.001	417.001	634	1565.83	416.304	566.45	832.999	544	1552.12	1097.52	1800.26	703	1275.53	1588.28	1446.48	1042	774	660	977.001
ENSG00000059145.14	UNKL	chr16	1413206	1464752	-	protein_coding	KNOWN	unkempt family zinc finger-like	TRUE	229	2625.85	916.58	513.6	0.67	856.329	809.998	1710.87	2625.85	944.952	1415.9	1049.01	1218	520.001	591.001	553.999	616.001	1273.96	421.98	530.057	810.995	229	660.935	640.985	1019.45	1143	2035.41	1092.97	838.118	713.001	553.981	520.993	715
ENSG00000059377.11	TBXAS1	chr7	139476850	139720125	+	protein_coding	KNOWN	thromboxane A synthase 1 (platelet)	FALSE	37	522.22	183.23	129.68	0.67	73	45	91	132	114	146.096	97	69	300	276	125	134	210	340	325.096	58	37	130	135	204.009	221	424.46	503.99	522.215	103	83	95	170
ENSG00000059378.8	PARP12	chr7	139723544	139763521	-	protein_coding	KNOWN	poly (ADP-ribose) polymerase family, member 12	TRUE	36	1157.83	258.47	266.63	0.8	65	46	40	121	36	168.356	287	469.001	234	123	135	148	257	436.005	960.446	75	411.483	1157.83	311.141	595.189	264	418.515	116	179.003	44	45	58	58
ENSG00000059573.4	ALDH18A1	chr10	97365696	97416463	-	protein_coding	KNOWN	aldehyde dehydrogenase 18 family, member A1	FALSE	1118.71	6506.52	3634.12	1342.25	0.46	2272.01	2161.05	4403.79	5045.04	4937.17	5644.68	3930.9	4123.07	2760.95	2747.07	2502.44	2944.04	5255.17	3859.24	3174.61	3079.03	1118.71	2669.44	3542.16	5158.35	1852.09	2130.38	5537.4	4186.98	4190.37	3516.49	2444.95	5100.46
ENSG00000059588.5	TARBP1	chr1	234527059	234614849	-	protein_coding	KNOWN	TAR (HIV-1) RNA binding protein 1	FALSE	628	4380.38	1468.16	795.1	0.69	650	1749	2039.24	4380.38	1124.19	2683.04	1820.02	2274.01	651.125	1535.01	1195.11	1404	2544.13	1154	1221	821	639	1775.12	779.001	1829.47	656.009	722.523	1547.66	1387.31	1422	992.999	1121.07	1343.12
ENSG00000059691.7	PET112	chr4	152591656	152682175	-	protein_coding	KNOWN	NA	FALSE	545	2223.42	1070.01	366.31	0.54	1078.3	951.862	1056.85	1161.54	1278.32	1008.18	766.765	675.122	914	779.395	657	837.206	908.137	1112.84	1381.58	770.327	864.967	1860.06	886.143	1260.47	1640.52	2223.42	1387.49	1073.86	1044.22	860.771	695.796	1338.03
ENSG00000059728.6	MXD1	chr2	70124820	70170077	+	protein_coding	KNOWN	MAX dimerization protein 1	TRUE	155	1059.07	427.42	225.89	0.62	682	1059.07	951.02	631.583	501	660.095	453.106	512.002	203	272	333	664	553.061	300	569.079	254	285	427.36	296.063	326.419	219	367.423	579.217	341	267	167	155	167
ENSG00000059758.3	CDK17	chr12	96672039	96794338	-	protein_coding	KNOWN	cyclin-dependent kinase 17	FALSE	721	2723.83	1440.35	474.14	0.49	1725	2167.02	2723.83	1371.15	1993.24	1725.51	1384	1209	1145.15	1452	818	1697	1374.01	1034.6	861.338	929.391	947.002	1397.46	1568.32	1496.97	1021.01	1331.14	2362.74	1143.04	1591	1092	1260	1597.09
ENSG00000059769.15	DNAJC25	chr9	114393632	114432508	+	protein_coding	KNOWN	DnaJ (Hsp40) homolog, subfamily C , member 25	FALSE	403.08	1095.53	697.26	176.59	0.38	561.104	471.654	766.129	732.128	678.61	893.707	938.647	832.734	716.061	734.786	622.93	728.031	452.668	934.558	727.802	752.897	424.945	639.115	631.438	743.488	596.574	1077.4	1095.53	626.483	595.025	496.382	403.077	529.485
ENSG00000059804.11	SLC2A3	chr12	8071826	8088871	-	protein_coding	KNOWN	solute carrier family 2 (facilitated glucose transporter), member 3	FALSE	331.71	17430.8	3740.66	3365.9	0.81	1374.64	1086.86	3800.81	4115.56	17430.8	11375.7	2180.47	1908.58	1996.67	2972.56	331.71	1568.79	2156.52	2117.5	942.736	2995.84	5473.46	4089.41	4928.59	3978.55	2016.37	2463.91	4451.29	984.638	6239.36	3557.68	4420.49	5457.3
ENSG00000059915.12	PSD	chr10	104162376	104181296	-	protein_coding	KNOWN	pleckstrin and Sec7 domain containing	FALSE	31	4422.1	837.27	1060.91	0.84	4422.1	3665.05	1158	1838.57	316.599	1597.87	417.022	401.013	504.999	293.999	2389.03	1167.01	1250.66	60	31	412.999	65	291.022	524.014	1150.58	532.201	1207.97	238	314.69	100	88	46	84
ENSG00000060069.12	CTDP1	chr18	77439801	77514510	+	protein_coding	KNOWN	CTD (carboxy-terminal domain, RNA polymerase II, polypeptide A) phosphatase, subunit 1	FALSE	254	1860.4	856.87	321.25	0.56	1178.01	826.997	925.121	1860.4	877.578	1183.16	794	1078	823.996	698.004	671.002	696	809.98	457.001	729.843	558	254	774.001	776.258	1493.47	505	939.006	1050.01	1127	942	692.002	666	892.13
ENSG00000060138.8	YBX3	chr12	10851683	10875911	-	protein_coding	KNOWN	Y box binding protein 3	TRUE	368.06	7587.3	3292.38	1821.03	0.59	438.995	368.055	2732.61	4559.27	2815.84	5082.75	3107.19	3707.33	3134.44	2076.57	2245.49	1915.02	2820.11	1704.52	6541.87	3949.28	3054.57	6936.29	2483.3	3757.06	2665.08	7587.3	6095.31	5094.48	2909.16	1864.35	1838.33	2447.87
ENSG00000060140.4	STYK1	chr12	10771538	10826917	-	protein_coding	KNOWN	serine/threonine/tyrosine kinase 1	FALSE	0	114	29.97	27.98	0.76	43	68	4	16	23	27.0002	39	55	11	15	59	26	15	9	70	114	0	7	56	91.0383	9	5	30	19	25	19	13	13
ENSG00000060237.12	WNK1	chr12	861759	1020618	+	protein_coding	KNOWN	WNK lysine deficient protein kinase 1	FALSE	1339	11528.7	5683.09	2674.77	0.52	2361.51	5601	6547.55	5461.25	11379.1	5807.89	4445.52	4796.92	2561	3807.91	1821.46	3012.03	7150.87	6659.02	7628.38	2533.99	11528.7	8283.6	6504.74	6055.38	5918.07	4354.29	10764.8	3795.01	5584.85	6594.32	3622.1	9115.09
ENSG00000060339.9	CCAR1	chr10	70480769	70552134	+	protein_coding	KNOWN	cell division cycle and apoptosis regulator 1	FALSE	1771.38	8291.17	4628.08	1486.79	0.46	5452.92	3576.8	5396.51	4289.04	6447.71	5493.2	4609.99	5139.01	3905.03	5565.94	3269.01	5384.02	4327.07	2921.5	2725.07	4010.34	1771.38	3641.45	3119.82	5447.9	4753.08	4298.7	5559.25	3985.06	7928.78	6248.71	4828.87	8291.17
ENSG00000060491.11	OGFR	chr20	61436187	61445352	+	protein_coding	KNOWN	opioid growth factor receptor	FALSE	488	4682.87	1680.92	811.6	0.66	3390.55	1777.03	1678.45	4682.87	1275.39	2353.06	1799.02	2234.53	2295.99	1548.99	1751.98	1893.02	2122.03	1129	1328.21	1979.36	488.003	1302.1	1094.12	1837.44	753.636	1411.3	1504.66	1273.87	1558.03	778.612	1030	992.469
ENSG00000060558.3	GNA15	chr19	3136191	3163767	+	protein_coding	KNOWN	guanine nucleotide binding protein (G protein), alpha 15 (Gq class)	FALSE	5	291.99	60	65.42	0.82	23	6	12	25.0001	30	123	38	27	62	28	35	16	142	221.996	291.99	105	17	39	53	79	24	93.0239	49	47.0067	9	5	7	15
ENSG00000060566.9	CREB3L3	chr19	4153598	4173051	+	protein_coding	KNOWN	cAMP responsive element binding protein 3-like 3	TRUE	0	2491.28	233.04	703.2	0.94	7	4	1	2	0	0	0	0	3	1	31	20	8	2051.97	2491.28	0	0	1	0	2	0	4	1	5	0	0	1	0
ENSG00000060642.6	PIGV	chr1	27113963	27124889	+	protein_coding	KNOWN	phosphatidylinositol glycan anchor biosynthesis, class V	FALSE	112	855.85	396.3	177.96	0.56	295	222	434	356.117	323.001	620.245	441	467	277	299	265	248	401	477.002	682.012	246.001	112	275.218	459.521	841.926	524.557	855.852	524.157	458.027	256	253.097	175	346
ENSG00000060656.15	PTPRU	chr1	29563028	29653325	+	protein_coding	KNOWN	protein tyrosine phosphatase, receptor type, U	FALSE	175	8803.85	1613.21	1968.65	0.84	520.001	845.091	4841.48	8803.85	2459.84	6631.85	405	320	712.998	1468.26	799	791.999	3583.66	366	175	750	441	1615.78	682.004	1107.02	246.068	566.473	1743.82	1357.84	943.061	915.07	987.002	1897.39
ENSG00000060688.8	SNRNP40	chr1	31732417	31769662	-	protein_coding	KNOWN	small nuclear ribonucleoprotein 40kDa (U5)	FALSE	604.62	3358.22	1955.78	672.58	0.43	1647.01	1213.87	1657.16	1948.95	2720.7	2760.04	1849.9	1952.78	2484.86	2125.92	1469.95	1850.62	1765	1158.09	1697.07	1413.85	604.625	1471.31	1621.08	2713.95	1226.04	1749.69	2971.02	2666.75	2719.11	2191.91	1778.21	3358.22
ENSG00000060709.9	RIMBP2	chr12	130880682	131200826	-	protein_coding	KNOWN	RIMS binding protein 2	FALSE	1	3242.36	430.82	621.26	0.9	1248	3242.36	497.782	342.117	636.151	343.257	177.008	240	156	307	113	90	1256.39	9	1	191	7	81	106.375	116.948	72	265.817	607.042	768.289	339.772	329.369	435.543	640.373
ENSG00000060718.14	COL11A1	chr1	103342023	103574052	-	protein_coding	KNOWN	collagen, type XI, alpha 1	FALSE	93	32980.4	5751.34	8386.23	0.85	232	598.002	4784.09	20867.2	10624.4	28304.7	752.436	528.002	1038	1346.01	465	1074	7898.41	432	93	723.069	311	1798.64	14995.2	10340.7	3384.68	3459.01	1836.12	395.058	5549.89	5976.15	3563.94	7861.15
ENSG00000060749.10	QSER1	chr11	32914724	33014862	+	protein_coding	KNOWN	glutamine and serine rich 1	FALSE	591.29	6026.59	2452.92	1437.11	0.61	964.038	1564.54	3802.97	1448.38	5815.43	2539.44	2215	2843.99	1481	2034.4	1208	1991	3339.74	1479.84	591.286	1638	1868.03	2213.88	2781.85	2395.67	1690.15	1075.53	5614.94	1806.95	3359.28	4293.74	2487	6026.59
ENSG00000060762.14	MPC1	chr6	166778407	166796486	-	protein_coding	KNOWN	mitochondrial pyruvate carrier 1	FALSE	395	4211	1053.07	823.39	0.78	1540.02	1038	478.002	556.753	587.99	1309	957.002	992.996	828.001	681.003	556.001	659	643	1855.92	2610.59	717.705	2404.53	4211	535.043	474.259	416.079	783.327	985.155	683.443	737.443	521.563	394.999	604.001
ENSG00000060971.13	ACAA1	chr3	38144620	38178733	-	protein_coding	KNOWN	acetyl-CoA acyltransferase 1	FALSE	679.24	9417.62	2184.32	1798.49	0.79	1854.69	1408	1280.31	3110.09	1033.1	2111.08	1618	1757.59	1399.51	1377	1585	1466	2155.24	5796.09	9417.62	1334.65	1205	2903.57	1472	2711.76	1797.1	3063.98	1629.35	1581.15	1071	746	679.235	971.999
ENSG00000060982.10	BCAT1	chr12	24964295	25102393	-	protein_coding	KNOWN	branched chain amino-acid transaminase 1, cytosolic	FALSE	1109.05	14051.4	4349.92	3241.96	0.71	3717.6	3229.54	2228.08	2562.31	14051.4	4310.17	2126.61	1509.01	4539	4949	1971	3288	3583.8	3753.36	2421.49	3452.51	1109.05	1904.58	2351.67	2012.89	2540.73	2447.92	12444.9	4459.94	7447.99	8042.29	4846.71	11118.1
ENSG00000061273.13	HDAC7	chr12	48176505	48226915	-	protein_coding	KNOWN	histone deacetylase 7	FALSE	985	7553.58	3512.37	1687.83	0.55	2244.32	1796.24	2529.4	7423.62	4230.31	7553.58	4788.68	5966.05	3005.78	3362.55	1761.02	2522.99	5141.61	1345.04	2902.74	2847.82	1198.54	4675.69	2421.43	4695.94	2840.5	4421.63	4908.63	4393.35	2969.28	2216.87	2340.91	3101.63
ENSG00000061337.11	LZTS1	chr8	20103676	20161474	-	protein_coding	KNOWN	leucine zipper, putative tumor suppressor 1	FALSE	49	2069.03	676.76	473.53	0.7	1336.01	2069.03	717.116	608.217	1430.16	673.327	479.022	468	483	426.002	211.027	362	873.003	210	49	486.002	146	399.033	714.081	1686.66	697.003	942.06	1153.02	1037.75	493	503.999	267	650.26
ENSG00000061455.9	PRDM6	chr5	122424816	122523745	+	protein_coding	KNOWN	PR domain containing 6	TRUE	11	762	138.91	198.43	0.85	67	56	20	43	47	155.002	420	270	762	736.033	122	351	177	47	15	35	48.0012	321.126	35	25	20	11	56	23	29	34	22	23
ENSG00000061492.7	WNT8A	chr5	137419581	137428054	+	protein_coding	KNOWN	wingless-type MMTV integration site family, member 8A	FALSE	0	9	1.4	2.27	0.87	0	1	0	4	2	0	1	0	0	0	0	0	2	0	0	0	1	2	9	8	0	2	4	3	1	1	0	0
ENSG00000061656.5	SPAG4	chr20	34203814	34208971	+	protein_coding	KNOWN	sperm associated antigen 4	FALSE	3	273.09	45.69	53.27	0.86	22	23	273.086	39	40	10.0014	15	16	13	23	21	22	35	47	83.3097	6	43	146.186	38	66	50	115.083	58	44	3	13	19	28
ENSG00000061676.9	NCKAP1	chr2	183789605	183903586	-	protein_coding	KNOWN	NCK-associated protein 1	FALSE	1277	10760.2	5115.2	2606.92	0.54	3284.05	4416.19	8091.56	5785.42	9331.02	7759.38	3613.44	4309.11	2294.01	2388.02	2298.08	2658.92	4562.31	3689.07	1906.85	2339	7925.73	10760.2	7474.35	8323.13	5349.87	6573.82	9638.14	5006.08	3339.95	4415.76	2373.96	6532.84
ENSG00000061794.8	MRPS35	chr12	27863706	27909228	+	protein_coding	KNOWN	mitochondrial ribosomal protein S35	FALSE	1104.52	4572.27	1933.26	699.34	0.6	1687.22	1474.99	1958.23	1104.52	2079.66	1781.18	1600.37	1972.99	1894.99	1436.99	1565.01	1443.01	1295.72	2567.19	2105.81	1322	1615.23	2970.07	1780	2419.28	2578.73	4572.27	2938.1	2296.26	1573.99	1396.13	1112.01	1961.02
ENSG00000061918.8	GUCY1B3	chr4	156680144	156728743	+	protein_coding	KNOWN	guanylate cyclase 1, soluble, beta 3	FALSE	128	3000.02	1075.34	739.37	0.66	467	1367.43	1932.83	896	775	1102.77	928.996	841.999	1328.01	1011	1571.97	1236	3000.02	549.999	437	1411.01	1001	2001.34	1288.88	1169	384	507.493	2814.88	2228.59	291	229	128	300.06
ENSG00000061936.5	SFSWAP	chr12	132195626	132284282	+	protein_coding	KNOWN	splicing factor, suppressor of white-apricot family	FALSE	848.27	5186.89	2728.05	1003.42	0.49	2567.97	3224.02	3300.12	5186.89	3225.16	4569.23	2734.02	3250.98	2670.01	2843	1995	2880.02	2971	1020.07	1732.01	3277.03	848.271	2183.03	2314.05	3854.88	1599.02	2120.53	3083.92	2590.26	3466.96	2140.06	2438	2667.01
ENSG00000061938.12	TNK2	chr3	195590235	195638816	-	protein_coding	KNOWN	tyrosine kinase, non-receptor, 2	FALSE	479.05	5685.01	1923.25	1208.68	0.68	2648.52	1632.96	1008.89	5685.01	1483.78	4619.35	2144.01	3105.96	1859.68	1826.98	1285.85	1908.93	3083.4	532.238	1123.4	2306.86	752.009	3865.26	1359.02	2605.03	479.047	748.298	1790.86	1364.91	1811.94	1079.88	1309	1241.13
ENSG00000061987.10	MON2	chr12	62860597	62991363	+	protein_coding	KNOWN	MON2 homolog (S. cerevisiae)	FALSE	734.01	3565.34	1836.34	725.81	0.5	734.006	1293	2433.43	2196.04	2480.76	3565.34	1948.54	1988.06	854	1415	994	1371	3059.4	1530	1262	1304	1053.53	1769.35	2098.18	2533.67	1729	1673.54	2591.58	1359.18	2284.39	1968.07	1281	2498.21
ENSG00000062038.9	CDH3	chr16	68670092	68756519	+	protein_coding	KNOWN	cadherin 3, type 1, P-cadherin (placental)	FALSE	76	5051.37	2230.99	1557.64	0.58	249	398.181	484.092	1185.15	3364.25	3758.33	3782	3800.47	1892.02	2278.01	1950.83	4666.03	5051.37	128	76	3202.01	499.001	1644.09	2191.39	4129.83	133.009	218.104	3837.25	3276.54	3552.95	2201.75	2100	3398.92
ENSG00000062096.10	ARSF	chrX	2959512	3030767	+	protein_coding	KNOWN	arylsulfatase F	FALSE	0	39	4.27	9.84	0.92	39	29	27	0	10	0	0	0	0	0	1	0	11	0	0	2	0	0	1	0	0	6	1	1	0	0	0	0
ENSG00000062194.11	GPBP1	chr5	56469775	56560506	+	protein_coding	KNOWN	GC-rich promoter binding protein 1	FALSE	1737.01	7573.66	4723.03	1449.71	0.39	5249.46	5585.43	5322.28	4773.03	6415.9	6783.79	5720.74	5806.05	4499	4228.55	3470.04	4061.99	4877.94	2040	2100.5	4583.98	2234.08	3948.53	5381.38	6230.6	3864.72	4499.9	7573.66	4231.52	6069.01	4688.16	3672.5	6085.28
ENSG00000062282.10	DGAT2	chr11	75470557	75512579	+	protein_coding	KNOWN	diacylglycerol O-acyltransferase 2	FALSE	57	3367.25	485	844.43	0.89	152	185	471.117	718.67	154	378.602	99	60	57	157	64	114	204	3367.25	3232.56	112	212	482.055	219	467.204	120	212.287	221	186.038	127	134	73	195
ENSG00000062370.12	ZNF112	chr19	44830708	44871377	-	protein_coding	KNOWN	zinc finger protein 112	FALSE	106	698	390.26	160.68	0.46	271	543.084	457.013	300.039	607.175	416.141	338.001	440	292	335.001	293	382	698.001	126	106	417	138	342.574	505.464	697.194	344.999	353.999	608.007	324.098	440.999	489	271.001	631
ENSG00000062485.14	CS	chr12	56665483	56694176	-	protein_coding	KNOWN	citrate synthase	FALSE	1773.08	20875.9	6682.18	3974.8	0.7	4021.62	7389.34	8210.51	5772.27	8201.8	6961.58	4417.02	4922.96	4564.82	5552.85	3822.42	4069.1	5141.86	3750.85	5058.32	3614.59	10241.5	20875.9	5431.37	8031.53	11670.9	16865.4	8573.27	6575.33	5316.1	4667.24	3229.54	6082.2
ENSG00000062524.11	LTK	chr15	41795836	41806085	-	protein_coding	KNOWN	leukocyte receptor tyrosine kinase	FALSE	3	513	69.18	96.55	0.89	10	3	22	239.43	10	76	24	37	57	65	143	61	513	52	95	44	57	106	31	56.0002	41	69.0458	72	62.0297	5	4	7	11
ENSG00000062582.9	MRPS24	chr7	43906157	43909492	-	protein_coding	KNOWN	mitochondrial ribosomal protein S24	FALSE	816	4091.12	1817.91	753.74	0.57	3761.72	1474.82	1265.71	1941.73	1429.37	1721.34	1392.72	1359.44	3335.37	1833.17	1927.63	2178.02	1320.15	1237.65	2024.4	1921.45	975.953	2202.61	1530.15	1900.31	1910.8	4091.12	1875.63	1704.3	1461.96	946.843	815.996	1437.02
ENSG00000062598.13	ELMO2	chr20	44994688	45061704	-	protein_coding	KNOWN	engulfment and cell motility 2	FALSE	616	6011.2	2273.31	1194.38	0.64	1668.99	3149.28	1834.05	3233.75	2681.25	4994.56	2323.09	2655.77	1468.99	1545.53	1086	1337.99	2900.31	1001.62	1068.12	1461.68	844.121	2113.43	2914.15	6011.2	2345.37	3182.14	2638.08	2394.7	1606.99	1821.85	1161.99	2572.49
ENSG00000062650.13	WAPAL	chr10	88195013	88281572	-	protein_coding	KNOWN	wings apart-like homolog (Drosophila)	FALSE	942	5143.16	2552.96	1061.36	0.52	1152.65	1378.01	3296.43	2296.47	4776.68	3122.17	2055.67	2481	1506	1979	1445.01	2439	2298.02	2418	2264.83	1428.2	1281.06	2414.81	3387.14	3764.15	2315.1	2375.37	5143.16	2523.09	3101.04	3636.41	1953.01	4542.88
ENSG00000062716.6	VMP1	chr17	57784553	57919616	+	protein_coding	KNOWN	vacuole membrane protein 1	FALSE	786	13810.2	2709.88	2212.54	0.83	1948.25	2197.98	2039.51	1692.68	2312.07	3320.89	2580.09	13810.2	2040	3607.01	1944	1781.01	2078	2398.73	2544.11	1666	786.001	3519.8	2436.97	3737.31	2305.57	3657.64	2862.16	2172.74	1801	1646.47	1147	2332.57
ENSG00000062725.5	APPBP2	chr17	58520520	58603580	-	protein_coding	KNOWN	amyloid beta precursor protein (cytoplasmic tail) binding protein 2	FALSE	772	4783.92	2572.62	1008.61	0.48	2166.13	2164	3880.16	2237.48	3706.01	3789.06	2870.04	2773	2471	2419	1709.45	2322.5	2685.99	1222	772.001	2132.68	1301.27	2142.69	4335.57	4783.92	2419.6	2941.86	3932.7	2160.79	2310	2212	1569.47	2880.53
ENSG00000062822.8	POLD1	chr19	50887461	50921273	+	protein_coding	KNOWN	polymerase (DNA directed), delta 1, catalytic subunit	FALSE	441	5395.86	2558.33	1278.94	0.54	925.001	441	4132.83	5395.86	3811.99	4678.15	2131.13	2379.23	2664.36	2431	1372.26	2133.99	2316.85	1277.37	3110.13	1702.04	930.997	2622.2	1580.51	3616.96	992.752	1523.79	3455.73	3201.28	2975.28	3207.47	2535	4342.13
ENSG00000063015.15	SEZ6	chr17	27281919	27333458	-	protein_coding	KNOWN	seizure related 6 homolog (mouse)	FALSE	0	3887.01	235.77	826.72	0.97	2518	3887.01	94	27	60	4	37	56	5	39	58	52	96	1	1	4	3	45.011	14	4	20	39	6	2	0	0	0	0
ENSG00000063046.13	EIF4B	chr12	53399942	53435993	+	protein_coding	KNOWN	eukaryotic translation initiation factor 4B	FALSE	7735.1	28019	16746.77	5124.41	0.42	14031.2	11718.9	17621.5	21086.5	25366.6	24320.8	16174.4	14877.1	17014.8	13611.7	11590.8	14011.3	13742.2	12950	11915.2	14055.6	9892.66	19799.9	15935.1	17105.4	13212.8	15967.5	28019	17305.3	21694.8	19036.1	12114.2	26049.6
ENSG00000063127.11	SLC6A16	chr19	49792895	49828482	-	protein_coding	KNOWN	solute carrier family 6, member 16	FALSE	8	78.61	41.45	20.31	0.49	75	72.7	65.4425	65.0118	46	60	55	65	20	50	24	32	78.6054	25	29.0009	32	19.1241	65	28	46	8	13	30.2034	23.2067	55	14	45	39.2385
ENSG00000063169.6	GLTSCR1	chr19	48111453	48206533	+	protein_coding	KNOWN	glioma tumor suppressor candidate region gene 1	FALSE	181	2248.22	984.96	491.35	0.58	1454.01	1078	1033.2	2248.22	1265.03	1776.38	1309	1599	848.169	1217	719	1294	1163.97	181	250	1250.01	234.013	708.149	551.163	892.022	334.079	461.032	853.001	669.017	1538	814.006	1266.08	1092.38
ENSG00000063176.11	SPHK2	chr19	49122548	49133974	+	protein_coding	KNOWN	sphingosine kinase 2	FALSE	101	1722.47	740.5	328.44	0.59	802.634	976.628	678.1	1161.05	730.781	1212.57	635.998	752.978	549.482	422.424	481.745	540	883.796	663.708	881.462	466	101	382.717	548.923	1187.91	958.27	1722.47	908.081	1158.59	682.661	494	406.86	713.001
ENSG00000063177.8	RPL18	chr19	49118585	49122793	-	protein_coding	KNOWN	ribosomal protein L18	FALSE	8665.18	59018.3	30924.55	13421.41	0.49	57426.1	18841.1	31050.7	58190.4	29900.4	41766.8	28077.1	26393.2	59018.3	34838.1	40094.3	35663.2	28131.6	14658	23377.8	37864.5	8665.18	26917.6	18763.1	33421.1	12829.9	29252.6	25674.6	32006.1	29548	20825.6	17736.2	28240.5
ENSG00000063180.4	CA11	chr19	49141199	49149569	-	protein_coding	KNOWN	carbonic anhydrase XI	FALSE	59	3076.06	890.62	717.26	0.73	3076.06	1922	930.999	1705.02	666	981.444	783.158	460.067	301	571.012	543	926.355	1015	59	63	1612.91	65	231.007	1157	2339.18	280	480.55	1213	1227.83	749	478	372	585.425
ENSG00000063241.3	ISOC2	chr19	55964352	55973710	-	protein_coding	KNOWN	isochorismatase domain containing 2	FALSE	541.81	2655.34	1247.3	482.99	0.55	1665.99	775.001	550.013	1650.76	855.001	1665.03	1215.72	1291	1875	1164.52	1024	1101	1172.01	1396.55	2011.64	1043	658	1889.76	861	1562.98	1210	2655.34	953.034	1162.6	903	663.12	541.809	931.126
ENSG00000063244.8	U2AF2	chr19	56165512	56186081	+	protein_coding	KNOWN	U2 small nuclear RNA auxiliary factor 2	FALSE	2143.08	17344.4	8072.09	3422.15	0.55	5063.15	6355.02	10169.6	17344.4	11297.7	13614.6	6113.69	7642.27	7761.84	6631.42	4882.46	6341.45	5941.26	4187.63	6187.06	5448.51	3057.68	7590.56	7012.68	12329.6	5859.52	8093.95	11641.7	10366.7	8814.88	8495.87	6588.75	12270.6
ENSG00000063245.10	EPN1	chr19	56186592	56221224	+	protein_coding	KNOWN	epsin 1	FALSE	2046.85	14832.8	5273.37	2421.54	0.67	14832.8	7232.07	3522.35	8839.84	4514.39	6679.23	5566.08	5474.9	7569.09	5159.88	5381.58	5281.12	4876.74	2690.43	3633.41	4814.57	2046.85	6341.72	3639.36	6746.64	3311.81	6954.34	5093.4	5390.41	4515.9	2961.8	3261.57	4035.43
ENSG00000063322.9	MED29	chr19	39881943	39891277	+	protein_coding	KNOWN	mediator complex subunit 29	FALSE	835	3910.7	2034.25	741.2	0.5	3265.84	2297.98	1573.27	2285.45	2135.26	2925.32	2047.97	2549	2101	1593	1418	1504	2022.63	1124.6	1188.35	1686	872.041	2142.75	1639.64	2759.14	2426.34	3910.7	3042.77	2677.82	1593.01	1519.02	1015.01	2261.14
ENSG00000063438.12	AHRR	chr5	304291	438406	+	protein_coding	KNOWN	aryl-hydrocarbon receptor repressor	TRUE	17	2251.71	195.46	405.36	0.94	18	60	277.005	2251.71	50	342.068	61	75	83	121	51	54	289	25	17	108	33	40.5619	345	354.012	251.023	325.214	240.076	94	30	32	23	52
ENSG00000063515.2	GSC2	chr22	19136089	19137796	-	protein_coding	KNOWN	goosecoid homeobox 2	TRUE	0	3	0.33	0.71	0.92	0	1	1	3	0	1	0	1	0	0	0	0	0	0	0	2	0	0	0	0	0	0	1	0	0	0	0	0
ENSG00000063587.11	ZNF275	chrX	152599613	152618384	+	protein_coding	KNOWN	zinc finger protein 275	TRUE	435	7665.34	1689.12	1741.64	0.81	835	1104.97	820.998	1167	1537.19	1796.72	1004	1012	557.999	694.001	471	699	1489.01	1278.01	758	641.196	1642.86	1620.33	3570.5	4639.15	6755.99	7665.34	1942.02	915.349	883	1219.68	652	1589.33
ENSG00000063601.12	MTMR1	chrX	149861435	149933576	+	protein_coding	KNOWN	myotubularin related protein 1	FALSE	341	2320.51	1207.74	473.47	0.5	1060.5	1193.01	1774.76	1546.36	1671	2320.51	1193.35	1348.99	540.998	684.998	692.004	843.002	1200	734.001	652.01	1056	753	1848.06	1052.19	1500.09	1095.99	1277.5	2120.56	1353.75	1276.99	1283.45	697	1676.58
ENSG00000063660.4	GPC1	chr2	241375088	241407493	+	protein_coding	KNOWN	glypican 1	FALSE	248	21127.2	4848.37	4175.6	0.8	5870.66	5893.47	3305.91	8711.82	3496.13	9138.83	3224.74	3418.84	2388.01	2069.99	2440	2330.99	5975.74	313.002	248	3992.99	3341.03	8965.72	12284.8	21127.2	3499.52	6310	3306.08	3823.79	3009.03	2375.56	2200.98	3644.39
ENSG00000063761.11	ADCK1	chr14	78266426	78401355	+	protein_coding	KNOWN	aarF domain containing kinase 1	FALSE	136	1147.92	345.71	196.17	0.72	516.999	327	465.158	1147.92	272	523.638	343	312	164	239	175	256	356.673	240	518	270.12	143.039	451.001	283.031	567.493	262.964	479.433	303	335.186	295	136	204.031	200.205
ENSG00000063854.8	HAGH	chr16	1845621	1877195	-	protein_coding	KNOWN	hydroxyacylglutathione hydrolase	FALSE	520	5789.56	1339.49	1107.13	0.8	3995.97	1937	1415.05	1920.2	911.001	1127.79	1107.49	1202.01	850	703.999	819.001	829.998	569.967	1243	5789.56	715.999	919.997	2622.49	662	1229.97	857.001	2071.47	1106.02	1147.1	707.999	541.096	520	727.001
ENSG00000063978.11	RNF4	chr4	2463947	2627047	+	protein_coding	KNOWN	ring finger protein 4	FALSE	690.85	3969.86	2064.72	740.49	0.5	1550.37	2131.48	2078.02	2167.52	2578.01	3188.34	2131.66	2335.13	1603.98	1651.44	1230.88	1310	2465.29	1180.06	1642.34	1204.21	1285.43	3172.4	2088.11	3969.86	2033.11	3335.23	2624.98	2304.23	1969.14	1700.35	1301.49	2348.74
ENSG00000064012.17	CASP8	chr2	202098166	202152434	+	protein_coding	KNOWN	caspase 8, apoptosis-related cysteine peptidase	FALSE	7	1145.15	253.03	247.92	0.81	38	14	12	157.112	48	301.105	253	284	268	170.245	393.001	212.346	414	399	354	108	83.0244	173.001	503.129	617.227	703.495	1145.15	303.109	203	30	29	7	27
ENSG00000064042.13	LIMCH1	chr4	41361624	41702061	+	protein_coding	KNOWN	LIM and calponin homology domains 1	FALSE	155	14586.7	3667.12	3322.13	0.77	3529.74	3518.15	3182.08	2632.88	14586.7	7204.67	2223.87	2888.99	1595.84	1620.01	197	288	2486.64	313	155	2883.78	2785.91	4940.29	1570.25	2089.13	3332.69	3705.42	9822.63	4651.83	1856.99	4443.04	3623.86	11310
ENSG00000064102.10	ASUN	chr12	27058114	27091259	-	protein_coding	KNOWN	asunder spermatogenesis regulator	FALSE	494	1849.4	1192.97	357.57	0.37	529	753.999	1452.38	911.365	1704.11	1240.06	1038	1003.65	1205	1467.01	791.999	1292	1087	849.998	930.406	1029.71	798.999	1290.75	1403.59	1849.4	1278.12	1566.42	1563.08	960.364	1724.01	1268	1077	1687.57
ENSG00000064115.6	TM7SF3	chr12	27126128	27167367	-	protein_coding	KNOWN	transmembrane 7 superfamily member 3	FALSE	502	3010.13	1349.18	675.12	0.57	502	689.685	2003.56	1667.55	1743.01	2158.08	1038.63	1257	604	588	669	686	1496.41	1492.65	1949.54	523.157	750	1481.04	1611.74	3010.13	1722.39	2233.02	2533.02	1978.1	780.676	967.001	532	1624.19
ENSG00000064195.7	DLX3	chr17	48067369	48072588	-	protein_coding	KNOWN	distal-less homeobox 3	TRUE	0	1126.92	164.08	279.81	0.88	1	0	110.001	67	1126.92	1092.17	172	240	72	67	19	30	101	0	1	120.002	0	13	4	12	2	2	272	120	429	182.023	146	170
ENSG00000064199.2	SPA17	chr11	124543694	124567414	+	protein_coding	KNOWN	sperm autoantigenic protein 17	FALSE	89	838.38	366.94	203.76	0.58	634.001	499.048	389	295.209	838.376	177.245	399	614.998	594	361	320	447.999	249	144	287.774	207	107.005	255.049	194	328.001	88.9999	132.005	795.998	528.069	303	456.011	277	660.043
ENSG00000064201.11	TSPAN32	chr11	2323227	2339430	+	protein_coding	KNOWN	tetraspanin 32	FALSE	0	4073.28	208.74	735.78	0.98	11	0	7	139.006	30	156	84	46	44	42	27	28	168	398	4073.28	12	55	355.043	37	82	54	99	33.0021	25	25	21	13	32
ENSG00000064205.6	WISP2	chr20	43343485	43357150	+	protein_coding	KNOWN	WNT1 inducible signaling pathway protein 2	FALSE	0	37	5.57	10.37	0.88	2	0	0	0	0	25	0	0	25	4	3	0	0	1	2	0	0	4	8	17	31	37	0	0	0	0	0	0
ENSG00000064218.4	DMRT3	chr9	976964	991731	+	protein_coding	KNOWN	doublesex and mab-3 related transcription factor 3	FALSE	0	364.03	54.67	90.75	0.88	46	41	59	3	152	364.033	46	141	3	0	0	15	0	0	0	19	0	0	37	49.0179	1	1	307	191.016	77	1	35	17
ENSG00000064225.8	ST3GAL6	chr3	98451080	98540045	+	protein_coding	KNOWN	ST3 beta-galactoside alpha-2,3-sialyltransferase 6	FALSE	298.21	1019.56	551.73	192.92	0.47	561	574.404	576.47	458.524	550.904	406.737	395	560.021	346	464	301.081	515.004	657.682	759.284	794.221	298.21	692.898	1019.56	590	678.817	374	779.376	994.838	727.287	364	301.171	357	529.98
ENSG00000064270.8	ATP2C2	chr16	84402133	84497793	+	protein_coding	KNOWN	ATPase, Ca++ transporting, type 2C, member 2	FALSE	0	959.83	115.29	185.96	0.91	80.8554	108.68	64.016	326.728	61	139.161	367.797	959.834	173.39	98	104	62	168.146	3	3	287.243	0	6	17	27.9285	75	121	9	38	38.948	24	23.9485	37.0994
ENSG00000064300.4	NGFR	chr17	47572655	47592379	+	protein_coding	KNOWN	nerve growth factor receptor	FALSE	418.03	7610	2412.56	1955.05	0.71	3993.02	2689	1622.58	3252.48	4415.22	7461.51	3902.56	3494	1722	1029	637	1158.99	6400.19	1593.01	1385.64	7610	420.08	1345.68	2185.02	1892.94	418.026	1428.61	1092	539.207	1431.99	1323.13	1006.97	1854.7
ENSG00000064309.10	CDON	chr11	125825691	125933230	-	protein_coding	KNOWN	cell adhesion associated, oncogene regulated	FALSE	157.05	12225.4	2395.98	2649.21	0.83	713.445	957.628	12225.4	3044.68	4582.93	2607.11	2730.13	3146.91	295.775	861.834	1094.2	2204.99	7651.82	399.998	157.052	949.389	868.995	1033.18	3453.26	2401.74	276.367	325.496	3774.59	1258.26	1380.97	2049.78	992.467	2790.63
ENSG00000064313.7	TAF2	chr8	120743015	120845103	-	protein_coding	KNOWN	TAF2 RNA polymerase II, TATA box binding protein (TBP)-associated factor, 150kDa	FALSE	459	3152.81	1583.48	713.25	0.51	498.001	1391	1773.47	1467.46	2884.01	2535.59	1205	1351	754	1345	655	1170	1664.68	1143.47	1039.01	855.001	826	1593.4	1621.28	2204.11	1733.99	1786.59	2870.27	1575.42	1984.57	2461.02	1256	3152.81
ENSG00000064393.11	HIPK2	chr7	139246316	139477577	-	protein_coding	KNOWN	homeodomain interacting protein kinase 2	FALSE	821.24	22095.1	4354.58	4052.65	0.83	4288.67	6174.64	5544.54	4131.79	10802.7	1636.86	2546.35	3074	2176	4386	2600	3433	5478.11	3247.55	821.238	1177.08	5970.49	3142.47	3365.25	1799.59	3023.82	1457.21	22095.1	5062.92	3246	5673.37	2673	9051.19
ENSG00000064419.9	TNPO3	chr7	128594948	128695198	-	protein_coding	KNOWN	transportin 3	FALSE	531	4512.71	2193.16	1010.46	0.53	903.046	2461.96	2698.46	2620.87	4512.71	3134.2	1559.99	1658.98	938.996	1250	966.004	1438.01	2410.51	1448.99	1344.22	1200	1367.99	2370.75	2184.61	2757.47	2414.44	2941.78	3702.34	2143.58	2544.03	3082.02	1714.01	4447.49
ENSG00000064489.17	MEF2BNB-MEF2B	chr19	19256376	19302967	-	protein_coding	KNOWN	MEF2BNB-MEF2B readthrough	TRUE	23.76	795.29	245.99	174.81	0.71	110.634	62.1361	276.401	795.292	116.154	615.473	261.32	305.77	438.653	288.189	272.669	326.107	223.732	40.3446	74.3149	284.394	23.7582	163.777	171.844	300.918	91.2362	154.032	194.146	273.023	324.996	104.96	203.037	170.158
ENSG00000064490.8	RFXANK	chr19	19303008	19312678	+	protein_coding	KNOWN	regulatory factor X-associated ankyrin-containing protein	TRUE	547.83	3500.59	1810.63	774.48	0.5	1816.17	639.665	1476.85	3082.3	1836.01	2683.31	2121.62	2488.48	3386.6	1751.59	1643.78	1774	1638.75	587.469	1206.35	1599.85	547.826	1721.56	1175.36	2356.66	907.915	1742.94	2156.49	2604.28	2064.65	1560.28	1275.64	2251.37
ENSG00000064545.10	TMEM161A	chr19	19229978	19249322	-	protein_coding	KNOWN	transmembrane protein 161A	FALSE	317	2555.77	1018.24	450.21	0.62	657.001	317	1221	2555.77	946.558	1774.34	1182.03	1108	891.999	974.001	574	910.001	1122.35	724	1051.94	917.189	412.082	1381.19	672.008	1181.98	612.357	1280.19	1162.53	1359.27	831.998	620	626	843.541
ENSG00000064547.9	LPAR2	chr19	19734477	19739739	-	protein_coding	KNOWN	lysophosphatidic acid receptor 2	FALSE	52	4993.15	1725.64	1322.05	0.68	3798.01	2824.15	4993.15	3744.92	1619.51	4552.35	1901.06	2117.16	1408	2286	1593.01	2565	1962.23	93	125	1528.01	52	448.188	723.202	2740.65	149	197.069	934.44	1362.37	1600.99	883.001	1290	1093.02
ENSG00000064601.12	CTSA	chr20	44518783	44527459	+	protein_coding	KNOWN	cathepsin A	FALSE	705.98	15186.6	2516.27	2654.1	0.86	1246.79	982	2097.29	3829.41	972.062	2638.15	1923.27	2067.47	1566.99	1551.19	1335	1065.06	2349.02	2591.04	3705.4	1397.31	1179.9	3337.11	2782.46	4799.9	5204.92	15186.6	1830.43	2105.67	1055.15	705.984	827.001	860.017
ENSG00000064607.12	SUGP2	chr19	19101697	19144832	-	protein_coding	KNOWN	SURP and G patch domain containing 2	FALSE	940.98	10201.9	4681.85	2244.19	0.56	7254.69	6687.25	7935.61	10201.9	6572.02	6783.34	3025.14	3385.56	2335.78	2891.77	1795.29	3315.45	5629.79	1653.34	1961.32	2564.68	3563.93	8456.12	3611.36	6767.59	3824.93	4330.72	6065.86	4266.17	4963.74	4465.74	3826.84	6051.6
ENSG00000064651.9	SLC12A2	chr5	127419458	127525380	+	protein_coding	KNOWN	solute carrier family 12 (sodium/potassium/chloride transporter), member 2	FALSE	234	5436.63	1324.91	950.29	0.78	405	452	2123.61	1724.06	2052.5	1855.14	892	1092	881	1139	1594	1810	1098.96	602.081	234	1123	861.101	1107.43	1505.15	1402.71	834.999	917.058	5436.63	2322	1038	1222.02	598	1565.07
ENSG00000064652.6	SNX24	chr5	122179134	122365049	+	protein_coding	KNOWN	sorting nexin 24	FALSE	244	1310.06	626.45	287.65	0.54	512.759	618.997	872.651	549.008	688.156	801.957	858.578	1027.23	773.997	773.357	442.611	775.998	359	244	300	470.509	482.001	1184.34	514.14	939.987	1063.9	1310.06	480	415.689	563.001	293	271	319.207
ENSG00000064655.14	EYA2	chr20	45523263	45817492	+	protein_coding	KNOWN	EYA transcriptional coactivator and phosphatase 2	FALSE	6	4313.72	787.85	969.39	0.85	1340.02	766	3240.16	4313.72	1447.01	1439.76	620.999	343	805.001	571.36	33	54	20	6	9	1347.99	37	113	383	805.881	194.048	260.129	141.089	46	1060.01	708	794.002	1298.65
ENSG00000064666.10	CNN2	chr19	1026298	1039068	+	protein_coding	KNOWN	calponin 2	FALSE	917.02	22070.1	7861.93	5406.35	0.67	1743.67	1136.11	4898.67	16495.3	15262.6	22070.1	6435.48	5411.63	12417.6	11143.9	6849.75	11513.1	5439.82	1710	1809.37	8368.19	2297.14	8339.75	3490.7	5426.54	917.023	1598.13	10178.1	8946.92	11705.7	9711.92	11290	15189.6
ENSG00000064687.8	ABCA7	chr19	1040102	1065571	+	protein_coding	KNOWN	ATP-binding cassette, sub-family A (ABC1), member 7	FALSE	94	3800.92	552.25	708.09	0.88	501.324	715.001	878.031	1858.8	317	707.106	599	901	147	163	183	230	625.841	644.001	3800.92	239	94	425	209	653.151	223	406.188	349.045	360.002	194	137	187	136.14
ENSG00000064692.14	SNCAIP	chr5	121647049	121799914	+	protein_coding	KNOWN	synuclein, alpha interacting protein	FALSE	100	4295.33	1351.25	1061.12	0.71	1684.01	2484.99	1710.73	4295.33	1468.42	3819.17	1130	1057.99	1120	1049	387	470	1426.14	269.179	100	1271	779.118	1844.69	796.999	933.826	359	318.254	1608.8	1041.25	1435.06	897.999	784	1682.01
ENSG00000064703.7	DDX20	chr1	112297867	112310638	+	protein_coding	KNOWN	DEAD (Asp-Glu-Ala-Asp) box polypeptide 20	FALSE	321	1633.84	997.25	320.06	0.4	790.996	920	1251.44	999.613	1247.28	1436.07	943.571	1224.58	857.992	890.005	858.007	1056.01	941.66	483.001	645.073	688.998	321.001	1064.49	834.451	1633.84	852.999	1281.31	1209.5	1157.33	1587	957.092	901.006	1306.99
ENSG00000064726.5	BTBD1	chr15	83685174	83736106	-	protein_coding	KNOWN	BTB (POZ) domain containing 1	FALSE	918.12	7135.99	2579.16	1184.9	0.66	2154	2571.81	2733	1527.75	3165.37	3166.64	2517	2636	1714	1650	1227.29	1607	2028.24	1966.14	2008.08	1308.12	4140.95	7135.99	2605.4	3279.53	2853.87	3953.93	3686.96	2482.91	2265.41	2442.75	1421	3243.76
ENSG00000064763.5	FAR2	chr12	29302036	29493913	+	protein_coding	KNOWN	fatty acyl CoA reductase 2	FALSE	55	1909.77	404.38	490.43	0.82	77.8367	169.994	1802.89	192.23	552.846	405.821	105.95	114	84	119.338	55	204	125	231.835	188.977	85	138.957	333.827	103.988	77	253.93	296.121	1909.77	1141.67	410.989	564.652	365.131	1234.47
ENSG00000064787.8	BCAS1	chr20	52553316	52687304	-	protein_coding	KNOWN	breast carcinoma amplified sequence 1	FALSE	0	831	75.44	157.21	0.94	65	59	12.2629	4.00139	2	8	8	2	27	25	830.998	274	90	208.001	134	51	0	2	7	6	89	121.024	86	80	0	0	0	2
ENSG00000064835.6	POU1F1	chr3	87308554	87325737	-	protein_coding	KNOWN	POU class 1 homeobox 1	TRUE	0	15	1.5	3.73	0.93	0	0	0	0	0	0	0	0	0	0	0	0	0	0	0	0	0	0	0	0	0	0	0	0	5	6	11	15
ENSG00000064886.9	CHI3L2	chr1	111743393	111786062	+	protein_coding	KNOWN	chitinase 3-like 2	FALSE	0	54	3.87	10.43	0.96	0	0	0	0	0	0	4	1	0	0	0	0	9	0	4	3	3	0	54	18	2	15	1	0	0	0	0	0
ENSG00000064932.11	SBNO2	chr19	1107636	1174282	-	protein_coding	KNOWN	strawberry notch homolog 2 (Drosophila)	FALSE	283	3823.06	1276.44	808.33	0.69	283	370	1249.38	2705.38	1441.02	2204.7	1012	1217.99	594	759.001	543	921	1830.99	621	754.175	1046.99	488	1372.69	1305.65	2125.61	2526.31	3823.06	1972.75	1551.33	920.001	888.35	630	1305.3
ENSG00000064933.12	PMS1	chr2	190649107	190742355	+	protein_coding	KNOWN	PMS1 postmeiotic segregation increased 1 (S. cerevisiae)	FALSE	514	2394.37	1317.6	557.08	0.47	664	862.042	2036.77	1066.2	1780.8	2293.14	1421.17	1488	1176	1260	808.001	1450.99	1046	650.999	654.205	945.999	575.028	1296.01	1406.28	2001.35	640.608	853.91	1799.98	1225.34	2167.66	1604	1334	2111.02
ENSG00000064961.14	HMG20B	chr19	3572775	3579086	+	protein_coding	KNOWN	high mobility group 20B	TRUE	925.02	6665.52	2943.64	1321.87	0.58	2856.9	1013	3096.23	6665.52	2482.87	4635.4	3833.03	4303.29	5381.1	3406	3360.04	3631.94	3127.01	1037.01	1524.97	2931.5	925.016	2959.68	2195.99	3966.39	1178	2294.39	3304.92	3426.11	3094.07	1929.62	2075.98	2400.82
ENSG00000064989.8	CALCRL	chr2	188207856	188313187	-	protein_coding	KNOWN	calcitonin receptor-like	FALSE	74	2769.37	1145.1	804.24	0.61	74	125	545.818	318.043	1131	1516.92	1576	2218.98	786	1036	400.001	413	2208.93	793	234.056	546	2175.02	2769.37	2176.77	1508.18	2209.06	2254.24	2204.25	1082.53	431	637.998	331.999	888.997
ENSG00000064995.12	TAF11	chr6	34845555	34855866	-	protein_coding	KNOWN	TAF11 RNA polymerase II, TATA box binding protein (TBP)-associated factor, 28kDa	FALSE	653	2582.43	1589.78	496.66	0.4	1909.55	1404	1690.46	2209.59	1989.58	2363.28	1323.11	1439.98	1471.99	1358.99	1118.99	1297.01	1269.99	938.053	1306.49	1067	709	1956.53	1273.02	2192.34	1562.06	2310.83	1957.86	1782.16	1883.02	1491.05	1095.99	2086.02
ENSG00000064999.12	ANKS1A	chr6	34857042	35059179	+	protein_coding	KNOWN	ankyrin repeat and sterile alpha motif domain containing 1A	FALSE	388	8447.57	2214.07	1820.22	0.76	3990.66	6828.95	2569.39	2505.28	3923.09	1822.9	1159.13	1358	637.001	1053	1042	1433	2486.58	942.021	675.002	1032	877	1406.89	1631.31	2157.36	1458	1647.12	8447.57	4839.08	1541	2143.57	1072	3047.02
ENSG00000065000.11	AP3D1	chr19	2100988	2164464	-	protein_coding	KNOWN	adaptor-related protein complex 3, delta 1 subunit	FALSE	1716.99	14149.4	5053.04	2369.76	0.67	4471.67	6047.25	6949.26	14149.4	6200.52	7535.53	3917.15	5278.38	2924.68	3057	2605	3490.98	6118.91	4182.91	4189.2	3127.04	2507.4	5968.16	4432.44	7799.31	4521.98	6999.78	6994.6	5644.6	3762.99	3729.03	2815.98	5108.31
ENSG00000065029.10	ZNF76	chr6	35226686	35263762	+	protein_coding	KNOWN	zinc finger protein 76	TRUE	445	3079.94	1354.25	715.99	0.58	642.037	973.001	2411.21	3079.94	1324	2483.45	1179	1649.01	761.001	949.001	593.001	793.999	1678.21	762.529	1166.46	565	589	2378.28	822.001	2517.01	1426.32	2519.16	1422.01	1845.77	1063	887.178	946.999	1259.19
ENSG00000065054.9	SLC9A3R2	chr16	2075357	2089027	+	protein_coding	KNOWN	solute carrier family 9, subfamily A (NHE3, cation proton antiporter 3), member 3 regulator 2	FALSE	156	5997.66	2085.42	1177.36	0.67	2277.87	859.001	156	5997.66	1435.01	2690.66	2700.17	2487	3685.05	2164.11	2138.99	1724	2372.26	966.999	978.99	2419.66	916.002	2496.56	1827.07	2204.61	1033.08	2395.44	3729.67	3878.52	1633.01	1048.04	1047.73	1281.01
ENSG00000065057.3	NTHL1	chr16	2089816	2097867	-	protein_coding	KNOWN	nth endonuclease III-like 1 (E. coli)	FALSE	303	1571.24	822.36	317.26	0.49	1425	484.978	496.139	1571.24	901.045	1256.93	713.995	653.998	1245.28	992.986	808.994	752.002	859.922	379	510.051	782.993	303	881.895	593.414	793.71	462	890.068	1024	975.701	908.988	674.682	605.993	883.985
ENSG00000065060.12	UHRF1BP1	chr6	34759857	34850915	+	protein_coding	KNOWN	UHRF1 binding protein 1	FALSE	281	2559.99	1169.72	590.38	0.56	603	885	1690.24	1432.8	2559.99	1154.66	804	950.001	281	482	427	664	1665.99	1587.81	1436.29	466	1254	1811.19	1343.17	1534.17	1072.53	1027.37	2309.97	1034.39	879.066	1624.16	588	2119.31
ENSG00000065135.7	GNAI3	chr1	110091233	110136975	+	protein_coding	KNOWN	guanine nucleotide binding protein (G protein), alpha inhibiting activity polypeptide 3	FALSE	1683.1	8008.12	4561.57	1661.99	0.45	3943.21	3271.93	5284.44	3905.24	7551.06	8008.12	4378.16	3974	3626	3673	2754	3980	4694.13	3005.31	2933.72	3406.8	1683.1	3706.48	4966.98	6132.35	3972.44	5749.4	7836.07	5063.38	5257	5312.39	2988.01	7051.75
ENSG00000065150.14	IPO5	chr13	98605912	98676551	+	protein_coding	KNOWN	importin 5	FALSE	3611.95	20936.6	10110.27	4417.01	0.53	4957.41	5173.12	13819.6	10872.2	20936.6	12005.2	7450.87	7087.13	7475	7834.11	6095.6	8564.38	10798.7	8997.88	7128	6903.9	6464.18	11508.3	9097.35	12361.4	6959.71	7774.18	19179.4	11546.7	11427.2	14252	7918.23	20220.1
ENSG00000065154.7	OAT	chr10	126085872	126107545	-	protein_coding	KNOWN	ornithine aminotransferase	FALSE	585	14130.9	2568.34	2594.6	0.85	1409.41	1466.87	1805.82	1628.48	1766.22	3342.53	1136.11	1779.23	1704.26	1028.53	677.754	1031.91	1895.42	6629.24	14130.9	585	892.164	1896.82	3318.5	4245.41	3930.73	5182.27	3183.87	2206.61	1431.83	1204.26	771.577	1577.96
ENSG00000065183.10	WDR3	chr1	118472343	118503049	+	protein_coding	KNOWN	WD repeat domain 3	FALSE	529	3053.27	1612.94	673.84	0.49	588.002	990	1672.53	1533.68	2845.03	1948.27	1161	1215	1132	1275.24	936	1035	1814.03	1579.36	995.018	1264	809	1519.97	1858.13	2208.52	2083.46	2489.38	2807.93	1591.85	1661	2341.52	1114	3053.27
ENSG00000065243.14	PKN2	chr1	89149905	89301938	+	protein_coding	KNOWN	protein kinase N2	FALSE	483.31	4655.71	2497.07	961.49	0.48	483.313	1144.57	4655.71	2025.87	3364.48	2804.28	2598.33	3102.96	1731.77	2870.48	1905	2980	2629.46	1434.23	1236.53	1589.15	2269.99	3309.67	2371.4	2992.07	2443.29	2511.69	4172.17	2246.95	3885.35	2692.01	2338.18	3213.7
ENSG00000065268.6	WDR18	chr19	983174	994569	+	protein_coding	KNOWN	WD repeat domain 18	FALSE	703	2883.73	1703.72	507.55	0.42	2883.73	1131.92	2005.75	2407.34	1802.39	2084.37	1720	1702	2025.99	2017.98	1431.99	2241.54	1634.14	914.012	1257.88	1642.01	703.001	1653.88	1330.8	2129.92	802.022	1743.21	2201.01	2138.61	1667.99	1213	1386.99	1695
ENSG00000065308.4	TRAM2	chr6	52362200	52441713	-	protein_coding	KNOWN	translocation associated membrane protein 2	FALSE	583	3295.52	1517.78	848.22	0.56	653	647	1224.31	3295.52	1554.01	3164.39	1775.55	1994	1045.02	955	585	769	2691.02	1484.14	909.019	1082	854.619	1682.99	2393.58	3002.95	1002	1289.63	3073.32	2008.1	1028	909.049	583	1192.09
ENSG00000065320.4	NTN1	chr17	8924859	9147317	+	protein_coding	KNOWN	netrin 1	FALSE	19	7756.44	1511.27	2066.28	0.83	7756.44	6826.87	269.001	1005.32	6217.62	1951.89	275.001	220	400	358	1770	1723	904	40	40	1504.99	651.397	1272.7	98	133	19	50	4447.12	1694.09	688	1193.45	581	2027.16
ENSG00000065325.7	GLP2R	chr17	9725523	9795419	+	protein_coding	KNOWN	glucagon-like peptide 2 receptor	FALSE	0	2461.53	151.82	460.02	0.97	1	1	2	3	0	3	18	58	63	141	242	713	2461.53	216	93.0003	54	10	33	35	33	6	26	3	2	1	0	0	0
ENSG00000065328.12	MCM10	chr10	13203554	13253104	+	protein_coding	KNOWN	minichromosome maintenance complex component 10	FALSE	89	3115.57	1069.13	706.81	0.68	89	110	1387.25	1188.24	2447.48	1564.81	563	756.182	781.002	949.006	341	739	816.997	876.007	1280.71	425	455.001	1160.54	482.001	1236.13	522.999	592.033	1925.18	1352.31	1828.99	2123.98	1203.01	3115.57
ENSG00000065357.15	DGKA	chr12	56321103	56347811	+	protein_coding	KNOWN	diacylglycerol kinase, alpha 80kDa	FALSE	100.02	1552.22	429.04	343.67	0.75	213	193.483	113.33	827.217	352.088	1552.22	573	563.981	361.391	339.67	192.961	190.006	819.728	116.032	325.089	422	116	440.971	239.571	453.998	685.23	1212.42	240.241	156.111	429.098	253.013	223	252.842
ENSG00000065361.10	ERBB3	chr12	56473641	56497289	+	protein_coding	KNOWN	v-erb-b2 avian erythroblastic leukemia viral oncogene homolog 3	FALSE	26	9926.01	2407.05	2390.84	0.78	220	26	42	523.035	2980.39	1868.02	2648.61	2583.01	1678.31	1997.99	5778.29	3034.97	8043.62	3769.71	2834.79	3883.41	302	1234.01	5622.85	9926.01	68	265.049	3842.71	2463.06	829	866	362	852.388
ENSG00000065371.13	ROPN1	chr3	123687368	123711025	-	protein_coding	KNOWN	rhophilin associated tail protein 1	FALSE	0	187	10.63	34.05	0.98	18	5	0	13	2	21	3	1	1	1	4	0	2	0	0	2	5	3	31	187	1	5	2	2	2	2	0	3
ENSG00000065413.12	ANKRD44	chr2	197831741	198175897	-	protein_coding	KNOWN	ankyrin repeat domain 44	FALSE	24	1226.11	217.63	240.9	0.85	66	149	71.0001	347.006	437.172	1226.11	48	68	28	71	24	56	396	120	28	79	60	192.047	145	233	235.03	222.075	303	171.358	217	372	146	349
ENSG00000065427.10	KARS	chr16	75661622	75682541	-	protein_coding	KNOWN	lysyl-tRNA synthetase	FALSE	2934.79	8328.71	5749.27	1385.65	0.32	8010.5	5220.07	5170.37	5703.52	7775.54	6556.87	4579.26	4404.37	7527.19	5540.39	4637.47	5600.95	5083.7	4448.15	5721.91	4646.06	2934.79	5872.23	5242.84	6994.11	4809.44	6737.73	8189.18	5873.05	6829.89	5872.51	4438.68	8328.71
ENSG00000065457.6	ADAT1	chr16	75630879	75657198	-	protein_coding	KNOWN	adenosine deaminase, tRNA-specific 1	FALSE	157	1424	645.46	362.06	0.57	404.155	402.114	455	658.458	1079.35	1181.3	377	436	303	422	157	264	947.014	462.006	516.131	233	258.015	674.098	689.999	1289.42	946.056	1027.85	1138.93	659.397	606	1054.39	318	1424
ENSG00000065485.13	PDIA5	chr3	122785909	122944074	+	protein_coding	KNOWN	protein disulfide isomerase family A, member 5	FALSE	193	2315.67	814.53	523.7	0.67	384	243	388.444	1254.09	476.303	1105.1	793.508	958	507	587.001	631.998	452.999	1258.99	1942.12	1540.21	528.298	246	792.457	1448.01	2315.67	597.51	1054.03	941.002	635.456	280	295	193	475.339
ENSG00000065491.8	TBC1D22B	chr6	37225548	37300746	+	protein_coding	KNOWN	TBC1 domain family, member 22B	FALSE	214	1385.06	880.69	311.75	0.38	856.002	920.937	1232.5	979.197	1247.48	1290.27	848.989	949.977	515.962	696	453	803	673	371.94	1385.06	534	584	1149.52	930.047	1383.44	693.232	947.94	1316.1	1020.41	807	859.989	543.964	1030.29
ENSG00000065518.7	NDUFB4	chr3	120315156	120321347	+	protein_coding	KNOWN	NADH dehydrogenase (ubiquinone) 1 beta subcomplex, 4, 15kDa	FALSE	1035.71	7218.39	3060.99	1108.87	0.6	4574.53	3366.58	2284.58	1035.71	2659.34	3093.14	2741.47	3309.75	3924.45	3203.26	2708.9	3134.57	2284.59	1733.43	3144.09	2491.73	2303.54	4330.53	2322.55	2971.69	4196.78	7218.39	3019.92	2554.1	4019.35	1996.05	2658.29	3204.46
ENSG00000065526.6	SPEN	chr1	16174359	16266955	+	protein_coding	KNOWN	spen family transcriptional repressor	FALSE	715	8703.63	3744.15	2091.68	0.59	3356.71	5706.11	5062.77	5377.42	8703.63	5286.27	2657.54	3442.99	2072	2810.08	1552	2583.99	7776.18	2342.4	1495	2276	2220	2137.96	3972.55	3218.12	2411	1666.24	8158.95	2420.79	4139.01	5488.43	2889.99	6789.88
ENSG00000065534.14	MYLK	chr3	123328896	123603178	-	protein_coding	KNOWN	myosin light chain kinase	FALSE	29	13913.5	2566.3	3262.08	0.84	29.001	50	1250.07	2103.02	1485.03	1047.57	978.005	953.998	6171.98	4577.06	13913.5	9927.25	7304.03	906.127	490.029	293	464.001	1068.29	5015.19	4469.28	780.999	790.091	5448.93	2559.04	928.986	789.999	346.008	767.001
ENSG00000065548.13	ZC3H15	chr2	187350883	187374090	+	protein_coding	KNOWN	zinc finger CCCH-type containing 15	TRUE	1445	4572.16	3118.03	817.43	0.33	2307.67	3220.57	3719.2	4572.16	3848.96	3985.81	2482.04	2827.01	3024.99	2864.03	2038	3235	2527.99	2417.99	2711.45	2453.63	1514.24	3012.56	3168.04	3950.15	3122.3	4050.84	4328.32	2893.96	4244.28	3040.64	2507	4164.23
ENSG00000065559.10	MAP2K4	chr17	11924141	12047147	+	protein_coding	KNOWN	mitogen-activated protein kinase kinase 4	FALSE	893	3152.5	1955.75	612.17	0.39	2536.22	3131.96	2516.15	1437.82	2471.97	1971.4	1926.37	2179.99	1531.98	1655.74	1468	1592.99	1766.39	1331.64	1384.14	1153.31	1052	2079.48	2147.63	3152.5	2300.07	2914.73	2811.45	2007.67	1929.03	1495.99	1260	2070.12
ENSG00000065600.8	TMEM206	chr1	212537273	212588243	-	protein_coding	KNOWN	transmembrane protein 206	FALSE	134	2438.03	788.03	503.26	0.7	1001.02	940.001	1219.63	1139.95	1422.72	1226.5	478	373.999	533.001	705.001	289.001	617	565.998	219	156.222	442.002	134	413.399	1279.01	2438.03	341	589.736	1039.08	776.468	950.072	731.01	677.996	1046.41
ENSG00000065609.10	SNAP91	chr6	84262599	84419410	-	protein_coding	KNOWN	synaptosomal-associated protein, 91kDa	FALSE	3	3888.97	452.11	971.42	0.91	3492.52	3888.97	2117.4	570.052	577.999	52.0073	112	125	22	66	117	73	252	7	3	36	530	745.175	78.006	47	87	206.094	64	36	21	26	43	89
ENSG00000065613.9	SLK	chr10	105726959	105788991	+	protein_coding	KNOWN	STE20-like kinase	FALSE	1003	6141.5	3108.29	1148.17	0.51	1279.99	1228.01	3473.14	3724.3	4095.17	3296.45	3342.35	3554.9	2296.95	2324.03	2078	2713.06	3753.27	2199.29	1790.3	3078	4236.67	4265.02	4962.85	4364.57	3713.27	2913.56	6141.5	2398.8	3285.06	2822.68	2035.53	3915.55
ENSG00000065615.8	CYB5R4	chr6	84569362	84673238	+	protein_coding	KNOWN	cytochrome b5 reductase 4	FALSE	110	614.16	322.78	136.23	0.49	210	426	543	271.005	508	340.001	166	207	176	179	177	267	264	320.112	498.999	148	247	614.156	287	453.114	289	459.126	374	289.001	360	342	187	551.001
ENSG00000065618.12	COL17A1	chr10	105791044	105845760	-	protein_coding	KNOWN	collagen, type XVII, alpha 1	FALSE	0	4320.54	555.34	1099.94	0.9	3	5	7	450.999	995.996	4320.54	45	17	16	35	17	16	28	3	6	2887.02	7	17	47	82.9999	3	0	36.0235	25	2163.98	937.615	588.002	802.001
ENSG00000065621.9	GSTO2	chr10	106028631	106059616	+	protein_coding	KNOWN	glutathione S-transferase omega 2	FALSE	24	611.01	283.37	176.09	0.55	39	24	272	64	204.083	193.09	220	434	484	395	361	496	586	156	131	177	34	29	310	483.753	81	302.718	611.014	489.589	379	372	224	443
ENSG00000065665.16	SEC61A2	chr10	12171636	12211960	+	protein_coding	KNOWN	Sec61 alpha 2 subunit (S. cerevisiae)	FALSE	135	1901.58	658.13	400.89	0.68	1360.54	1901.58	1148.18	707.717	863.573	1046.94	492.408	592.549	213.892	531.674	206.878	468.001	556.721	135.001	175	447.667	546	1158.65	686.789	1220.98	351	343.012	770.499	511.457	707.785	487.718	489.799	589.824
ENSG00000065675.10	PRKCQ	chr10	6469105	6622263	-	protein_coding	KNOWN	protein kinase C, theta	FALSE	13	1798.82	331.52	347.28	0.84	94.0001	109	796.002	1798.82	291	299.092	624	655.037	140	137	353.999	230	361.967	195	273.256	134	13	51	72	112.156	32.0176	44	587.098	505.083	455.999	376.001	263	549.001
ENSG00000065717.10	TLE2	chr19	2997636	3047633	-	protein_coding	KNOWN	transducin-like enhancer of split 2	FALSE	110	5531.12	1568.27	1581.36	0.74	783	745.023	770.307	2141.55	529.006	4845.79	4438.33	5531.12	3939.99	3891.03	2351	1514	3386.06	219	207.008	2296.36	701.14	2222.62	408	1009.55	228	595.566	985.197	1082.41	183	214	110	249
ENSG00000065802.7	ASB1	chr2	239335383	239360891	+	protein_coding	KNOWN	ankyrin repeat and SOCS box containing 1	FALSE	543	3380.83	1521.57	678.45	0.57	1610.12	1132	1258.3	3380.83	1903.89	3004.54	1160.01	1268	876.999	893.998	872	905.001	2520.5	1025.7	1279.42	1133	1025.16	2419.78	1007.07	1798.12	1779.33	2236.76	1610.22	1266.59	1234	1451.31	946	1863.2
ENSG00000065809.9	FAM107B	chr10	14560556	14816896	-	protein_coding	KNOWN	family with sequence similarity 107, member B	FALSE	647.01	5608.97	2433.81	1129.67	0.59	2487.4	2817.12	2761.37	2658.66	4253.39	4081.16	1705.95	1783.09	1776	2107.01	1939.87	2227.98	2642	2111.17	1397.04	1396.03	647.009	1642.36	1465.21	2115.54	966.922	1104.51	4208.92	2968.65	3553.95	3983.99	2565.02	5608.97
ENSG00000065833.7	ME1	chr6	83920108	84140797	-	protein_coding	KNOWN	malic enzyme 1, NADP(+)-dependent, cytosolic	FALSE	46	2997.56	459.52	659.76	0.88	296	423	336.001	344.001	268	209.001	113	114	310.001	282	67	88	456	657.042	353.001	93	355.116	587.341	1545.01	2997.56	754.001	2183.5	141.001	46	83	64	53	105
ENSG00000065882.11	TBC1D1	chr4	37892708	38140796	+	protein_coding	KNOWN	TBC1 (tre-2/USP6, BUB2, cdc16) domain family, member 1	FALSE	912.1	6856.39	3462.77	1509.07	0.51	1905.87	1458	2768.08	4220.57	4896.03	4308.5	4489.75	4365.03	2822	2050.01	2177.63	3025	5650.73	1528.55	912.095	1817.04	4036.8	6261.88	3262	4039.13	2539.12	2839.56	6856.39	4300.57	3634.01	3679.67	2530.37	4940.26
ENSG00000065883.10	CDK13	chr7	39989636	40136733	+	protein_coding	KNOWN	cyclin-dependent kinase 13	FALSE	744	3550.1	2222.74	778.11	0.39	1198.01	2193.98	3171.86	2501.48	3550.1	3301.96	2246	2620.02	1316.99	2045	1378.01	2048.01	2774.14	1288.09	1233.09	1488.08	1058.99	2081.47	2161.04	3112.48	2001.32	2069.63	3150.09	2076.98	3166.99	2527.94	1891	3305.94
ENSG00000065911.7	MTHFD2	chr2	74425689	74444692	+	protein_coding	KNOWN	methylenetetrahydrofolate dehydrogenase (NADP+ dependent) 2, methenyltetrahydrofolate cyclohydrolase	FALSE	292	2543.78	1254.89	636.49	0.52	413.51	292	1702.82	1035	1908.58	1501.01	652.467	718.851	1017.25	913.303	390	678	859.837	1089.26	1690.88	594.977	970.881	2477.8	1324.11	2096.3	1407.69	1885.63	2163.6	1559.66	1254.48	1757.17	822.544	2543.78
ENSG00000065923.5	SLC9A7	chrX	46464753	46618490	-	protein_coding	KNOWN	solute carrier family 9, subfamily A (NHE7, cation proton antiporter 7), member 7	FALSE	5	194.22	73.71	54.78	0.64	43	108.712	122	166	127	33.324	63.0264	104	11	13	33	23	194.219	125.653	22	5	68	52	56	55.1151	178.91	112.88	170.991	55	26.5439	59.6874	31	84.752
ENSG00000065970.4	FOXJ2	chr12	8185299	8208099	+	protein_coding	KNOWN	forkhead box J2	TRUE	320	2721.46	1433.47	591.79	0.49	822	1094.8	1251.19	2108.42	1919.41	2721.46	1414.04	1583	717	938	672	925.999	1764.15	759	1311.8	1235.57	1296	2131.14	1790.44	2604.88	1301	1565.96	2167.22	1200.56	1271	1390	752.001	1806.08
ENSG00000065978.13	YBX1	chr1	43148098	43168020	+	protein_coding	KNOWN	Y box binding protein 1	TRUE	10286.2	46293.7	21461.82	8465.06	0.55	43892.7	46293.7	19938.6	12198.8	24375.6	21956.8	17534.8	18180.5	27205.3	21305.2	17685.8	19623.7	13235.1	15037.9	30379.6	20197.5	15961.6	34032.3	10286.2	16408.8	14526.2	22306.2	22708.3	19927.8	25811.6	17477.7	15587.7	23508.7
ENSG00000065989.11	PDE4A	chr19	10527449	10580305	+	protein_coding	KNOWN	phosphodiesterase 4A, cAMP-specific	FALSE	21	705	149.24	168.38	0.82	671	705.002	237.01	424	125	232	77	152	203	113	125	98	206	56	68	105	55	110	41	67.0002	23	49.0008	90	68	54	70	30	72
ENSG00000066027.6	PPP2R5A	chr1	212458879	212535200	+	protein_coding	KNOWN	protein phosphatase 2, regulatory subunit B', alpha	FALSE	270	4910.3	1278.08	974.57	0.77	351.007	270	957.538	1967.64	844.992	1310.92	1497.05	2458.01	1143	951	714	463	1123.02	1362.13	1362.69	414	3421.33	4910.3	1550.9	1414.12	1549.34	1942.99	1554.99	1136.71	484.999	493	354.198	639.736
ENSG00000066032.14	CTNNA2	chr2	79412357	80875905	+	protein_coding	KNOWN	catenin (cadherin-associated protein), alpha 2	FALSE	18	7173.98	834.59	1819.44	0.91	6426.62	7173.98	4397.88	567.003	1332.82	115	100	84	32	88	259	434	570	154	19	39	18	114	924.395	990.837	227.001	179.003	208	121.019	69	32	22	48
ENSG00000066044.9	ELAVL1	chr19	8023463	8070543	-	protein_coding	KNOWN	ELAV like RNA binding protein 1	FALSE	1768.99	9365.65	5227.39	1871.11	0.46	4268.95	3602.77	6667.78	5022.76	9365.65	6673.86	5040.06	4936.19	4508	5411.97	3595	5297	3145.33	2845.47	3595.09	3987	2506.72	5892.69	5113.95	7730.45	3799.58	4918.18	8496.33	6303.76	6140.25	6398.07	4021.4	8674.26
ENSG00000066056.9	TIE1	chr1	43766664	43788779	+	protein_coding	KNOWN	tyrosine kinase with immunoglobulin-like and EGF-like domains 1	FALSE	26	3780.85	1488.92	1067.74	0.63	633.033	291.999	26	2399.48	1334.01	1516.86	1944.01	2981	2254	2076.56	318	580	3768.96	959.162	665.08	576.001	1510.22	3780.85	1229.03	1023.13	2307.19	3090.9	2672.04	2269.27	338	604.026	277	792.001
ENSG00000066084.8	DIP2B	chr12	50898768	51142450	+	protein_coding	KNOWN	DIP2 disco-interacting protein 2 homolog B (Drosophila)	FALSE	768	5128.4	2288.16	1124.3	0.57	1813	2727.46	3676.05	2675.37	5128.4	2609.26	1483	1518	920	1384	829	1101	3191.18	2175.56	1060.25	1310	2127.63	2242.82	3014.87	2391.06	2154.69	1570.41	4180.81	1491.06	2427	3207.34	1791	4756.32
ENSG00000066117.10	SMARCD1	chr12	50478755	50494495	+	protein_coding	KNOWN	SWI/SNF related, matrix associated, actin dependent regulator of chromatin, subfamily d, member 1	TRUE	890	9230.91	4476.54	2266.44	0.53	4045.34	5008.71	6823.27	5407.13	8620.49	6205.68	2922.47	3846.99	3261.04	3823.99	2102.81	3425.59	4164.75	1465.04	1733.01	1853.01	890.002	2914.54	3520.31	6954.57	3039.32	4601.68	8240.73	7161.55	6093.71	6052.61	4291.04	9230.91
ENSG00000066135.8	KDM4A	chr1	44115829	44171186	+	protein_coding	KNOWN	lysine (K)-specific demethylase 4A	FALSE	940.1	4963.67	3066.9	1131.13	0.4	3219.14	3459.38	3312.69	4963.67	4802.22	4541.42	3066.52	3256.38	2379.42	2655.18	1947.93	2851	3501.44	1210	1026.35	2454.86	953.039	2280.84	3126.98	4424.45	3178.87	2991.89	4523.44	3157.94	3807.37	3522.15	2079.94	4400.21
ENSG00000066136.15	NFYC	chr1	41157320	41237275	+	protein_coding	KNOWN	nuclear transcription factor Y, gamma	TRUE	1204.02	5098.52	2901.88	854.4	0.45	2707.03	2870.6	3036.43	2641.46	3601.29	4375.55	2556.31	2931.66	2429.03	2810.16	1792.02	2483.01	3322.94	1488.98	2150.63	2695.97	1915.14	5098.52	2419.98	4065.11	2476.32	3547.75	3849.75	3340.5	3325.5	2664.73	2111.25	3319.03
ENSG00000066185.8	ZMYND12	chr1	42896000	42921938	-	protein_coding	KNOWN	zinc finger, MYND-type containing 12	FALSE	9	151.03	53.27	30.29	0.67	23	46	52	9	46	47.0115	69	73	31	47	27	32	46	66	93	29	21	66	63	103	95	151.027	92	56.0053	34	22	28	44
ENSG00000066230.6	SLC9A3	chr5	473425	524447	-	protein_coding	KNOWN	solute carrier family 9, subfamily A (NHE3, cation proton antiporter 3), member 3	FALSE	0	428.57	44.09	111.52	0.93	0	1	1	32	6.28922e-36	26	1	4	4	0	0	0	2.27087	0	1	2	0	2	157.927	321.798	0	2	323.995	428.571	0	2	6.28922e-36	1
ENSG00000066248.10	NGEF	chr2	233743396	233877982	-	protein_coding	KNOWN	neuronal guanine nucleotide exchange factor	FALSE	3	9152.79	611.68	1733.15	0.97	748.14	1042	571	192	91	266.102	32	36	36	114	3	12	219	227.942	363.984	17	5	34.0021	522.206	745.294	3367.01	9152.79	80	86	30	22	21	31
ENSG00000066279.12	ASPM	chr1	197053258	197115824	-	protein_coding	KNOWN	asp (abnormal spindle) homolog, microcephaly associated (Drosophila)	FALSE	305	7050.36	2297.75	1621.32	0.7	385.998	305	3793.28	1387.23	5695.13	2584.96	1438.55	2079	1545.01	1702	1002	1699	2358.97	2127.24	2498.78	1025	1208	1891.18	1759.01	2097.36	891.083	621.516	4510.8	1521.02	4338	4826.33	3223	7050.36
ENSG00000066294.10	CD84	chr1	160510885	160549306	-	protein_coding	KNOWN	CD84 molecule	FALSE	5	455	66.85	93.6	0.88	21	14	7	18	35	69.0086	28.0001	35	32	28	6	5	117	454.999	298.356	10	33	57	67	130.047	89	97.0286	71	40	12	13	12	27
ENSG00000066322.8	ELOVL1	chr1	43829068	43833696	-	protein_coding	KNOWN	ELOVL fatty acid elongase 1	FALSE	304.62	4962.31	1299.48	1120.16	0.76	345	304.616	524.015	699.141	641.003	1528.1	924.005	1170	1173	708.999	1092.62	747	1238.04	1992.87	4962.31	714.954	562	1763.85	1223.01	2198.49	2325.36	4817.68	1403	1607.26	620.999	408.021	320	610
ENSG00000066336.7	SPI1	chr11	47376411	47400127	-	protein_coding	KNOWN	Spi-1 proto-oncogene	TRUE	13	371	136.51	109.15	0.65	100	34	15	94	67	201.001	164	125	167	93	70	48	315.003	371	359	99	28	114	158.415	250.123	87	320.885	85.0004	118	29	22	13	37
ENSG00000066379.10	ZNRD1	chr6	30026676	30032686	+	protein_coding	KNOWN	zinc ribbon domain containing 1	FALSE	232	1886.63	948.41	394.27	0.51	981.894	335	1006	1419.7	1286.54	1572.79	883.998	802	1578	930.999	875	1052	943	351	743.008	919.997	232	593.083	738.242	1034.78	413	766.654	1349	1074.95	1169.55	1041.63	745.998	1300
ENSG00000066382.12	MPPED2	chr11	30406040	30608419	-	protein_coding	KNOWN	metallophosphoesterase domain containing 2	FALSE	16	5691.12	1547.03	1242.14	0.75	1721	3213	1905.07	1279.55	2555.19	5691.12	1806.01	1381	274	896.2	586	902	534.016	39	16	603.005	1558.01	2962.04	595.755	1166.37	2009.05	2224.84	585.294	383.011	1838	2421.52	1044	2991.55
ENSG00000066405.8	CLDN18	chr3	137717577	137752494	+	protein_coding	KNOWN	claudin 18	FALSE	0	13509.8	518.93	2478.04	0.99	0	2	0	0	0	0	1	0	55	52	13509.8	1907.02	2	1	0	1	21	12	0	2	0	0	0	0	0	0	0	1
ENSG00000066422.4	ZBTB11	chr3	101367733	101396339	-	protein_coding	KNOWN	zinc finger and BTB domain containing 11	TRUE	313	2028.4	1091.67	498.43	0.48	416	801	1817.22	1096.41	2028.4	1757.05	902	1019	503	686	475	877.892	1434.34	822.999	800.209	729.527	483	934.026	1291	1578.94	950.153	1032.61	1860	1003.1	1261	1447.49	696	1770.07
ENSG00000066427.17	ATXN3	chr14	92524896	92572965	-	protein_coding	KNOWN	ataxin 3	FALSE	230.92	1009.3	585.68	197.66	0.43	368.063	589.94	908.169	526.297	930.585	679.268	602.218	554.697	444.532	483.109	406.152	460.968	856.999	304.646	355.543	573.951	344.238	552.804	702.899	847.89	457.002	524.416	1009.3	509.724	804.518	518.393	572.624	710.59
ENSG00000066455.8	GOLGA5	chr14	93260576	93306308	+	protein_coding	KNOWN	golgin A5	FALSE	707.37	2842.19	1676.31	523.81	0.42	1142.01	1332.04	1506.4	1614.83	1838.12	2565.29	1530.37	1815.97	1320.01	1099	1001	1130.99	1897.79	2603.1	2131.67	1375.69	707.374	1698	2122.89	2842.19	1724.01	2210.11	2248.4	1574.14	1665.81	1231	891	1777.2
ENSG00000066468.16	FGFR2	chr10	123237848	123357972	-	protein_coding	KNOWN	fibroblast growth factor receptor 2	FALSE	287	14028.8	3504.97	3130.06	0.78	1879.1	1560.01	1552	13263.8	6261.2	14028.8	2781.75	3421.98	2680.07	4000.39	2017	2905	3172.86	3112.94	1742.65	2754.06	287	849.477	1143	1542.62	2248.01	2343.22	6120.59	3441.79	4025.98	2443.53	1941	3436.05
ENSG00000066557.5	LRRC40	chr1	70610488	70671303	-	protein_coding	KNOWN	leucine rich repeat containing 40	FALSE	626	2663.59	1363.31	564.89	0.51	944	1712.62	1753.14	713.316	2511.62	1910.81	1118	1091	976	1339.93	834	1346	695	1147.08	949.121	956.802	823	1656.96	1069	1304.3	842	996.955	2353.17	1309.05	2151.57	2013.02	1258	2663.59
ENSG00000066583.7	ISOC1	chr5	128430444	128449721	+	protein_coding	KNOWN	isochorismatase domain containing 1	FALSE	761.99	6265.19	1929.92	1013.33	0.72	998	1050	1141.14	1002.64	1472.27	1989.9	1200	1567	1344	1725	1896	3110	761.985	2643.07	2428.26	1255	2170.14	6265.19	1989.34	2596.24	1875	2663.22	1956.52	1434.94	2686	1855.02	1227	2250.19
ENSG00000066629.12	EML1	chr14	100204030	100408397	+	protein_coding	KNOWN	echinoderm microtubule associated protein like 1	FALSE	157	9228.32	1623.93	1645.68	0.85	819.998	1345	9228.32	3550.77	2854.65	2835.45	1514.25	1464.01	789.998	1190.02	481	990.998	1490.58	407.004	157.003	726.186	780.001	1462.8	639.006	917.212	1481	1492.8	2547.05	1752.21	1154.63	1698.99	799.999	2281.02
ENSG00000066651.12	TRMT11	chr6	126307576	126360937	+	protein_coding	KNOWN	tRNA methyltransferase 11 homolog (S. cerevisiae)	FALSE	228	1694.99	785.8	334.29	0.55	362.003	432	1169.56	628.999	1291.23	1069.6	778.999	605.989	564.999	919.001	486	953.004	695.192	560.52	393	922.997	228	761.01	690.115	793.842	496	607.979	1694.99	712.478	1108.01	1031	835	1407.14
ENSG00000066654.8	THUMPD1	chr16	20744986	20753406	-	protein_coding	KNOWN	THUMP domain containing 1	FALSE	603.02	3277.47	1982.11	760.37	0.41	1686.01	1742	2413.78	2068.71	3044.53	3277.47	3061.85	2839.66	1891	1788.02	1598.95	2110	1635.32	978.012	1058.01	1723.01	603.016	1592.47	1153.92	1912.8	1268.81	1491.27	2939.2	2024.88	2930	2241.41	1684.34	3182.44
ENSG00000066697.10	MSANTD3	chr9	103189438	103213511	+	protein_coding	KNOWN	Myb/SANT-like DNA-binding domain containing 3	FALSE	287	1434.06	884.92	348.29	0.4	1434.06	1359.93	1089.98	881.957	1358.77	1275.68	1116.99	1309.08	962.129	783.368	459.509	704.499	534.777	296.831	352.933	821.588	444.212	1061.7	566.792	1071.95	461.284	656.321	948.156	872.73	1216.64	1018.69	786.948	1369.13
ENSG00000066735.10	KIF26A	chr14	104605060	104647231	+	protein_coding	KNOWN	kinesin family member 26A	FALSE	321	6123.91	1592.34	1282.64	0.77	840.064	654	4764.65	6123.91	1775	3003.29	985.135	1220	1223	1122	942	1114	2599.96	342	768.012	1016.48	494.004	1263.1	1034.72	1679.26	675.044	986.149	1125.55	902.082	1549	2164.97	1444	2717.39
ENSG00000066739.7	ATG2B	chr14	96747595	96830207	-	protein_coding	KNOWN	autophagy related 2B	FALSE	659	3194.41	1327.58	531.8	0.6	738.001	1498	2079.09	1582.07	1685.91	1829.49	1403	1451	702	1010	730	961	3194.41	1488	1876.01	1010.13	986.004	1125.5	1254.02	1377.38	882.998	909.23	1924.03	971.631	1472	1023	919	1373.15
ENSG00000066777.4	ARFGEF1	chr8	68085747	68255912	-	protein_coding	KNOWN	ADP-ribosylation factor guanine nucleotide-exchange factor 1 (brefeldin A-inhibited)	FALSE	648	4388.07	1972.08	847.09	0.57	1178.01	1915.65	3253.91	1491.4	3518.88	1766.31	2015.73	2450.99	985.995	1629.01	1081	1449	2391.02	1925.07	991.012	1451	1319.12	1783.42	3068.14	3103.22	2601	2263.66	4388.07	1904.4	1603	1751.01	1130.58	2318.51
ENSG00000066813.10	ACSM2B	chr16	20547548	20587749	-	protein_coding	KNOWN	acyl-CoA synthetase medium-chain family member 2B	FALSE	0	1582.98	124.94	339.75	0.95	0	0	4	3	0	2	18	31	11	5	4	7	15	595.172	1582.98	3	0	1	68	59	23	16	121	237	0	0	0	1
ENSG00000066827.11	ZFAT	chr8	135490031	135725292	-	protein_coding	KNOWN	zinc finger and AT hook domain containing	TRUE	133	772	410.01	151.49	0.49	276	362	552.207	538.202	518.343	672.47	388	411	240.183	334	256	284	533.001	338	329.059	304	237	472.136	427.162	591.897	330	444.026	772.002	557.016	316	383	177	537.166
ENSG00000066855.11	MTFR1	chr8	66556969	66683496	+	protein_coding	KNOWN	mitochondrial fission regulator 1	FALSE	241.74	1282.05	716.73	310.35	0.46	241.737	294.547	810.284	994.113	1156.69	1095.15	527	445.999	407.001	477.999	342	573.003	440.001	1050.18	918.59	372.927	329	687.971	759.3	909.488	634.295	1025.8	1282.05	806.84	800.996	952.003	400.927	1241.08
ENSG00000066923.13	STAG3	chr7	99775186	99819111	+	protein_coding	KNOWN	stromal antigen 3	FALSE	22.02	441.76	107.47	83.3	0.78	28.6876	25.0494	214.546	199.147	112.6	114.65	89.9584	102.97	38.7787	71.3795	24.0633	27	91.6287	103.977	160.995	54.0193	22.0185	101.513	157.284	441.76	110.02	201.871	136.178	135.951	66.1247	55.1645	41.0949	74.0798
ENSG00000066926.6	FECH	chr18	55215515	55254004	-	protein_coding	KNOWN	ferrochelatase	FALSE	359	26780.8	2176.45	4772.54	0.95	420.001	539.001	918.384	1314.32	901.002	2148.86	1468.81	1478.01	729.002	709.001	488.001	714.001	1212.87	6053.9	26780.8	532.001	779.002	2438.55	1031.37	1946.29	2008.03	2684.54	1249.21	1170.05	744.998	871.336	359.001	1112.01
ENSG00000066933.11	MYO9A	chr15	72114632	72410918	-	protein_coding	KNOWN	myosin IXA	FALSE	291	3082.95	1271.15	605.94	0.61	1201.01	1519	1734.81	899.123	1876.2	1520.13	1328.02	1543.88	985.998	1386	918.001	1178	2886.02	652.04	372	1132	1553.98	1225.87	1681.34	1198.07	1064	789.857	3082.95	855.058	914.998	1025	553	1396.01
ENSG00000067048.12	DDX3Y	chrY	15016019	15032390	+	protein_coding	KNOWN	DEAD (Asp-Glu-Ala-Asp) box helicase 3, Y-linked	FALSE	0	6516.92	1707.27	1860.3	0.76	0	0	1548.15	2961.63	2	5264.83	2636	0	2372	1	1552.57	1	0	449.11	2467.36	2252	1722.11	2900.46	3950.32	6516.92	3276	3355.22	4850.72	2741.84	0	238.98	0	154
ENSG00000067057.11	PFKP	chr10	3109712	3179904	+	protein_coding	KNOWN	phosphofructokinase, platelet	FALSE	94	30389.7	2439.5	5949.49	0.95	1505.17	2095.71	1329.11	1510.7	1112.01	1571.37	1861.69	2547.99	659.999	586.002	601	439	798.778	308	229	555.001	15513.2	30389.7	343.001	403.005	135	291.064	2806.06	1525.23	883.002	576.129	679.998	607.001
ENSG00000067064.6	IDI1	chr10	1085848	1095110	-	protein_coding	KNOWN	isopentenyl-diphosphate delta isomerase 1	FALSE	911.02	35084.8	5885.79	7408.55	0.86	7423.46	4942.91	5260.67	3397.56	3234.5	4688.56	1331.29	1495	2424	2058.01	1991	3102	1124.91	20190.9	14964.5	1561.31	911.024	2293.7	3180.67	7391.64	15958.5	35084.8	2064.22	2027.75	2946.55	2773.71	1846.87	3636.18
ENSG00000067066.12	SP100	chr2	231280657	231408805	+	protein_coding	KNOWN	SP100 nuclear antigen	TRUE	19	1290.1	297.04	304.11	0.8	46	36	19	125	59.791	228.828	305.312	387.474	350.344	164.272	340.096	139	605.527	513.807	1290.1	100	203.006	399.99	389	347.14	674.999	1135.21	300	199	53.7671	48.0102	24.8621	83
ENSG00000067082.10	KLF6	chr10	3818188	3827473	-	protein_coding	KNOWN	Kruppel-like factor 6	TRUE	888	13191.3	3986.94	2615.16	0.72	2333.06	3279.19	3716.59	5654.44	3998.67	13191.3	3569.02	8714.07	7752.02	3916	2529.76	4734.97	4477.2	1423.08	2057.23	2530.66	2894.97	8016.53	2783.1	5356.14	3116.49	4098.49	3168.1	2999.26	1803.36	1665.4	1129	2428.19
ENSG00000067113.12	PPAP2A	chr5	54720682	54830878	-	protein_coding	KNOWN	phosphatidic acid phosphatase type 2A	FALSE	284.89	2412.92	957.35	524.39	0.62	578.567	497.401	422.565	1118.36	475.883	1461.37	1186.92	1231.47	2412.92	870.65	570.727	775.961	1272.6	579.46	548.343	1056.06	763.992	1431.68	1662.92	1884.92	550.998	1405.89	1540.76	1332.04	480	315.704	284.892	440.446
ENSG00000067141.12	NEO1	chr15	73344051	73597547	+	protein_coding	KNOWN	neogenin 1	FALSE	771.02	13452.8	5441	3096.33	0.62	5099.63	7985.74	7840.66	7630.31	10738.6	7244.29	6528.38	6129.42	3546.02	5216.12	3631.09	5970.11	13452.8	2106.99	771.019	2387.16	1678	3819.22	5927.53	5674.64	1289	1043.22	10209.2	5449.52	4904.06	5396.27	3518.03	7442.89
ENSG00000067167.3	TRAM1	chr8	71485677	71520622	-	protein_coding	KNOWN	translocation associated membrane protein 1	FALSE	403.62	8614.63	3873.29	2009.71	0.57	403.619	1298.05	4349.13	3412.48	3901.97	5231.13	3423.65	5093.75	2378.79	1883.01	2522.39	2109.68	2406.81	7445.21	5121.24	2649.23	1795.39	3992.54	5951.9	6621.12	5058.83	8614.63	7131.1	5057.97	2651.07	2430.07	1448.38	3029.89
ENSG00000067177.10	PHKA1	chrX	71798664	71934167	-	protein_coding	KNOWN	phosphorylase kinase, alpha 1 (muscle)	FALSE	56	1476.35	541.91	376.46	0.65	56	96.9999	766.924	753.028	709.436	601.341	543.715	565.206	94.6062	218.615	170	283	480.504	147.583	89.762	323.33	269.412	443.947	978.068	1476.35	897.01	1379.7	919.656	603.643	524.659	743.672	407.082	1033.22
ENSG00000067182.3	TNFRSF1A	chr12	6437923	6451280	-	protein_coding	KNOWN	tumor necrosis factor receptor superfamily, member 1A	FALSE	271	5045.92	2043.46	1055.87	0.62	520	271	1297.02	2393.48	1641.68	3068.39	3193.97	3727.44	2246	1905.02	1408	1452	2526.35	2009.95	1522.12	1809.99	870.149	2190.05	2351.32	3149.11	2283.88	5045.92	3436.03	2794.7	968.001	997.007	741.999	1375.01
ENSG00000067191.11	CACNB1	chr17	37329709	37353956	-	protein_coding	KNOWN	calcium channel, voltage-dependent, beta 1 subunit	FALSE	21	3390.95	780.19	806.43	0.8	3356.43	3390.95	1271.15	771.118	638.177	1140.58	750.077	757	220.908	461.999	291	534.998	846.603	31	21	842.018	310	837.008	585	1901.8	212	425.002	468.209	425.053	604.999	389	363.999	485.017
ENSG00000067208.10	EVI5	chr1	92974253	93257961	-	protein_coding	KNOWN	ecotropic viral integration site 5	FALSE	249	1572.02	759.3	338.93	0.53	309	533	722.123	705.066	1003.12	1012.56	882	864.913	406	628.001	451	522.15	1059	526.001	450	498	642	983.029	1572.02	1468.64	908.049	864.783	1531.11	584.359	834.999	595.001	387	778.235
ENSG00000067221.9	STOML1	chr15	74275547	74286963	-	protein_coding	KNOWN	stomatin (EPB72)-like 1	FALSE	122	1795.99	517.41	381.04	0.74	1795.99	1056.05	459	923.763	375	934.186	492	534.532	374	221	256	220	714.596	226	395.259	368	164	475.077	359	551.075	692.017	1389.77	540	475.047	180	186	122	261
ENSG00000067225.13	PKM	chr15	72491370	72524164	-	protein_coding	KNOWN	pyruvate kinase, muscle	FALSE	2705.07	78847.1	26798.92	14926.44	0.68	24359	16466.4	42885.1	37061	41180.1	22203.3	22903.1	21435.6	27678.1	20731.4	18399.5	23322.5	17566	5086.32	2705.07	19318.4	38328.1	78847.1	17803.7	37944.5	13412.6	23799.9	44962.7	38639	26113	26064.4	20223.9	38104.3
ENSG00000067248.5	DHX29	chr5	54552073	54603550	-	protein_coding	KNOWN	DEAH (Asp-Glu-Ala-His) box polypeptide 29	FALSE	673	2706.9	1676.75	526	0.39	1424.02	1431.99	1669.93	1431.57	2269.34	2706.9	1491	1851.3	1241.01	1250	769.997	1295	1481.97	1727.99	2145.43	1297	718.996	1661.04	1838.44	2268.06	1866.98	1911.02	2506.84	1666.65	1966.02	1959.2	1047.99	2480.2
ENSG00000067334.9	DNTTIP2	chr1	94333373	94345474	-	protein_coding	KNOWN	deoxynucleotidyltransferase, terminal, interacting protein 2	FALSE	942.02	3566.55	2331.93	605.53	0.36	2951.19	2048.83	2020.89	2266.78	2983.3	2486.3	1985.99	2234.01	2904.01	2210.06	1795	2624	2116.01	1548	2113.07	2285.88	942.024	1998.84	2179.2	3263.07	2083.23	2456.1	3168.54	2270.14	3416.53	2545.01	2047.05	3566.55
ENSG00000067365.10	METTL22	chr16	8715540	8740081	+	protein_coding	KNOWN	methyltransferase like 22	FALSE	172	884.31	503.83	186.23	0.45	711.21	440.001	721.016	884.307	544.336	714.12	483	439	499.999	400	326.304	364	699.722	217	474	397	172	501.849	363	775.573	390	813.767	481.999	514	518.999	363	406	487
ENSG00000067369.9	TP53BP1	chr15	43699407	43802926	-	protein_coding	KNOWN	tumor protein p53 binding protein 1	FALSE	591	10242.7	4429.9	2482.22	0.59	2272.64	3815.93	6100.61	7504.83	10242.7	5366.12	3614.5	3490.87	1907.99	2722.99	1402	3226.96	7791.54	1385	590.999	1916.08	2835.07	3522.2	4994.87	5644.66	4863.73	4118.46	7825.46	3720.73	5409.01	6997.08	3491.01	9003.58
ENSG00000067445.15	TRO	chrX	54946895	54957864	+	protein_coding	KNOWN	trophinin	FALSE	668.01	12473.1	4762.36	3008.68	0.64	4335.75	5434.95	6213.01	12473.1	5147.39	11161.9	4753.1	4584.07	2225.01	3677.97	1974.99	3531.57	9365.64	736.999	668.009	3043.98	1092	4482.82	3666.23	8513.55	3291.72	4172.43	4880.61	4070.69	5695.39	3453.29	3845.13	4112.82
ENSG00000067533.5	RRP15	chr1	218458629	218511325	+	protein_coding	KNOWN	ribosomal RNA processing 15 homolog (S. cerevisiae)	FALSE	504	1776	1041.12	289.89	0.43	665	801	1095.69	926.461	1425.07	1052.47	903.121	1167	1147	1217	868	1206	784	734.619	1026.7	738	795.012	1452.21	711.154	997.057	894.258	1106.44	1776	1043.07	1399	1170	866	1589.12
ENSG00000067560.6	RHOA	chr3	49396578	49450431	-	protein_coding	KNOWN	ras homolog family member A	FALSE	6195.24	26867.3	14136.41	5187.66	0.49	10694.4	6195.24	11441.7	17738.1	15423.4	20916.4	18317.5	18549.8	16223.5	11368.9	9481.81	10359	11958.4	8435.39	9624.33	11190.2	7977.82	19365.4	12779.3	19806.6	16302.1	26867.3	20595.7	16829.6	13061.2	11432.7	7617.85	15346.4
ENSG00000067596.6	DHX8	chr17	41561233	41621831	+	protein_coding	KNOWN	DEAH (Asp-Glu-Ala-His) box polypeptide 8	FALSE	608	5135	2237.61	1170.55	0.58	1157	1281	2231.53	3358.52	3995.07	4335.38	1383.02	1638.01	1333	1435	831.997	1438	2734.15	1249	1395.54	1297.01	825.219	2097.68	2073.26	3345.91	1796.34	1989.77	3493.22	2634.83	3064.96	3617.15	1771.99	5135
ENSG00000067601.6	PMS2P4	chr7	66752528	66767894	-	pseudogene	KNOWN	postmeiotic segregation increased 2 pseudogene 4	FALSE	15.9	118.9	66.75	30.73	0.45	111.581	74.0474	60.9029	118.9	53.0184	115.279	77.6843	87.595	69.651	54.583	49.4441	41	65.9206	18.3699	38.2635	72	32.7961	60.7288	78.2716	109.047	65.9843	82.9088	118.553	112.754	45.3771	40.6837	15.9044	33.1086
ENSG00000067606.11	PRKCZ	chr1	1981909	2116834	+	protein_coding	KNOWN	protein kinase C, zeta	FALSE	238.23	6156.74	1320.91	1164.8	0.81	6156.74	3937.74	1688.5	1854.92	1019.15	1008.09	2021.19	2343.05	917.269	1107.53	1276.89	1502.63	1025.01	724.494	570.59	976.717	650.616	1307.92	673.571	1030.02	238.23	426.543	1643.42	1454.75	894.488	559.317	561.175	656.822
ENSG00000067646.7	ZFY	chrY	2803112	2850547	+	protein_coding	KNOWN	zinc finger protein, Y-linked	TRUE	0	981.83	289.06	300.08	0.73	0	0	410.123	345.099	0	981.828	573.188	0	383.999	0	373	0	0	77	544.059	340	269.001	644.111	479.002	923.17	523	436	643	618.141	0	65	0	42
ENSG00000067704.8	IARS2	chr1	220267444	220321380	+	protein_coding	KNOWN	isoleucyl-tRNA synthetase 2, mitochondrial	FALSE	1525	9775.85	4324.1	2162.92	0.58	1525	1708.5	4070.34	4198.23	5343.49	4572	3035.98	2803.73	2389	2733.71	2272.99	2702.97	4077.26	5566.84	3609.46	2260.04	5564.64	9641.59	5392.26	6239.08	8046.2	9775.85	6899.22	4139.1	3244.25	3807.98	1925.01	5176.6
ENSG00000067715.9	SYT1	chr12	79257773	79845788	+	protein_coding	KNOWN	synaptotagmin I	FALSE	68	9035.34	1171.28	2106.42	0.9	4073.68	7182.26	9035.34	1215.43	2691.08	466.798	239.387	250	186	257	371	477	1317	302	86.0008	113	68	122	1041.12	1038.41	148	381.047	2316.53	887.073	95.0001	135	73	165
ENSG00000067798.9	NAV3	chr12	78224685	78606790	+	protein_coding	KNOWN	neuron navigator 3	FALSE	20	2215.95	682.78	574.87	0.72	1106.01	2215.95	392.007	324.043	931.831	1036.31	714.001	1082	31	61	98	97	1446.89	33	20	436.999	734	514.044	1651.34	1245.34	1632.06	1067.25	1030.01	302.016	198	473	223	601
ENSG00000067829.13	IDH3G	chrX	153051221	153059978	-	protein_coding	KNOWN	isocitrate dehydrogenase 3 (NAD+) gamma	FALSE	648.43	4960.74	1841	898.52	0.65	4960.74	2940.2	1357.91	1680.36	1253.91	2731.29	2028.95	2365.48	2727	1621	1549.99	1495	1577.07	648.43	1270.76	1826.05	812.33	2386.79	1340.36	2433.6	1571.85	2965.05	1544.08	1901.08	1633.31	845.879	955.498	1096.97
ENSG00000067836.8	ROGDI	chr16	4846969	4852951	-	protein_coding	KNOWN	rogdi homolog (Drosophila)	FALSE	492	4792.16	1586.26	1025.35	0.69	4792.16	3429	1403.85	2549.19	794.206	1537.47	1330.05	1569	1540	1158.68	1129	1380.99	1426.02	717	1945.63	739.124	1025.6	2784.26	1291.06	2605.05	1799	3859.76	1096.17	1370.35	730	492.001	583	693.001
ENSG00000067840.7	PDZD4	chrX	153067621	153096020	-	protein_coding	KNOWN	PDZ domain containing 4	FALSE	50	31833.5	3032.29	6408.99	0.94	31833.5	18153.2	5065.48	5538.95	3304.28	5174.49	1007.32	725	1455.01	1254.99	812.001	1102.99	1699	105	50	814.26	144.009	639.055	251	746.004	187	381.726	734.568	727.835	1933	1372.99	1241	1331.65
ENSG00000067842.13	ATP2B3	chrX	152783134	152848397	+	protein_coding	KNOWN	ATPase, Ca++ transporting, plasma membrane 3	FALSE	1	575	65.8	114.91	0.92	161	575	99.0086	139.001	36	16	21	13	6	10	38	26	302	1	2	24	3	12	65	97	47	102	25	26	18	34	20	28
ENSG00000067900.5	ROCK1	chr18	18529701	18691812	-	protein_coding	KNOWN	Rho-associated, coiled-coil containing protein kinase 1	FALSE	535	5516.18	2690.38	1165.99	0.53	535	1624.35	3120.4	3613.01	4826.38	2994.58	2108.01	2292	1486	1930	1605	2207	3621.36	2224.4	1413.15	1691	2678.11	3217.31	3170.56	2893.89	2639.19	2256.62	5516.18	2200.94	3855.61	3650.04	2398	4995.63
ENSG00000067955.9	CBFB	chr16	67063019	67134961	+	protein_coding	KNOWN	core-binding factor, beta subunit	TRUE	593	5294.01	2224.21	1230.98	0.6	593.001	674.018	2250.04	1389.48	3853.11	5294.01	1824.27	1994.72	1574.02	1915.25	1221.01	1880.99	1242.92	1261.22	692.103	1340.27	1340.7	2964	2031	3707.72	1644.29	2227.28	4594.79	3030.79	2804	3375.88	1799	4307.09
ENSG00000067992.8	PDK3	chrX	24483338	24557954	+	protein_coding	KNOWN	pyruvate dehydrogenase kinase, isozyme 3	FALSE	70.01	719.77	219.4	140.72	0.72	79	70.0073	167	104.065	337	161	121	87	138	110	84.0353	154	228	298	217.133	98	229.001	318	517.999	719.773	358	298.002	337	184	187	199	149.002	284
ENSG00000068001.9	HYAL2	chr3	50355221	50360337	-	protein_coding	KNOWN	hyaluronoglucosaminidase 2	FALSE	1027.32	7092.09	3028.81	1616.24	0.59	1118	1439	2405.79	4630.74	2877.88	6022.65	2447.51	2970	3523.93	2721.78	1650.99	2246.95	3986.52	1402.37	1331.66	1728.28	1027.32	3792.73	3508.25	7092.09	3025.67	5238.28	4097.92	5584.01	2072.99	2210.77	1294.01	3349.76
ENSG00000068024.12	HDAC4	chr2	239969864	240323348	-	protein_coding	KNOWN	histone deacetylase 4	FALSE	232	2106.7	920.05	437.97	0.58	1275.11	1290	1209.15	1570.07	1290	1375.62	904	928	418	510	522	738	1642	428	298.001	751	303.002	531.271	978.921	1058.41	771.002	897.143	2106.7	970.017	903.001	926.998	563	1118.15
ENSG00000068028.13	RASSF1	chr3	50367219	50378411	-	protein_coding	KNOWN	Ras association (RalGDS/AF-6) domain family member 1	FALSE	287	1698	781.41	379.55	0.56	718.999	402.999	1308.04	1698	966.082	1603.39	714.061	689.001	727.002	703.999	411.999	547.999	1224.99	377.001	933.028	679.002	579.735	1535.36	538.002	903.265	370	716.022	897.004	700.002	528.998	436.999	435.999	636.029
ENSG00000068078.13	FGFR3	chr4	1795034	1810599	+	protein_coding	KNOWN	fibroblast growth factor receptor 3	FALSE	107	22599.2	3008.2	4371.97	0.9	4977.6	3453.06	7324.9	22599.2	5380.62	9768.38	111	185	1391	1058	1326.02	547	5007.42	3249.76	2640.08	1289.85	386	898.509	1213.15	1995.22	107	150	4044.63	3657.76	1195	499	585.001	515
ENSG00000068079.3	IFI35	chr17	41158742	41166473	+	protein_coding	KNOWN	interferon-induced protein 35	FALSE	5	977.35	146.46	190.96	0.88	63	17	29.0007	113.087	14	66.0008	132	264	164	57	131	53	152	200	306	17	64	150.053	230	336.222	436	977.35	48	87	14	12	5	12
ENSG00000068097.10	HEATR6	chr17	58120555	58156292	-	protein_coding	KNOWN	HEAT repeat containing 6	FALSE	277.04	1899.31	1038.47	398.23	0.47	768	731.001	1503.89	1076.45	1533.02	1686.07	812	783	704	919.002	703.999	992.997	1381.43	485	446.756	843	469.179	1140.76	1032.99	1410.04	1148.38	1164.58	1394.01	877.951	1539	1066.01	943.998	1421.35
ENSG00000068120.10	COASY	chr17	40713485	40718295	+	protein_coding	KNOWN	CoA synthase	FALSE	827.52	6236.87	2236.39	1078.68	0.66	2075.31	1326	2220.99	3042.91	1909.67	2970.64	2294.42	2292.59	1463	1577.07	1374.99	1709.01	1848.32	2659.73	4211.6	1633	827.525	2158.19	1824.9	3385.97	3079.38	6236.87	2704.67	2576.49	1431.88	1219.14	917.003	1725.49
ENSG00000068137.10	PLEKHH3	chr17	40819932	40829048	-	protein_coding	KNOWN	pleckstrin homology domain containing, family H (with MyTH4 domain) member 3	FALSE	79	1351	512.91	368.08	0.64	484	257	514.212	1245.95	205	927.327	890	1351	757	351	365	248	1185	122	260	389	442	1104.69	313	632.259	172	392.203	594	655.355	215.016	79	143.244	107
ENSG00000068305.13	MEF2A	chr15	100017370	100256671	+	protein_coding	KNOWN	myocyte enhancer factor 2A	TRUE	651.8	11197.1	2618.79	2144.03	0.79	651.798	1915.53	2329.26	2153.65	2674.5	3582.84	2174.32	2664.42	1662.7	1948.73	1257.71	1602	2601.8	1520.81	1128.12	1649.93	8584.52	11197.1	2879.92	3514.04	2076.72	2293.64	3824.88	2113.79	2028.51	1662.81	1324.55	2065.41
ENSG00000068308.9	OTUD5	chrX	48779305	48815648	-	protein_coding	KNOWN	OTU deubiquitinase 5	FALSE	660	3491.94	2154.7	699.25	0.4	3150.54	2855.49	2057.35	3491.94	2153.05	3112.49	2332	2739.96	1805.01	1836.49	1473.01	1827.34	2181.98	1217.02	2613.27	1755	659.998	1828.1	1938.59	3326.88	2046.82	3165.12	2448.56	2117.65	2038	1513.13	1471.01	1987.99
ENSG00000068323.11	TFE3	chrX	48886242	48901012	-	protein_coding	KNOWN	transcription factor binding to IGHM enhancer 3	TRUE	595	4365.12	1601.38	801.76	0.65	1033	1166.99	1625.05	2926.52	1394.03	2585.22	1545.82	2156.45	1218	1258.99	773.999	1051	2063.01	1041	1312.35	1111	749.053	1660.63	1892.05	2535.95	2556.97	4365.12	2043.63	1570.37	1142	884.255	810.997	1238.03
ENSG00000068354.10	TBC1D25	chrX	48397845	48420997	+	protein_coding	KNOWN	TBC1 domain family, member 25	FALSE	189	1266.31	623.65	295.58	0.53	1090.48	1015	683	717.483	535.287	967.207	495.998	638.38	378.999	404.999	350	383.001	763.108	284	401.016	492	477	1070.56	793.204	1266.31	671	1256.84	647.164	596.18	428	281	311	406
ENSG00000068366.14	ACSL4	chrX	108872579	108976632	-	protein_coding	KNOWN	acyl-CoA synthetase long-chain family member 4	FALSE	259.11	45958.7	4233.33	9212.1	0.94	1279.01	2802.04	3998.2	446.059	2419.34	596.418	385.041	548.003	259.111	490.002	428.001	519.998	740.926	45958.7	19730.7	500.999	1531.28	1801.91	3566.5	3217.54	3854.45	4085.32	3725.77	1150.61	541	677.011	439.001	1069.01
ENSG00000068383.14	INPP5A	chr10	134351324	134596979	+	protein_coding	KNOWN	inositol polyphosphate-5-phosphatase, 40kDa	FALSE	699	5584.15	1823.81	917.46	0.7	2177.06	1468.4	1401.47	2525.99	1734.33	2137.54	2168.77	2166.01	1460	1375	1645	1541.29	1621.52	844	810.01	1369	2953.28	5584.15	2190.3	2778.47	1340.54	2165.26	2162.32	1535.09	1253	1124.19	753.617	1529.24
ENSG00000068394.9	GPKOW	chrX	48970334	48980151	-	protein_coding	KNOWN	G patch domain and KOW motifs	FALSE	455	1910.11	1048.1	352.02	0.47	1767	1048	926.012	1910.11	1110	1440.89	1090	927	1311	860	749.774	957	1277	590	1022.02	945	455	1085.28	874.406	1402.24	680.171	1297.84	1333.12	1139.62	971	727	567	980.655
ENSG00000068400.9	GRIPAP1	chrX	48830134	48858675	-	protein_coding	KNOWN	GRIP1 associated protein 1	FALSE	533	4824.69	1814.14	962.43	0.65	4824.69	3907.4	2031.76	4177.17	1863.11	2097.06	1620	1923.01	1186	1260.23	1176.05	1678.01	2154.44	898.371	1471.11	1371	533.002	1695.17	1349.62	2570.89	1493.39	2218.24	1918.68	1404.86	1719	1116	1225.57	1442
ENSG00000068438.10	FTSJ1	chrX	48334541	48344752	+	protein_coding	KNOWN	FtsJ RNA methyltransferase homolog 1 (E. coli)	FALSE	398.22	2231.57	1214.57	475.2	0.47	2179	1779.55	1187.47	1501.07	1232.21	2231.57	1305	1505	1190	1140	862	915.998	1104	571.116	1100.95	1007.6	398.216	1193.4	1048.59	1838.84	525.999	969.812	1250.71	1188.26	1465	1006	787.001	1368.04
ENSG00000068489.8	PRR11	chr17	57232860	57282066	+	protein_coding	KNOWN	proline rich 11	FALSE	214	3074.42	1090.69	705.98	0.67	352	214	939.368	875.551	3074.42	1677.43	695.408	785.999	869.999	874.796	404.538	506.575	1274.58	932.997	1283.04	601.073	1264	2310.77	611.422	1100.31	679.241	698.339	2220.7	1042.73	1105.02	1837.01	683.346	2665.91
ENSG00000068615.12	REEP1	chr2	86441116	86565206	-	protein_coding	KNOWN	receptor accessory protein 1	FALSE	89	8861.05	1358.47	2199.72	0.88	7185.56	8861.05	2686.1	513.867	815	983.011	616.234	834.001	228	247	460.51	309	1060.01	167.001	134	295	1273.99	2173.19	4082.53	5470.94	216	334.039	319.05	242	152	142	89	195
ENSG00000068650.14	ATP11A	chr13	113344643	113541482	+	protein_coding	KNOWN	ATPase, class VI, type 11A	FALSE	169	4630.48	1846.34	1293.1	0.62	169	662.662	852.63	2355.72	2643.23	2241.84	1579.62	4215.08	731.31	1264.14	544.231	620.999	4630.48	2290.57	1214.57	430.187	3779.74	4437.99	2801	3313.16	1091	1472	3470.83	1572.45	946.848	1352	692.062	1984
ENSG00000068654.11	POLR1A	chr2	86247339	86333278	-	protein_coding	KNOWN	polymerase (RNA) I polypeptide A, 194kDa	FALSE	675	4182.38	2128.38	847.23	0.51	1626.66	1754.01	1889.28	2911.91	3898.69	2787.71	1273.12	1755.01	1510.99	1935.97	910.004	1520.99	3195.76	1963	1286.01	1307.01	1141.09	1870.71	2259.35	3046.46	2419.56	2193.07	3112.32	1970.12	2184.01	2970.21	1669	4182.38
ENSG00000068697.6	LAPTM4A	chr2	20232411	20251789	-	protein_coding	KNOWN	lysosomal protein transmembrane 4 alpha	FALSE	2395.54	28705.6	10439.85	5750.21	0.66	4223.96	2395.54	7383.87	7417.57	8446.76	16237.9	15442.8	14721.1	11177.3	7658.03	7271.91	8459	8444.9	6018.62	5023.02	10306.5	6063.07	11918.1	21603.6	28705.6	13034.4	17810.7	13095.1	9500.43	7145.23	6432.61	4738.99	8814.28
ENSG00000068724.11	TTC7A	chr2	47143296	47303276	+	protein_coding	KNOWN	tetratricopeptide repeat domain 7A	FALSE	182	1861.62	691.81	379.25	0.65	477.028	601.066	765.999	1349.68	617.998	1088.6	993.806	1418.95	416	496.872	376	420	984.09	369	565.087	350.77	181.999	614.997	810.001	1861.62	627.975	972.039	811.022	673.99	432	445.992	316	635
ENSG00000068745.10	IP6K2	chr3	48725436	48777786	-	protein_coding	KNOWN	inositol hexakisphosphate kinase 2	FALSE	685	9485.91	4809.92	2101.16	0.51	9485.91	6653.9	7866.68	5780.75	4538.33	8261	5663.66	6411.87	5262.97	5538	3550	4941.01	4596.77	1224.16	2054.3	4037.27	685.001	2963.66	3869.15	8154.43	2935.97	4338.02	5090.54	6325.56	5163.01	3010.52	3515.55	3746.69
ENSG00000068781.16	STON1-GTF2A1L	chr2	48757064	49003654	+	protein_coding	KNOWN	STON1-GTF2A1L readthrough	FALSE	0	154.74	44.22	48.62	0.74	9	7.88964	97.676	54.9124	85.4529	116.498	2.55861e-11	1	6.82445e-20	4.0709	2.99087e-11	6.46542e-11	154.744	11.1309	3.47438e-26	1.20993e-08	31.0972	77.9124	68.9463	66.4294	22.4283	30.8615	100.975	32.1727	17.8502	81.5264	4.46635e-06	100.433
ENSG00000068784.8	SRBD1	chr2	45615819	45839304	-	protein_coding	KNOWN	S1 RNA binding domain 1	FALSE	428	2017.04	1038.72	433.84	0.5	610.001	680.002	1103.61	994.261	1782	1701	922.093	1016	870.999	1054	610.999	1106	964.996	704	669	787.001	437.001	847.271	1144	1485.21	649.007	629.597	2009.49	1147.81	1462	1456.13	853	2017.04
ENSG00000068793.13	CYFIP1	chr15	22892005	23006016	+	protein_coding	KNOWN	cytoplasmic FMR1 interacting protein 1	FALSE	1045	8623.4	4147.59	2120.72	0.54	1045	1426.99	4626.79	7390.68	6983.78	6198.67	3908.59	3848.88	2956.88	3235.81	2216.93	3359.04	8623.4	3453.07	1870.04	2906.01	1475	3316.1	3945.29	4943.78	2305.7	2830.5	7971.07	5226.93	4334.12	4865.58	2943.71	7181.73
ENSG00000068796.12	KIF2A	chr5	61601989	61833076	+	protein_coding	KNOWN	kinesin heavy chain member 2A	FALSE	490	4349.74	1940.17	1021.34	0.57	1305	2687	3090.6	2227.01	4297.08	2477	1128.2	1110	963.002	1165	776.002	1307	1882.55	1310	737.367	1178.01	755.999	1349.96	2010.3	2422.94	1978.01	2005.61	4349.74	2194.89	2301.02	2638.34	1475	3782.16
ENSG00000068831.14	RASGRP2	chr11	64494383	64512928	-	protein_coding	KNOWN	RAS guanyl releasing protein 2 (calcium and DAG-regulated)	FALSE	35	864.07	199.99	183.47	0.8	394	246	62	445.031	55	196.189	136	147	63	103	81	68	308.035	290	556	108	279.106	864.07	174.001	307.127	182	324.143	87	74	50	37	47	35
ENSG00000068878.10	PSME4	chr2	54091204	54197977	-	protein_coding	KNOWN	proteasome (prosome, macropain) activator subunit 4	FALSE	1105	9667.29	3137.1	1808.43	0.7	1483.01	1807.72	3344.95	2382.04	4555.5	2812.79	2496.86	2906	1713.99	2259	1276.99	2054.99	2554.15	2870.01	4588.86	1407.05	2138	2862.92	7540.97	9667.29	2980.18	2961.47	5151.42	2420.15	3462.05	3187.17	2476	4475.79
ENSG00000068885.10	IFT80	chr3	159974774	160117668	-	protein_coding	KNOWN	intraflagellar transport 80	FALSE	489	4618.07	1852.88	958.68	0.62	640.772	1122	4618.07	2747.16	2984.94	3186.33	1579.62	1728.09	1246.49	1540.99	966.492	1462	1592.74	696.142	740.032	1150.01	1094.32	2184.03	1835.08	2419.5	1222.88	1428.09	3477.69	1973.98	2340.39	2276.99	1314	2615.36
ENSG00000068903.15	SIRT2	chr19	39369197	39390502	-	protein_coding	KNOWN	sirtuin 2	FALSE	576	3589.41	1730.49	884.3	0.54	3454.57	3106.03	1616.49	2935.54	1412.23	3556.99	1900	2042.99	1532.63	1239	1028	1228	2358.68	769.807	1509.53	2205	575.999	2084.06	1390.24	2214.41	1040	2133.85	1363	1283.61	1072	832.737	660.269	1144.52
ENSG00000068912.9	ERLEC1	chr2	54014181	54045956	+	protein_coding	KNOWN	endoplasmic reticulum lectin 1	FALSE	686	4907.36	1991.39	912.67	0.61	1240.01	1501.01	2418.9	1804.67	1836	3194.14	2227.03	2691.83	1263.01	1080.01	1159.01	1238.99	1666.16	2753.9	1960.53	1254	1107	2585.09	2447.52	3246.48	2900	4907.36	3050.18	2160.66	1095.06	1082.36	686	1466
ENSG00000068971.9	PPP2R5B	chr11	64685025	64701945	+	protein_coding	KNOWN	protein phosphatase 2, regulatory subunit B', beta	FALSE	150	2410	688.61	547.64	0.74	1907	2410	1608.25	1367.33	660	1063.5	573	657	226.144	277	224	266	822.008	206	488.015	351	398	963.415	512.322	900.16	307	728.599	720.003	755.186	342	236	179	267.04
ENSG00000068976.9	PYGM	chr11	64513861	64527769	-	protein_coding	KNOWN	phosphorylase, glycogen, muscle	FALSE	7	3112.78	317.63	607.53	0.93	83	7	302	744.055	96.9999	63	438	582.999	77	200	52	92	650.899	42	39.0043	185	1454	3112.78	247	275.277	71	78	119	112	38	38	75	144
ENSG00000068985.4	PAGE1	chrX	49452053	49460596	-	protein_coding	KNOWN	P antigen family, member 1 (prostate associated)	FALSE	0	4	0.4	0.97	0.93	0	0	0	0	0	0	3	1	4	2	0	0	0	0	1	0	0	0	0	1	0	0	0	0	0	0	0	0
ENSG00000069011.11	PITX1	chr5	134363425	134370503	-	protein_coding	KNOWN	paired-like homeodomain 1	TRUE	0	9128.86	1593.09	2794.5	0.85	14	3	22	4272.79	1845.08	2266.68	239	23	139	60	3086.46	4741.06	23	35	11	6935.96	0	59	36	54.0051	32	46	2	7	25	43	5684.02	9128.86
ENSG00000069018.13	TRPC7	chr5	135548999	135732730	-	protein_coding	KNOWN	transient receptor potential cation channel, subfamily C, member 7	FALSE	0	81	5.37	15.81	0.97	21	81	6	0	3	0	3	0	0	0	0	1	1	0	0	0	0	0	0	1	1	3	4	2	2	0	0	0
ENSG00000069020.14	MAST4	chr5	65892176	66465423	+	protein_coding	KNOWN	microtubule associated serine/threonine kinase family member 4	FALSE	258	2332.54	1067.54	506.34	0.56	927	1338	925.086	1177.17	1245	1202	1107.26	1094	1585.99	968	420	397	2332.54	589.001	336.005	1101.22	1961.41	1878.32	1201	1107.04	1468.32	1271.38	1741.29	627.004	700.001	511.003	577.001	808
ENSG00000069122.14	GPR116	chr6	46820249	46922680	-	protein_coding	KNOWN	G protein-coupled receptor 116	FALSE	2	2221.23	810.58	626.34	0.66	184	205	2	553.329	1118.37	924.875	1566	1760.98	1036	966.985	167	203	1374.96	548.999	252.383	333.921	1838.12	2221.23	887.995	475.87	1543.9	1974.09	1222.78	590.933	231	404	183	546.976
ENSG00000069188.12	SDK2	chr17	71330523	71640228	-	protein_coding	KNOWN	sidekick cell adhesion molecule 2	FALSE	31	3842.02	1157.31	935.07	0.72	1331	1328.99	3272	2008.88	3842.02	1488.32	572.105	529	721.999	1015	246	682.004	1369.02	175	31	1190.01	676.999	963.259	2437.28	2766.8	357	286.001	2072.14	947.063	759.003	808.182	395	920.021
ENSG00000069206.11	ADAM7	chr8	24298443	24384483	+	protein_coding	KNOWN	ADAM metallopeptidase domain 7	FALSE	0	32.56	1.85	6.41	0.98	0	1	0	0	0	32.5592	0	0	0	0	1	0	0	2	15	1	0	0	0	0	1	1	0	0	0	3.05409e-16	1	0
ENSG00000069248.8	NUP133	chr1	229577045	229644103	-	protein_coding	KNOWN	nucleoporin 133kDa	FALSE	1100	4476.23	2624.94	863.62	0.43	2711.05	2091.59	3484.48	2551.21	4378.98	3133.28	2266.4	2262.99	2365	2122.01	1592	2452.01	3080.48	1803.45	1777.77	1780.63	1533.08	2884.82	2635.75	3678.04	1793.97	2157.3	4476.23	2882.73	3225.96	3043	1972.03	4326.14
ENSG00000069275.12	NUCKS1	chr1	205681947	205719404	-	protein_coding	KNOWN	nuclear casein kinase and cyclin-dependent kinase substrate 1	FALSE	5382.96	44566.6	19108.12	10329.41	0.59	13193.6	8740.32	17714.7	15790.5	40377.4	31653	12953.2	15493.4	13504.3	12710.1	9853.54	12775.9	15833	13127.8	10031.8	10465.2	14839	23680	20883.5	23846.3	15199.9	12961.1	44168.8	22072.4	20613.4	33143	12280.6	44566.6
ENSG00000069329.11	VPS35	chr16	46690054	46723430	-	protein_coding	KNOWN	vacuolar protein sorting 35 homolog (S. cerevisiae)	FALSE	1851.97	10562.3	5747.33	2105.09	0.47	3954.2	4668.39	7353.31	4937.68	7982.05	6310.65	4978.38	5339.98	4129.12	4069.12	3651.65	4497.1	6010.94	3799.93	3125.12	3511.94	6032.35	9102.52	8345.74	10562.3	6072.65	6715.56	10085.6	6000.53	5761.07	5899.45	3511.66	8253.44
ENSG00000069345.7	DNAJA2	chr16	46989299	47007699	-	protein_coding	KNOWN	DnaJ (Hsp40) homolog, subfamily A, member 2	FALSE	996	4746.89	2579.61	883.13	0.47	2723.65	2956.66	3115.4	2472.99	3105.69	2988.07	2095.11	2473.97	2007.99	1922.98	1539	1978.01	1999	1616.03	1824.27	1663.01	2060.25	3932.07	3249.37	4245.19	3364.46	4746.89	3821.54	2800.99	2491.97	2041.08	1419.2	2723.18
ENSG00000069399.8	BCL3	chr19	45250962	45263301	+	protein_coding	KNOWN	B-cell CLL/lymphoma 3	TRUE	24	421.26	162.86	104.76	0.63	67	34	51.0004	209	80.0565	143	204	229	323	169	168	123	337.059	120	140	143	155	245.143	293.013	421.257	131	281.125	300.113	194.013	24	29	30	34
ENSG00000069424.10	KCNAB2	chr1	6051526	6161253	+	protein_coding	KNOWN	potassium voltage-gated channel, shaker-related subfamily, beta member 2	FALSE	57	1386.75	396.09	314.95	0.74	722.996	835.038	886.048	1386.75	492.374	906.458	234.002	236	181	172	119	171	479	232	232	249	57	189.185	354.001	828.584	112	246.043	295	273.168	251	281	207	392.001
ENSG00000069431.6	ABCC9	chr12	21950335	22094336	-	protein_coding	KNOWN	ATP-binding cassette, sub-family C (CFTR/MRP), member 9	FALSE	12	2395.32	357.6	534.79	0.88	102	145.469	12	229.313	329.013	101	259	420	39	27	156	113	705.002	170.521	79	220	1480.01	1449.21	186	87.0001	310.002	398.05	2395.32	814.667	49	65.4845	19	60
ENSG00000069482.6	GAL	chr11	68451247	68458643	+	protein_coding	KNOWN	galanin/GMAP prepropeptide	FALSE	0	849.21	90.68	154.66	0.92	210	130	849.209	109.013	31.0254	46.0259	105	101	37	53	118	43	153	89	144	43	0	37	39	18	37	203.006	16	20	7	11	8	15
ENSG00000069493.9	CLEC2D	chr12	9809270	9848413	+	protein_coding	KNOWN	C-type lectin domain family 2, member D	FALSE	41.51	502.59	201.28	132.41	0.62	41.5116	122.047	267.406	163.315	131.291	249.87	502.589	450.667	162.518	402.926	177.607	243.707	494.198	65.0045	105.486	306.595	59.742	164.38	107.022	202.345	58.9206	81.1383	194.465	151.307	372.152	74.9404	302.567	95.2789
ENSG00000069509.5	FUNDC1	chrX	44382885	44402247	-	protein_coding	KNOWN	FUN14 domain containing 1	FALSE	309	871.67	581.56	163.89	0.34	742.999	743	635.869	375.316	642.999	587.812	532.002	666.997	693.995	606.998	567.001	713.004	439	308.999	425.695	389	392.001	781.763	598.293	871.672	661.004	844.699	857.021	547.017	545	401	348	568.001
ENSG00000069535.11	MAOB	chrX	43625858	43741693	-	protein_coding	KNOWN	monoamine oxidase B	FALSE	18	4920.88	803.95	1337.15	0.87	687	563	201	399.001	95	68	49	50	189	135	45	30	350	4920.88	4741.57	18	2209.27	2653.44	696.003	1065.01	80	148	894.842	634.475	47	45	25	102
ENSG00000069667.11	RORA	chr15	60780483	61521518	-	protein_coding	KNOWN	RAR-related orphan receptor A	TRUE	132	1720.81	515.98	382.53	0.72	132.005	431	1389.55	469.085	644.013	745.628	572	516	247	290	231	235	679	445.293	550.211	473.037	505.323	386.004	357.013	248	1487.14	1720.81	708.047	210.212	330	262	255	302
ENSG00000069696.6	DRD4	chr11	637293	640706	+	protein_coding	KNOWN	dopamine receptor D4	FALSE	0	1267.62	67.4	234.12	0.98	72	16	325.23	1267.62	5	10	27	15.0202	9	19	31	21	21	1	0	32	2	3	10	15.0001	6	8	32	40	10	0	8	6
ENSG00000069702.6	TGFBR3	chr1	92145902	92371892	-	protein_coding	KNOWN	transforming growth factor, beta receptor III	FALSE	28	13722.5	2624.41	3293.15	0.84	204	28	2260.31	2241.83	1436.34	1999.93	1490.06	1379.02	1023	1303	1330	4467	2245.25	3811.95	823.173	1427	1098.04	1371.17	6296	2810.33	13502.4	13722.5	4333.67	2065.96	650.099	656.976	195	599.999
ENSG00000069712.9	KIAA1107	chr1	92632542	92650280	+	protein_coding	KNOWN	KIAA1107	FALSE	51	958	246.07	201.74	0.77	315	732.996	958	208	383.745	154.008	211	245	85	186	149	194	567.902	87	51.0001	90	144.714	136.577	408	325.046	317.001	273.042	262.594	115.077	162	87.9999	150	142.012
ENSG00000069764.5	PLA2G10	chr16	14766405	14788526	-	protein_coding	KNOWN	phospholipase A2, group X	FALSE	0	15.52	2.43	3.2	0.87	1	1	3	5	1	7.00133	4	1.55296	2	0	15.5164	9.9287e-11	3.10592	0	0	7	0	1	1	5.65927	0	2	1	4	1.55296	0	1	1
ENSG00000069812.7	HES2	chr1	6472478	6484730	-	protein_coding	KNOWN	hes family bHLH transcription factor 2	TRUE	0	57	15	17.36	0.76	32	15	46	15	14	57	2	0	0	3	9	0	0	3	1	21	1	3.00001	2	2	0	0	8	26	41	30	44	40
ENSG00000069849.6	ATP1B3	chr3	141594966	141645356	+	protein_coding	KNOWN	ATPase, Na+/K+ transporting, beta 3 polypeptide	FALSE	1101.75	6619.75	2752.63	1185.4	0.6	6619.75	4200.26	4138.37	4127.23	2871.6	3479.47	2373.02	2164.01	3076.02	2486.07	1595.75	1917.01	2273	1478.88	3639.25	1624.01	1406.97	3606.42	2388.69	3234.51	2161.2	4350.86	3108.65	2886.88	1892.02	1778.93	1313	2276.58
ENSG00000069869.11	NEDD4	chr15	56119120	56285944	-	protein_coding	KNOWN	neural precursor cell expressed, developmentally down-regulated 4, E3 ubiquitin protein ligase	FALSE	76	1526.39	728.45	379.43	0.54	76	110.531	577.002	745.046	1165.03	1095.69	585.015	687.777	434.001	405	281.001	407	1073.99	1526.01	661.001	462	662.716	960.015	932.341	1104.9	655.215	674.948	1526.39	663.642	660.002	631.514	337.001	877.079
ENSG00000069943.5	PIGB	chr15	55611158	55647846	+	protein_coding	KNOWN	phosphatidylinositol glycan anchor biosynthesis, class B	FALSE	70.89	495.06	274.77	92.3	0.46	207	129.949	272.71	152.863	310.601	410.743	366	393.942	248	275	191.843	311	233.998	206.434	234.201	224.937	70.8936	208.059	298.133	423.28	311.975	495.059	374.587	277.862	306	213.922	212	317.96
ENSG00000069956.7	MAPK6	chr15	52244303	52358462	+	protein_coding	KNOWN	mitogen-activated protein kinase 6	FALSE	1022	9383.28	3433.19	1871.26	0.66	4681.63	9383.28	5321.14	3146.59	7475.66	3250.18	1784	2246.99	1440	2080	1542	2226	2986.13	5317.15	2980	1022	1311.42	2635.26	2529.99	4132.27	3284	4019.59	4958.93	3537.43	2786.61	3817.99	1974	5870.66
ENSG00000069966.14	GNB5	chr15	52413117	52483566	-	protein_coding	KNOWN	guanine nucleotide binding protein (G protein), beta 5	FALSE	108	1971.36	752	460.11	0.64	861.421	1150.65	1175.52	1361.76	685.552	1396.73	526.716	834.032	392.359	299.987	302.322	420	1422.58	493.555	487.084	424.51	722.851	1174.28	1154.19	1971.36	108	191.38	931.632	742.304	510.919	481.586	225.659	584.999
ENSG00000069974.11	RAB27A	chr15	55495164	55611311	-	protein_coding	KNOWN	RAB27A, member RAS oncogene family	FALSE	68.09	2527.01	715.38	529.97	0.74	68.0927	147.467	1587.42	2527.01	783.307	864.986	1101.4	1604.4	527.068	516.492	459.155	433.376	427.858	275.787	262.854	334.026	337	829.392	510.527	722.712	195.25	436.181	1244.38	846.035	743.242	820.321	401.513	1142.26
ENSG00000069998.8	CECR5	chr22	17618401	17646177	-	protein_coding	KNOWN	cat eye syndrome chromosome region, candidate 5	FALSE	816.06	3351.73	1826.92	677.94	0.47	2317.54	1270	2517.31	3240.82	2184.38	2332.2	1826	1484	1897.99	1533.99	1220	1412	1345	969.195	816.058	1401.02	1265.01	2793.03	1594.09	2777.06	1757.31	3351.73	1998.4	2180.27	1629.13	1261.1	1217	1786.99
ENSG00000070010.13	UFD1L	chr22	19437464	19466738	-	protein_coding	KNOWN	ubiquitin fusion degradation 1 like (yeast)	FALSE	688	3157.29	1688.23	527.56	0.48	1541.56	1327.57	1456	1620.71	1604.01	2385.53	1808.99	2149.98	2544.01	1675	1218	1322.99	1606.34	1142	2154.66	1234	687.999	1952.71	1055.81	2252.18	1693.44	3157.29	1754.53	2003.91	1857.99	1355.99	1085	1775
ENSG00000070018.4	LRP6	chr12	12268959	12419946	-	protein_coding	KNOWN	low density lipoprotein receptor-related protein 6	FALSE	857.51	7571.06	3100.94	1673.18	0.61	1147.35	1873.98	3285.27	3185.42	6298.91	4489.01	3135.82	3192.15	2150	2890.03	1764	2663	5798.99	2425.33	857.507	2329.03	1658.23	2063.33	3811.18	3112.42	1615.01	1144.13	7571.06	2478.84	4258.18	4547.53	2346	6016.13
ENSG00000070019.3	GUCY2C	chr12	14765576	14849519	-	protein_coding	KNOWN	guanylate cyclase 2C (heat stable enterotoxin receptor)	FALSE	0	38	5.43	9.06	0.89	2	4	0	0	1	3	0	1	0	1	0	4	0	38	26	2	0	1	3	6	1	1	12	8	5	1	3	1
ENSG00000070031.3	SCT	chr11	626431	627143	-	protein_coding	KNOWN	secretin	FALSE	0	386.03	28.2	70.75	0.96	0	0	78	386.028	7	5	4	2	1	1	20	5	5	0	0	55	17	68.0065	2	1	2	12	31	32	9	10	20	32
ENSG00000070047.7	PHRF1	chr11	576486	612222	+	protein_coding	KNOWN	PHD and ring finger domains 1	FALSE	773	5729.43	2492.1	918.99	0.58	2699.26	2065.01	2597.8	5729.43	2709.01	3720.65	2110.43	2880.45	2123.02	2059.02	1852.99	2204.69	3504.95	1246.11	1994.93	2195.01	944.198	2347.29	2152.04	3240.35	2448.24	3215.71	3259.8	2482.11	2966.6	1803.39	2146.52	2358.53
ENSG00000070061.10	IKBKAP	chr9	111629797	111696396	-	protein_coding	KNOWN	inhibitor of kappa light polypeptide gene enhancer in B-cells, kinase complex-associated protein	FALSE	1192.44	11523.6	3122.26	1955.93	0.75	2841.44	3044	3122.82	4896.29	3078.31	4711.53	2318.31	2103.92	1606.99	1704	1450	1497	3340	2961.81	2737.17	1801	1192.44	2992.32	2681.63	5487.38	5726.93	11523.6	2859.42	2402.5	2983.96	2477.03	1747.01	3356.3
ENSG00000070081.11	NUCB2	chr11	17229700	17371521	+	protein_coding	KNOWN	nucleobindin 2	FALSE	782	2757.72	1807.15	521.17	0.36	1973.42	1831	1736.72	1856.7	1392.32	2268.12	2113	2629.48	2121.99	1475	1716.96	1676.69	1691.07	2347.88	2518.5	1230.74	1317	2489.72	2147.1	2757.72	1495.84	1890.88	2264.3	1155.67	1330	847	781.999	1224.47
ENSG00000070087.9	PFN2	chr3	149682691	149768575	-	protein_coding	KNOWN	profilin 2	FALSE	1084.01	16216.3	9184.61	4215.54	0.45	15891.4	16216.3	12474.1	7656.52	13918.3	15834.6	12287.1	11984.6	8685.03	7935.27	5938.81	7697.98	4761.51	1911.45	1084.01	6810.99	3662.89	8328.06	8005.39	10408.9	5661.85	10639.8	13809.6	10726.3	9777.25	8601.93	6318.65	11862.8
ENSG00000070159.9	PTPN3	chr9	112137746	112260590	-	protein_coding	KNOWN	protein tyrosine phosphatase, non-receptor type 3	FALSE	98	3660.43	407.12	734.33	0.92	130	155.013	168	181.042	176	531.328	363.111	454	144	98	216	110	446.001	370.999	256	118.006	126	181	349	516.003	99	98.0001	3660.43	2310.55	153.042	131	126	195
ENSG00000070182.13	SPTB	chr14	65213002	65346601	-	protein_coding	KNOWN	spectrin, beta, erythrocytic	FALSE	35	20930.6	1510.81	3865.84	0.96	638.145	1014.73	61	738.348	452	303.001	485.069	463.479	263.217	139.265	35	81	1027.17	5830.89	20930.6	634.29	2505.48	3238.18	302	331.01	400.001	434	2418.29	1386.09	86	160	63	191
ENSG00000070190.8	DAPP1	chr4	100737990	100791311	+	protein_coding	KNOWN	dual adaptor of phosphotyrosine and 3-phosphoinositides	FALSE	3	177	37.47	37.98	0.82	10	3	3	22	14	52.0059	15	17	22	25	9	4	59	126	177	56	23	81	25	49	55	57.0012	28	29	24	16	3	18
ENSG00000070193.4	FGF10	chr5	44303646	44389808	-	protein_coding	KNOWN	fibroblast growth factor 10	FALSE	6	1423	349.12	401.65	0.78	6	19	15	62.2055	486.17	1004.36	125	173	170	105	193	1114	389	48	7	233.13	441.035	346.038	15	27.0559	8	37	631.048	252.087	699	994.099	355	1423
ENSG00000070214.11	SLC44A1	chr9	108006903	108201452	+	protein_coding	KNOWN	solute carrier family 44 (choline transporter), member 1	FALSE	636.02	5241.4	2064.2	1060.36	0.63	636.019	639.998	1775.25	1884.84	2817.05	4125.6	2066.41	2560.05	1525.99	1609	2009.02	1582	2134.15	3662.99	2429.62	1381	667.002	1235.79	2584.88	3122.66	702.001	791.005	5241.4	2800.73	2028.01	2040	1209	2640.49
ENSG00000070269.9	TMEM260	chr14	56955072	57117324	+	protein_coding	KNOWN	transmembrane protein 260	FALSE	237.02	2149.99	996.93	382.86	0.55	625.025	869.003	2149.99	1106.43	1412.04	1467.53	1109.22	1141	693.002	1027.99	859.004	905.004	1196.99	598.088	452	855.004	237.018	596.478	931.144	1347.28	964.188	987.874	1551.61	1067.01	1230	968	828	1205
ENSG00000070366.8	SMG6	chr17	1963133	2207065	-	protein_coding	KNOWN	SMG6 nonsense mediated mRNA decay factor	FALSE	680	4964.92	2488.58	949.14	0.52	2672.98	2288	3204.54	4964.92	4312.89	3329.02	2139.15	2014.99	1938.01	2685.86	1323.99	2259.02	3455.96	1320.58	1147.21	2018.82	1309.05	2392.38	2231.06	3129.32	1927.61	2280.41	3401.84	2285.02	2466.01	2780.33	1902.93	3892.95
ENSG00000070367.11	EXOC5	chr14	57670518	57735726	-	protein_coding	KNOWN	exocyst complex component 5	FALSE	757.91	6023.03	2461.53	1123.59	0.61	1730.04	2940.26	4088.91	2169.55	6023.03	3233.79	1928.41	1903.49	1151.97	1673.7	922.654	1682	1744	2308.24	1857.19	1326.27	2197.74	3508.66	2661.61	2794.83	2198.81	2435.39	4220.79	1936.87	2655	3048.75	1685.43	4164.41
ENSG00000070371.11	CLTCL1	chr22	19166986	19279239	-	protein_coding	KNOWN	clathrin, heavy chain-like 1	FALSE	120	1356.45	443.11	261.43	0.7	444.014	427	413.01	740.221	565	743.332	477	558	261	294	143	265	453	152.006	141	369	153	321.026	330	400.022	946.125	1356.45	437.283	325	472	419.003	330	521
ENSG00000070388.7	FGF22	chr19	639879	643703	+	protein_coding	KNOWN	fibroblast growth factor 22	FALSE	0	8	2.7	2.42	0.69	6	6	2	6	0	4	3	1	3	2	0	0	0	1	7	1	0	7	3	2	0	0	3	8	2	3	2	5
ENSG00000070404.5	FSTL3	chr19	676392	683385	+	protein_coding	KNOWN	follistatin-like 3 (secreted glycoprotein)	FALSE	85	4234.83	803.17	772.99	0.84	666	356	518	1334.02	337.18	1333.18	671.001	822.001	687.001	745.999	611	527.013	915.999	85	171	530	259	1277.03	1160.34	1287.22	1866.87	4234.83	481.01	567.626	468	361	350	380
ENSG00000070413.13	DGCR2	chr22	19023795	19109967	-	protein_coding	KNOWN	DiGeorge syndrome critical region gene 2	FALSE	1506.24	10126.6	4584.18	2150	0.57	8027.75	4901	5074	10126.6	4232.02	7956.68	6100.44	7459.61	3791.04	3352.98	3125.54	3400.95	5202.94	1670.11	1506.24	3997.97	1581.05	4382.03	4541.33	7006.85	3665.65	5489.76	5975.02	5904.27	2836.18	2912.35	1823.51	4198.24
ENSG00000070423.13	RNF126	chr19	647526	663277	-	protein_coding	KNOWN	ring finger protein 126	FALSE	449	2391.29	1299.39	424.72	0.47	2391.29	1453.01	1370.06	1790.39	1074	1870.45	1137.53	1436.01	1586.01	1275	1027	1216	795.868	1118.71	1630.21	1076	449	1523.01	769.128	1677.85	1098	2215.96	1171.27	1520.8	1151	776.031	913	1011.83
ENSG00000070444.9	MNT	chr17	2287354	2304412	-	protein_coding	KNOWN	MAX network transcriptional repressor	TRUE	217	2058.15	918.26	483.75	0.57	1855.01	1701.99	1323.22	2058.15	955.937	1599.23	850.871	1275.55	562.94	681.99	494.825	543	936	308.031	371.095	548.46	451.88	997.705	757.01	1636.81	798.287	1300.25	951.005	1160.23	634	573.445	472.242	773.161
ENSG00000070476.10	ZXDC	chr3	126156444	126194762	-	protein_coding	KNOWN	ZXD family zinc finger C	TRUE	521	1910	1065.39	387.89	0.46	885.997	983.999	1594.99	1660.14	1364.01	1663.21	1044	1910	693.999	746.998	610.003	727.998	1643.18	794.006	851.133	754.999	525	1216.12	846.004	1583.1	965.085	1273.68	1358.02	1182.07	999.999	864.003	549.001	1193.2
ENSG00000070495.10	JMJD6	chr17	74708919	74722866	-	protein_coding	KNOWN	jumonji domain containing 6	FALSE	459	2425.61	1118.99	483.49	0.56	1616.19	1448	1353.4	1616.93	1143.01	1229.31	887.998	899.999	924.003	965.995	641	1171	852.002	581.588	992	795	1663.79	2425.61	964.004	1365.83	1463	2401.06	903.301	808.958	940.003	587.001	520.007	765
ENSG00000070501.7	POLB	chr8	42195972	42229326	+	protein_coding	KNOWN	polymerase (DNA directed), beta	FALSE	332	3931.8	1271.81	710.3	0.7	3931.8	2298	1504.71	1130.91	1525.02	1568.13	1239	1278.77	1718.99	1222	1024	1680.99	968.002	369	332	1086.03	336	859.779	873.001	1399.9	470	607.989	1241.35	1040.77	1605.99	1401.01	1154	1915.76
ENSG00000070526.10	ST6GALNAC1	chr17	74620843	74639920	-	protein_coding	KNOWN	ST6 (alpha-N-acetyl-neuraminyl-2,3-beta-galactosyl-1,3)-N-acetylgalactosaminide alpha-2,6-sialyltransferase 1	FALSE	0	5257.97	335.14	1081.77	0.97	19	30	0	7	18	29	14	13	38	36	541.999	221	43	76	95.0264	257	47	134	3034.14	5257.97	21	25	17	15	7	2	1	4
ENSG00000070540.8	WIPI1	chr17	66417089	66453654	-	protein_coding	KNOWN	WD repeat domain, phosphoinositide interacting 1	FALSE	97.69	2045.77	574.79	378.75	0.74	279.865	204.814	567.179	483.322	441.205	996.963	348.6	341.372	392.612	286.635	115.327	97.695	450.864	795.578	1148.28	551.483	945.415	2045.77	571.906	758.419	569.495	916.172	558.873	383.847	669.554	372.451	359.654	460.601
ENSG00000070601.5	FRMPD1	chr9	37650997	37746901	+	protein_coding	KNOWN	FERM and PDZ domain containing 1	FALSE	0	2556.56	186.45	498.65	0.96	117.022	151	69.0001	86.0022	116	10	63	59	9	27	47	89.9999	95.9999	0	5	136	9	30	1241	2556.56	24	42.0002	30	33	121	116	64	81
ENSG00000070610.10	GBA2	chr9	35736863	35749983	-	protein_coding	KNOWN	glucosidase, beta (bile acid) 2	FALSE	1084	10940.1	2987.11	1901.71	0.75	2275.01	2568.02	4469.95	6200.01	2772.09	4276.09	2088.85	2422.97	1358.36	1788.99	1159	1578.99	2777.1	2012.44	2803.38	1084	4021.55	10940.1	1958.64	4005.4	2775.17	4269.79	3477.09	3096.88	2439.03	2107.97	1679.37	2907.96
ENSG00000070614.10	NDST1	chr5	149865381	149937773	+	protein_coding	KNOWN	N-deacetylase/N-sulfotransferase (heparan glucosaminyl) 1	FALSE	1414	10131.9	5224.98	2530.06	0.5	2394	3850.11	4348.12	10131.9	8729.25	9684.26	4527.75	5460	3109	3071.7	2465	2967	9604.67	3593.14	2453.12	2911	3092.06	6609.72	5792.14	7246.66	4433.65	5321.75	9139.85	6065.47	4343.95	5997.8	2912.99	8530.4
ENSG00000070669.12	ASNS	chr7	97481430	97501854	-	protein_coding	KNOWN	asparagine synthetase (glutamine-hydrolyzing)	FALSE	212	4724.15	1193.48	865.65	0.77	4724.15	3014.05	2360.13	879.522	1443.09	1731.97	1134.91	1186.93	874.001	960.119	626	1048	910.101	649.002	1208.36	869.001	212	821.02	502	1242.55	509.001	618.066	1101	1044.69	1307	945.01	797	1307.32
ENSG00000070718.7	AP3M2	chr8	42010464	42029191	+	protein_coding	KNOWN	adaptor-related protein complex 3, mu 2 subunit	FALSE	361	2229.56	1266.2	472.28	0.45	1287.01	1804.02	1743.93	1190.66	1760.01	1757.05	1483	1249.01	924.998	1187.01	791.003	1289	1505.01	404.001	536.163	829.004	772.001	1395.75	1364.15	1828.27	842.011	890.802	2229.56	1475.81	1473	1335.05	743.996	1864.17
ENSG00000070729.9	CNGB1	chr16	57917503	58005020	-	protein_coding	KNOWN	cyclic nucleotide gated channel beta 1	FALSE	0	142	18.2	32.5	0.9	21	74	59	74	26	4	7	15	0	1	25	5	142	1	0	0	0	7	1	1	19	59.0026	0	0	0	3	0	2
ENSG00000070731.5	ST6GALNAC2	chr17	74559792	74583038	-	protein_coding	KNOWN	ST6 (alpha-N-acetyl-neuraminyl-2,3-beta-galactosyl-1,3)-N-acetylgalactosaminide alpha-2,6-sialyltransferase 2	FALSE	2	729.42	92.93	138.81	0.9	31	20.9136	188.878	46.1509	119.843	232.703	213	227.377	18	18	175.898	31	32.5623	2	2	729.418	10.0828	20	53.2931	55.1775	20.8843	24.4741	86.7783	79.1619	104.418	54.3017	44.9172	70.9118
ENSG00000070748.13	CHAT	chr10	50817141	50901925	+	protein_coding	KNOWN	choline O-acetyltransferase	FALSE	0	44.01	4.47	9.43	0.93	0	44.0104	4	19	17	4	0	0	1	0	2	6	21	0	0	0	0	0	0	2	2	2	1	0	0	1	0	0
ENSG00000070756.9	PABPC1	chr8	101698044	101735037	-	protein_coding	KNOWN	poly(A) binding protein, cytoplasmic 1	FALSE	11014.1	41722.1	28580.34	7675.53	0.33	17450.2	18798.4	28455.5	27676	34878.9	31489.9	24490.9	25921.1	37538.7	35532.9	31422.7	33668.2	22269.8	24832.4	36153.8	37258.4	11014.1	25280.7	25101.7	29325.3	23356.8	41722.1	36327.2	25873.4	33507.9	26988.2	22079.8	38293.1
ENSG00000070759.12	TESK2	chr1	45809555	45956872	-	protein_coding	KNOWN	testis-specific kinase 2	FALSE	6	632.12	284.85	164.17	0.57	6	37	257	623.397	412	514.471	339	292	155	215	181	266	301.04	308.001	507.001	335	49	150.002	295.002	470.306	87	128.001	436.275	329.001	368	261	185	306
ENSG00000070761.3	C16orf80	chr16	58147496	58163354	-	protein_coding	KNOWN	NA	FALSE	670	3818.96	2103.41	717.67	0.46	3818.96	2874.51	2085.37	1711.54	2228.71	2592.9	2049.6	1970.01	3072.02	2580.02	2112.98	2696.33	1413.41	670	911.236	2489.04	1241.13	2962.82	1418.01	2519.54	1606.8	2306.35	2245.97	1992.36	2338.32	1585	1560.68	2288.23
ENSG00000070770.4	CSNK2A2	chr16	58191811	58231824	-	protein_coding	KNOWN	casein kinase 2, alpha prime polypeptide	FALSE	1275	5154.76	2785.82	795.82	0.48	2672	2446	3246.24	3024.57	5154.76	3346.81	2646.07	2845.48	2572.03	2890.01	2307	2904	2648.32	1945.57	1987	2554.07	1428.02	3082.54	2785.04	3530.91	1800.44	2283.65	4331.84	2483.13	3133	2987.61	2316	3973.88
ENSG00000070778.8	PTPN21	chr14	88932122	89021077	-	protein_coding	KNOWN	protein tyrosine phosphatase, non-receptor type 21	FALSE	276	3662.14	1212.72	828.52	0.69	710.995	1043	1737.54	2027.99	1085.84	1128.79	1113.4	1409.94	656.998	1068	784	654.001	1531.03	608	370.028	965.779	2737.15	3662.14	1881.57	3107.86	477.18	536.024	2049.47	1109.81	694.915	508.999	437.887	729.977
ENSG00000070785.12	EIF2B3	chr1	45316450	45452282	-	protein_coding	KNOWN	eukaryotic translation initiation factor 2B, subunit 3 gamma, 58kDa	FALSE	564	1753.45	1078.09	317.97	0.4	1509.99	944.999	805.091	950.778	1291.99	1398.63	992.005	755	1215.99	961.995	601	819	836.06	814.003	1274.99	995.998	611	1283.92	1342.23	1753.45	1226.11	1693.98	1346.19	956.587	1065	914.003	700.999	1287.53
ENSG00000070808.11	CAMK2A	chr5	149599054	149669854	-	protein_coding	KNOWN	calcium/calmodulin-dependent protein kinase II alpha	FALSE	5	1779.58	222.44	383.74	0.91	734	1050	176.062	68	64	48	49	26	180.341	338	62	58	203.112	9	6	203	736.192	1779.58	76	152.001	26	30	178	201.001	17	14	5	15
ENSG00000070814.13	TCOF1	chr5	149737202	149779871	+	protein_coding	KNOWN	Treacher Collins-Franceschetti syndrome 1	FALSE	1151.99	6473.57	3666.4	1395.38	0.45	5255	2308.1	3329.83	6473.57	5684.71	4756.9	2759.19	2802.02	4112.97	4814.04	2602	3739.01	3761.53	1980.01	2208.54	3855.05	1151.99	2786.34	3105.03	5045.09	1875.11	2331.09	5336	3847.63	4322.99	4342.76	3390.38	6117.46
ENSG00000070831.11	CDC42	chr1	22379120	22419437	+	protein_coding	KNOWN	cell division cycle 42	FALSE	3605.09	15385.3	8707.02	3413.02	0.45	15257	11980.8	7190.3	5649.17	8630.82	14043.6	9234.96	10261.2	7819.88	5974.24	6323.73	6669.88	6098.5	4871.98	6941.55	4826.99	5507.97	11769.7	8680.94	12605.4	10610.1	15385.3	12466.4	10608.4	6609.08	6074.86	3720.98	8549.63
ENSG00000070882.8	OSBPL3	chr7	24836158	25021253	-	protein_coding	KNOWN	oxysterol binding protein-like 3	FALSE	31	2544.21	469.01	493.53	0.84	115	110	2544.21	489.058	561.009	843.324	397	453	31	75	271	172	251	281	492.002	302	583.006	650.251	686.09	795.344	80	83	1408	750.069	292.999	305	175	398
ENSG00000070886.6	EPHA8	chr1	22890057	22930087	+	protein_coding	KNOWN	EPH receptor A8	FALSE	0	255	32.43	64.56	0.9	253	255	71	14	20	2	55	38	1	1	1	1	32	0	0	9	1	6	9	22	6	4	50	94	1	5	6	9
ENSG00000070915.5	SLC12A3	chr16	56899119	56949762	+	protein_coding	KNOWN	solute carrier family 12 (sodium/chloride transporter), member 3	FALSE	0	47	5.63	10.45	0.91	0	0	5	11	0	1	19	11	3	0	0	0	7	0	2	0	0	0	47	14	1	3	15	28	0	0	1	0
ENSG00000070950.5	RAD18	chr3	8817088	9005457	-	protein_coding	KNOWN	RAD18 E3 ubiquitin protein ligase	FALSE	232	1434.07	705.94	302.7	0.53	232	328	754.193	526.003	1157	1176.6	583	812	712	701	303	538	684	538	687	485.893	298	721.056	601.072	1079.22	433	537.056	1047.38	750.022	1141.48	1009	806	1434.07
ENSG00000070961.10	ATP2B1	chr12	89981828	90103077	-	protein_coding	KNOWN	ATPase, Ca++ transporting, plasma membrane 1	FALSE	1260.65	11423.8	3882.6	2424.47	0.68	1884.82	3345.79	3176.58	2618.05	6064.71	3815.71	1874.74	2611.99	2440.98	2813.98	1603	3627.02	5595.35	5119.21	2542.54	3242.1	1623.04	3595.48	9331	11423.8	1260.65	1518.48	8880.44	4315.14	3383.97	3756.94	2506.92	6092.21
ENSG00000070985.9	TRPM5	chr11	2425745	2444275	-	protein_coding	KNOWN	transient receptor potential cation channel, subfamily M, member 5	FALSE	1	771.37	68.96	163	0.94	4.45979	4	7	29	1	9	33.4483	86	21.184	68	12	25.6438	60.9913	14.4943	14.2423	5	1	3.34484	55.271	208	11.8524	16.7242	499.813	771.37	17	10.034	24	14
ENSG00000071051.9	NCK2	chr2	106361354	106510730	+	protein_coding	KNOWN	NCK adaptor protein 2	FALSE	689.02	5880.88	3244.72	1326.12	0.46	2700.78	3048.96	3411.15	5524.09	4247.59	5700.48	3642.78	4322.99	3105.98	2792.06	2564.02	3566.96	3746.38	972.212	689.023	3811.41	1279	3221.52	3638.77	5880.88	1478.36	2862.86	4010.53	3435.54	3415.82	2841.24	2079	3568.67
ENSG00000071054.11	MAP4K4	chr2	102313312	102511149	+	protein_coding	KNOWN	mitogen-activated protein kinase kinase kinase kinase 4	FALSE	2907.13	21009.6	9813.95	4343.65	0.55	10767	13241.7	11076.1	12054.9	21009.6	12142.8	6859.49	6677.33	6582.74	7720.4	3557.3	7424.78	11240	6689.65	3858.1	6790.08	9720.56	14006.1	10014.4	11327.6	5995.81	5357.79	12868.8	5805.32	13521.8	14490.2	8859.35	19372.9
ENSG00000071073.7	MGAT4A	chr2	99235569	99347589	-	protein_coding	KNOWN	mannosyl (alpha-1,3-)-glycoprotein beta-1,4-N-acetylglucosaminyltransferase, isozyme A	FALSE	109	1453	553.66	353.48	0.64	1126.74	1453	1195.05	666.132	799.418	408.141	711	877.999	185	307	409	299	804.059	869.003	455.016	496.999	166	390.082	301	269.021	109	167	1266.16	565.043	477	403.005	208	400.002
ENSG00000071082.6	RPL31	chr2	101618177	101640494	+	protein_coding	KNOWN	ribosomal protein L31	FALSE	7729.5	43975.5	20362.22	7842.65	0.56	18203.5	7729.5	20047.5	18985.3	24760.3	32005.8	14283	14341.1	27440.5	15245.8	20025.9	17759.3	31364.5	15049.2	20718.7	18460.4	11675.2	26178.1	20430.7	26416.1	12049	20712.9	30853.8	25089.3	16486.6	18817.9	8630.81	22226.5
ENSG00000071127.12	WDR1	chr4	10075963	10118573	-	protein_coding	KNOWN	WD repeat domain 1	FALSE	3215.67	19474.6	7449.6	3344.27	0.64	3218.99	3215.67	4621.28	7275.27	8117.69	9382.74	7439.13	9147.29	6257	5888.81	5930.89	7728.93	5708.22	6797.82	7047.74	4507.34	8896.12	19474.6	8180.27	13471.7	7269.92	10659.6	11806.7	8831.97	5062.06	4794.11	4151.04	7314.82
ENSG00000071189.17	SNX13	chr7	17830385	17980124	-	protein_coding	KNOWN	sorting nexin 13	FALSE	422	3317.18	1594.99	705.71	0.54	428.003	1010	2459.87	1594.24	2223	3102.28	1467.03	1744.01	727.002	1065	867.998	1079	1867.18	1063.07	1083	922.006	1394.06	2264.92	2003.32	2018.5	1492	1842.93	3317.18	1564.26	1813	1673.72	991.003	2028.08
ENSG00000071203.5	MS4A12	chr11	60260251	60274903	+	protein_coding	KNOWN	membrane-spanning 4-domains, subfamily A, member 12	FALSE	0	22	0.97	4.05	0.99	0	0	0	0	0	0	0	0	0	0	0	0	0	0	0	1	0	0	4	22	0	1	0	1	0	0	0	0
ENSG00000071205.7	ARHGAP10	chr4	148653214	148993931	+	protein_coding	KNOWN	Rho GTPase activating protein 10	FALSE	64	2104.2	892.47	500.36	0.6	71	64	678.001	1335.71	932.152	2104.2	926.775	1066	853.003	1119	580.999	1249	828.514	257	169	1204	1139.31	1704.93	813.064	1094.32	175	306.113	1572.01	1126.05	1270	1027.02	691	1081.15
ENSG00000071242.7	RPS6KA2	chr6	166822852	167319939	-	protein_coding	KNOWN	ribosomal protein S6 kinase, 90kDa, polypeptide 2	FALSE	227.08	4697.3	1636.44	1044.71	0.67	2200.58	2573.12	1798.28	4009.08	1950.48	2432.57	1101	1681.02	885.862	697.309	956.991	1299.98	2759.25	407	238.004	727.995	2212.55	4697.3	1312.61	1285.59	916.119	1599.72	2991.11	1860.39	1036.56	1030	623.755	1586
ENSG00000071243.11	ING3	chr7	120590803	120617270	+	protein_coding	KNOWN	inhibitor of growth family, member 3	FALSE	245	1269.76	762.12	309.36	0.41	435	585.08	1118.11	834.315	967.321	1269.76	538	888.001	682.001	563.999	540	667	618	329.004	486.564	425	255	793.909	730.079	1259.76	664.001	963.53	1204.07	1174.27	937	822.49	520	1083.88
ENSG00000071246.6	VASH1	chr14	77228532	77249354	+	protein_coding	KNOWN	vasohibin 1	FALSE	620.81	8018.49	3470.24	1966.31	0.59	3837.23	4825.48	3763.62	7440.65	4078.09	4649.71	2654.73	2677.67	2154.52	1938.6	1102.36	1235.85	5535.65	1197.97	620.813	1055.93	2946.89	8018.49	3718.27	7404.02	2431.9	4845.04	4530.38	3154.53	2783.16	3214.29	2463.03	5038.98
ENSG00000071282.7	LMCD1	chr3	8543393	8609805	+	protein_coding	KNOWN	LIM and cysteine-rich domains 1	FALSE	80	1963.1	793.64	576.15	0.62	231	138	80	1168.33	1211	1741.41	420.149	529	743.999	572.001	303	453	1383.98	186	205	821.998	1200	1817.69	1655.65	1963.1	1006	1334.13	863.998	584.705	389	357	232	433
ENSG00000071462.7	WBSCR22	chr7	73097355	73119491	+	protein_coding	KNOWN	Williams Beuren syndrome chromosome region 22	FALSE	890	3125.07	1748.35	603.33	0.46	2533.35	1259.16	1341.31	2798.55	1177.57	2312.23	2248.84	2516.04	2177.17	1958	1457.84	1594.99	1818.36	988.515	1368.13	1617.15	889.998	2599.15	1483.99	3125.07	1325.99	2374.02	1934.38	1965.59	1426	968.998	1079.14	1234.39
ENSG00000071537.9	SEL1L	chr14	81937893	82000205	-	protein_coding	KNOWN	sel-1 suppressor of lin-12-like (C. elegans)	FALSE	1090	6155.22	2910.06	1273.66	0.55	1314.5	2364	3160.78	2509.4	3918.08	3483.22	2583.63	2526	1508	1790	1599	1764	5729.3	4676.44	2655.29	1295	2403.95	3238.52	4322.86	4052.99	3417.79	4350	6155.22	2946.23	2039.69	2235.13	1090	3066.69
ENSG00000071539.9	TRIP13	chr5	892758	919472	+	protein_coding	KNOWN	thyroid hormone receptor interactor 13	FALSE	216	1955.13	945.29	447.32	0.53	226	216	935.197	963.202	1284.92	1485.07	585.16	740	942	968	469	793	674.963	779.999	1279.46	453	670	1725.77	628	1340.15	509.998	771.685	1615.83	1319.46	1267	1447.01	791.998	1955.13
ENSG00000071553.12	ATP6AP1	chrX	153656978	153664862	+	protein_coding	KNOWN	ATPase, H+ transporting, lysosomal accessory protein 1	FALSE	1242	9839.87	4003.29	1973.06	0.61	6337	5460.14	5902.75	5902.58	3405.21	6085.65	4178.11	4511.26	2585.01	2396.34	2280.02	2213.97	3607.19	2511.32	3090.84	2404.73	2010.53	5204.55	4109.41	6634.76	4585.23	9839.87	5296.72	5439.07	1890.99	1731.17	1242	2363.91
ENSG00000071564.10	TCF3	chr19	1609291	1652604	-	protein_coding	KNOWN	transcription factor 3	TRUE	1746.21	21002.4	8272.53	4781.69	0.63	4741.23	3909.97	8346.74	15762.8	14840.1	21002.4	8167.94	7841.28	7139.94	7690.15	4582.17	7541.09	6795.09	2653.15	5807.04	8031.87	1746.21	5564.55	4796.83	8820.77	2162.02	2767.58	11243.5	9782.45	13230.2	11919.5	9606.84	16432.9
ENSG00000071575.7	TRIB2	chr2	12857015	12882860	+	protein_coding	KNOWN	tribbles pseudokinase 2	FALSE	698	14320.5	5375.68	3674.61	0.65	8494.65	12772	5791.3	4960.23	7143.97	14320.5	3161.81	3592.03	1457	2225.01	2439.04	3943.07	1973.03	1156	1114.76	3641.86	2311.02	5411.71	7509.93	10139.5	4328.65	5869.92	13217.8	7750.11	4558.04	4695.16	2432.49	5282.56
ENSG00000071626.12	DAZAP1	chr19	1407568	1435719	+	protein_coding	KNOWN	DAZ associated protein 1	FALSE	2021.56	6824.39	4144.73	1199.12	0.41	4213.9	3148.03	4117.27	5435.57	4078.75	5098.65	4806.1	6001.93	6824.39	5347.06	3895.26	4322.03	4014.46	2484.61	4727.73	3818.62	2021.56	5327.93	2503.15	5498.38	2108.64	3204.67	4471.69	4080.72	5278.8	3123	3892	4434.79
ENSG00000071655.12	MBD3	chr19	1576639	1592882	-	protein_coding	KNOWN	methyl-CpG binding domain protein 3	TRUE	1351.02	8638.98	3922.21	1534.78	0.56	8638.98	3055.95	3256.87	6828.54	3328.7	6118.32	4135.55	4422.49	4801.84	3514.02	2974.11	2964.22	4000.54	2045.52	3475.05	2733.08	1351.02	4189.21	2717.23	5353.59	3360.93	6337.51	3825.71	4760.94	3650.51	2877.49	2441.16	4066.03
ENSG00000071677.1	PRLH	chr2	238475217	238475818	+	protein_coding	KNOWN	prolactin releasing hormone	FALSE	0	25	0.87	4.56	1	25	0	0	0	1	0	0	0	0	0	0	0	0	0	0	0	0	0	0	0	0	0	0	0	0	0	0	0
ENSG00000071794.11	HLTF	chr3	148747914	148804341	-	protein_coding	KNOWN	helicase-like transcription factor	TRUE	890	6813.37	2660.54	1284.06	0.63	1254	2634.99	5023.89	2648.92	3485.93	2763.98	2064.4	1992	1585	2056.03	889.996	1604	2634.59	3083.63	2510.08	1278.65	2099.01	3874.44	4854.99	6813.37	3601.71	3415.06	3560.09	1618.96	2474.01	1998.28	1612.01	2481.62
ENSG00000071859.10	FAM50A	chrX	153672473	153679002	+	protein_coding	KNOWN	family with sequence similarity 50, member A	FALSE	806.38	5549.83	1875	968.81	0.68	5549.83	1981	2188.95	3937.42	1452.01	1903	2047.51	2461.96	2040.02	1642	1349.3	1460.06	1455.59	813.151	1924.21	1845.01	1179	2913.2	1115.52	2066.38	1599	2889.52	1582.93	1451.76	1357.69	959.003	992.449	1269.07
ENSG00000071889.12	FAM3A	chrX	153733350	153744566	-	protein_coding	KNOWN	family with sequence similarity 3, member A	FALSE	551	2762.38	1345.36	588.16	0.53	2100.19	1040	1224	2604.74	877.016	2151.69	1331.9	1565.99	1394	1211	728.001	1026	1137	772.022	1446.27	1134	1008.58	2762.38	1144.55	1817.11	1381	2506.3	1124.08	1212.32	975.999	550.999	639	757.001
ENSG00000071894.10	CPSF1	chr8	145618444	145634753	-	protein_coding	KNOWN	cleavage and polyadenylation specific factor 1, 160kDa	FALSE	2116.99	17246.6	6357.28	3462.1	0.65	3774.88	2913.99	8435.17	17246.6	8052.25	14818.6	5898.8	6612.01	4002.02	5675.01	3500.02	7847.96	9383.29	2569.01	4516.51	4895.98	2116.99	6531.08	4625.05	9924.23	2419.01	3668.36	8272.55	7155.58	7048.07	5290.04	5644.21	6927.96
ENSG00000071909.14	MYO3B	chr2	171034655	171511681	+	protein_coding	KNOWN	myosin IIIB	FALSE	0	607.44	56.08	120.15	0.94	26	16	46	74	14	54	164	117	48	23	21	10	29	11	3	27	1	6	10	10	2	10	607.439	291.001	8	4	5	5
ENSG00000071967.7	CYBRD1	chr2	172378757	172414643	+	protein_coding	KNOWN	cytochrome b reductase 1	FALSE	126	6554.66	1763.19	1640.67	0.76	212	126	1390.21	1929.71	986.129	6230.19	4176.77	6554.66	1230	804.005	731.997	377.001	3085.5	1157.99	1946.5	1286	1178	2249.93	2576.01	2313.99	834.998	1352.15	2791.15	1333.26	612.06	494.001	385	501
ENSG00000071991.4	CDH19	chr18	64168320	64271375	-	protein_coding	KNOWN	cadherin 19, type 2	FALSE	1	615.08	130.91	162.78	0.81	78	1	1	30	362	181	238	101	49	114	407	436	413	4	1	615.084	37	100.118	142	138	24	66	17	1	26	33.0026	14	39
ENSG00000071994.6	PDCD2	chr6	170884383	170893780	-	protein_coding	KNOWN	programmed cell death 2	FALSE	599.98	2745.99	1668.33	494.35	0.41	2745.99	1917.98	1991.45	1628.89	1618.24	2267.43	1560.72	1896.58	2043.31	1442.88	1622.49	1549.4	1389	1020.78	1533.06	1218	599.977	1953.42	1342.94	2612.67	1391.18	2232.78	2065.32	2114.79	1657.9	1248.71	1032.59	1613.22
ENSG00000072041.12	SLC6A15	chr12	85253492	85307394	-	protein_coding	KNOWN	solute carrier family 6 (neutral amino acid transporter), member 15	FALSE	0	5010.63	623.91	1215.88	0.91	833	1444	5010.63	4654.41	1219.72	1114.46	89	54	63	71	57	139	127	1	0	263	7	25	161	149	28	34	136	55	946.999	569.003	277	394
ENSG00000072042.8	RDH11	chr14	68143518	68162531	-	protein_coding	KNOWN	retinol dehydrogenase 11 (all-trans/9-cis/11-cis)	FALSE	1102.01	12951.5	3669.72	2485.57	0.74	5418.41	4027.92	4860.68	2237.75	2915.39	3554.86	2619.92	3056.83	2046	2086.54	1999.88	2495.97	3016.35	7612.09	6661	1574.01	1102.01	2593.5	2917.45	4005.15	8093.66	12951.5	3789.01	2798.38	2011.9	1607.65	1214	2202.11
ENSG00000072062.9	PRKACA	chr19	14202500	14228896	-	protein_coding	KNOWN	protein kinase, cAMP-dependent, catalytic, alpha	FALSE	1541.86	27248.8	5408.12	5103.32	0.83	4502.08	3978.1	3592.89	3837.11	4659.93	5819.3	3339.41	4374.97	3987.92	3049.91	2152.97	2352.98	3322.96	3156.76	2736.26	3064.05	6419.64	12289.7	5627.62	7328.86	16446.6	27248.8	5250.02	4496.05	2747.01	3139.74	2088.81	4429.24
ENSG00000072071.12	LPHN1	chr19	14260750	14316999	-	protein_coding	KNOWN	latrophilin 1	FALSE	159	7541.54	2798.91	1931.41	0.65	4603.48	5729.48	3157.83	6682.05	3709.33	7541.54	2783.55	3048.86	1238.97	1394.95	1309.01	1256	5156.85	483.046	159	1838.17	737.169	2069.43	2539.28	4620.05	823.301	916.732	4304.48	2957.52	2610.01	2518.28	1592.24	2793.98
ENSG00000072080.6	SPP2	chr2	234959323	234985778	+	protein_coding	KNOWN	secreted phosphoprotein 2, 24kDa	FALSE	0	660.08	41.07	137.81	0.97	0	5	0	0	1	0	2	0	4	0	0	0	3	356.126	660.083	0	0	0	0	2	0	1	0	0	0	1	0	0
ENSG00000072110.9	ACTN1	chr14	69340860	69446157	-	protein_coding	KNOWN	actinin, alpha 1	FALSE	723.35	13287.4	5052.78	2911.36	0.64	759.998	723.352	2145.97	8810.31	6434.25	8475.13	3132.98	3496.98	7369.97	6841.07	5941.14	9939.27	5824.31	4570.38	3643.52	2760.67	4931.65	13287.4	3268.44	5454.21	772.247	1253.37	6388.7	4762.75	5477	5450.38	3628.94	7147.58
ENSG00000072121.11	ZFYVE26	chr14	68194091	68283307	-	protein_coding	KNOWN	zinc finger, FYVE domain containing 26	TRUE	364.41	2405.21	1133.95	505.35	0.55	750.973	938.471	1216.27	2405.21	1540	1630.69	951.867	944.937	558.324	773.998	617	689.64	2376.7	852.998	870.443	674	549	1048.5	1245.14	1643.98	1446.41	1671.15	1737.16	893.217	1085.49	1076	745.209	1416
ENSG00000072133.6	RPS6KA6	chrX	83318984	83442933	-	protein_coding	KNOWN	ribosomal protein S6 kinase, 90kDa, polypeptide 6	FALSE	18	696.09	215.64	186.18	0.71	24	158	367.317	309.003	570.118	339.118	105	145	18	48	36	55	343	267.284	40	58.0113	51	95.0019	386.001	696.087	149	179.002	655	328.121	143	231	99.0001	307.999
ENSG00000072134.11	EPN2	chr17	19118928	19240028	+	protein_coding	KNOWN	epsin 2	FALSE	487.95	3910.18	2153.03	857.22	0.46	1716.57	2394.75	2163.83	2992.25	2795.37	3821.84	2022.77	2151.98	1262.81	1499.91	1041.12	1501.81	2659.76	951.116	1438.08	1570.94	1444.21	3310.21	2173.6	2871.45	1882.41	2380.25	3910.18	2680.62	1928.91	1828.99	1405.37	2712.67
ENSG00000072135.8	PTPN18	chr2	131113580	131132982	+	protein_coding	KNOWN	protein tyrosine phosphatase, non-receptor type 18 (brain-derived)	FALSE	377	1509.06	966.02	306.94	0.37	1375	1357	1168.47	1047.48	921.002	1421.79	1161.91	1509.06	982.003	849.001	968.531	1219	1248.07	976.998	1221.48	706.999	377	978.039	629.23	1310.09	479.021	788.456	1127.08	1101.89	670	589.001	492	771.133
ENSG00000072163.14	LIMS2	chr2	128395956	128439360	-	protein_coding	KNOWN	LIM and senescent cell antigen-like domains 2	FALSE	43	9118.3	828.6	1702.28	0.94	221	93	75.0078	479.109	164.156	273.002	575.999	528	741.998	775	1426	802	1062.14	60	137	438.001	3233.03	9118.3	712.239	1929.26	200.188	457.273	328	444.237	61	43	53	91
ENSG00000072182.8	ASIC4	chr2	220378892	220403494	+	protein_coding	KNOWN	acid-sensing (proton-gated) ion channel family member 4	FALSE	7	1972.98	242.45	510.32	0.91	1869.47	1972.98	1271.03	205.029	256	58	72	57	38	66	35	75	115	67.0042	130	15	7	205	39	245	62	151	16	12	15	20	23	31
ENSG00000072195.10	SPEG	chr2	220299568	220363009	+	protein_coding	KNOWN	SPEG complex locus	FALSE	114	8273.91	1928.6	1795.64	0.79	2118.55	2208.99	821.246	3003.27	865.547	3513.36	1268	1131	1305.03	2090.39	1817	2149.01	4859.6	174.617	114	2525.25	3166.07	8273.91	2070.24	5621.65	354.038	623.916	553	519.467	1249	654.003	1063	720.742
ENSG00000072201.9	LNX1	chr4	54325468	54567572	-	protein_coding	KNOWN	ligand of numb-protein X 1, E3 ubiquitin protein ligase	FALSE	43	833.71	208.89	208.05	0.78	45.0053	62.309	226.617	69.1419	241.129	382.866	833.706	663.138	46.0106	108	248.706	335	710.145	101	71.6615	281.818	43	90.7248	87.9988	81	68.1347	125.4	431.574	258.595	130.985	107.177	57	144.831
ENSG00000072210.14	ALDH3A2	chr17	19551449	19580911	+	protein_coding	KNOWN	aldehyde dehydrogenase 3 family, member A2	FALSE	948	29376.7	3828.41	5322.47	0.9	1474.13	1602	2554.34	3773.19	2825.04	4074.94	2525.04	2855.99	1226	1571	947.999	1465	2794.47	3913.05	3388.44	1431.3	2020.08	3905.76	2033.15	2737.56	13631.8	29376.7	4795.07	3608.89	2318	2430.1	1317	3368.37
ENSG00000072274.8	TFRC	chr3	195754054	195809060	-	protein_coding	KNOWN	transferrin receptor	FALSE	491	35447.7	3873.14	6428.96	0.92	612.999	988.041	5148.82	2025.92	4051.97	3046.67	800.999	1067	884.003	867.998	555	1094.38	2370.07	10788.5	35447.7	490.999	5184.06	7734.42	2517.71	4452.61	6121.38	4913.45	2350.01	1975.37	1746.01	2192.97	966.998	3122.4
ENSG00000072310.12	SREBF1	chr17	17713713	17740325	-	protein_coding	KNOWN	sterol regulatory element binding transcription factor 1	TRUE	580	7106.36	2127.63	1621.53	0.72	987.999	608	4732.21	5906.36	1544.12	3217.32	1424.37	1909	1038	1161	857.003	1213	2536.29	4609.84	7106.36	1013	580	1873.16	1450.55	3368.8	2136	3490.31	1435.17	1601.09	1048	807	951.506	1316
ENSG00000072315.3	TRPC5	chrX	111017543	111326004	-	protein_coding	KNOWN	transient receptor potential cation channel, subfamily C, member 5	FALSE	0	404.09	33.94	89.03	0.95	5	12	47	13	16	22	15	13	1	0	0	0	16	113	4	7	6	5	290.025	404.091	0	0	4	2	0	3	2	4
ENSG00000072364.8	AFF4	chr5	132211071	132299326	-	protein_coding	KNOWN	AF4/FMR2 family, member 4	TRUE	963	7786.26	3549.27	1563.87	0.56	2720	3633	5537.86	3505.37	6348.52	4109.47	3676.8	3833.05	1511	2413.31	1624.47	2545	5195.45	2377.07	1125.09	2319	4369.57	3408.37	5171.4	4393.34	5049.01	3967.82	7786.26	2269.39	3117.05	3421.31	1913	4400.12
ENSG00000072401.10	UBE2D1	chr10	60094735	60130513	+	protein_coding	KNOWN	ubiquitin-conjugating enzyme E2D 1	FALSE	289	1684.37	904.34	390.39	0.48	1051.04	1649.19	1684.37	908.229	1222.73	1073.76	1020	1288	794	843.998	662.001	739	331.637	422.026	289	351.174	480.999	1083.3	810.208	1088.78	427.466	720.726	1470.6	1083.67	1027	865.323	608.999	1260.01
ENSG00000072415.4	MPP5	chr14	67707826	67802536	+	protein_coding	KNOWN	membrane protein, palmitoylated 5 (MAGUK p55 subfamily member 5)	FALSE	434.11	4122.14	1270.36	743.11	0.72	519.001	440.001	1638.75	1056.82	1978.99	807.53	1212.02	1740.01	711.993	1065.01	887.991	1590.02	1725	1342.22	726.057	434.111	1249	1906.35	1907.17	1698.04	760.001	729.048	4122.14	2129.49	873.003	1075	592	1664.23
ENSG00000072422.12	RHOBTB1	chr10	62629196	62761198	-	protein_coding	KNOWN	Rho-related BTB domain containing 1	FALSE	362	4262.14	1901.71	980.91	0.57	720.113	1061	1916.65	2276.57	1830	3313	2085.62	2079.97	1835.98	1234.98	1195.99	1200	2793.16	641.003	362	1174.01	1189.31	2612.87	1575.47	1754.39	3619.08	4262.14	3269.73	2696.69	1575.02	1667.18	1139.01	2626.08
ENSG00000072444.10	ASAH2C	chr10	48001603	48055018	-	protein_coding	KNOWN	NA	FALSE	0	49.32	4.18	11.99	0.95	6.83174e-21	3.61308e-22	4.10419	1.40899e-10	6.81266	9.37922e-20	9.56195e-17	1.5273	4.28854e-20	2.18217e-22	1.1194e-23	2.63886e-21	1.97452e-08	49.3183	3.31487e-16	8.22878e-14	3.4526e-14	4.55489e-12	45.4304	10.4501	1.09451e-09	1.74458	2.07906	8.72087e-14	5.96541e-17	5.06258e-09	9.69096e-18	9.91952e-11
ENSG00000072501.12	SMC1A	chrX	53401070	53449677	-	protein_coding	KNOWN	structural maintenance of chromosomes 1A	FALSE	1535.06	13644	5786.09	3012.17	0.6	4671.61	5177	7504.07	8265.35	13644	6756.67	3190	4303.01	2764	3725.99	2056.13	3463	7388.55	6395.22	4669.85	2405.45	4001.01	6315.19	4115.31	4934.22	4360.34	4122.62	10467	5192.45	7304.95	9707.46	4370.57	13414.5
ENSG00000072506.8	HSD17B10	chrX	53458206	53461320	-	protein_coding	KNOWN	hydroxysteroid (17-beta) dehydrogenase 10	FALSE	1346.01	4745.98	2801.31	907	0.42	4745.98	1561	1733.5	3715.14	2760.61	3834.9	2691.86	2493.99	4558.39	2708.49	2231.01	2696.97	2090	1905.98	2464.29	2340.98	1346.01	3295.3	2074.18	3556.84	2021.98	3530.5	3290.89	3415.14	3234.03	2360.99	1789	3303.37
ENSG00000072518.16	MARK2	chr11	63606400	63678491	+	protein_coding	KNOWN	MAP/microtubule affinity-regulating kinase 2	FALSE	468	3357.97	1806.15	676.47	0.48	1467	1747.3	2024.83	3357.97	2211.06	3051.05	2167.65	2753.04	1341.01	1400.01	1108.99	1356	2073.04	897.002	1141.22	1587	1050	2392	1722	2826.88	1283	1847.64	2651	2130.64	1820.01	1328.01	1203	1744.19
ENSG00000072571.14	HMMR	chr5	162887175	162918947	+	protein_coding	KNOWN	hyaluronan-mediated motility receptor (RHAMM)	FALSE	58	3270.89	1270.85	849.2	0.63	58	106	1078	695.541	2551.13	1204.4	644.999	849.128	826.001	801.997	412.289	835.997	819.07	1699.99	3270.89	429	662.002	1777.2	990.004	1860.91	724.999	821.54	2509.57	1441.32	2222.12	2306.01	1459	3077.68
ENSG00000072609.13	CHFR	chr12	133398773	133532890	-	protein_coding	KNOWN	checkpoint with forkhead and ring finger domains, E3 ubiquitin protein ligase	FALSE	349.03	2342.59	921.68	449.68	0.63	921	1338	1452.5	2342.59	975.054	1384.11	555	761	482.556	581.904	426.006	551.392	1076	766.541	1164.87	349.03	547.001	1406.88	981.616	1604.96	1001.77	1312.24	1050.82	937.07	640.034	512.119	387	767.06
ENSG00000072657.4	TRHDE	chr12	72481046	73059422	+	protein_coding	KNOWN	thyrotropin-releasing hormone degrading enzyme	FALSE	2	654.1	169.05	157.57	0.77	88	263	438.905	198	505.803	391.092	163	98	81.8996	79	125	116	223.742	12	2	49	10	40.3728	172.76	102.001	9	22.0042	654.096	273	160	157.729	142	297.124
ENSG00000072682.14	P4HA2	chr5	131527531	131631008	-	protein_coding	KNOWN	prolyl 4-hydroxylase, alpha polypeptide II	FALSE	106	3638.66	942.52	747.54	0.77	106	114	1159.92	1295.36	841.999	1423.11	747.998	859	685.001	541	591.566	605	1926	596.275	472	920.017	985.001	1488	2187.66	3638.66	291	613.999	1100.72	567.007	580.001	449.001	367	527
ENSG00000072694.14	FCGR2B	chr1	161551101	161648444	+	protein_coding	KNOWN	Fc fragment of IgG, low affinity IIb, receptor (CD32)	FALSE	0	229.23	17.5	46.66	0.96	2	0	2.23451e-41	1.28346e-06	1.03338	4.10342	1.01798	3.52293e-19	2.9053	0	0	5	7.13815	93.0532	87.7867	1.99998	1.01878	2.56882	9.71901	6.49755	55.4954	229.228	6.21143e-11	3.23695	0	2	0	1.02314
ENSG00000072736.14	NFATC3	chr16	68118654	68263162	+	protein_coding	KNOWN	nuclear factor of activated T-cells, cytoplasmic, calcineurin-dependent 3	TRUE	701.81	4705.32	2093.9	991.62	0.57	710.25	703.529	2073.71	2132.61	3862.46	3462.26	1571.17	1629.37	1448.94	1305.48	1042.13	1324.41	2048.73	2355.91	1614.89	1517.56	1064.84	2088.02	2032.29	2809.95	1796.1	1953.06	3742.76	2388.62	2963.61	3243.6	1799.39	4705.32
ENSG00000072756.12	TRNT1	chr3	3168600	3192563	+	protein_coding	KNOWN	tRNA nucleotidyl transferase, CCA-adding, 1	FALSE	285.04	1223.83	636.28	225.17	0.5	326.001	345.407	671.038	565.971	775.859	722.808	688.369	600.962	517.8	673.515	285.042	502.961	623.456	575.643	427.033	315.127	405.704	841.403	651.464	927.23	817.973	1223.83	908.258	605.368	931.117	760.961	454.883	899.947
ENSG00000072778.15	ACADVL	chr17	7120444	7128592	+	protein_coding	KNOWN	acyl-CoA dehydrogenase, very long chain	FALSE	2461.01	17976.1	7478.67	4142.37	0.6	3914.59	3331	8378.7	15925.8	4038.01	11091.9	8452.74	11296.9	3953	5113.09	3943.51	5143	6768.89	10503.8	13729.4	4804.39	5986.12	14872.9	4076.83	9371.46	8613.63	17976.1	7126.5	6653.65	4145	2461.01	3308	2991.39
ENSG00000072786.8	STK10	chr5	171469077	171615390	-	protein_coding	KNOWN	serine/threonine kinase 10	FALSE	295	7691.57	1189.74	1406.75	0.87	329	346	438.139	1679.95	1161	1075.09	997.996	1010	698.001	648	358.034	502	1359	575.004	1553.52	451.084	531.999	1294.12	3900.11	7691.57	851.001	1302.64	1201	942.015	671	679.107	498.999	1037.09
ENSG00000072803.13	FBXW11	chr5	171288553	171433877	-	protein_coding	KNOWN	F-box and WD repeat domain containing 11	FALSE	673.75	3843.64	2220.59	876.88	0.44	1610	2815.83	3122.67	2868.27	3812.34	3435.42	1734.26	1693.87	1220.98	1479.97	1166	1585.97	2579.63	1518.93	1094.15	1409.98	2004.05	3567.78	2625.67	3294.69	1861.68	2571.22	3843.64	2375.55	2147.89	1804.62	1298.94	2356.87
ENSG00000072818.7	ACAP1	chr17	7239848	7254797	+	protein_coding	KNOWN	ArfGAP with coiled-coil, ankyrin repeat and PH domains 1	FALSE	8	170	41.54	34.57	0.78	45	16	40.0172	79.1078	26	66	41	38	27	14	12	24	170	82	111	23	8	26	18	66	19	64	28	31	10	16	23	26
ENSG00000072832.10	CRMP1	chr4	5749811	5894785	-	protein_coding	KNOWN	collapsin response mediator protein 1	FALSE	130	58164.4	6826.49	14171.51	0.91	58164.4	54101.1	24525.7	3876.71	12016.2	1693.16	2188.15	2044.98	4239.67	3766.02	2852.96	2972.04	4699.72	274	129.997	1088.01	666.017	2803.89	1959.1	4341.63	2751.61	3116.42	3165.41	1658.42	1164	706.955	775.524	1045
ENSG00000072840.8	EVC	chr4	5712924	5830772	+	protein_coding	KNOWN	Ellis van Creveld syndrome	FALSE	152.54	4155.5	1450.86	1042.39	0.67	161.741	152.545	985.759	4155.5	1865.4	4000.36	1307.1	1826.08	932.833	886.864	651.88	862.636	2757.46	752.897	368.847	1032.02	602.018	1140.12	1201.37	1800.18	940.007	878.339	3113.57	2179.52	1570.28	1506.91	853.559	1900
ENSG00000072849.6	DERL2	chr17	5374571	5390131	-	protein_coding	KNOWN	derlin 2	FALSE	408	2753.24	1411.05	440.41	0.5	1616.12	1304	1506.07	896.871	1259.82	1701.37	1840.85	2211.86	1589.99	1258	1073	1252	1157	1258.95	1447.69	1143	408	1186.7	1124.88	1815.07	1763.99	2753.24	1696.72	1514.45	1359.83	942.999	871.002	1177.41
ENSG00000072858.6	SIDT1	chr3	113251143	113348425	+	protein_coding	KNOWN	SID1 transmembrane family, member 1	FALSE	1	172	53.93	46.39	0.71	172	89	5	20	28	152	44	64	23	23	22	43	102	41	51	37	20	22	61	39	84	112.007	133	107.001	1	21	1	7
ENSG00000072864.8	NDE1	chr16	15737124	15820210	+	protein_coding	KNOWN	nudE neurodevelopment protein 1	FALSE	138	2907.55	1325.68	758.48	0.56	137.996	185	1292.13	2094.32	2907.55	2862.55	902.487	977.979	894.974	1019.45	571.554	999.931	1362.17	637.941	1149.51	878.941	917.933	1936.89	1126.87	1763.66	672.977	775.076	2537.79	1583.82	1785.59	1822.3	1176.99	2564.45
ENSG00000072952.14	MRVI1	chr11	10594638	10715535	-	protein_coding	KNOWN	murine retrovirus integration site 1 homolog	FALSE	62	2029.34	536.88	442.22	0.76	62	90	310	628.168	489	587.083	253	184	434.001	530.002	1059	1573	2029.34	315.004	281.116	177	171	498	578.003	581.323	879.041	1160.03	859.194	495.145	274	300	263	444.033
ENSG00000072954.2	TMEM38A	chr19	16771938	16800840	+	protein_coding	KNOWN	transmembrane protein 38A	FALSE	31	1053.94	231.96	196.69	0.81	313	226	343.058	330	136	213.193	192	180	61	94	364	202	158	60	76	354	297	1053.94	141	427.01	135	186.404	321.19	414.04	59	77	31	93
ENSG00000072958.4	AP1M1	chr19	16308389	16346160	+	protein_coding	KNOWN	adaptor-related protein complex 1, mu 1 subunit	FALSE	961.04	4909.05	2600.28	1050.69	0.49	4909.05	3743.38	3622.35	3418.66	3383.48	3946.9	1774.99	1850.99	2104.97	1681.63	1304	1486	2509.01	2081.31	2052.36	1689.54	1308.27	3454.77	2231.1	3857.85	2177.12	4014.81	3217.57	3104.99	1822.23	2148.03	1223.65	2848.72
[truncated: 41,196 more rows]
