# Supplementary material for: An integrative transcriptomic atlas of organogenesis in human embryos
Source: eLife. 2016 Aug 24;5:e15657. doi: 10.7554/eLife.15657 (PMC4996651; doi:10.7554/eLife.15657)
Supplement: Supplementary file 3. — Raw gene-level scores for each principal component of the LgPCA. DOI: http://dx.doi.org/10.7554/eLife.15657.016 [file elife-15657-supp3.zip]

Archive with 1 entries (1 files):
- Hanley Supplemental_Data_02_Lg-PCA.geneScores.tsv
