# Supplementary material for: An integrative transcriptomic atlas of organogenesis in human embryos
Source: eLife. 2016 Aug 24;5:e15657. doi: 10.7554/eLife.15657 (PMC4996651; doi:10.7554/eLife.15657)
Supplement: Supplementary file 3. — Raw gene-level scores for each principal component of the LgPCA. DOI: http://dx.doi.org/10.7554/eLife.15657.016 [file elife-15657-supp3.zip › Hanley Supplemental_Data_02_Lg-PCA.geneScores.tsv]

gene_id	gene_name	chr	start	end	strand	gene_type	gene_status	name	isTF	max	PA1	PA2	PA3	PA4	PA5	PA6	PA7	PA8	PA9	PA10	PA11	PA12	PA13	PA14	PA15	PA16	PA17	PA18	PA19	PA20	PA21	PA22	PA23	PA24	PA25	PA26	PA27	PA28	PA29	PA30	PA31
ENSG00000000003.10	TSPAN6	chrX	99883667	99894988	-	protein_coding	KNOWN	tetraspanin 6	FALSE	17464.91	-0.00454655436835516	0.00813753438898572	0.00121689996788134	-0.000600598500837898	-0.0023596918232823	-0.0117824574336609	0.000713264077884593	-0.00689164808642349	0.000619984893645928	-0.000578254549339484	-0.0128193618581395	-0.00255471847289858	-0.000363779266670968	0.00107024908037864	-0.000846278425988442	-0.00213044566821814	0.000973762400273243	0.00108419923310377	-0.0024401443729815	-4.92819313976565e-05	-0.00404896230217852	0.000822629472562262	0.000857165630146138	0.000945223482512404	0.00375926639644516	0.00119233338325621	-0.000736802793653115	-0.000123356188779113	0.00554525057410155	-0.00378274953874886	0.00689203301597102
ENSG00000000005.5	TNMD	chrX	99839799	99854882	+	protein_coding	KNOWN	tenomodulin	FALSE	896.44	-0.00247299003244567	-0.000340977871707796	0.00676582952303387	-0.00695377622792326	0.00600194814376604	0.00290159092496214	1.98344851801318e-05	9.23646067211937e-06	0.000144176263253908	-0.00313191839257326	-0.00100642233898899	0.0162722195559251	0.00635293583016109	-0.01457469552547	-0.0129290739455526	0.00290225425807519	0.000822228545326829	-0.000206112478051478	-0.000613570396672483	-0.000960582503396653	-0.0156777967464909	-0.00253036242350055	0.00380974533825243	-0.00134891676689236	0.000828228340414241	0.00129466855036285	-0.0109690270281989	0.00288997135025576	-0.00258754061288806	-0.00130892004902829	-0.00584159392782441
ENSG00000000419.8	DPM1	chr20	49551404	49575092	-	protein_coding	KNOWN	dolichyl-phosphate mannosyltransferase polypeptide 1, catalytic subunit	FALSE	7766.69	-0.00647135402977348	0.00253479796425744	0.0024895525563942	-0.00785319971527916	0.00772387472269517	-0.00284055835312506	-0.00382632426366329	0.00483386382162685	0.00297412642348168	0.004348712224006	0.00215130280461836	-0.00158785494898492	-0.00270319236420737	0.000357220586994797	0.00554129601517812	0.00253516136172254	-0.000436449082500976	-0.000485141135887754	-0.0014351557474972	-0.00228303329305923	-0.00170446153495458	0.00398664487820031	-0.00205904893792364	0.00310473183791887	-0.00423786586089282	3.1542218520617e-05	0.0026405036181429	-0.00235823939596922	-0.00271178154297916	-0.0008980214995052	0.000565441059347364
ENSG00000000457.8	SCYL3	chr1	169821804	169863408	-	protein_coding	KNOWN	SCY1-like 3 (S. cerevisiae)	FALSE	2478.47	-0.00406413825135582	0.00800579080454004	0.00481327006763776	0.00362949488697741	-0.000177279285160267	-0.00559823139161568	0.00682722807686691	0.00769215770732122	-0.00609650363654254	-0.000843868040696401	0.00173369472387337	-0.000151200897218699	-0.00184986811122872	-0.0018264576027943	-0.000623683278787641	0.00088906042165515	0.00395610175354567	0.00445251761015397	-0.0137889069813527	-0.00233107988392151	-0.00555180741942698	0.000802869445417665	0.00582504008410883	-0.00396580622339792	0.00893167993472235	0.00171715420122428	0.00536199008850751	0.0018434528351754	0.00194464095802088	0.002944082734163	0.00121032627963432
ENSG00000000460.12	C1orf112	chr1	169631245	169823221	+	protein_coding	KNOWN	chromosome 1 open reading frame 112	FALSE	6203.84	-0.00304234553767817	0.00266928106625018	0.015331623067516	-0.00379582575514073	-0.00595672456517878	-0.00555661263736478	0.0038367390751096	0.00176665366785656	0.00211953690639094	-0.00175428088802725	0.00322022587404856	-0.00181960415065357	-0.00105306342714974	0.00611877291022576	-0.00101317005644924	-0.000875902361043041	-0.000209129878203231	0.0035491486657738	-0.000400413223022895	0.000131957802970443	0.00212092850077344	0.00145161982797531	0.00143633729155304	-0.00161711616948825	0.00605184203797791	0.00180288831834961	0.00476569865442845	0.00634657407403356	0.00124618070104548	-0.00396098356409632	0.00131164490526508
ENSG00000000938.8	FGR	chr1	27938575	27961788	-	protein_coding	KNOWN	FGR proto-oncogene, Src family tyrosine kinase	FALSE	500.06	-0.00375683475510691	0.00985364950536839	-0.00871309701645061	0.000377098917259408	-0.00723035296615584	-0.00125353929689486	0.000435530255113285	0.000141271009497885	0.00504890558185363	-0.00214756493198623	0.00565674915942555	-0.000356346153874271	-0.000859908045660328	0.000566280025465255	-0.000517661008768683	0.00310888924275718	0.00327582083055245	0.00818928958194215	0.0073488346637885	0.00895616387581309	0.00752888963440203	-0.00466847064538362	0.00201844292587783	-0.00326873357049868	-0.000115756212312538	0.000239166001311289	-0.000594349891874734	-0.00317122102900861	7.85003382841858e-06	0.00201093922310183	-0.00216083461876193
ENSG00000000971.11	CFH	chr1	196621008	196716634	+	protein_coding	KNOWN	complement factor H	FALSE	9862.86	-0.00324771422774466	0.00591101850881984	-0.000434101487056615	0.0102696004997933	0.00322426844306154	-1.75254565841852e-05	0.000936642335278975	-0.00350623402536514	0.00949650138690736	-0.00345725652826513	0.0116382058491257	0.00383736041691621	0.00176006232838657	0.000710077292915147	-0.00499560037224963	-0.00454912073806981	-0.00112575693971916	-0.0192472702048556	0.0047199707551673	-0.000746258734199996	-0.0121429494664184	-0.0061255476802197	0.000719673089322259	0.000328548597812002	-0.00347264733909096	-0.000617279231168405	0.000431405348206892	0.00102491169926687	0.0018565111302324	-0.00199265368931736	-0.00284363988855194
ENSG00000001036.8	FUCA2	chr6	143816614	143832827	-	protein_coding	KNOWN	fucosidase, alpha-L- 2, plasma	FALSE	12371.88	0.000203822973742445	0.00971293681837607	-0.0107943504052268	-0.00373060257402881	-0.000248527546678484	-0.0021415990103298	0.00242642259542191	0.00167379772774948	-0.00514622337810189	0.00329109643734831	0.00077105273572581	-0.000443949361050942	-0.00280305086866155	0.00230706466440854	-0.00221457000342735	-0.000405380017137161	-0.00174194106712912	-0.000374187754010536	0.00378703195667941	-0.00049494352569465	-0.00181164689798823	0.00859714726542196	-0.00122254612589765	0.00393027760516517	0.00278351355638364	0.00251520406499788	-0.0034755327999923	0.00157952685160298	0.00583188993137031	0.000885052119504295	0.00166128271496811
ENSG00000001084.6	GCLC	chr6	53362139	53481768	-	protein_coding	KNOWN	glutamate-cysteine ligase, catalytic subunit	FALSE	17902.56	-0.00024113051725189	0.00715220150421873	-0.00624231114861212	-0.00497571106761163	-0.011060163609516	0.000148736296712462	-0.00104895366543374	-0.000130303070020747	-0.000775704526736798	-0.000419509478106717	0.00171824103370499	0.00128617577518243	0.00233817614787548	-0.00144443365488621	0.000870118418175536	0.0017755382379142	3.42142850683427e-05	-0.000358983989596291	-0.000255056486131084	-0.00191525881858582	-0.00429122530410979	0.000593197390049762	-0.000795156919809184	0.0014158478019179	-0.00311609649518369	-0.00219533382765083	0.00748156491788632	0.00485302705874395	-0.0073765287589884	-0.00495047712109016	-0.00110042249976747
ENSG00000001167.10	NFYA	chr6	41040684	41067715	+	protein_coding	KNOWN	nuclear transcription factor Y, alpha	TRUE	10441.03	-0.00299336262079738	0.00521006583102269	0.0125532979492245	-0.00270336879007291	-0.00638138439591656	-0.00872225680270397	-0.0021026016048811	0.00328541874203603	0.00168679567816322	-0.000734100984696613	-0.000652628655871873	0.00205273360079036	0.00266291210614565	-0.000244239009922259	-0.0021770250533369	0.000725578257106969	0.00213448467986293	0.000787156367218787	0.0036987479014621	0.000569230171087631	0.00241616244427812	-0.00463806622186497	0.00117084779988973	-0.00232737766936815	0.00428838590392421	0.000912172165932544	0.00298424853120476	0.00392811327270513	0.00532638505853735	0.00521187244387098	0.00269069853199254
ENSG00000001460.13	STPG1	chr1	24683489	24743424	-	protein_coding	KNOWN	sperm-tail PG-rich repeat containing 1	FALSE	1233.66	-0.00545877463663739	-0.000650578882508142	0.00660792424062785	0.00167834251183095	0.00271963315787917	-0.00385833285919046	-0.000832948387911687	0.00249678163386922	0.0163586009813953	-0.00491724121009079	-0.00439658760333383	0.00170588031598415	0.00251433612827275	-0.00234768570004633	-0.00459287155602165	0.00200882248837554	-0.00246872445623417	0.00476220279793232	-0.00262911098814923	-0.00496696480070247	-0.00276542815567495	-0.00629353586175807	-0.00354735569969637	0.00323390201359278	-0.00129182223835806	-0.00615293210184979	0.00914559620339632	0.00223186487843016	-0.00826855410569004	0.00246256607632507	-0.0023250238370839
ENSG00000001461.12	NIPAL3	chr1	24742284	24799466	+	protein_coding	KNOWN	NIPA-like domain containing 3	FALSE	3016.11	-0.00325057067926035	0.0065558063759748	-0.00617001041091007	0.00592689275083826	0.00102304456489526	0.0017061641589698	0.00723924791657715	-0.00564889046117681	0.00923452165219197	-0.0091414112306344	0.00389513856995002	0.00784305447653067	-0.00470520727644535	-0.000849648244705819	-0.000866061007086452	0.00207057033500583	0.000799003469721979	-0.000444278030526832	0.00234438486140583	0.000930866034801179	-0.00260639874813863	-0.00515381308098289	0.00508646082078435	-0.00123484160447744	-0.00455888855218073	-0.000135636223208105	0.0028147058153059	0.00429970207404391	0.00593598415856106	0.000468254045826	0.000128703769740045
ENSG00000001497.12	LAS1L	chrX	64732462	64754655	-	protein_coding	KNOWN	LAS1-like (S. cerevisiae)	FALSE	7119.36	-0.00442131173784467	0.00105822514305384	0.00674977167538614	-0.00669939180171186	-0.00770107219521009	-0.00769172749231461	-0.00196148487112679	-0.00398229898562673	0.00466642110096395	0.00144090758885461	0.00373765940291121	-0.00546168715224072	-0.0029370413046141	0.00160562297210247	0.000209360905124471	0.000454705858266397	-0.00131100681794005	0.00632843720299051	-0.00341482221547173	0.00252855058560827	0.00607567516124072	0.00419805159897881	-0.00137491659832614	0.000991474194055153	0.00164002629149414	0.000103074490423934	0.000362107418213057	0.000638976152414401	-0.00993025424714341	0.00316200683614172	-0.00674511885554793
ENSG00000001561.6	ENPP4	chr6	46097730	46114436	+	protein_coding	KNOWN	ectonucleotide pyrophosphatase/phosphodiesterase 4 (putative)	FALSE	1443.88	0.00416692715142805	0.00436186132637172	-0.0106085205126252	0.000525575046088796	0.000989836893303736	0.00767139144286222	0.00424760514165469	-0.00672686780626783	0.00238762230534073	-0.00108504157132845	5.31553750644442e-05	0.00352045264128299	-0.00478294281800534	0.0011902843841401	-0.00425838044393506	0.00234174654793587	-0.00179110631765642	-0.000365212175559466	-0.00282396384526623	-0.00361389616313911	-0.00198711681836419	-0.00240555553440692	-0.00279025686957708	0.00168851832152866	-0.00119481931268662	-0.000945613923380368	0.00230340248727471	-0.00012525482746493	0.00184635285305432	0.00019124318558616	0.0108139687599801
ENSG00000001617.7	SEMA3F	chr3	50192478	50226508	+	protein_coding	KNOWN	sema domain, immunoglobulin domain (Ig), short basic domain, secreted, (semaphorin) 3F	FALSE	20198.34	-0.00199964971828998	-0.00238528030792978	0.0110816351947036	0.00307344061253404	-0.00358749360073023	-0.00322678075395705	0.00407652865747768	-0.00858034112498415	-0.000658004467710547	0.000194342000215935	-0.012444202583679	-0.00352530343261576	0.00829264295498433	0.00166137185403129	0.00025528397330168	-0.000819605407724138	-0.00197936560337146	0.00083669041858697	0.00198940052814754	-0.00153148862871463	-0.00746581813915663	-0.00560707485558536	6.55815464958255e-05	-0.00103373892913919	0.00372574198467418	-8.84851616242758e-06	-0.00611933610894022	-0.0012962723447768	-0.00274647208429227	0.00139541142654795	-0.00748215248046026
ENSG00000001626.9	CFTR	chr7	117105838	117356025	+	protein_coding	KNOWN	cystic fibrosis transmembrane conductance regulator (ATP-binding cassette sub-family C, member 7)	FALSE	5003.02	-0.00109024660324857	0.00351025564910057	-0.00445923072763478	-0.00669778847346145	-0.00489703235527364	0.00128475739767483	-0.000879005449883816	0.00213947043441003	0.00156833368935277	0.00336690202807492	0.000142739778669093	-0.000776197468805826	-0.00134305799129684	0.000135116141107511	0.00620923638239327	-0.00316790121807018	0.00209880712190831	0.0013171166135418	0.00395163665091653	0.014570783787675	0.0106555235615708	-0.0184532804630306	0.00284234591611693	-0.00739903636330425	-0.000788309398240508	0.000872964917710362	-0.00195624123555268	-0.00530000570869168	0.00230798287857351	0.00614163679063911	0.00182792039288683
ENSG00000001629.5	ANKIB1	chr7	91875548	92030698	+	protein_coding	KNOWN	ankyrin repeat and IBR domain containing 1	FALSE	6407.56	0.00606014995875314	0.00364111739169174	-0.00368058642393024	0.0103347799301875	-0.00222864946416001	-0.00420359994954472	0.00231619915996264	-0.00431390302972085	0.0045998723198926	-0.00222738423410554	-0.000283284829553973	-0.000397837017369846	-0.00159744776335652	-0.00056837052120663	-0.00169574385862126	0.00195414030726839	-0.000516949700514052	-0.00238867664164857	-0.000491763902917206	-0.000919913735182654	-0.00223627824976082	-0.00570479196658936	-0.000280729923733848	-0.00104967664943929	-0.00399520202860549	-0.000206484680384775	-0.00579811609397733	-0.00136070939487722	-0.000847397130746435	0.00712072012064229	0.00588135684863386
ENSG00000001630.11	CYP51A1	chr7	91741465	91772266	-	protein_coding	KNOWN	cytochrome P450, family 51, subfamily A, polypeptide 1	FALSE	39271.84	0.0038939791866017	0.00592974086249875	-0.00741774123191328	0.00653908071441912	-0.00400473629234611	-0.00535411723054638	0.00270052981474225	0.00945524320682951	-0.00718131756320394	0.00140198551934815	0.00232667673524797	0.0010599906157577	0.000790508050230974	-0.00011948901424598	0.000902907311148747	0.000865743611283824	-0.000922644943925794	0.000605731645626949	0.00100702681237968	-0.00232813061491323	-0.00147637968535661	0.00232116408639078	0.000390603837265599	0.00566452950452572	0.00175764403041602	4.74246995355665e-05	-0.00171133461629164	-0.0030149854240233	0.00178255966502813	-0.0011895463612551	0.00295496666235304
ENSG00000001631.10	KRIT1	chr7	91828283	91875480	-	protein_coding	KNOWN	KRIT1, ankyrin repeat containing	FALSE	5401	-0.00601977825497443	0.00656498102948978	0.00947611508444007	0.00136651541947672	-0.00266435085699228	-0.00224998040913078	0.0015944285005066	-0.00520766278558092	-0.00176853568286164	-0.00406125762141763	0.00121900892299656	6.74630301471599e-05	0.000849734553699676	0.00139635434828453	-0.000979277828941458	0.00218134471869803	0.00060774164833561	0.000894535136154593	-0.00298866392273855	-0.00534162599266779	-0.00305552548436466	0.00188697100878974	0.00420878544813497	-0.00427597466420923	0.00197479336525689	0.000570343986275888	0.00339771572356637	0.00450760114055623	-0.00105004216005562	-0.00121179403388431	0.00500614255921555
ENSG00000002016.12	RAD52	chr12	1021243	1099219	-	protein_coding	KNOWN	RAD52 homolog (S. cerevisiae)	FALSE	2536.25	-0.00429977474687416	-0.00128982224649719	0.00767471581564501	-0.00117973905210603	-0.00707839061530839	-0.00216762920027788	0.00232547540725887	-0.00419411621680087	-0.00626547873545957	0.00216851208173381	0.000830693861641925	-0.000252333174597275	-0.00123596946839997	0.0041864761419976	-0.0028807559741659	-0.00205206692984403	-0.000110595835380313	0.00409559624321228	0.00202046582253946	0.00294020916295371	0.002135738361325	-0.00518214316982116	0.00281388588846468	-0.00265839126642218	-0.00231450212502275	0.00101871059422042	-0.00309834551809897	-0.0104152357533779	-0.0118991206566514	0.00386530280993474	-0.000891353117584481
ENSG00000002079.8	MYH16	chr7	98836417	98908753	+	pseudogene	KNOWN	myosin, heavy chain 16 pseudogene	FALSE	16.06	0.00174958678803216	-5.08495958940528e-05	-0.00732790744768921	0.00122949974317203	-0.00389772341139783	-0.0042182242395818	-0.000508331035700697	0.00344905821825304	-0.0111883463980192	0.0121650141819527	0.00169594727578703	0.00875003078901863	-0.00209322497646622	-0.000574147642199282	-0.00128016566990953	0.00306760080791653	0.000145749270984004	0.000407495191097887	0.00657681910725302	-0.00335211141561712	-0.0011526575315646	0.0110561784624382	0.00470945275622906	-0.00482920052791186	-0.00379712014324699	-0.00214901820429198	-0.0140996750421843	0.0046558821526187	0.00696331207931803	0.00734851442897536	-0.00257934554645581
ENSG00000002330.9	BAD	chr11	64037302	64052176	-	protein_coding	KNOWN	BCL2-associated agonist of cell death	FALSE	11239.84	-0.00445480694465247	-0.00664992553688199	-0.00532697324299245	-0.00387524078689972	0.00663739842922829	-5.729533067751e-06	-0.00173527788050983	0.00238096038072082	0.00151995767945104	-0.00349436809281334	-0.00197431358440001	0.00230820101710797	0.000171394394834847	2.99388325838878e-05	0.00269112356191418	-0.000739695550673395	0.000638972488856338	0.000748407104887004	-3.85896452285398e-05	0.00393572985570093	0.000157139856296343	-0.00381272305186127	-0.000687006223297002	-0.000818591209064766	-0.00106890489975973	0.000200159920393385	-0.00183662228835689	0.000729890788227563	0.00776713530384374	-0.00680736793153257	-0.00638238987190124
ENSG00000002549.8	LAP3	chr4	17578815	17609595	+	protein_coding	KNOWN	leucine aminopeptidase 3	FALSE	8050.81	-0.00578681248848655	0.0105526338753245	-0.00434217789949916	-0.00266182424076104	0.0019097461594312	-0.00146286785309809	-0.00225524094180373	0.0075579332824012	-0.0054430795327602	-0.00442041762341508	-0.000408737856092846	-0.00419745755346821	-0.00283642676578561	-0.00206229986606023	-0.0010377116828922	0.00111044435976228	0.00211811515574728	0.00063044567957247	-0.00180893044590455	0.000759110770548925	0.000485243313558313	0.00251020596623414	-0.00262077795805161	0.00150051312008354	0.00261764881240645	0.00249424290664955	-0.00106785010521606	0.00108074440187622	0.00125922868113769	0.00335249828446118	-0.00138254721741416
ENSG00000002586.13	CD99	chrX	2609220	2659350	+	protein_coding	KNOWN	CD99 molecule	FALSE	4347.75	0.0108136798798806	-0.000601220361869661	-0.000530882698671436	-0.000334833327135825	0.000646479186083715	-1.48965104301608e-05	0.00347638105425804	0.000653077814746819	8.58615905492474e-05	0.000278899911337694	0.000154799930420788	-0.000163823875369434	-0.000166719378580369	-8.25017059183115e-05	0.00031393325310951	-0.000183091391608501	0.000109168761212768	0.000289657947521134	-0.000232439267332596	-0.000266390059935149	-1.52732647360791e-05	-0.00152035033488055	0.00257631969861957	0.00415832256613787	0.00200409792245067	-0.00555465317161926	-0.000696734761465539	-0.000435489411323331	-0.000146633743774707	-5.14102147316881e-05	-0.000352506113887301
ENSG00000002587.5	HS3ST1	chr4	11394774	11431389	-	protein_coding	KNOWN	heparan sulfate (glucosamine) 3-O-sulfotransferase 1	FALSE	1235	-0.000813060476559673	-0.00618090111743245	0.000337651077744973	0.00268472340960739	0.00306516744237094	0.000974411750686587	-0.00875759506036735	0.0105763631660808	0.00906823910416684	-8.53352884497268e-06	0.00951009108555846	-0.00317107654668711	-0.00373104280013821	-0.0116136408135027	-0.00538839013021973	-0.00379699705382313	-0.000462055846324827	-0.00425479300673747	0.00386155668794104	0.00184611012437189	-0.00484908603753627	-0.00733421964519743	-0.00439099936057441	0.000844119131387016	0.000190784222818975	-0.00546300140960036	-0.0015860747213541	-0.0016683886788709	0.0030613250296093	4.31023783967726e-05	-0.00182188286621805
ENSG00000002726.15	AOC1	chr7	150521715	150558592	+	protein_coding	KNOWN	amine oxidase, copper containing 1	FALSE	1255.2	-0.00159450817440943	0.0032928754314708	-0.00208439536748515	0.00253639320616902	0.00724547930526866	-0.00574161316384592	0.000339302298157411	-0.0110477517917952	0.0025001917679151	-0.0058076936641807	-0.0264136906248624	-0.000604240454196664	-0.0057908056930034	-0.000225656878742938	-0.00187604954473637	-0.00311453441012234	0.000193450041118401	0.00240836965334442	-0.000971427361932679	6.19298297892818e-05	-0.00198573018301647	0.00224875374203208	0.000536322556712648	0.000350005193341309	-0.00142912776326268	-4.18809416978936e-05	-0.000878801319200594	0.00107169131429072	-0.00147593005333766	-0.0013892889159712	-0.000580106036602086
ENSG00000002745.8	WNT16	chr7	120965421	120981158	+	protein_coding	KNOWN	wingless-type MMTV integration site family, member 16	FALSE	698.06	-0.00208651162506558	-0.00509089718772448	0.00934986454260828	0.00162728624338796	-0.00805482031451514	0.000501354907970147	0.00244544590413263	-0.00410243530580494	-0.00717542260344145	0.00240240773440884	0.00403307940532174	0.00103417431988098	0.0064952354752518	-0.015670259875781	-0.00493304353358743	0.00186987443116174	0.00678401102577274	-0.00203790656770595	0.00173876160917796	-0.00440545641838668	-0.0107083713314443	-0.00743346565105891	-0.00190297121300813	0.00174839290035866	-0.000897064023164516	0.000973651967715508	-0.00975635855952184	-0.00612128905588253	-0.00469870467123967	-4.1156420337132e-05	-0.00806949241151643
ENSG00000002746.9	HECW1	chr7	43152198	43602938	+	protein_coding	KNOWN	HECT, C2 and WW domain containing E3 ubiquitin protein ligase 1	FALSE	4332.22	-0.00020556461944562	-0.0124234599894032	-0.00683592618687115	0.00285705623960945	-0.00375512048007515	-0.000480998667412355	0.000843606059998637	0.00292041907254087	0.00559445224705015	-0.00207581465764357	-0.00172968837710209	-0.00117562874714519	0.000766766202004969	0.000637684216226434	9.88687613090059e-05	1.29267399736472e-05	0.000113656913707531	0.000242798566607717	-0.00014372580147613	0.000428737292289773	-2.31195593377295e-05	0.00184023299528656	-0.00101993618508356	0.001531436053159	0.000407602355615482	0.000395095281417072	-0.000837351487643358	0.00391395555768036	-0.00407951511389262	0.00428670778040885	0.0060852800987679
ENSG00000002822.11	MAD1L1	chr7	1855429	2272878	-	protein_coding	KNOWN	MAD1 mitotic arrest deficient-like 1 (yeast)	FALSE	7094.73	-0.00707925261685394	-0.00531059544042472	0.0007446998458843	-0.00325910971011329	0.00039397708451361	-0.00284000150322809	-0.00130948063167259	0.00213786403126543	-0.00163993388110675	0.00450955900965677	0.00175486430853012	-0.000919351405040886	-0.000441086172531824	-0.000571976182135823	0.00855189486568245	-0.000243280076081459	0.000591415775865342	-0.00155841887883039	0.000647819183461213	0.00411350736266009	5.38792883119418e-06	0.000244507143285686	-0.0018383041903324	0.00173322961856193	-0.00464188080368368	-0.000634205205965207	0.00048835542464458	-0.00362969033596857	0.00429478629389821	0.00095740899979568	-0.00856923944407312
ENSG00000002834.13	LASP1	chr17	37026112	37078023	+	protein_coding	KNOWN	LIM and SH3 protein 1	FALSE	26177.22	0.00320917872368577	0.00161088788702047	-0.00490800850500539	-0.00735698480297826	0.00116640591040633	-0.00925846842986706	-0.00312870924624869	-0.0100693318738882	0.00812244167795293	0.00599241941475733	0.00300800218248609	0.00408157161579463	-0.00135764539946548	0.000375433840633441	-0.00424671416833799	0.00197804245128657	-3.34692326706682e-05	-0.00748302142467749	0.00182770490371015	-4.25293652292082e-05	0.00151727775133501	-0.00346977235963023	0.00721578163390944	-0.00428742794682888	-0.00327528479603551	0.00153663384295296	-0.00811609004082563	0.00174691393371333	-0.000410118875040586	0.00802280482022419	-0.00630195692258726
ENSG00000002919.10	SNX11	chr17	46180719	46200436	+	protein_coding	KNOWN	sorting nexin 11	FALSE	2369.97	0.00272890456054921	0.000844970069470431	-0.00829317580981454	0.010267264044004	-0.00463874201751354	-0.00329474854780988	-0.00283764629568874	0.00461977230560645	-0.00442512810387333	-0.00605479554717727	-0.00302335995644	0.000634041743960496	-0.000381681901679638	0.00103408127264877	-0.00504565180730343	-0.00543607760578572	0.00204353064307457	-9.32451566460621e-05	0.00375757534167052	0.0041557208585074	0.00211060330114061	0.00400670033822636	0.0010553719896615	-0.0010887459414884	0.0053722919179242	0.000792553460975153	0.00182170699121409	0.00528708942579369	0.00023806201265294	-0.00352823806927918	-0.00421339118673904
ENSG00000002933.3	TMEM176A	chr7	150497491	150502208	+	protein_coding	KNOWN	transmembrane protein 176A	FALSE	13215.72	-0.00166770880778672	0.00670224187867134	-0.00736502246890996	-0.00684230787072366	-0.0125445589366783	0.00263599899795869	9.41789252436595e-05	-0.00281100328978559	0.00230984796793577	-0.000976326770294851	-0.000824633234872295	-0.00146746634038797	-0.000620011509462529	-0.000226385474508237	0.000839283984044896	-0.000949841497845029	-0.000674079685564869	2.29736125385638e-05	-0.00189481691137598	-0.00413085955647838	-0.00296595284547816	0.00537706463213441	-0.00137259267950305	0.00215549355429328	0.00113074480702414	0.000658604445510002	-0.00189909406414945	-7.92295316851004e-06	0.000832232650663769	-0.00193304955054774	0.00143086297752651
ENSG00000003056.3	M6PR	chr12	9092959	9102551	-	protein_coding	KNOWN	mannose-6-phosphate receptor (cation dependent)	FALSE	20374.47	0.00903278819218284	0.00455931170280995	-0.00368414009910289	0.00113231367436673	0.00184711708997526	2.78363989719569e-05	0.00906800740630138	0.00102596030002067	0.00155136659555957	0.000770629194699666	0.000390524225650162	-0.00106539937826214	0.000200472799920936	0.000225002213210892	-0.000681610981533875	-0.00135414104092876	0.000317968134177163	-0.000542159256326276	-0.00047008640133282	0.000380872327770746	0.00174610422035015	0.000258468261012964	0.00100166899632041	0.00284231156919017	0.000617112607126325	-5.33200509668808e-05	-0.00150480346199939	0.000265222357971415	-0.00108195450569014	0.00104562545343501	0.000987922440129151
ENSG00000003096.9	KLHL13	chrX	117031776	117251303	-	protein_coding	KNOWN	kelch-like family member 13	FALSE	13769.78	-0.00223218252132606	0.00127648913529849	0.00312330194894851	0.00646640001508241	0.00126228427654541	0.0196831471226	-0.00180837223480003	0.00292447698457079	0.000790434757503084	0.000676326487381341	-0.00641831390742407	0.000348322507055876	0.00102083154651173	0.000620387364687906	-0.00322494084874259	-0.00133193438714309	0.000708223568755819	0.00185510900763648	0.000351296693872354	-0.000478332396448382	-0.00101787892300083	-0.00326253362550068	0.000183417219956185	-0.000839851652145537	-0.000436081871248173	-0.00013829554950731	-0.00135200118334909	5.22077839338326e-05	-0.00192241303612661	0.00131883042011225	0.000181028563378588
ENSG00000003137.4	CYP26B1	chr2	72356367	72375167	-	protein_coding	KNOWN	cytochrome P450, family 26, subfamily B, polypeptide 1	FALSE	15327.56	-0.00349993281609636	-0.00428905178004969	0.0127258568437413	0.00591805344998736	-0.00631780642856993	-0.00415423408997926	0.00121457736160453	0.00335796541551977	0.00505950218822154	-0.0030140013669922	0.00209143965212104	-0.0018644478312859	0.00670542695723677	-0.00810181613390191	-0.0055934558196707	0.00809057833606505	-0.00102965178915638	0.00332578615438988	0.00298014106424519	-0.00513285553083509	-0.0078400453581906	-0.00252677773255791	0.000769486534028379	0.0001337340559167	0.0016747776731203	0.00011368341250558	-0.00537275781043339	-0.00127559556195999	-0.00602887115258708	0.00623975397618085	-0.0084324153920389
ENSG00000003147.13	ICA1	chr7	8152814	8302317	-	protein_coding	KNOWN	islet cell autoantigen 1, 69kDa	FALSE	3596.45	0.000377055776514562	0.00184488838341701	-0.00809354704654285	-0.00973126390064007	0.00372245666912139	0.013147796831309	0.00411186573669875	0.0037660244583088	0.00259869976044835	-0.00291033869437461	-0.0022961881333495	0.0020384517694812	-0.00161208724596618	0.00156400603099386	-0.00834507696855011	-0.00227136565575674	-0.00125072173150832	-0.000872011053059811	0.00107709494541276	-0.000672779677061713	0.00576008692532854	-0.000152082942276601	-0.00213082019946624	-0.00106066642464803	0.00188178148661119	0.000845660814808893	-0.00626220865427342	0.00221059835458699	0.00393740271293713	0.0035755441798869	0.00318981382387452
ENSG00000003249.9	DBNDD1	chr16	90071273	90086536	-	protein_coding	KNOWN	dysbindin (dystrobrevin binding protein 1) domain containing 1	FALSE	6799.31	0.00783904720172247	-0.00879199562911739	-0.00479354409851516	-0.00133594448337387	0.00123847752006111	-0.000829623750167989	0.000533123197310939	0.00157477530276024	0.00344047148348081	0.00138443960130504	-0.0047872194941932	0.00305158250470569	0.000454871822917651	-0.000203308217796239	-0.00201263466058317	-0.00230742209730202	0.000308749466888612	0.000230621441042266	8.37333651505823e-05	-0.00128364879959045	0.00107911974269393	0.00166589183302994	0.00350430506744898	-0.000644374941500994	-0.000789333800765272	-0.0007762040035752	-0.00365398446068721	0.00383213904734722	0.000333035523067895	-0.00189273949938884	0.0014377929620914
ENSG00000003393.10	ALS2	chr2	202565277	202645912	-	protein_coding	KNOWN	amyotrophic lateral sclerosis 2 (juvenile)	FALSE	8023.33	0.000264427324485504	0.00354068958210504	0.0026927915448466	0.00126085676990979	-0.0087914556576515	0.0108974434352376	-0.00400155388630697	-0.000238082796421972	-0.000633338621140224	0.000670056403134681	-0.00360760280341649	-0.00282563846454675	-0.0048593392140265	0.000402850531029442	-0.00396342897729012	0.000693572637424681	0.000789680343632036	0.00337866787352887	0.00354436502223316	-0.000460493175070547	0.00244500180296179	-0.00429216807084824	0.00134042544744561	-0.000720375118034223	-0.00464078842486465	-0.00161641277965409	0.00370475432367687	-0.000229229324957655	0.00781037799844224	0.0063455470036301	0.00534145186059525
ENSG00000003400.10	CASP10	chr2	202047604	202094129	+	protein_coding	KNOWN	caspase 10, apoptosis-related cysteine peptidase	FALSE	2172.73	-0.00240257341647145	0.0101098605024702	-0.00847450092500413	-0.00604948401990967	-0.00830342047721428	0.00379337649113855	-0.000420831248811819	0.00226838972253262	-0.000155176361400984	-0.0034360313566144	-0.000848451358470804	-0.000247761213979909	-0.000343161719029247	-0.000507009890137681	-0.000843399180314153	0.000122867483923309	-0.00119664851017761	0.000418769447210694	-0.000183998324327041	-0.00349063354428605	-0.000701399305726889	0.00130871184423582	-0.000897917024976833	0.000553276002363683	0.000651005272568102	0.000843908169490686	-0.00263288704581246	0.000179103053855978	0.00207390748727062	0.00106683699924904	0.0011377204310425
ENSG00000003402.14	CFLAR	chr2	201980827	202029033	+	protein_coding	KNOWN	CASP8 and FADD-like apoptosis regulator	FALSE	5130.81	-0.00540291399353973	0.0079039352127541	-0.0036630562695043	0.00379282679989879	-0.00314958496051803	0.00857172484537164	-2.17290604507378e-06	-0.00101677222239537	0.000803086538248672	0.000822527703925024	0.00368049248413934	-0.000135275613560966	-0.00606280431897082	-0.00118731089664215	-0.00175599164447298	0.00111590811818526	-0.00045661810373484	0.00277410464047539	0.00124128502164666	0.00140731595680475	0.00681881225360697	-0.00616133048427726	-0.000148309429087583	-0.00252532233993465	-0.000710243604586471	0.000664617909549058	0.000455163960183997	-0.00357547613774576	0.00447184458890872	0.00550728173559111	0.00032908369979931
ENSG00000003436.10	TFPI	chr2	188328957	188430487	-	protein_coding	KNOWN	tissue factor pathway inhibitor (lipoprotein-associated coagulation inhibitor)	FALSE	16772	-0.00202155071024686	0.00798695773603445	-0.00712746350026783	-0.00779877776137509	-0.00153224988323714	0.00944870188616268	-0.00318893426912164	0.00384303699483088	-0.00120740208935088	-0.00135763733794331	0.00258375855467338	-0.0104664276559832	0.000702063828435575	-9.09396790830142e-05	-0.00433990768669873	-0.00130040049191586	-0.000660786071417844	0.0025550176917638	0.00102203002969652	-0.00456310116032845	-0.0022912291115874	0.00363303045426313	-0.00107620599728822	0.00138632250344147	0.000964914766776822	0.000527754609691474	-0.000678079844931146	-0.00398973514989135	0.00596395881244982	0.00420534941639743	0.00454414775384581
ENSG00000003509.11	NDUFAF7	chr2	37458774	37480546	+	protein_coding	KNOWN	NADH dehydrogenase (ubiquinone) complex I, assembly factor 7	FALSE	3176.77	0.00619861706502558	0.00197838659352815	0.00318379169717006	0.0032743796444175	0.00301136870085357	0.00140773076989564	0.00302672510613885	0.00832488609674969	-0.00771433569271117	0.00752225719118574	0.00627410565395064	-0.00297672227494775	-0.00177456298335489	0.000684514085807903	0.00337915246473505	0.000331865518697911	-0.00151970702309236	-0.00368590105749841	-0.0021399252827289	-0.00119993494494127	-0.0118881756256437	0.00474569392355311	-0.000533932709855419	-0.00225796918371537	-0.00628876178216182	0.00416315467051011	0.00255677094157032	-0.0091053323702966	-0.00351807444075066	-0.00133704659121723	0.00616906573515673
ENSG00000003756.12	RBM5	chr3	50126341	50156454	+	protein_coding	KNOWN	RNA binding motif protein 5	FALSE	32398.03	-0.00709723016620826	-0.00263924739326497	0.000977878909809903	-0.0020539067329351	0.00207053659940492	-0.00303517126015024	0.000831419709744408	-0.00650611946022043	-0.00190414275827968	-0.00152088191423901	0.0022421303100762	0.00398446473493593	-0.00228558853390351	-0.00123678294407653	0.00138975223194222	-0.00039326809126693	-0.000445615275655536	0.00545189298660343	-0.00160802794135335	0.00462366431365765	0.00162162841448858	-0.00310851989152145	0.0055578528262589	-0.00490910333050053	0.00341416625283733	0.00152836073484479	-0.00450866818171295	-0.00591496553040715	-0.0102724317404531	0.00216366083286447	0.00350148134054845
ENSG00000003987.9	MTMR7	chr8	17155539	17271037	-	protein_coding	KNOWN	myotubularin related protein 7	FALSE	2146.22	0.00076491957492014	-0.0127063351434714	-0.00143654904078722	0.000449090507316107	-0.00435163781993034	-0.00221875782763017	0.00395716633394989	-0.00290587056964698	-0.00177645716127653	0.00133081644420535	-0.00145914338584743	0.0016109507691791	0.00305196576439006	-0.00462512137796838	0.00146917537898225	0.000394070754933073	-0.000819935576783152	0.000305511726885693	0.00239767762957637	-0.000856756300228342	-0.000725933214871051	-0.000148726034064596	-0.00177050809349861	-0.000762738760641552	0.00309571776733567	0.0020577663138697	-0.00371186105236922	0.00748766145427146	-0.00754468178393117	0.0040591264651733	0.0113835922464141
ENSG00000003989.12	SLC7A2	chr8	17354597	17428082	+	protein_coding	KNOWN	solute carrier family 7 (cationic amino acid transporter, y+ system), member 2	FALSE	33639.25	0.000350462211864772	0.00323688737775268	-0.00729198709356753	-0.00610646200205075	-0.0127332831119684	-0.00015354672900072	0.00419025919365068	-0.00544749388774721	-0.00477952783931809	0.00419455263456319	0.001516719624167	0.000100414670104434	-0.000343052944669949	-0.000480753955255934	-0.000730402349686219	0.000998085701394586	-0.00074811173428543	0.00103659926003537	-0.00216505794946523	-0.00658581400234282	-0.00525296701701714	0.00522523358937487	-0.00175331879806795	0.0020015770925534	0.00321405729463692	0.00315319167838416	-0.0105298736270135	-0.00408707432467661	0.0117834395488649	0.0062765891731886	0.002119450100481
ENSG00000004059.6	ARF5	chr7	127228399	127231759	+	protein_coding	KNOWN	ADP-ribosylation factor 5	FALSE	24008.41	-0.00551928141331538	-0.00405197313045817	-0.00252245522904986	-0.00664986561450607	0.00910181284654122	-0.00475296063222214	-0.00280779369234715	-0.00173158413621502	0.00641373890460752	0.00189345512972392	-0.00245158705287173	-0.000821962940443419	0.000814534174716914	-8.14616873112689e-05	0.00234289791806965	-0.00316106436317056	0.00139792740161121	0.00186594454063749	-0.000146147851573482	0.000260995096529709	0.00161796986739377	0.000336879047119274	5.35227338410303e-05	-0.000608606729830181	0.000450206620581167	0.000669038039022196	-0.00208060596987299	0.000513788557887338	0.00159796794371239	-0.00115368028654551	-0.00518814058474651
ENSG00000004139.9	SARM1	chr17	26691378	26728065	+	protein_coding	KNOWN	sterile alpha and TIR motif containing 1	FALSE	4916.81	-0.000621532143236501	-0.0130225325508561	-0.00474178574823109	0.00588843915572258	-0.00674737005109252	-0.00317179692797438	0.00367701417905872	-0.000464890268358241	-0.000938567260547175	0.00482616120193879	0.0034832493167869	-0.000491229339691597	0.00449805234664096	-0.00358348762572504	-9.01379238894389e-05	-1.1851877763014e-05	0.00124462939620001	0.0012132830783731	0.00242253202264493	0.00281910209053362	0.00443241886665174	-0.00317741486799166	0.00127450797649854	-0.000835816815011326	0.0014367619031342	0.00253886385403551	-0.00235578045649819	0.00037253565994733	-0.000617406079343002	0.00272295382021579	-0.00133717453887658
ENSG00000004142.7	POLDIP2	chr17	26673659	26684545	-	protein_coding	KNOWN	polymerase (DNA-directed), delta interacting protein 2	FALSE	24711.91	-0.00408812719829234	0.00766497536495807	-0.00608952838637637	0.00854182901648413	-0.000478744780795643	-0.00245539751123805	0.000602975398539871	0.00825270738154922	-0.00555460726696727	-0.000229876462077683	-0.00156461957894847	-0.000586304966523742	-0.000545526701759881	-0.000894280227167112	-0.000477249300705688	-0.000586901610597305	0.000186713653345542	0.000450434064520785	0.00611429379686497	-0.00111659663180735	0.000760797119111689	0.00654636894841452	-0.000662696442009754	0.00123453973655485	0.00406490628386745	0.0013900888981718	-0.00198593374076818	0.000460048336691401	-0.00440352961575769	-0.00139343998486672	-0.00193613012238303
ENSG00000004399.8	PLXND1	chr3	129274018	129325661	-	protein_coding	KNOWN	plexin D1	FALSE	32119.56	-0.00269998755942176	0.00775525387861656	-0.00379175017594459	0.00189603064870675	0.0056397394249918	0.00128454649180614	0.00234215465201607	0.00419710335525878	-0.00881024858636337	-0.00635024197434028	-0.00463897408577706	-0.00254656206428083	0.00265168956144107	0.00182284304821403	-0.00425370275394412	-0.00130055714596263	-0.00118033060438562	-0.00281452537707499	-0.00455102957566092	0.00420690087572012	0.00441475628138844	-0.00930721889270833	0.00396447381582316	-0.00568631176788326	0.000438292347485151	-0.000587436502821069	1.7514076421564e-05	-0.0023658711277418	0.00487698776761674	0.00913439454476597	-0.00313685499574271
ENSG00000004455.12	AK2	chr1	33473585	33546597	-	protein_coding	KNOWN	adenylate kinase 2	FALSE	9303.88	-0.00310908728861171	0.0103153892080712	0.00269546472585043	-0.00690316796311299	0.00661305337511923	-0.00460881008275909	0.00501114630650626	0.00304829000609567	-0.00271509201263302	-0.0027017491948626	-0.00597692632982425	-0.00437307557909978	-0.00224263424245249	0.00181823606498772	-0.00172343960954251	-0.000445267591699212	0.000220024175266966	0.00152467183406807	-0.0024320424387361	-0.00236040706703043	-0.00482287707739995	0.00480073427215529	-0.000338992660543766	0.000504098190332793	0.0015853373041924	0.00205990354399366	-0.00258038775990749	-0.00103130233477173	-0.00470763035250394	-0.00613999698651769	0.00116068300102642
ENSG00000004468.7	CD38	chr4	15779898	15851069	+	protein_coding	KNOWN	CD38 molecule	FALSE	740.47	-0.0019446276610456	0.00820187572912028	-0.00783110650663057	-0.00290597145949192	-0.0110838510500073	-0.00013338806534916	0.000454132624861553	-0.00287576944877748	0.00483944624917632	-0.00248316187638482	0.00471828183426775	-0.00120875768775866	-0.00217014990385796	-0.000512307658362178	-0.000144522059487209	-0.00172544365267894	-0.00146289337607597	0.00062379812160455	-5.27847594615117e-05	-0.00296346185093889	-0.00471709119226138	0.00678671260882078	-0.0028828545589857	0.00332390177969901	0.00156288391867077	0.00162358084782328	-0.00490715177800896	-0.00355420448185625	0.00661861558335711	0.00264350805114922	0.00169060588596316
ENSG00000004478.5	FKBP4	chr12	2904119	2914576	+	protein_coding	KNOWN	FK506 binding protein 4, 59kDa	FALSE	22046.03	0.00249538241427667	0.000351148255825504	-0.00330422314059596	-0.00541510042468391	-0.0116374442958042	-0.000586763673959167	0.00346743571631283	-0.00829783360330779	-0.00298874852147108	-0.00160660650326209	-0.0084726271601241	-0.000461261164426527	-0.00455109344495581	-0.000477771281642888	0.000302738940798581	-0.000745925703946308	0.000958687870371023	-0.00349957483921984	0.00462048609485283	0.000628044187298371	-0.000910510864533749	0.00392613510021094	-0.00355967809998499	0.00509948051809324	-0.00323521912007573	0.000901155528282322	0.00523338236129706	0.000376285090540636	-0.000910497615872554	-0.0100505883822486	0.00746402617180486
ENSG00000004487.11	KDM1A	chr1	23345941	23410182	+	protein_coding	KNOWN	lysine (K)-specific demethylase 1A	FALSE	39094.91	-0.00404100958590614	-0.00598895046781858	0.0115814821739148	-0.00272847812656496	-0.00322268634577679	-0.00588508044895524	0.00104119502173378	-0.00108860602459801	0.00311605404495271	-0.000568428545452916	-0.00191228067174721	-0.000597204695753878	-0.000211982948919419	0.00262250444720987	-0.000967087657010573	-0.0012992192375634	-0.00169650368697037	0.00119817543204409	-0.00108851226404058	0.00315228976734933	0.00404920922394188	0.00542814185418547	0.000438875804990877	0.00135053010560849	-0.00226879491245969	-0.000430380565555129	0.0027744675753362	-0.000779272421312435	-0.000525587869058889	-0.000990418922807416	0.00774314915679371
ENSG00000004534.10	RBM6	chr3	49977440	50137478	+	protein_coding	KNOWN	RNA binding motif protein 6	FALSE	27521.94	-0.00566184796546826	-0.00708457636800518	-0.000602367324112056	-0.000185793201316762	0.00129914428916884	-0.00217760417264582	0.000766571797944691	-0.00805559939732484	-0.00321035464665517	-0.00119722807452188	0.00625238651492945	0.00222474489900585	-0.000148456829820198	-0.000394223100175031	-0.00214442020638367	0.00273943734851074	-0.00131284467940163	0.00539333038223608	-0.00261584242454284	-0.0026996258273035	0.0023687539025733	-0.00509460010997732	0.00135009419208767	-0.00297008355882281	0.00278649436637452	0.00116021015702871	-0.00581312971789309	-0.00683918013150532	-0.0105409293220608	0.00146919689080326	-0.00269441726869163
ENSG00000004660.10	CAMKK1	chr17	3763609	3798185	-	protein_coding	KNOWN	calcium/calmodulin-dependent protein kinase kinase 1, alpha	FALSE	1728.78	-0.00226975223534298	-0.00834363765610108	-0.00628415791352918	0.0111382542104842	0.00236151807169084	0.00474366946861785	0.00254679190987571	0.00555088180155917	-0.00232190813196315	-0.000442112911752324	0.00271176527445553	0.00136343996464051	-0.00550500317456435	0.000291239784784409	-0.00371756133267344	0.00281388366585678	0.00111719628199503	0.00163611963008683	-0.00216289381660901	0.00156596698192645	0.00480031780883051	0.00110784126034797	0.00175090738048432	-0.00304377867507552	0.00607354674130155	0.00156976070813654	-0.00119376754494941	-0.000565122407895311	-0.00531982385814907	0.00248862557094259	0.00132108594962904
ENSG00000004700.11	RECQL	chr12	21621845	21654603	-	protein_coding	KNOWN	RecQ helicase-like	FALSE	5375.36	0.00561416304179461	0.00975890067077058	0.00476116747624437	0.000859891622121827	-0.00250693989050667	-0.000469549196911836	0.00471783908355571	0.000167278893529549	0.00299857215571263	-0.00382900130952429	0.00479240583808929	-0.00108580278061301	-0.00435520183414826	-0.00195123614683275	-0.000752140110119627	0.00275559302167763	0.000808060546458578	-0.000257642852443974	-0.00561314677450101	-0.00139642640249488	-0.00179690744519143	0.00144933931098221	-0.00206537108875476	-0.00284822828331929	0.00234197667400443	-0.000460818137383627	0.00307444286164189	0.00333118647164178	0.0051634048690838	0.00227169398402836	0.00195244497355033
ENSG00000004766.11	CCDC132	chr7	92861653	92988338	+	protein_coding	KNOWN	coiled-coil domain containing 132	FALSE	3719.52	-0.00971834754304274	0.000147582638575937	-0.000530855204223871	0.00484884864524072	-0.00289128375850677	0.0030129739025692	0.00124142186245741	0.00264768332226637	0.000750236887327805	-0.00241784966088104	-0.00109598996938727	0.00206499170228094	-0.00262754012136941	-0.00160111321941646	-0.00114052152642599	0.000445631443182937	-9.97049705307721e-05	0.00327613427500093	-0.00114032508286296	0.000305380747868469	-0.00191594199166799	-0.000824534791852806	-0.000574155710306469	0.000909747624430724	-0.00235525906267026	0.00176259826877987	-0.00378938011470536	0.00285935085586066	-0.00304004872233665	0.00186882504345381	0.00632103931434447
ENSG00000004776.7	HSPB6	chr19	36245469	36248980	-	protein_coding	KNOWN	heat shock protein, alpha-crystallin-related, B6	FALSE	8750.41	-0.00352613811660977	0.00526787513270043	-0.00454650184807233	-0.00309348592173254	0.0121994040243194	0.00299175235178824	-0.00154416783072281	0.00583620875545404	-0.00262687403846118	0.004561627874638	0.00418206339225424	-0.0021636188429576	-0.00146236864722019	-5.91725829186947e-05	-0.00430331930057373	0.000806735760225496	-0.00101350912102288	-0.00275615033331067	0.00137369996997115	0.00706721258671589	0.0050022027144681	-0.00605893811427796	-0.00145480452765707	-0.00137929072611965	-0.00528869067846573	-0.000474864871640341	-0.0100341848979933	0.0107626808133029	0.00243624019826355	0.000426646680568003	-3.47608641579268e-05
ENSG00000004777.14	ARHGAP33	chr19	36265434	36279724	+	protein_coding	KNOWN	Rho GTPase activating protein 33	FALSE	16743.75	-0.00275759287000394	-0.0144649250112038	-0.000511118423774669	0.00295051130366582	-0.00614970900645368	0.000900994777683656	0.0019409735104981	-0.00231702721196228	-0.00122940484940174	0.000289843382160714	0.001893205295561	-0.000729617174515722	0.00206662464529801	0.00252596190587159	-0.00304556184349601	-3.81762489642816e-05	-0.00361901821701663	0.00193737373667322	-0.00120690553828317	-0.00213662600548623	0.00332158200776509	0.00236339992433894	-6.47762544821003e-05	0.00066801127043176	0.00338105754138505	0.000561204728923446	0.00124460887887829	-0.00436965461522099	-0.00595754661545505	0.00257169426429671	-0.00191926930351797
ENSG00000004779.5	NDUFAB1	chr16	23592323	23607677	-	protein_coding	KNOWN	NADH dehydrogenase (ubiquinone) 1, alpha/beta subcomplex, 1, 8kDa	FALSE	13306.28	-0.00540498473971629	0.00165166063683349	-0.0038199918631523	0.00240393826383399	0.00415999901057815	0.00767294619032191	-0.000124024064340292	0.0115244237873516	0.000482069079383149	0.00246459851170115	0.0010254170812855	0.000619009874342093	-0.0039840855877173	-0.000561128298488281	-0.00380439363982317	0.00164152893907884	0.00151411884490626	-0.00264898579613039	0.00510032131793471	0.00180879900561693	0.000320124823724538	0.00368718839311243	-0.00148945976510804	0.00121936259597172	0.0017856281716084	0.00128181607803835	0.00214327872899409	-0.00162633361680558	0.00170211144709435	-0.00751603452273103	-0.00546554703265891
ENSG00000004799.7	PDK4	chr7	95212811	95225803	-	protein_coding	KNOWN	pyruvate dehydrogenase kinase, isozyme 4	FALSE	23262.28	-0.00181102377895093	0.00231618295867279	0.00029591791100261	0.00241405571751497	0.00503711806514543	0.0121854774472129	-0.00010366384162936	0.00257815162367368	-0.00275110752589669	-0.00270893541030874	-0.000968131559495798	0.00168192402311443	-0.00283534430100937	0.000732133820711872	-0.00166872197407794	-0.0035402270809325	0.000722778240945907	0.0174730596916501	0.0137955669424833	-0.00801052707648489	-0.00631331399773844	-0.00567776375871943	-0.00276587873359443	0.00339362274616045	-0.0116370968790295	-0.00147567453893127	0.0039853528430095	0.00116186590715535	0.00424448593572452	0.000321500992703943	0.00336994878344593
ENSG00000004809.9	SLC22A16	chr6	110745890	110797844	-	protein_coding	KNOWN	solute carrier family 22 (organic cation/carnitine transporter), member 16	FALSE	2539.84	-0.00101486668845501	0.00529855126325361	-0.00518659147924415	-0.00548325589119088	-0.0099530062918811	0.00076330422461632	0.000168639978541419	-0.00158002421093186	0.00108412529695311	-0.00290094737839868	0.000130447003521063	-0.000432301238967176	0.000427496268390249	-0.000403961552045925	0.000461994440704994	0.00133755720822574	0.000503030740693004	-0.00177521861039693	-0.000455937357547424	-0.000318832259929512	-0.00172233051579808	-0.00184900229708781	0.0018325204944115	-0.000278484953211746	-0.00475177810943252	-0.00378360176971051	0.0109995261969191	0.00701526501194961	-0.0117361376939842	-0.00694775631744261	-0.0032428742557435
ENSG00000004838.9	ZMYND10	chr3	50378541	50384283	-	protein_coding	KNOWN	zinc finger, MYND-type containing 10	FALSE	979.69	-0.00283934236888819	-0.0131097288374129	-0.0058905097488559	0.00155059535289002	-0.0026206933418502	0.000985233724364022	0.00101462450579002	-0.00596540212888078	-0.00601389105744515	-0.00136994852740082	0.00124319403419311	-6.05685507199202e-05	-0.00181252798148167	-0.000918190507171751	-0.00220721816666579	0.00043439332896585	0.00114604006791134	5.75103671306425e-05	-0.000759605429035952	0.000555080139026445	-0.000653953537648881	-0.00464587485672317	-0.00160307997573915	-0.000463625845255149	0.00265593677313382	0.00169206377799549	-0.00230906945745574	-0.00131184521542766	0.00241598336183728	-0.0123111658034689	0.00545313337276734
ENSG00000004846.12	ABCB5	chr7	20654830	20816658	+	protein_coding	KNOWN	ATP-binding cassette, sub-family B (MDR/TAP), member 5	FALSE	388.5	-0.00282353902246208	0.0024747443867861	0.00435366673529805	-0.00677452503098866	-0.00989956784455596	-0.00384786435836529	0.00104700078681473	0.00120481072589258	-0.000378349850423608	0.00495730476677065	0.000467482737001603	0.00260166071914272	-0.00952467693551536	-0.00159140023233464	-0.00171827860098644	0.00393553141239892	0.0072369873783082	-0.00329126091139147	0.00105661344785939	-0.00150858338004877	-0.00391156781524818	-0.00293693381474731	-0.00492189327302321	0.00459509588066831	-0.00306876271494179	-0.00305346100973627	0.0110515775334165	-0.00238589089904121	-0.0119530490869107	-0.00549815069989302	-0.00265290811598481
ENSG00000004848.6	ARX	chrX	25021811	25034065	-	protein_coding	KNOWN	aristaless related homeobox	TRUE	3527.33	-0.00127084962165062	0.00258067819784145	-0.00170230956181213	0.00970780921789803	0.00284932600149545	-0.00516414265676721	0.000863721953109297	-0.00867548718269577	0.0163732909025937	-0.000541976934076518	0.0171778986665374	0.00164546463657061	-0.000589393799973416	0.000441665205595059	-0.00024578716086751	-0.00293196730377942	-0.000487381361444093	-0.00404425676771396	0.000265636983891747	1.09565679179437e-05	0.000626287925200617	0.00212592052917191	-0.00111137742661005	0.00169096376301919	-0.00367460832516314	-0.000792199019709056	0.00146763720267127	0.000275961134517711	0.000326023449636275	-0.0016328292436047	0.000237415292734208
ENSG00000004864.9	SLC25A13	chr7	95749532	95951459	-	protein_coding	KNOWN	solute carrier family 25 (aspartate/glutamate carrier), member 13	FALSE	14747.62	0.00174431830343878	0.00761392829655952	0.000517780082221081	-0.00147450986789829	-0.0131548767339524	-0.00215436521453777	-0.00185959818607741	-0.00107779061316449	-0.00198971748580841	-0.00197388798622896	0.00210269403710763	-0.00078301999460924	-0.00269427451026918	0.00167784776362639	-0.0016716643961053	-0.000160406214327367	-0.00126469247586065	0.002334685700109	-0.000394438219728304	-0.00130642588118939	-3.34331475001444e-05	0.00896186340298332	-0.00146124053790774	0.00100829670861857	0.00517277916288468	0.0030534739703593	-0.00172025952722861	0.00166290519952316	0.00766959027282809	-0.000116084104731294	0.00324577851144659
ENSG00000004866.14	ST7	chr7	116593292	116870157	+	protein_coding	KNOWN	suppression of tumorigenicity 7	FALSE	7196.94	-0.00505824820323123	-0.00400437723215426	-0.00644830451838639	-0.00309561102117504	-0.00478947324199618	0.0105653306066535	0.0004192987815203	0.00735306881513522	0.00470971286636887	-0.000815152556325347	-0.00166623982327446	-0.0060188215078225	0.00736565405060787	-0.00011393716122462	-1.37003755567653e-05	-1.50757401194102e-05	0.000738272760225441	-0.000683930247576678	0.0005639511644999	-0.00145532264913438	0.00192165646221403	0.00152776682916589	1.68186454342212e-05	0.000203470744450817	0.00214592040720956	0.000885573428352016	0.00221964802190742	-0.00017600557984447	0.000797882774554357	-0.00337807764716714	0.00405940199170219
ENSG00000004897.7	CDC27	chr17	45195069	45266788	-	protein_coding	KNOWN	cell division cycle 27	FALSE	20989.88	-0.00263788528961179	0.00747677067172979	0.000767070782442183	-0.00546795777279212	-0.0112194468773714	0.0013310300962474	-0.00196840442298542	0.00102513479437005	0.00181107819882127	-0.00434727289450648	0.00247412842760275	2.66260986772944e-06	0.000323678620069952	0.000728136159355988	-0.000526582446100934	0.00298149509371913	-0.00146999378431417	-0.000451968399205143	-0.00355202048937185	-0.00306111331594458	-0.00375912963278295	0.000356024202985483	4.97441434769132e-05	0.000646392504392105	-0.000837919642934969	-0.00259388504581126	0.00901821353604515	0.00368550198355522	-0.00634009648287405	-0.00571727036548261	0.00121911594503946
ENSG00000004939.9	SLC4A1	chr17	42325753	42345509	-	protein_coding	KNOWN	solute carrier family 4 (anion exchanger), member 1 (Diego blood group)	FALSE	176656.16	-0.00116636266397869	0.00598951641145791	-0.00598225735313232	-0.00622270969257481	-0.0113996386826014	0.0013132874748982	0.000117479913949121	-0.00100459246841492	0.000985170193486225	-0.00276927352672171	0.000540349156152684	-0.00120566142291264	0.000652371286791717	-0.000212323812156524	0.000238255050403516	0.00136094092810663	-0.000147696431350479	-0.00158934124497882	-0.00115484131570515	-0.000435691236654737	-0.00210351592753262	-0.000575859818188874	0.000815142283106225	0.000298427645210053	-0.00294730154882262	-0.00272482566351106	0.00831153169914743	0.00512339261860237	-0.00866016622989092	-0.00528077880458013	-0.00245145456473611
ENSG00000004948.9	CALCR	chr7	93053799	93204042	-	protein_coding	KNOWN	calcitonin receptor	FALSE	317.81	0.00823425595203673	-0.00368731606340551	-0.00263237141347449	0.00253425076184163	-0.0022451206271288	-0.00238814177080621	0.00908625516876424	-0.00298644708645323	0.000596173268355498	0.00151868696620621	-0.00751320358852662	-0.00338718400121705	-0.0047079818589293	0.00356264685902382	0.000435587774390224	0.00315438155796525	0.00192235242011234	-0.00114272830009824	-0.000161075732827983	-0.0015681743635307	-0.00389082041482954	-0.000163729930920753	-0.00314773827253538	-0.00349219446491362	0.0026801955790714	-0.00155441594540913	-0.00215194256097148	-0.00117951596736639	0.00215011671245094	-0.00392573119422931	0.00591811820837186
ENSG00000004961.10	HCCS	chrX	11129421	11141198	+	protein_coding	KNOWN	holocytochrome c synthase	FALSE	3690.56	0.0016727439625593	0.00874877093510188	-0.00309840129358257	0.00547730429574694	-0.000446882939530082	0.0109162611932233	0.000862114839051337	0.00586662653076235	0.00295003169723878	0.000435231647659434	0.000830325299783081	-0.000210556816566825	-0.00675114117551043	-0.000912531043150884	-0.00272902044682585	-0.000747761281562805	-0.000335678185570546	0.000758304411127458	-0.000293875047138089	-0.00172753269554821	0.000302864562458615	0.00181864425701589	-0.00249351373938109	0.0031773343685106	0.000852413415377183	0.00065932107622536	0.00214477939235741	0.00477619536526669	-0.00280137399476758	-0.00380501428489369	-3.58242581648305e-05
ENSG00000004975.7	DVL2	chr17	7128660	7137864	-	protein_coding	KNOWN	dishevelled segment polarity protein 2	FALSE	9752.16	-0.00587711731437114	-8.86783143822186e-06	0.0109503442680018	0.00170449563948566	0.000798815581558824	-0.00274311986846295	-0.00018025542586598	-0.0103676444380594	-0.00345698897116012	0.00146091853100391	-0.000809406377854847	-0.00187581690256986	0.00128469374587614	0.00241164726355306	-0.000341388312575739	-0.00329721004395933	-0.000706884667003625	0.0025385318026775	0.000368716102233198	0.00208973533450488	-0.000173864179625232	0.00162121209783425	-0.000483844660660223	4.99760974740801e-05	0.00326156947803811	-0.000383119891934846	-0.000343219701217154	-0.00304423811380045	-0.00208146373954886	-0.00027777656197239	-0.00299974557971377
ENSG00000005001.5	PRSS22	chr16	2902728	2908171	-	protein_coding	KNOWN	protease, serine, 22	FALSE	1005.09	-0.00230132920775597	0.00241497844140635	0.00133593869686163	-0.00777560948021179	0.00493713611441296	0.00131302521486933	0.000414147346244337	-0.000882338547365504	0.000221420649599737	0.00291849578358362	-0.00570840995378835	-0.002694266456144	0.0075958259091537	0.00285445732301344	0.0186817462525386	-0.000121530995114722	0.00197241634576479	-0.000991001016732527	0.00184218150840332	0.00100483995985851	0.00254203487737413	-0.00612761112379298	0.00702830155863871	-0.00577460125132575	-0.00215369867014838	0.000582285569647626	-0.00436744433360196	-0.00195457946679791	-0.000813144230857482	0.00395980652635908	-0.00117159269803487
ENSG00000005007.8	UPF1	chr19	18942747	18979045	+	protein_coding	KNOWN	UPF1 regulator of nonsense transcripts homolog (yeast)	FALSE	12592.56	-0.00625692529940679	0.00685971124280627	0.00619781214365125	0.00476795269474464	-0.00594136902154433	-0.00458906056484159	0.000877015352805788	-0.0041811824848455	-0.000593725827459052	-0.00238664094335552	-0.000383599132013747	0.00407775315376394	0.000452955382052549	0.00164116436985022	0.00832873453541927	-0.001051410672487	-0.00114842213695676	-0.00261371914553182	-0.000908688130232721	0.00138277890528172	-0.00134564098606786	0.0006347189709652	0.0028830697047981	-0.00250170021391856	0.00091726626890157	0.00320156464147088	0.00358294492355845	-0.00180714132014208	0.00237535131765899	0.00476660665024884	-0.00275171494133384
ENSG00000005020.8	SKAP2	chr7	26706681	27034858	-	protein_coding	KNOWN	src kinase associated phosphoprotein 2	FALSE	4540.78	-0.00339297087626637	0.00517538578417359	-0.00977417543861481	0.00291592257283516	0.00450812777890048	-0.0105529030562812	-0.00232837646266425	0.0120820582126764	-0.000737463581656178	0.00729105983770577	-0.00496278869455304	-0.00643224319637507	0.00194036989232936	-0.000506121322669528	-0.00244391409737348	0.00280366537775388	-1.28052022371861e-06	-0.0021201948843156	-3.79011824556826e-05	0.000420604869715893	0.000996722250076082	0.000167813364744018	0.00440233818230813	-0.00264671959390532	-0.00257309516834596	-0.00100978099759568	0.00442053527495367	-0.000207389695943564	-0.000266255275260096	0.00488242819482714	0.00621384316020497
ENSG00000005022.5	SLC25A5	chrX	118602363	118605282	+	protein_coding	KNOWN	solute carrier family 25 (mitochondrial carrier; adenine nucleotide translocator), member 5	FALSE	36622.38	0.00361732062300556	0.00823639507096762	0.000547472534275465	0.0030096648471454	-0.000220717118120971	0.0138391551817312	-0.00270492478580853	0.00168059404582684	0.00485431719870695	0.00178905084925992	-0.000120660126610032	-0.00131337956125029	-0.00478701383264148	-0.000950136459629211	-0.00625228110503334	-0.00333539442929603	0.0012672087266437	-0.00195695221646018	-0.00144805715342029	-4.58977955297875e-05	0.00302795890036391	0.00541464591357141	-8.29427677534505e-05	-0.000606388109637238	0.0054376419389903	0.000105062945596832	-0.000361083457988576	0.0021669533206584	-0.00364116224643439	-0.00481514522643446	-0.00201722445523331
ENSG00000005059.11	CCDC109B	chr4	110481361	110609874	+	protein_coding	KNOWN	coiled-coil domain containing 109B	FALSE	1704.28	0.0011629708887307	-0.000974193779542429	0.00106540884998643	5.53619298655081e-05	-0.00628119955857631	0.00145367996177232	0.00805444080636393	-0.0142791309636682	-0.00508431488929091	0.00548779988311501	0.000192464188208162	0.0044090043891655	-0.00110962182855776	-0.00609744744977077	0.0112548709285314	0.00190364655139476	0.00290797243502946	-0.00362752753555606	-0.00136939498149859	0.000433367041734572	0.00106926158229547	0.00117671638618018	-0.00447937159140755	0.00622657393921436	-0.00391512687431202	0.00240895482321181	-0.00222387914142344	-0.00124132461088891	-0.00689941076769857	-0.0144708860910177	0.00442565769420574
ENSG00000005073.5	HOXA11	chr7	27221129	27224842	-	protein_coding	KNOWN	homeobox A11	TRUE	8848.53	-0.00192632542847818	0.000529946259054038	0.014630280511846	0.00181226775169252	-0.00559253963344762	-0.00627065539778225	0.0020066048075389	0.00326555293866005	0.00349001581343773	-0.00314539223312427	-0.0110721645373031	-0.0012463247941522	-0.016661580729379	0.0108630399926162	-0.00167228611514131	-0.00411922626162755	-0.00155132809767309	0.000384379972371391	0.00193049349190728	-0.00034829257723473	-0.000625178611845646	-0.000404566186629561	-0.000529352731731084	0.000595812555346405	-0.000500912424393378	-1.89093773621717e-05	-0.00449719172264498	-0.000343670085704086	-0.00183379530003575	-0.0013134619203042	-0.00414487414693328
ENSG00000005075.11	POLR2J	chr7	102113565	102119354	-	protein_coding	KNOWN	polymerase (RNA) II (DNA directed) polypeptide J, 13.3kDa	FALSE	7320.22	-0.00355556128535608	-0.00232860054100313	-0.000937828235754662	-0.00832709221178765	0.00604344565288569	-0.00246734584808067	-0.000922143503970577	0.00884744984006099	0.00408067002137572	0.00361867894621916	0.000191511538384514	-0.00574569559490002	0.000640531931794224	0.000349436615599943	0.0039725795016525	-0.00076694869507285	-0.000400013129035319	0.000642806925192015	-0.00251768362865191	-0.00201474217591017	0.00184177295662351	0.000561079659973879	-0.0030477161115547	0.00345003704146225	-0.00285483155066032	-0.000495873962787775	-0.00244716891880515	0.00546737387223836	0.000882312811047091	-0.00441539118423318	-0.00389428640025544
ENSG00000005100.8	DHX33	chr17	5344232	5372380	-	protein_coding	KNOWN	DEAH (Asp-Glu-Ala-His) box polypeptide 33	FALSE	10594.06	0.0102528155689459	0.000901851597619215	0.00340882286794233	0.00244765274703113	-0.00143818051752374	-0.00253338634483531	0.000820766077852624	0.000129223913727327	0.00066021140573205	-0.000138184733474634	0.00143129657576344	-0.00115838367683798	-0.00200040248124068	-0.000241184341914962	0.000725568232738704	0.00033794682924387	-0.000237238874579994	0.00101487439911518	-0.00101413194317549	-0.000438216028677557	0.000142021485500141	-0.000115920090341772	0.00114050664855154	-0.00126192592236874	0.00295216424181727	0.00414398234820219	0.00246405811289373	0.00268930056433121	0.00207558141888804	6.797294042572e-05	0.000130065291315306
ENSG00000005102.8	MEOX1	chr17	41717756	41739322	-	protein_coding	KNOWN	mesenchyme homeobox 1	TRUE	4077.38	-0.00308297754254833	0.00238872590996136	0.00568878222547434	0.00250855715515509	0.0052878417657234	0.0010123811401494	0.00132203496970333	-0.00667816723574314	0.000732005011967729	-0.00910786185343323	-0.0213313728205858	-9.59898575711903e-05	-0.0117687927871633	0.000953990889652102	0.0125085769873923	-0.000484419212571133	-0.000807119195543795	0.000270228449541364	-0.00100243475755446	0.00190811135864498	-0.00168273912619263	-1.0354155221836e-06	0.000136088676022116	-0.000710767523730224	0.00334534834540304	0.00062626807416671	0.00230940402729301	0.00213713116573874	0.000939206789936403	0.000923326428361252	-0.00351536474070699
ENSG00000005108.10	THSD7A	chr7	11414247	11871824	-	protein_coding	KNOWN	thrombospondin, type I, domain containing 7A	FALSE	5655.59	-0.00385592443562823	-0.00168915014094287	0.00654654946716991	0.00540211969347766	-0.00572108561170435	-0.000443300195915803	0.00220371673482603	-0.00186671650922101	-0.00330218183036572	-0.000229461655698254	-0.00600588018301091	-0.00112686683896924	0.0140125976733279	-0.00683599396048407	-0.00199993308565461	0.00267561640404842	-0.000608316275388161	0.000959232572558461	-0.00112604326451842	0.00469195498656103	0.0137526308209275	0.00439268177369852	0.00110209288726222	-4.29396292754222e-05	-0.00915566007583657	-0.00238087658802285	0.00826949527633531	0.00562264712487093	0.0075487687738506	0.00250220288804384	0.00807413278286857
ENSG00000005156.7	LIG3	chr17	33307513	33332083	+	protein_coding	KNOWN	ligase III, DNA, ATP-dependent	FALSE	8201.31	0.000898364533139319	0.000207852422959785	0.0147179683379396	0.00246874301482265	-0.00791993324487729	-0.00332170725445369	-0.00107997045174918	-0.00226570298120155	-0.0037085363735265	0.00429666291945489	0.00118496999892283	-0.000481280361701886	0.00193585876193398	0.00133800560300287	0.0016873809421386	0.00180668175310518	-0.000626495549195721	0.00177352441822815	-0.00203958927607619	0.0025919639633018	0.00173933160925981	-0.000266912570312618	0.000984362236658905	-0.00242101209889189	0.000187413898542418	0.00200533167145392	-0.000537357744357625	0.0017578316036076	0.00408373430041982	-0.00249966202240935	0.00465884684655657
ENSG00000005175.5	RPAP3	chr12	48057070	48099844	-	protein_coding	KNOWN	RNA polymerase II associated protein 3	FALSE	6174.47	-0.00589483321330808	0.00591830100550529	0.0120145532821836	0.00226825765637478	-0.000348745271061383	0.00143063563185683	-0.000752940086198775	0.00127027475229821	0.000329943906360004	0.0033149212181943	-0.00096324714940205	0.000398758926134107	-0.00431221213423146	-0.000362073882989993	-0.00269947080448057	0.00214593281109972	0.000478120431633803	0.000555479387877256	-0.00423214879725583	-0.00302462468695294	0.000192858251746023	0.00098148529107733	-0.00408364240371377	0.00300609011551698	0.00111579867858839	0.000547328333362854	0.00323049263389144	0.000735786072316253	0.00307794058817253	-0.0024962853770286	0.00564453435257944
ENSG00000005187.7	ACSM3	chr16	20621565	20808903	+	protein_coding	KNOWN	acyl-CoA synthetase medium-chain family member 3	FALSE	8183.12	-0.00277520150290864	0.0119121502687205	-0.00912519612398736	0.00176967655515163	-0.00627396120567382	-0.00640046432921766	-0.000176287738809178	-0.00138667878193389	0.00797587382197941	0.00175946578178379	0.00307616663542221	-0.000571689197778558	-0.00256564978649861	1.20792880510717e-05	0.000595204177734934	-0.00200300739260458	-0.000696542188465152	-0.000861592428286694	-0.00433808003860799	-0.000853166900782043	-0.00181931802964101	-0.00146648839384555	0.00108704727008887	-0.00114833873315312	-0.00244258322956049	0.000388606266243905	-0.00305923941109533	-0.00264818059803757	0.00330335602576163	0.00215978256281827	0.00246537448553527
ENSG00000005189.15	AC004381.6	chr16	20817751	20860987	+	protein_coding	NOVEL	NA	FALSE	3348.66	-0.0049346452374903	0.00356357015763476	-0.00101597006536799	-0.00266311349717024	-0.00418588803489797	0.0147896615527033	0.000497235570964723	0.00165047243524389	-0.000334800518747379	-0.000874083301230527	0.00239499620140616	-0.00136601337524611	-0.00467528864168504	0.00113887447558661	-0.00610503355409511	0.000841181437253188	-0.00120702428571929	0.00185074346996676	-0.00345725536798726	0.000758114191897562	-0.000167335319095636	0.00141324226562132	0.000311531089648229	-0.000315022559832261	-0.000704851367295341	-0.000938540416277454	0.00385049952578304	0.00464107409246245	-0.00504488091431737	-0.0065074146602656	-0.00101944710260118
ENSG00000005194.10	CIAPIN1	chr16	57462081	57481440	-	protein_coding	KNOWN	cytokine induced apoptosis inhibitor 1	FALSE	8784.38	-0.000758124414136219	0.00265518140825407	-0.0018567369233755	0.0149444493381108	-0.00101127726575763	-0.000673002813360603	-0.00367379148920357	0.00849853334904811	-0.00662315162191622	0.00102739910153065	-0.00392374823021238	-0.00451841225875349	-0.0014022326967926	0.000283067447022037	-0.00235795734518831	-0.00466136743549727	0.0018066445290601	0.000303908862647696	0.00224560860392456	0.00446425349182537	0.00415025010311106	0.0013939811191146	-0.000881254567286136	-0.000319380035295951	0.00184887190126304	0.0039275656607517	-0.000104459177003832	0.00506558833251417	0.00096472854728087	-0.00627547621417622	-0.00316329140676416
ENSG00000005206.11	SPPL2B	chr19	2328617	2355099	+	processed_transcript	KNOWN	signal peptide peptidase like 2B	FALSE	14075.03	-0.00242165277441168	-0.00451148197061662	-0.0020682304365356	-0.000400159548004321	-0.00081927306101447	0.00103393106940975	0.00358745816708362	-0.0112783168106796	-0.00798432728154309	0.00222656551215712	0.00123150251072477	0.00377712596892773	0.000518750725606965	0.00126331674245222	0.00145535821849849	-0.00308068260919898	-0.00207211668878848	0.00150651679222801	-0.00213084848236275	0.00108765110575492	0.00393772506770665	-0.00227344142012943	0.00193469668925956	-0.00346900126027256	0.00316694387903907	0.000790886162263787	-0.00221050146164465	-0.00558404269956745	-0.00629019063381771	0.00434863161133941	-0.0116600323108698
ENSG00000005238.15	FAM214B	chr9	35104109	35116338	-	protein_coding	KNOWN	family with sequence similarity 214, member B	FALSE	8988.05	-0.00374007484496836	-0.00232215787524943	-0.00872024994886391	-0.00273505053656672	-0.00968169489594353	0.0013067661174236	0.000167819068006596	-0.00178676787658063	0.000797076934109288	-0.00174056934915067	0.00379849523695386	-0.00138012595303389	0.00243300219128731	-0.000727032763717254	0.00046952184291106	0.00173332542156476	0.000810868421851207	-0.00117234528414241	-0.000214406941353112	0.00243998324167139	-0.00128762153583519	-0.0047415410363237	0.00190345808951039	-0.00110034602014899	-0.00371517510569446	-0.00259574947370166	0.00889933004334126	0.00421715219280329	-0.0123226739384063	-0.00904229894405121	-0.000218448450827966
ENSG00000005243.5	COPZ2	chr17	46103533	46115392	-	protein_coding	KNOWN	coatomer protein complex, subunit zeta 2	FALSE	2119.09	-0.0041073663618809	0.00194868165402025	-0.00268400368163629	-0.00628982741680079	0.00838672087996384	0.0065983337808828	-0.000142477399327755	-0.00421572931893879	-0.00619849303927127	-0.00897135440262151	0.00126062830968849	-0.00104663545486779	0.00852486300123388	0.000806652793104585	-0.00190190123098787	0.00281459173706183	-0.00126730003102716	-0.00411891201793602	-0.000170173325473565	0.00282547166123291	-0.00405282764808296	-0.00804549349919635	-0.00114830221817609	-0.00181441136022226	0.00426861056672736	0.00138671458532792	-0.00599800724497079	0.00379910812839413	-0.00145780489200754	0.00247066341352841	-0.00773430689190197
ENSG00000005249.8	PRKAR2B	chr7	106685094	106802256	+	protein_coding	KNOWN	protein kinase, cAMP-dependent, regulatory, type II, beta	FALSE	26635.5	-0.00205555786680026	0.0039462043188535	-0.00608481186518737	0.0141294001506935	0.000334708324549635	-0.00485370061855179	0.000497597291239487	0.00125146912482205	0.00902979959981245	0.00132701663574747	0.0117075110233155	0.00386542397501794	-0.00387919999289325	-0.00130505696353791	-0.0018959280023419	0.000592791791044571	-0.000770869951996088	-0.00392646628175108	0.00218727774754005	-0.00107255920967745	-0.00169133778425362	0.00248426530592645	-0.000306484143678815	0.00160222328154564	-0.00297799486667531	-0.000684016313450509	0.000700457124565794	0.0018357139356906	-0.00404409814158904	-0.000997001547134575	0.00203583100355794
ENSG00000005302.13	MSL3	chrX	11776278	11793870	+	protein_coding	KNOWN	male-specific lethal 3 homolog (Drosophila)	FALSE	4565.28	-0.00921610573468221	-0.00331498759365922	0.00280165323084411	-0.000689173293036966	0.00306982602819178	-0.00392779832998316	-0.00126244718270243	0.000109433027870445	0.00713248815429934	-9.21015755966257e-05	-0.00139145917909063	-0.00107360532496069	-0.000479225400235372	-0.00153347624761795	-0.000164270332121875	-0.00147205814663495	0.0026267250558817	0.0015674214018391	-0.000999223349188444	0.00121181373139799	-0.000786560665079623	0.00150327054687377	0.0041833906741562	-0.0017479949174994	-0.00092769084374726	0.00168437588969278	-0.00348417806450504	0.00233314394918071	-0.00561482180988846	0.00273661729632601	0.00151225152277619
ENSG00000005339.8	CREBBP	chr16	3775055	3930727	-	protein_coding	KNOWN	CREB binding protein	TRUE	21082.62	-0.00270822324878132	-0.00101033344738622	0.0106266128999936	-0.000904775328681933	-0.0048297965550988	-0.00282117267128421	-0.000940241509993534	-0.00395534438016859	0.00191289610864294	-0.00395873379354342	-0.000722110465421978	0.00231673714810484	0.0022525764877558	-5.8149273041563e-05	0.00259754232899511	0.00523758371836812	-0.000951312064599252	-0.00490355306417921	0.00266799631767345	0.00311285789865354	0.00449709420692018	-0.00553259676903959	0.00374627124903759	-0.00313609694635057	-0.00833463739734671	0.000786558237012124	0.00671100697386728	0.00145174648560986	0.00823616013693754	0.0058472771925981	0.00509487241434442
ENSG00000005379.11	BZRAP1	chr17	56378592	56406152	-	protein_coding	KNOWN	benzodiazepine receptor (peripheral) associated protein 1	FALSE	16064.34	-0.00360007042177577	-0.00830209592231615	0.000113493419833001	0.000762345516564569	-0.00365250013989175	-0.000459096373411992	0.00127434045726204	-0.0109666502383718	-0.00734710888883274	0.00328887068465136	-0.000657312367254241	0.00152698461991621	-0.00236431818695516	0.00020171701408006	-0.0017884938458117	-0.00150716192590388	-0.000839930575882987	0.00173901149449636	0.00108533949212425	-0.00175252081648014	0.00127958381984786	-0.00199302614485142	-0.000915520215234391	-0.000131615235824751	0.0022238893150956	0.000187322436723195	0.00112796681342883	-7.21833970720614e-05	-0.0021115878036339	0.0101319129951723	-0.00864290722800964
ENSG00000005381.6	MPO	chr17	56347217	56358296	-	protein_coding	KNOWN	myeloperoxidase	FALSE	6067.25	-0.00222453216396097	0.00855623709436682	-0.00963091484463735	-0.00813928596636915	-0.0124230711777646	-0.000946599297689133	-0.000291383094770332	-0.000320227201447509	0.00373606227532331	-0.00183828362138501	0.00355667174395652	-0.00221340968928362	-0.00100316284859656	0.000190198709985634	0.00088775690122624	0.000334925392336606	0.00122912755371691	0.00308310560724197	0.00418394909659826	0.0058263021530673	0.00472891536090375	-0.0032860353111447	0.00267917951822567	-0.00345709101655567	0.00234224406684252	0.00148968690979994	-0.00257426059088198	-0.00591685740754169	0.00220018088160136	0.00408666710376242	0.0024910981132495
ENSG00000005421.4	PON1	chr7	94926988	95025673	-	protein_coding	KNOWN	paraoxonase 1	FALSE	1362.19	-0.00140377456120084	0.006966361403435	-0.00683230989881774	-0.00646816252663239	-0.012134428426958	0.000637254967700899	0.000179455018371806	-0.00147376513186061	0.00147688352479442	-0.00378605804534253	0.000183508728262576	-0.00135766203378875	-7.51863616752081e-05	-0.000115049761651427	0.000704890826208608	0.000137057155903735	-0.000198268460511947	0.000768467389965549	-0.000346808436889065	-0.00257504212460438	-0.00261753402087671	0.00230520201120946	-0.000668589889040905	0.0015375942030498	-0.000947040823220683	-0.00107739601519073	0.00333697803553663	0.00224215258462012	-0.00437776904407478	-0.00334398056210915	-0.000941868613836493
ENSG00000005436.9	GCFC2	chr2	75879126	75938115	-	protein_coding	KNOWN	GC-rich sequence DNA-binding factor 2	TRUE	4208.31	-0.00384368431964022	0.0082054620116259	0.00468102708697719	-0.00461269640059016	-0.00518103781057785	-0.00501154290741689	-0.00194941899205132	-0.00304524420321766	-0.000391524863893934	-0.00351907395800953	0.00770330187860233	0.00157665442122504	-0.00173150629017022	-0.00793357104438259	0.00533066552335221	-2.12794286934973e-05	0.00548017212108748	0.000761406084943	-0.00737766380193504	-0.00263289665911945	-0.00772514844745001	7.42041512504092e-05	-0.00181042290223072	0.000676933352137039	0.00153443602321514	0.000229519840582265	-0.00214332580159003	-0.00836997356707068	-0.00784131671486851	-0.000888853021069923	-0.00039037168258743
ENSG00000005448.12	WDR54	chr2	74648805	74652882	+	protein_coding	KNOWN	WD repeat domain 54	FALSE	5137.12	-0.00405525249541191	-0.00952417545977533	0.0013249557417492	0.000874216472679187	0.000679422747956237	-0.00410990376756513	-0.000248112528326985	-0.00678728105271012	-0.00282349859693271	0.00880881985256262	-0.0038244605128146	-0.00167960326809055	-0.000878738958452491	0.00443558190280907	-0.00423058211837251	-0.00453963080350228	-0.00185122419250135	0.00294405337068726	0.00124087255991929	0.000967626137161751	0.00627959720900752	-0.000179081968052277	-0.0028850198214874	0.000241787911093587	0.00319129383314105	-0.000594653188989476	0.00264302365600005	-0.00401803301050348	0.00493255179293418	-0.0136509650936978	0.00428851390487628
ENSG00000005469.7	CROT	chr7	86974997	87029111	+	protein_coding	KNOWN	carnitine O-octanoyltransferase	FALSE	3482.67	-0.00576838950640155	0.00772547827198462	-0.00191973395894292	-0.0026422858605189	-0.0108161578008875	-0.00178211534138762	0.00161439727502789	-0.00194028984572733	-0.00119100795101825	-0.00805190601166998	0.00138639696681005	0.00128462292898431	0.00132365207498486	-0.0012256051625446	0.00208580316453885	-0.000790952644508006	0.000490908665429396	-0.0021552315828311	0.000637237973463255	-0.00584430805112689	-0.00555055424834974	-0.00227709634743781	-0.00233645125179931	0.00110369291215129	0.00250593846346787	0.000542024576255814	-0.000243881521160684	0.000447653498612573	-0.00117423400304881	-0.00108374707943138	-0.0013583571438509
ENSG00000005471.11	ABCB4	chr7	87031013	87109751	-	protein_coding	KNOWN	ATP-binding cassette, sub-family B (MDR/TAP), member 4	FALSE	3308.41	-0.00242309779955292	0.00519202733535667	-0.00240313924453686	-0.00474876408091592	-0.00884427435320514	0.0139579143128802	0.000227248520132768	0.000380010929033064	0.00122263327962408	-0.000934255629242369	0.00130904359538742	-0.00192044368047221	-0.00250833571506746	0.000491603771303815	-0.00208666346321743	-0.000948421179104709	-0.000124705282975103	0.0038410947037636	-1.20285884176014e-05	-0.00533070309710775	-0.0041806721430383	0.00566822737577284	-0.00317006617378354	0.00349877920661687	0.00146837556847872	0.00155361361070449	-0.00409440108763375	-0.00119565928050235	0.00554378920286216	0.000828856448746997	0.00244705982806022
ENSG00000005483.15	KMT2E	chr7	104654626	104754808	+	protein_coding	KNOWN	lysine (K)-specific methyltransferase 2E	TRUE	16991.78	-0.00172141156283125	-0.00343790252639376	0.00701566977791564	0.0044191810873596	-0.00551116613215342	0.000704323942801659	0.00104559389909164	-0.00541986139951512	0.000728963819789837	-0.00105104423667752	-0.00255870783514586	0.000416132648925877	0.00817547911924129	0.00227106110741976	0.000188462950471456	0.00618475376891476	-0.00364569814586498	-0.00256605309513024	0.00301823454315003	0.00154493066203487	0.00425004893191345	-0.00455466270348034	0.000747328606768678	-0.000574674874317587	-0.00936904188461734	-0.00398828845125629	0.00136334343037729	0.00182900939399205	0.000426662673726336	0.00211646062659664	0.0139423131737766
ENSG00000005486.12	RHBDD2	chr7	75471920	75518244	+	protein_coding	KNOWN	rhomboid domain containing 2	FALSE	35546.69	-0.00150299137979199	0.000730352654654522	-0.00546268538848914	0.0109972292285645	0.00153258879969605	-0.00625097749096118	-0.000176296294615867	0.0130817187300295	-0.00754988411522449	-0.0021025429994625	-0.00121217148289871	0.00222387831387221	0.0013579929984207	-0.000193618336186105	0.000498654487880746	0.00250394472618596	0.000529480134800784	-0.00128691185493643	0.0123343675307683	0.00361887794101185	0.0019419527499403	0.00349101823441574	-0.000790832386316545	0.00116534995973712	0.00169613700148716	-0.000248171169353042	-0.00107947282641647	-0.00211289708887988	-0.000123835811829625	-0.00259263282972586	-0.00231034380094669
ENSG00000005513.9	SOX8	chr16	1031808	1036979	+	protein_coding	KNOWN	SRY (sex determining region Y)-box 8	TRUE	5254.41	-0.00283573724663897	-0.0105395513155013	0.000775372765411433	0.000726640436727411	-0.00797185866549769	0.00220873459099956	0.000895670719155705	0.000391388797099383	0.00101804201614792	0.000539069859499725	0.00384224043565268	-8.66811410136406e-05	-0.00327259576186655	0.00121046003070612	0.0123180318040359	0.000789177363235506	-0.00122703140083989	-0.000567287098771261	0.00016221017403059	0.00610958695723139	0.00499942503726682	-0.00523515115532579	0.00464399399066172	-0.00409881739976933	-0.00100082766197663	-0.000901985053285492	-0.000581351146355814	-0.00619592268635416	0.00623925229564621	-0.00033902352133387	-0.00621510266624816
ENSG00000005700.10	IBTK	chr6	82879700	82957471	-	protein_coding	KNOWN	inhibitor of Bruton agammaglobulinemia tyrosine kinase	FALSE	16224.84	-0.00402531835440865	0.00646262989690446	-0.00284949614755358	0.00889697331023168	-0.00150701242795126	-0.000283690306967204	-0.00101017126232315	0.0087005904162075	-0.00887603295527352	0.000154350758672414	0.00100132817615804	0.00123572203160028	0.00032187505575086	0.000183475388144537	0.000369695739751049	0.000525455866634259	-0.00209779411249559	0.00116919628211588	-0.00941840384910735	-0.0065445708199719	-0.00478110125084383	-0.00058429183262455	8.90838773874127e-05	0.0007147152262887	-0.00459886318469288	0.000632453260239824	-0.00280279429355096	-0.00351916702114216	0.00471638229519794	0.00248969738327345	0.00762646959565864
ENSG00000005801.12	ZNF195	chr11	3360491	3400448	-	protein_coding	KNOWN	zinc finger protein 195	TRUE	10434.92	0.0097009497943121	-0.0056467174267511	0.000879145657829967	-0.00196309131862161	-0.00167082945170915	-0.00222827539343635	0.00293430371805597	0.00358057847695003	0.00187939481655253	0.000671160811317313	-0.000254244125347269	-0.000128007045625565	-0.00224402170662058	-0.00110916263339101	-0.000283820500644784	-0.00128449001694558	0.000752840023739372	0.000230583040246631	0.00121525774592356	-0.00105552093743954	0.000991593437911205	0.000163064411042374	-0.000982753511384606	-0.00127214494887162	0.000898782496521148	-0.000195794453861044	-0.000725935358175902	0.00284292896254598	-0.00244689202961401	0.000742971518860124	0.00362531585924602
ENSG00000005810.13	MYCBP2	chr13	77618792	77901185	-	protein_coding	KNOWN	MYC binding protein 2, E3 ubiquitin protein ligase	FALSE	15989.31	-0.00353767936733395	-0.00453893030552722	0.0015446523002557	-0.00140718895430274	-0.00612006990817874	-0.00411675168797485	0.00103286996019672	0.00333923894396681	0.00476304977002699	-0.00523295907306614	0.00266019931777765	0.00130894526397999	0.00300419868656848	-0.00141645749163843	0.000813636352032052	-0.000306067079203712	0.000285420046825623	-0.00327418477916331	0.00105273199235808	0.00252563447005027	0.00388195053274592	-0.00415190745391191	0.00176507653980929	-0.0014953002292093	-0.00741805978183669	-0.000599658823328014	0.00176968265310848	0.00647519645473812	0.00620836678694823	0.0126663950404791	0.0125358391993804
ENSG00000005812.6	FBXL3	chr13	77566740	77601330	-	protein_coding	KNOWN	F-box and leucine-rich repeat protein 3	FALSE	5272	-0.00307592751988859	0.00916928631377344	-0.00381809560655341	0.00851827485368751	0.00543122108320803	-0.00309648337738212	-0.00325329387806413	-0.00923549687820086	0.00727972611399279	-0.00467713184733885	0.00867094898340767	0.00298545414433141	-0.00223829518876985	-0.00220279794143186	0.00310127020435766	0.00347732721387513	-0.000173772295329266	-0.00452104436540653	0.00107232443739557	-0.00285684101655987	-0.00379246904347322	-0.00145088367885154	0.00371737705178043	-0.00184390116175986	-0.00398928320061891	-0.00147132789185057	-0.00257430625271369	0.00318635160213602	-0.00288013799693915	-0.00264010450470182	0.00304763708299883
ENSG00000005844.13	ITGAL	chr16	30483979	30534506	+	protein_coding	KNOWN	integrin, alpha L (antigen CD11A (p180), lymphocyte function-associated antigen 1; alpha polypeptide)	FALSE	2180.17	-0.00202579720469372	0.00809184530750768	-0.00808199877904916	-0.00711141858263886	-0.0131773850254618	0.000733537648689506	5.7552507491648e-05	-8.80424639775766e-05	0.00145976692435491	-0.00264741562545305	0.00195975389468342	-0.00196284839347893	0.000972456990194616	-0.000377200535912704	0.000549814712603816	-0.000284615420284711	-0.000461685719448338	0.00128187029377021	-0.00013126964988628	-0.00180729304365905	-0.00129755317602169	0.00208125523216618	-0.00182803387168561	0.00146275633847187	0.00120045451389755	0.000985951580744544	-0.00231812483702357	-0.00233858805297567	0.00311143921204561	0.00147988502372108	0.00143629560247817
ENSG00000005882.7	PDK2	chr17	48172101	48189516	+	protein_coding	KNOWN	pyruvate dehydrogenase kinase, isozyme 2	FALSE	8455.66	-0.00805653210525108	0.00203849371403088	0.000833392788046713	0.00151949363528125	0.0101264416305759	0.00721316569279444	-0.000443127189889385	-0.00126186746725908	-5.70617361248146e-05	0.00151875066261641	-0.00340535503368048	0.00199958403569711	-0.00114536608756853	-0.00134968363967918	0.00276123266332551	-0.00258979648141364	0.000775169146385272	-0.000828654381208308	0.00115884805077532	0.000492578389354314	-0.0043617549982113	-0.000668144214877764	0.00184615458693485	-0.00144254890970329	0.00436267489384097	0.00104296177230392	-0.00212272791267969	-0.00258906953845772	-0.00222876879700196	0.00225966938883684	-0.00495773863524958
ENSG00000005884.13	ITGA3	chr17	48133332	48167845	+	protein_coding	KNOWN	integrin, alpha 3 (antigen CD49C, alpha 3 subunit of VLA-3 receptor)	FALSE	16232.25	-0.00192179080609603	0.00523193818988503	-0.0045491278894977	0.0033308653366609	0.0115363654508674	-0.00254411498466943	0.00305498067405024	-0.00904999802945979	0.012023472126363	-0.00711453445530434	0.00522869140106801	0.00311524446698126	-0.00719821252331402	-0.000489477622120485	0.000236813336500047	-0.000817026451704201	0.00145632304961119	-0.000180073547274534	0.000907832392853744	-3.32494056912004e-05	0.00617848618741721	-0.00403513035578182	0.00118602596327011	-0.00395801616992344	0.0029469942754642	0.000965884425445499	0.0016543423772807	-0.00424000624978483	-0.00262605606287123	0.0027716384277779	0.000829114812054133
ENSG00000005889.11	ZFX	chrX	24167290	24234372	+	protein_coding	KNOWN	zinc finger protein, X-linked	TRUE	4525.5	-0.00189421172059606	0.00506038897618646	0.002801648046131	-0.0110239227194959	-0.00713616679320811	-0.00340691188943542	-0.00748393715957167	0.00195607663408368	-0.000511922794361189	-0.00380108180839098	0.00554578046141203	0.00260494371826676	-0.00104663323794025	-0.00641953589950497	0.00330151028000908	-0.00295780790690314	0.00169019116508818	-0.00149531583288449	0.000895081310135639	-0.00731288460555143	0.0117025423821142	-0.0056702504993265	-0.0010413197738104	-0.0022578555137347	0.00540670776804852	0.00272428072435108	0.00228114615255498	-0.00848331153247441	0.00240135560401933	0.00845670276209867	0.00775777745454659
ENSG00000005893.11	LAMP2	chrX	119561682	119603220	-	protein_coding	KNOWN	lysosomal-associated membrane protein 2	FALSE	14232.03	-0.00233339782368335	0.00897275502034237	-0.00346381852455841	0.010939388439656	-0.000423282114487496	0.000113629697262091	0.00316468407248503	-0.00941615358094598	0.0019036787903085	-0.000895651427957856	0.00439870426886107	-0.00052170389999196	0.000219054186470774	2.90189072250036e-05	-0.00266468004794931	-0.000495618559513081	-0.00142762153158901	-0.00678678168397246	-0.00024200111015412	-0.00206588454786864	-0.00542472356595485	-0.00205042835328214	-0.000224867523801362	0.000856142824270771	-0.000832921776201233	-0.00102964181031918	0.000169907629899619	0.00116475557628959	0.00321836145589063	-0.00253882244094286	0.00461406117377729
ENSG00000005955.8	GGNBP2	chr17	34900737	34946278	+	protein_coding	KNOWN	gametogenetin binding protein 2	FALSE	7407.81	-0.00877413048592964	0.00612148073203984	-0.00110834843975396	-0.00615586699806608	0.00426320794464736	-0.00222021080357302	-0.000160834674895214	0.000522612749783591	0.00268518945430131	-6.4009373356898e-05	0.00167746334096024	0.00263469885833724	0.000818532734778392	-0.00146401504006081	0.00248570988132226	0.00108875138841228	-0.000626968278328739	-6.50224172202082e-05	-0.00433874807640861	-0.00692042861192298	0.00131694166607054	0.00408618377274371	0.000182039190752527	-0.000338287870971115	0.0011212684177041	-0.000274596519332858	-0.000791133243225786	0.000184857819473927	-0.00580283835014459	0.000787806180776979	0.00344261287576909
ENSG00000005961.13	ITGA2B	chr17	42449548	42466873	-	protein_coding	KNOWN	integrin, alpha 2b (platelet glycoprotein IIb of IIb/IIIa complex, antigen CD41)	FALSE	7045.34	-0.00208520298127321	0.00557903361484043	-0.00544352953772094	-0.00704340249168947	-0.0128077736324672	0.000838504730091686	0.000993843542837311	-0.002577374454794	-0.00145496140372776	-0.00314018718425203	0.00161364245726654	-0.00182306209638973	0.000495314661203229	-0.000387913524900639	-6.3539474676628e-06	0.000687085362562287	-0.000134727753737292	-0.000306745211771312	-0.000220623476713188	-0.0025333410777344	-0.00340260644482151	0.0010617999561276	0.000571227069153842	0.000701421821682329	-0.00188825931471597	-0.00172505028615732	0.00554169571154904	0.00186390932477622	-0.00645869430867642	-0.00330393423744097	-0.00247841315368137
ENSG00000005981.8	ASB4	chr7	95107756	95169544	+	protein_coding	KNOWN	ankyrin repeat and SOCS box containing 4	FALSE	24162.81	-0.00111541981497082	0.00472798977869544	-0.00348492409614391	0.0104449364550593	0.00272190031500218	-0.00552589839660489	-0.000113095191313844	0.0136930819907433	-0.0113089495990454	0.000660050300147891	-0.00120048278614378	0.00170825190705526	0.00188915465323664	-6.75581974691073e-05	0.00148176723363348	-0.0016269032026741	-0.000512065675779069	0.00142478091158096	-0.00874345755003368	-0.002016945599984	-0.000338295114654389	-0.00306020187934933	0.000709318732305089	-0.0010330319077512	-0.00281491984631705	-0.000642101742524289	0.0014059707158749	-0.00146713589179539	-0.000193432081633669	0.000662789121340584	0.00107436428984086
ENSG00000006007.7	GDE1	chr16	19513015	19533467	-	protein_coding	KNOWN	glycerophosphodiester phosphodiesterase 1	FALSE	10391.16	0.00603122368846856	0.00219001108635946	-0.00438321751901638	0.000413890527287103	0.00424950457747551	0.00552401269779786	0.00774078610537932	0.00697411801804775	-0.000519904114452809	0.00127755110566569	-0.00832663216266503	0.00200890787500577	-0.00336712392564148	-0.00114500327492314	-0.00591822720495888	-0.000679880451468777	0.00141044911542995	0.000964916324186084	0.00338441440262362	0.00116552110291372	-0.000133441519470386	0.00133657644252779	0.00361121102804611	0.00284425503100495	0.000673754217599098	0.000811837378294536	0.00072264899551444	0.00916961788443582	-0.00255079598327934	-0.00388350715451815	-0.00178616651794162
ENSG00000006015.13	C19orf60	chr19	18699495	18703146	+	protein_coding	KNOWN	chromosome 19 open reading frame 60	FALSE	7786.59	-0.00104614452398649	-0.00965334403981953	-0.00692290941842705	-0.00216868596572417	0.000137669113927831	-0.00157587513823668	-0.00064525871324773	0.00345580406428438	-0.00372266635494975	0.00467228903067786	0.00126086076994652	-0.000562386887377127	-0.00210554239840368	0.000173875862441817	0.0036975502999444	8.73370760316559e-05	-0.000648287275098288	-0.000899596179851715	0.00288589248416948	-0.000536357911560752	0.00138801628897542	0.0012435990978902	-0.00158266163691548	-0.0011379040409058	0.000100381260631782	0.00177491898210373	0.00261204549197731	-0.00337880847412126	0.00483956917166841	-0.00467841331234274	-0.012012291941153
ENSG00000006016.6	CRLF1	chr19	18683030	18718551	-	protein_coding	KNOWN	cytokine receptor-like factor 1	FALSE	18583.53	-0.00145732674047596	-0.00153602267639952	0.00987378825457132	-0.00372412102727256	0.00257856281239693	0.00117550063173022	0.00117679517488959	0.0051482847879857	0.000178938854930459	-0.000160482869733493	0.00509337651074507	-0.0182931986323164	0.0059174769631511	-0.004537835957665	0.0134425781064343	0.000808346511145526	0.00290088762015352	-0.00147814195103567	-0.000773007466722409	8.16298383178104e-05	-0.00391201204674232	-0.00298255050043522	-0.00308379041414494	0.00219702368505544	-0.000948462203041143	0.000481090489015536	-0.00654432940911141	0.000420550590377761	-0.00107161219854391	-0.00129396953630278	-0.00377442694498417
ENSG00000006025.7	OSBPL7	chr17	45884738	45899200	-	protein_coding	KNOWN	oxysterol binding protein-like 7	FALSE	2721.36	-0.00561761757634878	-0.00554078784258846	-0.00201567178007947	0.0044842337450288	-0.000268625121653307	-0.000165108457302805	0.00178791673055012	-0.00201025483659347	-0.00733946335689066	0.000758619984981351	0.00271376213015898	0.00445260967897676	0.000638975432883168	0.00149593393305537	-0.00264915511084476	0.00236869447659993	-0.00188122031666692	0.00295453658431129	-0.00277654240033209	-0.00490704743487058	0.00405225204454368	-0.00305423183050328	0.000681497961369255	-0.00288386029023626	0.00601006845725289	0.00101827049505293	-0.00278785545357835	-0.00255626551806169	-0.00701991569721842	0.00446419000848066	-0.012354243428805
ENSG00000006042.7	TMEM98	chr17	31254928	31272124	+	protein_coding	KNOWN	transmembrane protein 98	FALSE	51965	-0.00311709822997878	-0.00529405368594523	-0.000319938581680113	0.00189058202745677	-0.00100302366760954	-0.00343391433456875	0.00230750357653126	-0.0127147087653853	-0.010504464561455	0.0105868541500802	0.00333793193280284	-0.00331244539907192	-0.00254298998587359	-9.32291304340324e-05	-0.000451642338659469	-0.00137069495315107	0.00101272596421517	0.00229103947385495	-0.000303308966311727	-0.000775926182192388	-0.00156831102278134	-9.57549643145947e-05	-0.000670038205625897	0.0009636114273621	0.00128676163421175	0.000282038738522721	-0.00111242072746789	0.000445494171823786	0.00187966824788475	0.00434637042366025	-0.0077157820935318
ENSG00000006047.8	YBX2	chr17	7191571	7197934	-	protein_coding	KNOWN	Y box binding protein 2	TRUE	3500.22	0.00858362721173205	-0.00272917983386726	-0.00147606236020675	-0.00443501341679799	0.00363487665509381	0.00210343595674824	0.00981152254808473	0.0014302453422815	0.00100916817247286	0.0041791362966229	-0.00223375367655607	0.00438434185822456	-0.00283620765380089	-0.00137844663301943	-0.00319393958429357	-0.000904631485637915	-0.000470084290986464	-0.00117879123887583	-0.000649588526373233	-0.0014823622099173	0.000178265035286468	0.00141531282832639	-0.00259562875569185	-0.000899789462188062	0.00300065437037546	0.000101624680505394	0.00271153279815549	-0.00166172100267594	-0.00137769952435699	0.00137155674763981	-0.000344742727039305
ENSG00000006062.9	MAP3K14	chr17	43340488	43394414	-	processed_transcript	KNOWN	mitogen-activated protein kinase kinase kinase 14	FALSE	1750.09	-0.00441893128235515	-0.00345894764286216	0.00812322003860801	0.00355857846568044	-0.00640124182852684	0.00689820039205731	0.00284622300642644	-0.00472536734348071	-0.00517611490540455	0.00540484611263258	0.00231576790966835	0.00295917157469346	0.00308273089625652	0.00390057495586411	-0.000111899480262322	-0.00462590674356035	0.00107129296745194	0.00941312661996556	0.00962079966474106	-0.00104013054085836	-0.000222308333657824	-0.0039285715211725	0.00582695315809084	-0.00557456406243503	0.00379537602939129	0.00329600170387264	0.00336165577529624	0.0059326995279972	0.00136990879046847	0.00133382033702206	-0.00351152421022733
ENSG00000006071.7	ABCC8	chr11	17414432	17498449	-	protein_coding	KNOWN	ATP-binding cassette, sub-family C (CFTR/MRP), member 8	FALSE	1832.47	-0.00222271170340985	-0.00787835031951349	-0.00742381789790411	-0.00379631536231658	0.00375781994232943	-0.00157243584835011	-0.000464370676951804	-0.000953731755800816	0.000231508997570423	-0.0114570709963721	-0.00448603845487477	0.00291890981221749	-0.00045411646297119	0.00073086855237336	0.000756845186766213	-0.00297529408772442	-0.000256216843772701	-0.00100533735724968	0.00429547147793468	-0.00711810216608669	0.00944013698981909	-0.00456419205873992	-0.00425598545694065	0.00063561232253713	-0.000664133969157359	0.000597201500189925	-0.00199249806260934	0.00692288632905124	-0.00462511300920006	0.00750603331560261	0.00776628501487943
ENSG00000006074.4	CCL18	chr17	34391640	34399392	+	protein_coding	KNOWN	chemokine (C-C motif) ligand 18 (pulmonary and activation-regulated)	FALSE	48.41	-0.00142600301580301	-0.00629752286338164	-0.00384177579289785	-0.00105434050028487	-0.00488583740065647	-0.000226891128823814	0.00158310086032905	-0.00872551314203086	-0.0106695801219671	0.0089731550514829	0.00501939885759146	-0.00170781729856013	-0.00159316564279292	-0.000895865611157938	-0.00154672934673913	0.00129611130859452	-0.000130813491257148	-0.000431166757517473	-0.0023968556628565	-0.000155502425789045	0.00176203808047401	0.00493587671704192	-0.000966931359114497	0.00270973775451137	-0.00853826481993369	-0.00312913864647017	0.00280763399322901	0.00812545407188246	0.00475807834673206	0.00636830262218931	-0.0112245945452343
ENSG00000006075.11	CCL3	chr17	34415602	34417515	-	protein_coding	KNOWN	chemokine (C-C motif) ligand 3	FALSE	522.59	-0.00359256379648289	-0.00196272370490523	-0.00894617763090647	-0.00556579435453998	-0.00745871887982832	0.000416122072457257	-0.000281919329520493	-0.000291103868782667	-0.000466027947043337	-0.00235383848704745	0.0033453603065215	-0.00802726974190929	0.0028854906202513	0.000692889553279494	-0.00274121782685708	0.00258172501736054	-0.000588017277215294	-0.00230977473892096	-9.12665734684732e-05	-0.00373275288329963	0.00338937061925802	-0.000582720734845647	-0.0131550450159166	0.00610996875405349	0.00653182491475804	0.00212133159727811	-0.00836515383194692	0.00643843797870395	0.00212931680136278	0.00860632672060806	-0.00494964428616657
ENSG00000006114.11	SYNRG	chr17	35874900	35969544	-	protein_coding	KNOWN	synergin, gamma	FALSE	6674.06	-0.00167798293242621	-0.00133199333286824	0.00754285283057968	0.00225696527522672	-0.00658520913708204	-0.00680447500146142	-0.00390873129877186	0.00591591383387663	-0.00765704846859296	-0.000409614166732345	0.000834165099887099	0.00170329930305799	0.000934519804949903	0.000775571284059293	0.00365703632726023	-0.00184998961601129	-0.000528390735308484	0.00104675423701766	-0.00483125811560638	0.00293013351280519	0.00326479983300277	-0.00735133765059781	0.00221058124763813	-0.00566536028379422	-0.00231866856067692	0.00151741805903949	0.00614249923494532	0.00269257828605042	0.00577469432645137	0.00475420922399644	0.00998704608898411
ENSG00000006116.3	CACNG3	chr16	24266874	24374122	+	protein_coding	KNOWN	calcium channel, voltage-dependent, gamma subunit 3	FALSE	1523.62	-0.0012241230038873	-0.0124075861452936	-0.00675886572776739	0.00229861055740053	-0.00391297333788817	3.82176079611407e-05	-0.0013372683193905	0.00478671916940028	0.00589946556226462	-0.00297682239814226	-0.00128940027771288	-0.00174595507964064	-0.00115922148715189	2.80254409265135e-05	-0.000230625051438394	0.000237009563713014	-0.000286702699710411	-0.000140765207894554	0.000326231229630103	-0.000801114983663598	-0.00157352700742788	-0.000355390106892349	0.00026124212956985	-0.000129977010353002	0.00120646227545353	0.000616999576097271	-0.000294479536939314	0.000930759971367508	-0.00119935625416918	0.00155169700086966	0.00305432744651972
ENSG00000006118.10	TMEM132A	chr11	60691935	60704631	+	protein_coding	KNOWN	transmembrane protein 132A	FALSE	17450.62	-0.0013236700485786	-0.00774760107538539	0.00144653022291703	0.0125884646864559	-0.00107092783764809	-0.00903862584920183	0.00299375643632657	-0.00463240399224926	-0.00106041280976633	-0.000563148735830918	0.00424280282013112	0.000680707158274546	-0.00410529384923584	0.00225861336210564	-2.53921240442902e-05	-0.00687642397213881	-0.00299514421633973	0.00409309713322784	-0.000677789160921019	0.0053987602685172	0.00213913517452077	-0.00147850204587196	0.000266570346882901	-0.00205286414130665	0.00156199227155854	0.00164054791582787	-0.00356596434493396	-0.00714005270993094	-0.0030708143418924	-0.000541652060856972	-0.0050468879565555
ENSG00000006125.12	AP2B1	chr17	33905065	34053436	+	protein_coding	KNOWN	adaptor-related protein complex 2, beta 1 subunit	FALSE	42326.66	-0.00018934124028478	-0.0046714942527271	-0.00300390402138619	0.008024750910926	-0.00703071840322783	-0.00143263889910924	-0.00677498914991316	0.00361282528401513	0.0033206617185053	-0.00421314887395253	-0.00541053628310432	-0.00116762559101043	0.00641235595614273	0.00110975584087293	-0.00145010469437554	0.00216272092442698	-0.000577352963898045	-0.00224697142269399	-0.00203178800643117	0.00337769967041594	0.00220553223004442	-0.00188660902388349	0.000645565392053471	-0.00133259586258677	-0.00271732404312927	-0.00133439569720322	0.00563395520432438	0.00618160025494284	0.000460024762861942	0.00490223050529659	0.0101686177500215
ENSG00000006128.7	TAC1	chr7	97361220	97369784	+	protein_coding	KNOWN	tachykinin, precursor 1	FALSE	13467.28	-0.00130514218509915	-0.0115881582458832	-0.00679715648163307	0.00142721186832179	-0.00375879820939116	-0.000519461466403027	-0.00153064067306888	0.00536696987579009	0.00832291899215346	-0.00149860563599423	-0.00168007213510588	0.00178325358817427	0.000505251918478721	0.000145739426811808	-0.00152036063618681	-0.000215126545536191	-0.000147129593991356	-0.00114857405182188	0.000294865509643816	-0.0008389053581822	-0.000390178092816561	-0.0010647005493335	0.00113179428651846	-0.000855626385237324	-0.000156716942578057	0.000228689431920531	0.00121658251207827	-0.000238924029660805	0.00236119689373685	0.000583110653132964	-0.000203755432614882
ENSG00000006194.6	ZNF263	chr16	3313743	3351401	+	protein_coding	KNOWN	zinc finger protein 263	TRUE	4620.12	0.000665229275802293	-0.00558837130501626	-0.00298568842455089	-0.000892437658571981	0.00587682352682057	-0.00945175322810251	0.0020032373701902	0.000410919947784188	0.0046941251894651	0.00842035273473259	0.00416349394981542	0.00133997797945368	-0.00131839534966681	-0.00182746953879452	0.0100061986989282	-0.000957607565088451	0.00132228311787459	4.37621112636639e-05	-0.00123732019727109	0.00405464468666646	-0.00431747342113913	-0.00291497795599565	-0.0017046305493259	0.000199058855881874	-0.00118617834407822	0.00041229801665967	-0.00223062610390581	-0.00012910467277937	-0.000245918585722316	0.00104318616136968	-0.00873462061348892
ENSG00000006210.6	CX3CL1	chr16	57406370	57418960	+	protein_coding	KNOWN	chemokine (C-X3-C motif) ligand 1	FALSE	2731.91	-0.00279848498451587	0.000123736848555633	-0.0103875994202656	0.0115040238423557	-0.005648280239866	-0.00374362775350643	-0.00060327107013692	0.00337567200961303	0.00135773352389609	-0.000454099403663616	-0.00977842040457994	-0.00572920327203152	0.00112547172019434	-3.7429931158043e-05	0.000228375857463576	-0.000608539619512749	0.00114527662063594	0.00288615736865128	0.00516524059818174	0.00267530813574923	0.00183971363754297	-0.00379960884913218	-0.00202349929396962	0.000442780842910874	0.000718769080939353	-0.00167453638041124	-0.00167025886664776	-0.00192510496344268	-0.000162423182872376	0.00244610907477554	-0.00597080020562685
ENSG00000006282.15	SPATA20	chr17	48620419	48633213	+	protein_coding	KNOWN	spermatogenesis associated 20	FALSE	7982.12	-0.00639160058672746	0.000505907127685191	0.00335103970366649	-0.005100158113899	0.006302535372477	-0.000554842849109071	0.00142086987283488	3.10526155492498e-05	-0.00896002173878666	-0.00323524696126596	0.00219741556113305	0.00714823276265443	0.00154468077345028	0.00207421568536954	-0.00298783933883932	0.000977272078959869	-0.00379903967235944	0.00137446161751889	0.00138924770093127	-0.00103688932582165	-0.00325139199059162	0.00322070342326339	0.00417933006562745	-0.00246736574375902	0.00292836314391316	0.00138620093510795	-0.00303581288643875	-0.00240794863075709	-0.00123844920391862	0.00626228027313896	-0.0101112116680362
ENSG00000006283.13	CACNA1G	chr17	48638429	48704835	+	protein_coding	KNOWN	calcium channel, voltage-dependent, T type, alpha 1G subunit	FALSE	28969.22	-0.00305446481046102	-0.00229952797444832	0.0131018148916764	0.000736417517355724	-0.00567355754855364	0.000967657568842199	0.00172477297843772	0.000914961686526555	0.000613007085881899	-0.00387450834713007	0.00349551920143217	0.00139654864894121	0.0159009577155614	0.000616021034971744	-0.00303171972038752	0.001882872657894	-0.00128177548003073	-0.00143747937329259	0.000855205760773229	-0.00102074762808124	-0.00906066702711678	-0.00811843742014191	5.65044345997869e-05	-0.00104160009408214	0.00331155131687163	0.00123686797554574	-0.00709537674097466	-0.000584309929243684	-0.00252814695787796	0.00379094443814424	-0.0104838219136354
ENSG00000006327.9	TNFRSF12A	chr16	3068446	3072384	+	protein_coding	KNOWN	tumor necrosis factor receptor superfamily, member 12A	FALSE	5097.77	0.00748489216064394	0.00380273575854495	-0.00164782820882846	0.00107901460458951	0.0015622638412442	0.0131858471096093	0.00267887481488599	0.00400593536369318	0.000226884673161792	0.00130470656780715	-0.000598433798539086	-0.00023086279810964	-0.00263824169593399	8.74498589454011e-05	-0.00418013247125106	0.000277546067137475	-0.000332945183040296	-0.000799636093845189	-0.00126279810430665	-0.00105396943322186	0.00148650129764255	-0.000636681856217215	0.00170730694167172	0.0041311707793127	0.00172281572368606	0.000125041805667726	0.00191011505805127	-1.39191969309042e-05	-0.00301844922697874	-0.00135346027922423	-0.00122749193271114
ENSG00000006377.9	DLX6	chr7	96634860	96640351	+	protein_coding	KNOWN	distal-less homeobox 6	TRUE	2539.25	-0.00172747964909679	-0.000626209265762664	0.0113671714726022	-7.99966992893739e-05	-0.00374617411765768	0.00124997829820156	0.00176608396894596	-0.000243699325410319	-0.00065940276314298	-0.00378017730784254	0.00111848492244247	0.00334035208564643	0.033533370677265	-0.000354452244601693	-0.0061384858513389	-0.00419648899185859	0.0009720405360003	0.00133464324933617	-0.00129963105503117	0.00291431878837755	0.0144241036469915	0.0123699610693041	-0.000562062869958188	0.00311027268829813	-0.00986162006342877	-0.00223442670313984	0.00359753008731657	0.00192906881099102	0.00280928313381274	-0.00351251846157846	0.00118124190458307
ENSG00000006432.11	MAP3K9	chr14	71189243	71276251	-	protein_coding	KNOWN	mitogen-activated protein kinase kinase kinase 9	FALSE	5452.66	0.00869620741289684	-0.00753242353074504	-0.00428481839838659	0.00185933708662931	-0.00232210923632857	-0.00090491005401215	-0.00378708071468079	0.00284291117839388	0.00403512583498358	-0.000965215415636905	-0.00128884838513652	0.000244068282825209	-3.3419702604405e-05	1.08478830357811e-05	-6.8633316433214e-05	0.000788469810225237	0.000318646091523427	0.000600003837394786	0.00012098704237398	-1.27877717069718e-05	0.000774801241976205	0.00163498242611622	-0.00115900328884546	0.00117078686942198	-0.00162273372815557	-0.00115657782411364	0.000550188505984482	0.000661244603353805	-0.000598558257650892	0.00438516234620676	0.00244773153221393
ENSG00000006451.3	RALA	chr7	39663082	39747723	+	protein_coding	KNOWN	v-ral simian leukemia viral oncogene homolog A (ras related)	FALSE	8745.84	0.00584081586093792	-0.00179766450862757	0.0014885877325451	0.000926589189994235	0.0120601602142418	-0.00505050994774672	-0.0047632280814392	0.00729773364538533	0.000753750406426578	-0.00312798423026941	-0.00168999252416063	-0.00124853341975129	0.00413783317837714	-0.00155043140560258	0.00305134095250575	-0.000165744838982037	-0.000388989203030068	0.000378222645402454	-0.00104771668221793	0.00318001645846293	-0.0034371792865605	0.00449308855930938	3.78521767906714e-05	0.00473333269205402	-0.000515483396899813	0.00308204414913969	0.0012219191604509	0.000449056371370507	0.00515929887694509	-0.00192118472119384	0.0078593817892591
ENSG00000006453.9	BAIAP2L1	chr7	97920963	98030380	-	protein_coding	KNOWN	BAI1-associated protein 2-like 1	FALSE	6544.38	0.00233766166068805	0.00789067984829819	-0.00396008471227623	-0.00540779091709184	-0.00547036613542062	-0.00586886807532858	0.00341249870381781	0.00248275162364158	-0.00995987505520363	-0.00256112992868713	-0.00574107588885689	0.00458771555238062	-0.00192714272519423	0.000546471451434353	0.00545053278618163	6.04799196901324e-05	-0.00139886580752276	0.000803227431313611	0.00212223630175669	-0.00314056107545464	-0.00150467801066196	0.00977424209454751	0.000239439824462048	0.00231830767299068	-0.000813348066155006	0.000433441080288697	-0.00682266695111792	-0.000133927569593068	0.00257125671556491	-0.000690230717315467	0.000730137571991897
ENSG00000006459.6	JHDM1D	chr7	139784546	139876835	-	protein_coding	KNOWN	NA	FALSE	4182.05	-0.000860822920366772	-0.00145685442168735	0.00599933916046215	-0.0045837625488557	-0.0141206131943053	0.00310167988795505	-0.000499065305914196	2.76488142526288e-05	0.00371220068397338	-0.00401892200195986	0.00185977113242126	0.000555820720353206	0.00359684460547865	0.0022287621302722	-0.00115340801144431	-0.000196670576450455	-0.00159493403205959	0.00303061295805447	0.00319403433975043	0.000490256379803407	0.00505627139904577	0.00498277439064081	0.000293763681030241	0.00342700024128862	-0.0145772308461136	-0.00562444959498655	0.00678684313448124	0.00115249827342474	-1.94080953546027e-05	-0.00669461994795362	0.00706669834279924
ENSG00000006468.9	ETV1	chr7	13930853	14031050	-	protein_coding	KNOWN	ets variant 1	TRUE	17031.7	0.00322386248401132	-0.00292843940837303	0.00296039687011362	0.00219773223264868	0.00596058160587294	0.016911160635459	-0.00186707390768356	0.00583062812904061	-0.000740587276510144	0.000606020129095507	-0.00497983873574016	0.00287429025066642	0.000423697121198478	0.00378714392519661	-0.00748716681477623	0.00285049163465513	-0.00141620021386015	-0.000938708104222207	-0.00168879643513622	-0.00300731322133038	0.00142154175270733	0.00147143749442122	-0.00166548765708553	-0.00129382497009255	0.00223475883220204	-0.000148917810265901	2.72687901542843e-05	0.00440630825787539	-0.00203842440828436	0.00457714699422634	0.00413219961664387
ENSG00000006530.11	AGK	chr7	141250989	141355044	+	protein_coding	KNOWN	acylglycerol kinase	FALSE	6436.31	-0.00598032062849714	0.00417905816273745	0.00164503747527159	0.0103061177877734	-0.00110886286128068	-0.00246203930728242	0.00200443314787457	0.0121426585069471	-0.00306620812691751	-0.002710326751395	-0.00213720205754744	0.000222528016168463	0.00108322994119029	0.00329074192106571	-0.00269732062373267	-0.00284543051108721	-0.00360394671070109	0.000150389800024367	-0.00229020589397339	-0.00209493058090095	-0.00405888150742447	0.0029961326744595	-0.00314968594089574	0.00119787162567772	-0.000431701881668504	-0.00141275521176298	-0.000448734611950162	-0.00021902652431136	-0.0003893632509115	0.00421904507085744	0.00445231661116635
ENSG00000006534.11	ALDH3B1	chr11	67776048	67796744	+	protein_coding	KNOWN	aldehyde dehydrogenase 3 family, member B1	FALSE	1135	-0.00234715687840544	0.0045197137709273	-0.00652454150576056	-0.00469943331720694	-0.00733527564263215	0.00756135528708819	-0.000746770920166847	0.000859125252808401	0.00241927020773846	-0.000138250108558262	0.00235754087455533	-0.00557659913649697	0.00181964333283896	-0.000551930382716195	-0.00534552875222261	0.00419861719142613	-0.00104744484952685	-0.0101627496847327	-0.00235453074605717	0.00289807603998131	0.00217422579241589	-0.00499986338354288	-0.0014282140049514	-0.000921451644519166	0.0011523545840363	-0.00133703374866811	0.00173505457142615	0.00773766353067434	-0.00860851582280817	-0.00670756965334952	-0.00563608699674092
ENSG00000006555.6	TTC22	chr1	55245385	55266940	-	protein_coding	KNOWN	tetratricopeptide repeat domain 22	FALSE	508	-0.00338696335084316	0.00576306592917549	-0.00421558465649596	-0.0101150463959381	-0.005988488550738	-0.00267084852398149	0.00167702800549465	-0.00691768273226643	-0.00141482060719989	-0.00822735826040949	-0.00623167958687455	0.00614492911837914	0.00271658846230279	0.00058760075647939	0.00239482082905181	0.000927735842613689	-0.00110061311312819	-0.00110242288935428	3.10090200328542e-05	-0.00959694527591457	-0.00470103972433263	-0.00115474903330409	0.000229157655231034	-5.43785879886246e-05	-0.00126110207442262	0.000784393326561393	-0.00851783609306265	0.00239088041950779	-0.000877413257816965	-0.000769302521626671	-0.00125678880799362
ENSG00000006576.12	PHTF2	chr7	77428122	77586818	+	protein_coding	KNOWN	putative homeodomain transcription factor 2	TRUE	6239	-0.000179912554122018	0.00379665410405777	0.00292897891953303	0.00785012122974255	0.00865710269747666	0.0138003229915586	0.00266211897017809	-0.00252667088846484	0.0082999893057054	-0.00335032779925301	0.00528653596907655	-7.33002844846504e-05	-0.00433120085420159	0.00166165521362416	-0.00484221094302813	0.00289456810990258	-0.000642810882084381	-0.00152976439096859	-0.00317014731686604	-0.00212908021113264	-0.00176351223674552	-4.55924508562159e-05	0.000756371064424349	0.00329090243400244	-0.00222004149961012	0.00201081320117448	-0.00458177263245784	-0.00840470616933	-0.00226665708540788	-0.000429981052829211	0.00300629031106306
ENSG00000006606.4	CCL26	chr7	75398851	75419214	-	protein_coding	KNOWN	chemokine (C-C motif) ligand 26	FALSE	1322.91	0.00785261346106223	-0.000417298721317875	-0.000842313647740607	-0.000517557575969908	0.00125721554923456	0.000909320199081769	0.0148317929711091	0.00180032560160721	0.00139426944837366	0.000988478523488506	-0.000473033577413313	-0.000572810455927175	0.000403157871884715	-0.000113127333855326	-0.000257797093086863	-0.000342766038759435	7.41661875172795e-05	0.00037154464969629	5.67480920021147e-05	0.000295605910316419	0.000751783177130515	-0.00189087488215674	0.00330246884500547	0.00579705190282841	0.00109523546650644	-0.000423809264798178	-6.44637599217161e-05	0.000466741428291161	9.31310929622051e-05	-2.36074319844116e-05	-0.000239549491470908
ENSG00000006607.8	FARP2	chr2	242295658	242434256	+	protein_coding	KNOWN	FERM, RhoGEF and pleckstrin domain protein 2	FALSE	2570.7	-0.00573187407061358	0.00379622703126697	-0.000291289372069922	0.0151560936076755	-0.000821562454501416	-0.00445813451765288	0.00167286887097627	-0.00281930769223794	0.00212463462672646	0.00152484269297553	0.00148612040112454	0.00403117415982162	-0.0054689206723575	-0.00263553548683507	0.00251551138791139	-0.00138516440933525	5.67163677968156e-05	-2.29298339289251e-05	0.000516032815327546	0.000403742818975995	-0.00155926097579905	-0.00379916303268739	0.00268153563479997	-0.00281546686896075	-0.00209014235318611	0.00101883719561578	-0.00358200914645873	0.0012952980694355	0.0020711262931602	0.00238432355139463	4.31686380445406e-05
ENSG00000006611.11	USH1C	chr11	17515442	17565963	-	protein_coding	KNOWN	Usher syndrome 1C (autosomal recessive, severe)	FALSE	2355.05	-0.00273928642501606	0.0065442330013458	-0.00389119963784065	0.00868022791870037	0.00624879273341264	-0.00605990469150682	-0.000367044798089278	0.00407567486515043	-0.00371287314149305	0.0062242148896603	-0.0146826986240393	0.00634608657348518	0.00308442433201595	-5.04996462344382e-05	-0.00404471390727865	-0.00913952179765158	0.000373636286597455	-0.000540908467021743	-0.00135009863789208	-0.00469269962269824	0.000111497364410931	0.00273311296494973	0.00761225655551177	-0.00416998710407335	-0.00647916533595365	-0.0007128878693561	-0.00743630628047565	0.0042570792835612	-0.000536507843914106	-0.000341283204023868	-0.00183965107531374
ENSG00000006625.13	GGCT	chr7	30536237	30591095	-	protein_coding	KNOWN	gamma-glutamylcyclotransferase	FALSE	6361.53	0.00298169661999009	0.000335591141872738	0.00511459416330378	-0.00938356933836926	0.00802254745347691	-0.000109320917915208	0.00383936837769244	0.00575496756855884	0.00350826713900241	0.00110675917707792	-0.00455525128570216	-0.00572315167802515	-0.00685652849727681	0.00145746243885858	-0.00012838253217926	0.000217036269470008	-0.00224400703226763	0.00172793143259962	-0.00619324617731744	-0.000440374485387201	-8.21038775068571e-05	0.00481140420295692	-0.00204051465705494	0.00471688547807042	-0.00202473109043787	-0.00144058300788214	0.00206395532837153	0.000143302316067539	0.00301036697341386	-0.0056442999029528	-0.00368518258828247
ENSG00000006634.3	DBF4	chr7	87505531	87538856	+	protein_coding	KNOWN	DBF4 zinc finger	FALSE	5837.53	0.0087836198342363	0.000104655554733011	0.00638162606029981	-0.0059274892305867	-0.0016301489400677	-0.00341247412302674	-0.0036871659094277	0.00145624540855904	-0.00168285998908783	0.00161964895201631	0.00272575892957222	7.84804184096401e-05	-0.00375950274664832	0.00146210651619716	-0.000804056454114846	0.000397777930150654	-0.000237126520289082	-0.000469837157613178	8.9352101743364e-05	-0.00104885315401571	0.000607638678615593	0.00298386173207954	-0.00332667243745002	0.00162190458794744	-0.00291121989864854	-0.00247931309576891	0.000537444699451116	-0.000894490961631706	-0.00402878158584938	-0.00401452075378616	0.000872981981463986
ENSG00000006638.7	TBXA2R	chr19	3594504	3606838	-	protein_coding	KNOWN	thromboxane A2 receptor	FALSE	2226.78	-0.00185222731965526	0.00589881686098343	-0.00478910476519774	0.00932926484000937	0.00354236963000412	-0.00490799608514222	0.000279668887125597	0.0128305957648374	-0.0117366004154659	-0.00132584084057372	-0.00133782897040456	0.000723308675599683	0.00136833094506602	0.000315510000249063	0.000217031040779677	-9.31309485740857e-05	0.000229249135999736	0.000183490391556083	0.00125369508818754	-5.18140398017288e-05	0.000619723867290242	-4.51725633445757e-05	0.000364709115736072	-0.000102496484264092	-0.000978211765376096	-0.000462824636450717	0.0010054796242443	-0.000875402118538444	-0.000668492013687764	0.000270140005773208	-0.000827755065172983
ENSG00000006652.9	IFRD1	chr7	112063023	112121072	+	protein_coding	KNOWN	interferon-related developmental regulator 1	FALSE	7032.59	-0.000857946577347104	-0.0129359814402094	-0.00804959422921777	0.00350497684040691	-0.00202490925223963	-0.00133429656689718	0.000380677183616625	-0.0073150057525619	-0.00631131274921562	0.00622306925549029	0.00253758526993432	0.00579705980855185	-0.00474966127539614	0.00292368435021618	0.000477288897606454	7.61125650963671e-05	3.27841626440698e-05	0.00211925544817308	0.00223857111134334	0.00190503119980174	0.00225011084809932	-0.000916148042305415	-0.00191471254804518	0.00157067410777156	-0.00333430042626263	0.00237727265844831	-3.97937881965504e-06	-0.00173609540051641	-0.00194223818459581	-0.00590703346312008	0.00675212082459921
ENSG00000006659.8	LGALS14	chr19	40194946	40200084	+	protein_coding	KNOWN	lectin, galactoside-binding, soluble, 14	FALSE	236.25	-0.000689186138318048	0.00415770996792	-0.00351959569171361	0.0108994237749297	0.00178346780526803	-0.0060643092889838	0.00111007641841713	0.0140446754701784	-0.0107130903028363	0.000225251082957239	-0.0018982872330318	0.00157741601077425	0.0037275854025146	0.000589048568481008	-7.10921908039478e-05	0.000488877180113735	-0.000685943305453825	0.000369437719756696	0.00321350236345166	0.00017276993638485	-0.000643644264885887	-0.00035294284603715	-0.000574762460856235	-0.000168610757209949	5.20990352896584e-05	3.08506549595126e-05	-0.00166363635823045	-0.00270905186341166	-0.000293160608350691	-0.000765191435787123	-0.00125382061802118
ENSG00000006695.6	COX10	chr17	13972813	14111994	+	protein_coding	KNOWN	cytochrome c oxidase assembly homolog 10 (yeast)	FALSE	2490.38	0.00359160405828246	0.00458226411330323	0.00660550870959243	0.00404805803053094	-0.00204250077181256	0.0107523217795684	-0.00542748128475625	0.0111342669491976	-0.00138332830061983	0.00192192674801185	-9.2882933695006e-05	-0.00377738845546024	-0.000405593914402241	0.0012723370727955	-0.00683529932585017	6.76153350812551e-05	-0.000586508447566072	-0.000329035679314653	0.00276355177280909	-0.00233357919516841	0.00282879417836439	0.00407940403406845	0.000487026207847932	0.00171523943669756	0.00431628936203474	0.00129090347401348	0.00322051635055936	-0.000478538223270032	0.00144413318527463	-0.000389501994071332	0.00120554848197156
ENSG00000006704.6	GTF2IRD1	chr7	73868120	74016931	+	protein_coding	KNOWN	GTF2I repeat domain containing 1	FALSE	14778.06	-0.00472065212972758	-0.0070671036663904	0.00813171039573395	0.000357603176096814	-0.00194208954022075	-0.000446705901760402	0.00198526103938002	-0.00541633794454571	-0.00567120248464132	0.00600421782768989	-0.00513699693706003	0.00255203472461992	0.000483702522895952	0.00838614188118991	0.00677646346749116	-0.00141290670529797	-0.0010859950279019	0.000241203875741254	-6.98499507446444e-05	-0.00126889935117957	-0.000538272137158894	0.00146542076703173	-0.00089852740462545	0.00211346280451647	-0.00507349556966115	-0.000884999465374346	-0.00244600550689841	-0.00234130022337108	-0.000736167483147126	0.00435631020714237	-0.0079044622392015
ENSG00000006712.10	PAF1	chr19	39876492	39881835	-	protein_coding	KNOWN	Paf1, RNA polymerase II associated factor, homolog (S. cerevisiae)	FALSE	18669.7	-0.00693070700141604	-0.00501186870969826	-0.00353159085182365	-0.00515109115447394	0.00638152189725376	-0.000703740248089267	-0.00147290409047976	0.00530862729001199	0.00182943347382645	-0.000960898330072396	0.000575124411781946	-0.000361115443867919	-0.00110753228700234	-0.000607131788159385	0.00312433729944969	0.000556682224245202	0.000110923596067785	0.000660796671946186	-0.00369610210405314	-0.000885964522064815	0.000352719467757819	0.00196114552929432	-0.00155631818233727	0.00122168614697582	-0.00126972980068434	0.000970646855185153	0.000663407872661436	-0.00111509977468218	0.00269931251977386	-0.00230538174710905	-0.00376223086881876
ENSG00000006715.11	VPS41	chr7	38762563	38971994	-	protein_coding	KNOWN	vacuolar protein sorting 41 homolog (S. cerevisiae)	FALSE	10714.75	-0.00600199601387915	-0.00154576062358341	0.00103333472534146	0.0082519355637078	-0.00758225106187578	-0.00145083740774543	0.001480622701772	-0.00439902293117633	-0.00965690369185903	0.0025001106137262	0.000826467118461673	0.00390708530405147	0.000444314691357028	-0.000722597947588112	0.00126941824365088	-0.00143395609796001	-0.000119398918046272	-0.000201205530408596	-0.00329276555000773	0.00229510397999509	-0.00150120905350065	-0.00614378665083156	0.00205331966716929	-0.00202511866839095	-0.000927766815219764	0.00128404708449409	0.000942392341558311	0.00221065849854339	0.00228433733496643	0.00492152729150485	0.00210134391405869
ENSG00000006740.11	ARHGAP44	chr17	12692856	12894960	+	protein_coding	KNOWN	Rho GTPase activating protein 44	FALSE	2281.91	0.0015212516100943	-0.0121332399733849	0.00527764040776625	0.00286975304812459	0.000478620671704862	0.000389468985597404	0.00758762741150314	-0.00758310953477948	0.000782283622213338	-0.00198903320752063	0.00362454692883345	-0.000487337701757084	-0.00428484095941981	-0.000455538874087284	-0.00771305620758189	0.00313263979609997	0.000612270920562073	-0.000857965238268598	0.00402249818215755	-0.00452190050798172	-0.00111911258445216	0.00135309402693768	-0.00064059469041219	0.000479228204196775	0.00428282603493313	-0.000711484133370149	0.00198546689572753	0.00235244096093294	-4.79906062493828e-05	0.00722437512268556	-0.00259291785544988
ENSG00000006744.13	ELAC2	chr17	12895708	12921504	-	protein_coding	KNOWN	elaC ribonuclease Z 2	FALSE	12751.34	-0.00403642322880152	0.0106614033015175	-0.00450998120667161	0.00800271950081343	0.00139133119656441	-0.00583959556871028	0.0035821527189575	0.0039685935977992	-0.00264470240529582	0.00267838829008693	0.000328395041580201	0.00143538207149639	-0.00628123596289659	-0.000137717759336223	-0.00233005997703825	-0.0060606829012391	-0.00105517357750199	3.35498934224765e-05	0.00141139396888818	-0.000586095194032706	0.00446388992385078	0.00254556114182596	-0.00202495516137275	-0.00280093188101481	0.00328302967757715	0.00316979317614119	0.0045095711453594	0.000934008651897947	6.62832288696743e-05	-0.00194475147005078	0.00133982427381188
ENSG00000006747.10	SCIN	chr7	12610203	12693228	+	protein_coding	KNOWN	scinderin	FALSE	5440.34	-0.00134295249395936	0.00248375624213465	0.000119575617651441	0.00771729563587523	0.00172463477622902	-0.00432854406449761	0.000515548057492608	-0.0101354297115386	0.00475009252763599	0.00189159095908236	-0.0276482283232162	-0.00781552697827272	-0.00599209307496865	-0.0012734352818472	0.000975449254378401	0.0102960280567853	-0.0003904303478496	-0.00214161813636386	-0.00125949542285604	-0.0015412934272537	-0.00202280644974247	-0.000684443387540052	-0.00061159317321313	0.00114726914954699	-0.00400553334790118	-0.000644583509754166	0.000428111998024156	-0.00233167981903868	-0.000968996708975939	0.00115775213093332	-0.00220298951411149
ENSG00000006756.11	ARSD	chrX	2822011	2847392	-	protein_coding	KNOWN	arylsulfatase D	FALSE	5382.52	-0.00678252578989818	0.0023966477333979	-0.00353433836037031	0.00166021813137722	0.00664351400883454	-0.00320371780187159	0.00251938254011828	-0.000669685132045814	-0.000786994975470217	-0.00675342827643265	-0.00374134773999884	0.0064523132185285	-0.00729563687216198	0.000247345212113197	-0.00171796291048172	-0.0028015502530445	0.000334494979507478	-0.00178655954365432	0.00440585200146678	-0.00608143429177415	0.00988277294252963	-0.0108636572818916	0.00170196406498467	-0.00554917306126712	0.000294938456513021	0.000915497989319	-0.00194921326589143	0.00362290917522842	0.00271206790223461	0.00279950300852897	0.0042136879094654
ENSG00000006757.7	PNPLA4	chrX	7866288	7895780	-	protein_coding	KNOWN	patatin-like phospholipase domain containing 4	FALSE	3562.34	-0.00827549039288583	0.00331015689544742	-0.000388145136482717	-0.00700628450954884	0.00133377685209153	-0.00486456939840537	-2.50743077790782e-05	0.0068847615310263	0.00148451385606455	0.00406399244325199	0.000208685176476653	-0.000803403003798206	-0.00125773133940827	0.000803868990306943	0.00345387332367516	-0.00359030259323361	0.00196411028049541	-0.00388081298925615	0.004202649893045	-0.00879591102071814	0.00552314120679656	0.00279411215929421	-0.00450814167956824	0.00349914675484924	0.00358383065542859	0.00105554381749031	0.00531577628813172	-0.00434940762350821	-0.00010047957442094	0.00131877635385687	0.00299785062126047
ENSG00000006788.7	MYH13	chr17	10201401	10276447	-	protein_coding	KNOWN	myosin, heavy chain 13, skeletal muscle	FALSE	111.72	-0.00203839952566627	-6.41732656436048e-05	-0.000479796872765727	0.0082006380921611	0.000573538766368228	0.00535233241883184	0.000909151975936275	-0.0101002531474339	-0.00101240198962883	0.00297811866323538	-0.017348217027711	-0.00590660380614404	-0.00827229186494534	-0.00245141909109009	0.0134740099582763	0.00939300060056973	0.00219171205576235	-0.00377915230167003	-0.00406399453709131	0.00019553499478658	-0.00122573413848534	0.00560220931476408	0.000848638556783277	0.00198903305417272	-0.00542401733445172	-0.00182298802358746	0.00306279448136032	-0.00267652040316603	0.000605040722851315	0.00568760656908884	-0.00952630152015782
ENSG00000006831.9	ADIPOR2	chr12	1797740	1897844	+	protein_coding	KNOWN	adiponectin receptor 2	FALSE	9686.44	0.000682343523120822	0.0113111108293669	-0.00425663690149376	0.00795252396440084	-0.00158085108768037	-0.000963058702530877	-0.00172303261751326	0.00166203550063167	0.00114607975844695	-0.00132860223941286	0.00327858977703042	0.00371117198263699	-0.00175710012373276	0.000559383708210006	-0.00573216287140833	0.000614430267413736	-6.06545692711073e-05	0.0012383566840417	0.00241987308333176	-0.00436197971799783	0.000669042148072318	0.000477325162495431	0.00322013650269951	0.00150785542766881	0.00452751022668773	-0.00118561455261843	0.00132734977449474	0.00370211449894345	-0.00407945778233236	-0.00397721089563799	0.0011906019285071
ENSG00000006837.6	CDKL3	chr5	133541305	133706738	-	protein_coding	KNOWN	cyclin-dependent kinase-like 3	FALSE	3311.61	-0.00555560318978605	0.0035397724959074	0.003948531568251	0.0123785138472778	-0.00315619046634229	-0.000241332551277652	-0.00340912514538934	0.00576201772068009	-0.00108801332108883	0.001443598981083	-0.00133984314990506	-0.000557979804672521	-0.00152708915214971	3.14222911573253e-05	-0.00312625212127877	-0.00113893321115764	0.00191857467393598	0.000967584493628379	0.00154905555852126	-0.00170851509795136	-0.00119540495559088	0.0046091743898979	-0.00269542220302975	0.0019941207275194	0.00202179944040947	0.00155412650101985	0.00326117570733795	0.00494537476149477	-0.00127435785950731	0.00420788118918686	0.00280630100704609
ENSG00000007001.8	UPP2	chr2	158733214	158992666	+	protein_coding	KNOWN	uridine phosphorylase 2	FALSE	131.94	-0.00262602684770196	0.00347473364195346	-0.00646130974515918	-0.0002330110751919	-0.00684410639336797	-0.00311839090137782	0.000209774748615479	-0.00788151275083412	0.0086221214197246	-0.00319779538155174	-0.0100916944882637	-0.00176740868370228	-0.00128350126175283	0.000614773742552156	0.000502720861548406	-0.0230471404715225	0.000403079532878103	0.00192920520979676	0.000782852398189543	-0.00154019511692494	-0.000404035660518347	-0.000477369839997485	-0.00194383792711929	0.00094222272373377	0.000585969913169502	-0.00110434923815032	0.0063792533267323	0.00395696062845164	-0.00971755473142361	-0.00742449708671689	-0.00303814431115616
ENSG00000007038.6	PRSS21	chr16	2867164	2876305	+	protein_coding	KNOWN	protease, serine, 21 (testisin)	FALSE	497.62	-0.000902025490953976	0.0062101365489323	-0.00629676846361098	-0.00564308274431375	-0.0086088959858703	-0.000396531587174984	0.000781899403910012	-0.000646837449163924	0.00154183918736898	-0.00122538469762461	0.00157896068533092	-0.00428448936531647	0.000717759046135662	5.71881666459208e-05	0.000318234640677769	0.00273714980252447	0.000487690863494361	-0.00252534445219422	0.00259119573142818	0.000183128262667077	-0.000776703617505622	-0.00160011509274326	0.00152514780725254	9.72987146322773e-05	-0.0033672098454605	-0.00348612937153838	0.0113984066175257	0.00585635395717845	-0.0113874617997735	-0.00632306142745685	-0.00233432546885646
ENSG00000007047.10	MARK4	chr19	45582546	45808541	+	protein_coding	KNOWN	MAP/microtubule affinity-regulating kinase 4	FALSE	10403.03	-0.00547026282168631	-0.00553473762956433	0.0033474089784171	0.0106676118923213	0.000291929228873216	0.000102424547308066	0.000566721987936714	-0.00625858119988809	0.00764567106796453	-0.000286136657018918	0.00847658851126039	-0.00187309474410749	0.00318856749605745	0.000412082951983433	0.00359558325831177	-0.000663797564431891	-0.00124124846249046	-0.00413168343902557	-0.000310550643886426	-0.00312411874675012	-0.00117526701034368	0.00151719342865715	0.000636327981432423	0.000623362751348715	-0.00281613008287354	-0.00278398475331304	-0.00151857856836469	0.000488324487538115	-0.000722486554899005	0.00858421834340972	-0.0044204191866342
ENSG00000007062.7	PROM1	chr4	15964699	16086001	-	protein_coding	KNOWN	prominin 1	FALSE	9870.45	0.00632772429996822	-0.000401408151130926	0.00514170640465134	-0.00554085267832652	-0.00401538218494202	-0.00515670759527836	0.00746870487432245	-0.000531599232500172	0.00350260287087005	0.00756109033262394	-0.00735003307102858	0.00413236126286179	-0.00284138308555009	0.00245788943916557	-0.00039382729338503	-0.00271628215432106	0.00158735368182045	0.00194633085240724	0.00166742917327281	0.00700498131601177	0.00536967810108844	-0.0064606615064556	-0.000464455190159296	6.73867493570128e-05	0.00266262955335693	0.00244320243905279	-0.00128528847915425	-0.000318783410740474	0.000952676192878227	-0.000881838338266493	0.00394740017778937
ENSG00000007080.6	CCDC124	chr19	18043825	18054800	+	protein_coding	KNOWN	coiled-coil domain containing 124	FALSE	16400.62	-0.00410596592480272	-0.00704831089619312	-0.00306630330608187	-0.00516562361720206	0.00342748622159314	-0.00218820686739805	-0.0022619866725282	0.00448942927539999	0.0030120512935738	0.00200609661965152	-0.000775381394410702	-0.00507606858673835	0.000592687949447984	-0.000382875416994516	0.00377740350197468	-0.0002928998719368	0.000299470844748072	7.74974943772297e-05	-0.00126667210026949	0.00138879978849491	3.15418463595379e-05	0.000770953194582438	-0.00177403074225591	0.00177173441176967	-0.00314297505199468	-0.00182122867268314	0.00235529556554598	0.000527564745771149	0.00421049602713401	-0.004578948137321	-0.00854535070728474
ENSG00000007129.13	CEACAM21	chr19	42055886	42093197	+	protein_coding	KNOWN	carcinoembryonic antigen-related cell adhesion molecule 21	FALSE	610.75	-0.00299507937149716	0.00281831048424906	-0.00015921653707441	-0.00488283620883155	0.00892354796479692	0.00656949280911307	-0.00133940198375933	0.00475361795450346	-0.00138311662902833	0.00214427060950615	0.0048104401151142	-0.0230512882102214	0.00119522602188948	0.000609559068409977	0.0130183287497222	0.00179547609081296	-0.00284781222640368	-0.000896659908090128	-0.000422978099332926	0.00390682258892693	0.000806341115517242	-0.00111196349696514	-3.33210203731979e-05	-0.000667323011677531	-0.000563163822544419	-8.07211627932783e-05	-0.000915268795809239	0.00343113042148095	-0.000652524200010718	0.00125144029928366	0.00126706495456384
ENSG00000007168.7	PAFAH1B1	chr17	2496504	2588909	+	protein_coding	KNOWN	platelet-activating factor acetylhydrolase 1b, regulatory subunit 1 (45kDa)	FALSE	24443.09	-0.00147361678705338	-0.0073688981378716	-0.0031087739377926	0.00586581490832211	-0.000167043461798512	0.00387323356524368	-0.0109423057142272	-0.00205554326650236	-0.000609421106982427	-0.00143782898304329	-0.000319552155668129	0.00237425508280523	-0.0012725796351899	0.000563867289758378	-0.00397988546747462	0.000478430674400935	5.3628925376805e-05	0.00126819546278581	0.00079785113088525	-2.02277649475875e-06	-0.00183562177009368	-0.00210599168030967	0.00276711624280084	-0.00202673079299974	-0.000489063014908764	0.000766396446763816	-0.00422541301980738	-0.000570317656505208	-0.0076985456037313	0.00275702415071515	0.0122808880306949
ENSG00000007171.12	NOS2	chr17	26083792	26127525	-	protein_coding	KNOWN	nitric oxide synthase 2, inducible	FALSE	1184.59	-0.00291838283667591	0.00193470456239283	0.00545605382077396	0.00790925090566134	0.00353591724750191	-0.00181888951795062	0.0017607472001388	-0.00788348255121598	0.010212125215963	-0.00373442140699979	0.0112469825201696	0.00273673753825032	0.0174385353870947	0.00108176231057101	-0.00128070733709607	0.00299019600025053	0.00170977446674101	0.0114954560855482	-0.00234221037955886	0.000799932049595689	0.0156250972169336	0.0105941086603573	-0.00197105013405152	0.00160613869958688	-0.00275753913417323	-0.000247547914718818	0.00612322238854752	0.00366173611473419	0.00180188307699007	-0.00163074418282865	6.4381397431835e-05
ENSG00000007174.12	DNAH9	chr17	11501748	11873485	+	protein_coding	KNOWN	dynein, axonemal, heavy chain 9	FALSE	615.44	-0.00319550701476456	-0.00853510568442311	-0.00443355964319424	0.00559788001414715	-0.00328159753931665	-0.00586480875148476	-0.000581794446838137	-0.00469738855194574	0.0110097600595604	8.01795834033926e-05	0.00107300500382008	-0.00487744911626523	-0.00403358775264601	0.00339624094603758	0.000798251507454342	0.00557226787620021	0.00594043868926634	-0.000498549653821481	0.00146007259508982	0.00309480529261619	0.00278262239465689	-0.00525626065641297	-0.000220397409660893	-0.00157453249436762	0.00143470691984298	0.00195417982419933	0.00228073774786748	-0.000172110286292052	0.00175391108156366	-0.000462203679583038	0.00726263271538895
ENSG00000007202.10	KIAA0100	chr17	26941458	26972472	-	protein_coding	KNOWN	KIAA0100	FALSE	49859.5	-0.001625573808637	0.00668865775668156	-0.00230276351344987	0.0114094753587761	-0.00159170051386716	-0.0076149862875031	0.000388740070707355	0.00881177666562932	-0.00996590644894857	0.000528971736500255	-0.00330025864468663	0.00101874987941516	0.00156810243234654	-0.000332511132433582	-3.39219949201151e-05	0.000974514181970129	-0.000756640056410827	-4.3526923122578e-05	-0.00403352075732048	0.000167826991828649	0.00159792366909898	-0.00446537595422101	0.000985208211753833	-0.000554855605299807	-0.00190129053839558	0.000541909551615508	-0.000372884895317486	-0.00165637402009822	0.00448239130104119	0.00368797944168202	0.00215740975140644
ENSG00000007216.10	SLC13A2	chr17	26800311	26824799	+	protein_coding	KNOWN	solute carrier family 13 (sodium-dependent dicarboxylate transporter), member 2	FALSE	354.62	-0.00182823713262511	0.00569388057963771	-0.00436300958694079	0.0118402625947343	-5.32032896044693e-05	-0.00713805642628413	0.00061781473926373	0.00115455517023323	-0.00466252634447097	0.00189178965372945	-0.0125993499362285	-0.00242450439748758	-0.00313506561725549	-0.000869774285119583	0.00158415183158584	-0.0168230281190188	0.00203151576280789	0.00313287585762973	0.0137422268394808	0.00313643808788546	0.00328193641121888	0.00657191295448844	-0.00182285406288881	0.0013283248978809	0.00466776880799442	0.00091595221631986	-0.00358950528212069	-0.00171007075102885	-0.00436200008125274	-0.00249972816034326	-0.00350083832671478
ENSG00000007237.13	GAS7	chr17	9813926	10101868	-	protein_coding	KNOWN	growth arrest-specific 7	FALSE	9697.28	-0.00330466833891282	0.000916797096014404	-0.00238077340739575	0.00169145989656845	0.00192164375418394	0.00927678730614784	0.000268023543753782	-0.00673874887676389	0.00597938676562813	0.00977167518529363	-0.000467748414643496	-0.00113854371342077	-0.00126183971279624	-2.0631926095761e-05	0.000811258220099264	0.00251561103327062	0.00118359352519825	0.00496614061729924	0.00640729364046533	0.00366324740764229	-0.000497189428173694	-0.0116544473657644	0.0028262492772487	-0.0034571594192912	-0.00327655171689705	-0.000266225080387712	0.00247740666663465	-0.00298266924249991	0.0034934625145323	0.00897752814321717	-0.00289655905101758
ENSG00000007255.6	TRAPPC6A	chr19	45666186	45681495	-	protein_coding	KNOWN	trafficking protein particle complex 6A	FALSE	3421.91	-0.00583044085929067	0.00432206009271178	-0.0059377486855275	-0.00468901605085075	0.00125106080581597	-0.0040999179405549	-0.000572376296901276	0.000415937400294382	0.00523988665600474	0.00982538306731992	-0.00316040959735629	0.000951442753745317	-0.0012798545189296	0.00121691240834839	-0.000302920573560001	-0.00472451285001823	0.00251899029187906	0.0024789632188312	0.00113761220166278	-0.00058961671833469	0.00271641320129389	0.00245793847409084	-0.000553350560503739	0.000254739928095804	-0.00258987120056309	-0.00168254609274364	-0.00340956456383685	0.00617804778605378	0.0027408363756077	-0.00766844965736709	-0.00651411336650065
ENSG00000007264.9	MATK	chr19	3777971	3802127	-	protein_coding	KNOWN	megakaryocyte-associated tyrosine kinase	FALSE	1243.59	0.0016883575514502	-0.00402094293552411	-0.0105922659115374	-0.00626885956147199	-0.00407985565454932	0.000136515578168559	0.00735436875275325	0.000799926666745894	0.00415256341671313	-0.0118079763173959	-0.00200833284422824	0.000634340585373652	0.00287539332736802	0.000417626868956555	0.000427724777789688	0.000921272236520431	0.000226012036047236	0.00277340116590365	-0.00309968262487052	0.00351162997717714	-0.00763931535963893	0.00187324605703287	0.00140832785769568	0.000702322718564149	0.00318718003614	0.000369326920407093	0.00223963737511153	-0.00120732156069539	0.0019033948910298	-0.00229033666045992	-0.00186652623715547
ENSG00000007306.10	CEACAM7	chr19	42177235	42210895	-	protein_coding	KNOWN	carcinoembryonic antigen-related cell adhesion molecule 7	FALSE	36.84	-0.00136213852874642	-0.000913081543104789	0.000235663884404924	-0.00521205639334401	0.00854402529428891	-0.000381718982231629	0.00138517566531022	-0.00751133261003738	-0.00875028912058882	-0.0204573180412729	0.0016310415564131	0.0079755940250191	0.0155566876901738	0.000815194021020818	-0.00209433776442053	-0.00340742259650837	0.000950474830659702	0.00210593359596658	-0.00157504053828141	0.00380096762471	0.010900306023298	0.0111200230973463	-0.000954338101247876	0.00248107522719983	-0.00494283816080532	-0.00271378868092227	0.00764411499371058	0.00365825511355026	0.00459830445616712	-0.00299375883866623	0.00550970551104748
ENSG00000007312.8	CD79B	chr17	62006100	62009714	-	protein_coding	KNOWN	CD79b molecule, immunoglobulin-associated beta	FALSE	444.62	-0.00185016917980801	0.00891919373620686	-0.00949893326859025	-0.00205625263002061	-0.00656400972474057	-0.000787624867690001	0.00185379172348901	0.00379887660058446	-0.00707309378913696	-0.00350125046410803	-0.0033594345949028	-0.000671996457766061	0.000704912887932853	-0.000774719849157588	-1.10403188543476e-05	-0.000891360601351832	0.0008500901363958	-0.000558778386463361	0.00378929935438095	0.00966590978935604	0.000231045582530395	0.000149765640326298	0.00184348108338827	-0.000626414400396644	-0.00149127539660967	-0.00269886286041205	0.00652940346110129	0.00138843150392001	-0.00246818739472417	0.000607255590254783	-0.0048905158340805
ENSG00000007314.7	SCN4A	chr17	62015914	62050278	-	protein_coding	KNOWN	sodium channel, voltage-gated, type IV, alpha subunit	FALSE	1067.97	0.0079842737032478	0.000379820828354444	-0.0019963814076954	0.0020530159562089	0.00334239388939695	-0.00165049699963634	0.00479766040723258	0.00261585343252545	-0.0119515147014748	-0.00717128980011084	-0.00044431453847059	0.00352192244087638	-0.00272587741540408	0.00194151604169629	0.000842214168635058	-0.00195318219013631	-0.00126048407279784	-0.000742145011391891	-0.00677250936862392	-0.00807649132419587	0.00313011493120396	-0.00214860668748025	-0.000385957824026261	0.00252330987145899	-0.000269306408617364	-0.00177934222909926	0.00299082097161181	0.0011677944728465	0.00218993502053036	0.00414760524462784	-0.00264372939066987
ENSG00000007341.14	ST7L	chr1	113066140	113163447	-	protein_coding	KNOWN	suppression of tumorigenicity 7 like	FALSE	2512.42	-0.00618705628513458	-0.000713836414526588	0.00634257004663048	0.00330605326387907	0.00439454908684233	-0.00679392677694798	0.00254695381529064	0.00853443418001186	-0.00505316237584068	0.00310830305997378	0.00550638345179942	-0.00447409097400339	-0.00163676212313548	-0.000365214441675559	0.00392319345352513	-0.000858436247223413	-0.00424623319014189	-0.000716366178583408	0.00413808112044932	0.000174819064045909	-0.00561063637667122	0.00303245791593885	0.00537169248090715	1.72387355842522e-05	0.00549770941004125	0.000892833142518903	0.00550404140911422	-0.00587704253264898	-0.00470915461092582	-0.00619631044651043	0.00485872911265409
ENSG00000007350.12	TKTL1	chrX	153524024	153558700	+	protein_coding	KNOWN	transketolase-like 1	FALSE	2768.92	-0.00142495476639935	-0.0117839267114362	-0.0053010982147918	0.00284735416703705	-0.00367249872608856	0.0030097086339247	-0.00151702571830523	0.00560458276663028	0.00711364777289458	-0.00378908000719011	-0.0019424079490566	-0.000759622240546031	0.00178483147995718	1.6179870374057e-06	-0.00168192696332668	-0.000696876975060789	0.000192199813955923	0.000319269515864886	-0.000136226000950001	-0.00013080265671181	0.00119403270071038	0.00219804579772421	-0.000563997774292145	0.000993884472315424	-0.0011553456312857	-4.69499106579206e-05	0.000914997924994771	0.00234503697036999	-0.00105857019501604	0.00334191369410588	0.00260753278502432
ENSG00000007372.16	PAX6	chr11	31806340	31839509	-	protein_coding	KNOWN	paired box 6	TRUE	128154.72	-0.000943624783160856	-0.00740841171891081	-0.00318203614359853	0.00250818377116469	-0.00423764768223618	0.000717051015042833	0.00241646109362798	-0.0112303969591376	-0.0140429617159398	0.00802730106167347	0.00546150239987679	-0.000837401976506062	-0.00321047261248874	-0.000423324474963286	0.00101772577183549	-0.000783724698108045	0.000478190494770459	-6.29904648319757e-05	0.000666606897755921	0.000275724185171659	-0.000683177423231379	-0.00281355871015231	-0.00138910387168859	0.00015469562551064	0.0024377116122023	0.00181006859877182	-0.00428333941172377	-4.5460205073958e-05	-0.00129843806840105	-0.0122156854333697	0.0121791336911614
ENSG00000007376.3	RPUSD1	chr16	834974	838397	-	protein_coding	KNOWN	RNA pseudouridylate synthase domain containing 1	FALSE	2842.81	0.00611696393996236	-0.00569502206897063	-0.00645457915893236	8.19740923876882e-05	-0.00101610282803204	-0.00205845186805447	-0.00485605579039123	0.00282536268544738	-0.000583977050964864	0.00111121359102895	-0.00258383738606085	-0.00217246895612749	-0.00244264641507005	0.0013932465471689	0.00166807535346877	-0.00220310588814606	0.00178811906565553	6.77380416523318e-05	0.00268741902281328	-0.00109563703502028	0.00301853780689249	0.000609597133050418	-0.00195551368816443	0.000302665397015379	0.000361766516533325	0.00356932480122335	-0.000838141332246516	0.00320862799041273	-0.00152305779213398	-0.00362950435112241	-0.0133625421784933
ENSG00000007384.11	RHBDF1	chr16	108058	126354	-	protein_coding	KNOWN	rhomboid 5 homolog 1 (Drosophila)	FALSE	4262.69	0.00363378791847366	0.00188151478122563	-0.0025149509278524	-0.00308547771126982	0.00656195391310136	0.00527272164541978	0.00654482672241364	-0.00340586731883575	-0.00830348357778745	-0.00155447227372209	0.00206944386599103	-5.15455736270997e-05	0.00413835862710733	0.00359877524747562	0.00129091283182147	0.00104228300892723	-0.00174577738484587	-0.0018807704130782	-0.00110552528099296	0.00517301319895153	0.00288397247983744	-0.00520277524104474	0.00338626140425046	-0.0062164573979689	0.00345706694395214	-0.00202183962231394	-0.000242535151178944	-0.00606136487703138	-0.00432094056572163	0.00649310908131189	-0.00757826514575031
ENSG00000007392.12	LUC7L	chr16	238968	279462	-	protein_coding	KNOWN	LUC7-like (S. cerevisiae)	FALSE	20480.41	-0.00379077089513432	-0.00961052147647647	0.000585973741194276	-0.00694603871148379	0.0039992009531014	-0.00449344751823467	0.000636633619256234	-0.00112597109521736	-0.00404699961878856	-0.000720550496220317	0.00184235027711942	0.00136878687229169	-0.00225978581024222	0.00137846026836212	0.00181475892997946	-0.000682776547818293	-0.000521471546937817	0.00214822616144038	-0.000429939783559942	-0.00105298183339554	-0.000945271567992838	0.00378937193182681	0.002045518656654	9.02897952018731e-05	-0.00235904112140572	0.000207549419508891	0.000611943309871208	-0.0105964809033548	-0.0050909363369734	-0.000262216051675847	-0.00153874058403033
ENSG00000007402.7	CACNA2D2	chr3	50400233	50541675	-	protein_coding	KNOWN	calcium channel, voltage-dependent, alpha 2/delta subunit 2	FALSE	9335.72	-0.000889311608479568	-0.00998742850597111	-0.00646793880564189	0.00642413653591022	0.00216571656385247	0.000645092862077148	0.00196758169800238	-0.00670358552119369	0.00210576971412688	-0.00668278471280432	-0.00264019322707881	0.00161184571824224	0.0011838998692585	0.00223569700996461	0.0037995798048723	-0.00355167929518383	-0.000930831144611443	-0.00412266090373976	-0.00291444759545208	0.00125190265947505	-0.000172942649562835	0.00171011161206427	-0.00205560811540842	0.000566542580302527	-0.0010816394529998	-0.00275344820164969	0.00122116217670819	0.00419050446026096	-0.00492049571439554	0.0131884578885729	0.00155012911623686
ENSG00000007516.9	BAIAP3	chr16	1383602	1399439	+	protein_coding	KNOWN	BAI1-associated protein 3	FALSE	5126.12	0.000885514157565613	-0.0125610219902343	-0.00711666498685913	0.000622496247748667	-0.0058093074530358	-0.000790934360742577	0.000427316039312985	0.00202355805729384	0.000759825182109882	-0.00647989109510572	-0.0023485266863507	0.0045508018467845	-0.00251479034271381	-0.00187343789355637	-0.000447347128315679	0.00085737670969286	-0.00101169303690439	-0.00113599983673643	0.00215183508816144	-0.000130121452651711	-0.00105337972133982	-0.0012900681420994	-0.00117007600800154	-0.000143652272953865	0.00313680914520459	0.000609336954157716	0.00055124616572819	-0.00253524577880486	0.00261046108239875	-0.00603166469712609	1.91068718680258e-05
ENSG00000007520.3	TSR3	chr16	1399241	1401912	-	protein_coding	KNOWN	TSR3, 20S rRNA accumulation, homolog (S. cerevisiae)	FALSE	15383.19	-0.00409757190157221	-0.00707819420494914	-0.00555657199623434	-0.00384650039945071	0.00326649495046053	-0.00129392849924973	-0.00271576529363848	0.00482110118399915	0.00130418782673339	0.00201276041786416	-0.000573006587806554	-0.000328817715153716	3.07101387889359e-05	-0.000341658386484969	0.00098639884343266	0.000807903398610762	0.000723476448567919	-0.000247423135962994	0.00125473663995168	0.00182382214073971	0.000129237048152679	0.000289580342889132	-0.000947927438858901	0.000376526653515196	-0.00205117271702079	0.000172509976828361	-0.00146901410890468	0.00162981233559856	0.00736314180727972	-0.00522726874476789	-0.00956906319578899
ENSG00000007541.10	PIGQ	chr16	616995	634136	+	protein_coding	KNOWN	phosphatidylinositol glycan anchor biosynthesis, class Q	FALSE	20807.5	-0.00267923082008247	0.00371766374176858	-0.00641203028259589	-0.00249919938683466	-0.00650328338696694	-0.00197202124220645	0.000403530359927862	-0.00616413097930009	-0.00268080044327671	-0.00630481809684476	-0.00214210749378484	-0.000475112176932643	-0.00030813165421563	-7.20047177571152e-05	-0.000478565897462417	-0.00149747945443314	0.000126867224720012	0.00262815502237134	-0.000810854930382121	0.00357107176865586	-0.00205889391481176	-0.0024098847353148	0.0021496442824132	-0.00144102297985086	-0.00230740263262847	-0.00293050916656677	0.0112509968182819	0.00490197422819804	-0.0136513898594971	-0.00879935613707809	-0.00702619174316398
ENSG00000007545.11	CRAMP1L	chr16	1662326	1727909	+	protein_coding	KNOWN	Crm, cramped-like (Drosophila)	TRUE	6859.8	-0.000340807243493761	-0.003067957094947	0.00972848517916206	0.00288594976605518	-0.00880925187697477	0.000308346740206668	0.000374210261516148	-0.00743075324323444	-0.000433944869529042	0.00201822507552787	-0.000266896226709901	0.000547347085092024	0.00153098273623159	0.00189224812864814	-0.00252038496357057	0.00345966595527859	-0.00139393796485812	-0.000937362944597577	0.000218660708054282	0.00113731116263404	0.00394803220454747	-0.00473864174430051	0.00265860147702533	-0.00286673161685138	-0.00475870741165742	-0.00106802759281986	0.00359814532531588	-0.00156631395425102	0.00186428395066716	0.00937923589167865	-0.00734289340293457
ENSG00000007866.14	TEAD3	chr6	35441374	35464853	-	protein_coding	KNOWN	TEA domain family member 3	TRUE	10728.28	-0.00421106111801062	0.00255046684619957	0.00956344400780747	-0.00499141703764068	0.00611041069364462	0.0070161040849093	0.000893681912620578	-0.00494720593160944	0.00232748423060291	0.00450690043912066	-0.00261073752463865	0.00160445017261896	0.00466630433782409	0.00270093885879523	0.000124367968092969	-0.00129281427713184	-0.000623334459134304	-0.000841199901725429	-0.0012599585506237	0.00179515416975202	1.04693945831313e-05	-0.00128099827861895	0.00123480233639532	-0.00167983160792216	0.00281980908686409	0.000570603010932849	-0.00269948489522696	-0.00201269273706327	-0.00193218082694875	0.00527043991932748	-0.00870644207756786
ENSG00000007908.10	SELE	chr1	169691781	169703220	-	protein_coding	KNOWN	selectin E	FALSE	809.55	-0.00217622664370768	0.000756933626012337	0.000401618904027078	-0.00432014414322044	0.00739208088957857	0.00202218881543181	0.000811057913155613	-0.00329784676823227	-0.00535646574446017	-0.0185481550947202	0.000852845658928119	0.00668858005283764	0.00785513143638969	0.00088911487400729	-0.000116273108292108	0.000856173502693538	3.64542769801719e-05	-0.00146813081967571	0.00606319874913377	-0.0163280881745131	0.00331989183990042	-0.0107840628410816	-0.00380453349465019	-0.00113202271551216	0.00396925954132074	0.0020438203055763	-0.00238349677992838	0.0015798939064706	0.00017854068370117	0.000995277841661231	-0.00117483319888602
ENSG00000007923.11	DNAJC11	chr1	6694228	6761984	-	protein_coding	KNOWN	DnaJ (Hsp40) homolog, subfamily C, member 11	FALSE	8594.16	0.00078423857526745	0.0095315774541522	0.0027280682728249	0.00789293791770482	-0.00475915345988244	0.00151369448041872	0.00153415043560639	0.00736520499808891	0.000665537058046589	0.00504174167675727	-0.00186922724334162	-0.00439967617319516	-0.005561870875855	1.77237663612592e-05	-0.00249129621066956	-0.00675950900587767	-0.0034563312820105	0.00669397276604261	-0.00380022507906722	-0.00209680420984131	0.00557044167789688	0.00619917965541866	0.00122199335375954	-0.00145996548758336	0.00185453615659254	0.00402322595985026	0.00261323043336494	0.00127879538260252	-0.00963650053093895	0.00614188230433749	-0.00431533336482231
ENSG00000007933.8	FMO3	chr1	171060018	171086959	+	protein_coding	KNOWN	flavin containing monooxygenase 3	FALSE	73.72	-0.00206722323944187	0.00512953305174584	-0.00431794815427999	-0.00570682469573358	0.000806023007144606	-0.00338749474025776	-0.000849027370101289	0.000721255929765449	0.000165296996230259	0.00171959083273327	0.00474911290079523	-0.0169831156851098	0.00570634639652894	-0.000550733077724854	-0.00115887169858672	-0.000550715914809447	-0.000923229736781587	-0.00386348707582455	-0.00417898688521425	0.00530422801575295	-0.00550552751574745	-0.00956869027810567	-0.00725907552995877	0.00301373872928901	-0.00632445704441516	-0.00252098709704115	-0.00126521356988268	0.0114122697382014	-0.00522278598145563	-0.00379923091084682	-0.00246555890612301
ENSG00000007944.10	MYLIP	chr6	16129356	16148479	+	protein_coding	KNOWN	myosin regulatory light chain interacting protein	FALSE	7032.59	-0.00212983527678714	0.00045987871441823	0.00782516987706612	-0.004016277793979	0.000275476297205391	-0.00223582964737535	0.00300238307373188	-0.00779651104860002	-0.00470009921149718	-0.0134281891407	-0.0022880314686139	0.0106193149333412	-0.00481843570217216	0.00527600868283263	-0.00379443491677147	0.00467882913501265	-0.00163331538055256	-0.00592384789424962	0.00497636324947014	-0.00856545805231094	0.00301052567895032	-0.00249365925004925	-0.00214303262286778	0.00203839319105526	-0.00546721419361811	-0.00268005456035536	0.00452515790477512	0.00523246982067022	0.000699720537798276	0.00547138545222619	-0.00851584290600276
ENSG00000007952.13	NOX1	chrX	100098313	100129334	-	protein_coding	KNOWN	NADPH oxidase 1	FALSE	43.44	0.0053044463736584	0.00108414857788699	0.00203142643148757	0.00255086451009583	0.00464966431675974	0.0169388925471733	0.00601186560399089	0.00326325195650651	0.000523580137933273	0.00105597197413883	-0.00075102435072523	-0.00260209069018987	0.00102907073427472	-0.000614356357224592	9.04934969140513e-06	0.00368181588715794	-0.000622616007562673	-0.0117350311255987	-0.0131911436391922	0.00377184366662248	0.00969723226452864	0.00258125053372022	0.00158508045225601	0.00497554593241603	0.00710725088274978	-0.00356074271506042	-0.00285571979816756	0.00110824362926313	-0.00183869875997788	-0.00208247242690659	-0.00126312587719387
ENSG00000007968.6	E2F2	chr1	23832922	23857712	-	protein_coding	KNOWN	E2F transcription factor 2	TRUE	14857.41	-0.00140776746600089	0.0058836007157268	-0.00392480524996499	-0.00467152926415254	-0.0103810587944492	0.000164903261207619	0.000373748769408088	-0.00171263446527858	0.000540500467757963	-0.00237865743934318	0.000723624387785209	-0.00150573864134498	0.000407210972680007	-0.000438836155248425	0.000501786200642507	0.00170776519324081	0.000278239729138765	-0.000429713555623572	-0.00102815908157496	-0.000127871568604856	-0.000905982967805201	-0.00238010903203573	0.00181359765609848	-0.000995539441774064	-0.00300555388291116	-0.00349425635017345	0.0109386416062269	0.00745104612488535	-0.011558801078017	-0.00758918998023853	-0.00384479281205309
ENSG00000008018.8	PSMB1	chr6	170844205	170862429	-	protein_coding	KNOWN	proteasome (prosome, macropain) subunit, beta type, 1	FALSE	21546	-0.00546702417395187	0.00347734063674586	-0.00285336437974836	-0.00537567030583179	0.00615491193788979	-0.00730890126508639	-0.000226817645451312	0.00637585505042573	0.00055095247565273	0.0036419327876226	-0.00370978809338667	0.000439818854065131	-0.00277724830708941	-0.000714900786559989	0.00220439050644551	-0.00309714335065229	0.00300126378347738	-5.72390430724912e-05	0.00322599635336936	0.00070881884087333	0.000671614254925544	0.00295827132639081	-0.0020948290284541	0.00170201680271963	-0.000685467629181244	0.00187864136241634	-0.00120576492547115	-0.0022601901020775	0.000645939807129017	-0.00760691779166518	-0.00498406433877574
ENSG00000008056.8	SYN1	chrX	47431303	47479252	-	protein_coding	KNOWN	synapsin I	FALSE	11318.44	-0.000152141825173096	-0.011698175915659	-0.00674924150345035	0.00249459056930936	-0.00239136371785641	0.000776138694949907	-0.000615596516909613	0.00622527476763409	0.0079238031135745	-0.00275139884206693	-0.000783061876995413	-0.000582178427507967	-0.000543444421757598	0.000303234992916837	-0.000197439102924521	-0.000116456519177528	-0.000376427379298102	-0.000370287404698196	-0.000549189247575695	-0.000673862043897248	-0.000915606997663234	0.000457300519162097	0.000206585911313704	0.000209890815931779	0.000336228948480069	0.00029974448403208	-0.000584856357097397	0.00210524107593996	-0.00207292631737564	0.00374367232528729	0.0025487021867313
ENSG00000008083.9	JARID2	chr6	15246527	15522252	+	protein_coding	KNOWN	jumonji, AT rich interactive domain 2	TRUE	75966.09	0.00953947777493885	-0.00104976489606721	0.00138396920850975	-0.000614966255651173	-0.000390953965815206	-0.000789922181732955	0.010413540605715	0.00207352782249485	0.00179644515239436	0.000417557166660693	0.000206239242403537	6.86945775936656e-05	-0.000133797683836321	-0.000376336784199081	0.000391195220838328	-0.000159949251897227	-4.18742748900318e-05	0.000195080609538571	0.00017949095844279	8.75625790781574e-05	0.000324689580528052	-0.000113583359042204	0.00171731966293436	0.00212974808388726	0.000186662714946863	-0.000540754432844637	0.00109469683260056	0.000156727131398016	0.000210614841277053	0.000347472145199624	-0.000327579958805903
ENSG00000008086.6	CDKL5	chrX	18443703	18671749	+	protein_coding	KNOWN	cyclin-dependent kinase-like 5	FALSE	1449.78	0.000245106602401195	0.00564136296921825	0.00422017482343015	0.00520835508803606	-0.00411897821266355	0.00719485894870167	-0.000954730248435345	0.00108671157958803	0.00366204669067459	0.000549707247612708	-0.000259229170114923	0.000233934627259953	0.00138009475205692	-0.00229516044282836	-0.00324872174871172	0.000642663124159007	-0.00186696236426143	0.00770003254354408	0.00192147048073551	-0.00271238710339036	-0.00231208063740931	-0.010117201002072	-0.000824438716235995	-0.00111143742596584	-0.00746283221400011	0.00189254686183766	0.00202997253380434	0.000142474100749212	0.0118886080079529	0.00648585729620975	0.00476470359374763
ENSG00000008118.5	CAMK1G	chr1	209757062	209787283	+	protein_coding	KNOWN	calcium/calmodulin-dependent protein kinase IG	FALSE	1372.53	-0.00611321554991833	0.000463181426073096	0.0117246947560307	0.00379367947169937	-0.00179693952966533	0.00119622898105724	0.00166399991442717	0.00860167570864014	-0.00210183224249886	0.00296604146415478	0.000972800653119483	-0.00068632636976386	-0.00461128214012551	-0.00172454380560379	-0.000478647570535828	-0.00164649804041917	0.00230780282099291	0.00201662386308046	0.00401115655792499	0.00824294018638617	0.00375860865913026	-0.00595838302206751	-0.00300292606818709	0.000728244964562614	-0.00277928957384806	-0.000328064464275751	0.00128479939947068	0.0018261637890937	0.00190811765446375	0.00180993616310592	0.00402052463508972
ENSG00000008128.18	CDK11A	chr1	1634169	1655766	-	protein_coding	KNOWN	cyclin-dependent kinase 11A	FALSE	2733.73	-0.00453662766741718	-0.000632364673315184	0.00526568058694089	-0.00076588178693403	-0.00864188567013853	-0.000674920246970306	0.0068841634258441	0.000800512174007548	-0.00313862732454495	-0.00604629916350799	0.00290633740816143	0.00165705945121317	-0.00243392031050351	-0.0016306063004123	5.30349908595153e-05	0.00437060528460813	-0.00102355025380315	-0.000756645610727801	-0.00736718158692448	-6.2787820132484e-05	0.000529510485160097	-0.00159470260319034	0.000335074411649791	0.0007063831596387	-0.00809814263245932	-0.0029875490306919	0.000519889371111595	0.00566041337194783	-0.0140714322581704	0.0011490645514814	-0.0125115279980856
ENSG00000008130.11	NADK	chr1	1682671	1711896	-	protein_coding	KNOWN	NAD kinase	FALSE	11606.44	-0.00221603904483355	0.00626039986480577	-0.00487253269239923	0.00928675100688119	-0.00287519161132201	-0.00753759180257049	0.00252248128093975	0.00488151095686443	-0.0108872902433709	-0.00104267604872465	-0.000628956233366156	0.00137257044009114	0.00229015231298346	5.55044142202528e-06	-0.000967887382717883	-0.000187854995263769	-0.000381079400102889	0.00112436312332435	0.00108950852701949	-0.000877920433338055	-0.000571153373122094	0.00262814267253632	-0.00047361420477245	-2.87613878408517e-06	0.00232128112898628	0.000939285981295055	0.000465072963091728	0.00192260782331177	-0.000605051651401638	0.00311758140362628	-0.00547798003048448
ENSG00000008196.8	TFAP2B	chr6	50786436	50815326	+	protein_coding	KNOWN	transcription factor AP-2 beta (activating enhancer binding protein 2 beta)	TRUE	8598.19	-0.00194993432608549	-0.0113846356435425	0.00609224399521812	0.00273891592807632	-0.00851743995265	-0.000807863795341224	-0.00103374164425585	0.00760245309179617	0.00501163768375206	-0.00543203904253473	-0.00127706116721144	0.00045025258225842	0.000596933758867129	-0.0084902282056393	0.00201393000657445	-0.00141440743886864	0.00360791911443843	-0.00128061281765187	0.000694472718305016	5.17348939374815e-05	0.000743725525175624	0.00415550252767416	-0.00136399295868599	0.00258328417426798	-0.00287709508781047	-0.00257104747779317	-0.00298455347384228	0.000704905334255828	-0.00323155016960494	0.00407177084433034	-0.00174982361471242
ENSG00000008197.4	TFAP2D	chr6	50681541	50740701	+	protein_coding	NOVEL	transcription factor AP-2 delta (activating enhancer binding protein 2 delta)	TRUE	677.97	-0.000765991973877778	-0.00586734046620585	-0.00288253189099441	0.00203805235189702	-0.0033823486036815	0.000541321576684295	0.00219504476376861	-0.0102015485857776	-0.0128051656662861	0.00746089161590049	0.00492033628146531	-0.000893374388560512	-0.00424609446186099	-0.000328263940747545	0.00128545443562822	-0.000540825422444147	0.000339784314972038	-6.7444447501069e-05	0.000993418320549638	0.000326975463081067	-0.00185271508912095	-0.00478227746956331	-0.00145807397593411	-0.000397806912603129	0.00408643169915931	0.00247285138190748	-0.00600964311354853	-0.000549324558602234	-0.00257578263244912	-0.0144068766053475	0.0145178754627054
ENSG00000008226.15	DLEC1	chr3	38080696	38165516	+	protein_coding	KNOWN	deleted in lung and esophageal cancer 1	FALSE	796.62	0.010445074603425	-0.0034675864974909	-0.00317937011644413	-8.3069862534482e-05	0.00125395013020395	-0.00112179744978556	0.000847220866765161	-0.00153665313603195	-0.00187958366094731	-0.00312548785816803	0.00156612094760486	0.000806319468614305	-0.00102876977866641	0.000255285913750558	-6.5414488985009e-05	0.00139732407791936	0.00015297806390773	0.00237316683182264	-0.00176525193525185	0.0035610538504935	-0.00227147691640544	-0.000571386060428323	0.00118479020119827	0.00112181011726122	0.00113673438228429	0.00688240887795159	0.0010960080308607	-0.00056041568047564	-0.00151316610056307	-0.000715133449785465	0.00173317032697806
ENSG00000008256.11	CYTH3	chr7	6201407	6312275	-	protein_coding	KNOWN	cytohesin 3	FALSE	7689.38	-0.0055834563701575	0.000916135774429334	0.000795005941420431	0.00922808602027815	0.00937719125774298	0.00461890346940328	0.00191415952535732	-0.00599139602163253	-0.0029821974125472	-0.00562003714341134	0.000604311322652943	0.00749807852491961	-0.00097278740621967	-0.00189025502975583	0.000634492443602235	0.000521443561299812	0.00139725246646109	0.00304209131674704	0.000645464236411539	0.00527433970849637	-0.00580098299603767	0.00118085914739493	0.000149121509166171	0.00164867539723531	-0.00491783581768595	-0.00180026454267208	0.00527604094414533	-0.00093506126451956	0.00171785125978627	0.00536636830714355	-0.00518247406677376
ENSG00000008277.10	ADAM22	chr7	87563458	87832204	+	protein_coding	KNOWN	ADAM metallopeptidase domain 22	FALSE	4936	0.00220061295731777	-0.00991299238002502	0.00582411312724283	0.00265618657219356	-0.00550382223512609	-9.18250594718181e-05	0.00722049771045339	0.00237829475189764	0.00388608715506992	-0.00188701899376075	-0.0029535631848184	0.000224304499407285	0.01096428897514	0.00224192510102833	-0.00390321615248085	0.0010920292036975	-0.00100688352764957	-0.000228701892701455	0.00498196908880869	-0.00103176755597727	-0.00479106701007101	-0.00570837955684633	0.000189587010438841	0.00167176063310355	0.00298985266699696	0.000303506068528106	-0.00239785791356683	0.00384842835411934	-0.00438935140330861	0.00498467845237443	0.00496359555508038
ENSG00000008282.3	SYPL1	chr7	105730949	105753022	-	protein_coding	KNOWN	synaptophysin-like 1	FALSE	10481.22	0.00174316942739285	0.0115881830118366	-0.00351466921816424	0.00943631494276115	0.00843498856004151	-0.00395560388740494	-0.00048994825638294	0.00186221403906469	-0.00395849045884313	-0.000995149989434401	-0.00291764089945035	0.00343164461241304	-0.00196783792533224	0.000729906269588272	-0.00130680307747685	-0.00153669212101698	-0.000516102388524025	-0.0025493808976677	-0.00170273490859168	-0.00495462261470243	-0.00188097933547071	0.00261823993228917	0.00190798997809859	0.00138882479929155	-0.00121606884013761	-0.00185233819834958	0.000699468963865586	0.00147147206327385	0.0016745663814356	-0.00103644634975725	0.00131697289230813
ENSG00000008283.11	CYB561	chr17	61509665	61523739	-	protein_coding	KNOWN	cytochrome b561	FALSE	3811.16	0.00658512734590357	-0.00165247539060779	-0.0083666870653834	-0.000122781070685842	0.00599300575169591	-0.00520313137691361	0.00716859609741838	0.00124998114707015	-0.00358564895938423	-0.0071437189515239	-0.00769819091243512	0.00317217162436838	-0.00141872823071738	0.00169254023300477	0.00326322650129899	-0.00058762684888972	0.000376492456556682	-0.0011194483667433	0.0079496485628641	0.0043844611045445	0.000777971349087433	0.00131199898494787	0.00157425349925346	0.00178157708308982	0.00281560925088039	0.000970452968465751	-0.00364413873387499	-8.15950081044058e-05	0.0016419372028766	-0.000873097677134569	0.000529464184769576
ENSG00000008294.16	SPAG9	chr17	49039535	49198226	-	protein_coding	KNOWN	sperm associated antigen 9	FALSE	17913.34	-0.00350637857976241	-0.00531664387301243	0.00161043325904216	0.00466354192328284	-0.00711335133370534	0.00487647781181856	0.000517397080888136	-0.00535458102033788	-0.0022041219047441	-0.00388373990003991	-0.00133099618438967	0.000383425038451992	0.0149038594527338	-0.00300540852159905	-0.00359551221977563	0.000850877500489322	0.0013939256814028	0.00298830063531554	0.000608372345181401	0.00624553731944212	0.00743269976534516	-0.000193916013191893	0.000207949970232457	0.000305034026272922	-0.00650398558728529	-0.000773549941931973	0.00169513336462377	0.000348335651728402	0.0032467064122839	0.00501862008583159	0.00936943666193153
ENSG00000008300.10	CELSR3	chr3	48673902	48700348	-	protein_coding	KNOWN	cadherin, EGF LAG seven-pass G-type receptor 3	FALSE	11393.94	0.00601895024604654	-0.0107776491204981	-0.00603432143557271	0.00299073329727793	-0.00405384507540517	-0.000494502190830663	0.00127834275651845	0.00269437011135166	0.000718879851657273	-0.000405884496048191	0.000772803650390887	-0.00032658293274197	0.00177499118611155	0.00150786934899398	-6.50940417454054e-05	-0.00101556007934816	-0.000121723462245795	-1.31683036604797e-05	-0.000501988764121631	0.000908660871370916	0.00142042381889477	0.00129317506777424	-0.00178686247645691	-0.0019001234468702	0.000112163217114288	-0.00169144312882268	-0.000916285165996603	0.00192377989295974	-0.00267965463460172	0.000325045601693931	0.00748741120367913
ENSG00000008311.10	AASS	chr7	121715701	121784334	-	protein_coding	KNOWN	aminoadipate-semialdehyde synthase	FALSE	51329.78	0.00854009720764179	-0.000810330297095124	0.0012848916038685	-0.000368617641601751	-0.000751862831723756	0.0010068284508327	0.0131032139328091	0.00108048892212069	-1.7381153928346e-05	0.00150051798292828	-0.000169640248301455	-0.000279245871383306	6.27930802534852e-05	0.000498555565190566	-0.000557234639763296	-0.00024072337578478	0.000430651374271713	0.000294888178119708	0.000354640284977452	0.000258039926469114	-0.000365393613590372	0.000660350775189955	-0.0031406368932941	-0.00512716819685698	4.35431395749456e-05	-0.000664160614343361	0.000341494054909135	-0.000324858540242973	0.000484509636202487	0.000369283521405485	-5.11875114296169e-05
ENSG00000008323.11	PLEKHG6	chr12	6419602	6437672	+	protein_coding	KNOWN	pleckstrin homology domain containing, family G (with RhoGef domain) member 6	FALSE	1719.8	0.00424842880377459	0.00523554724602309	-0.00756597837491909	-0.0126711499351041	-0.00316303601841663	-0.00209351355859151	0.0023590787331631	-0.00565190759187789	-0.00153707075579959	-0.00447675901310075	-0.00474910246788434	0.00825647819540287	-0.00107645966451828	0.00165548404732516	0.00142679755575872	0.000297071146905322	0.000388314011024831	0.00126091451823385	-0.00144778096683602	-0.0029692745693702	-0.00430862049186744	0.00400768371586386	4.45694364149751e-05	0.00217368946621139	0.00238889372437415	-0.00255157805509172	-0.000537509437729935	0.00205301319432597	0.00279123011732605	0.00169900686124037	0.000135304155964617
ENSG00000008324.6	SS18L2	chr3	42623332	42636606	+	protein_coding	KNOWN	synovial sarcoma translocation gene on chromosome 18-like 2	FALSE	2910.72	0.008571986125798	-0.00400233588203206	0.00203844402417134	-0.00544375856609779	-0.00392520567862077	-0.00393782966898272	0.000846165740648609	0.00453475628275492	0.00158603418673343	-0.00199959844491357	0.000851959734471456	-0.00136400630167756	0.00222462201359882	0.000676483124009947	-0.00252273300715382	0.00190570592377449	-0.000162120636951033	-0.000239126355928948	0.00215406062516616	-0.000657444451461005	-0.000861524157829157	-0.00208866575973195	0.000299026993606979	0.00101661256217791	-0.00261076695750869	-0.00214341531385592	0.00094918963985095	0.00132686130852752	0.000656851100480525	-0.00783521028536685	-0.00561982062717739
ENSG00000008382.11	MPND	chr19	4343524	4360083	+	protein_coding	KNOWN	MPN domain containing	FALSE	7461.52	-0.00640250527960505	-0.00748299536562778	-0.00376970469320903	-0.00554889504279259	-0.000772599845569591	0.00112720628193522	-0.00177788601002275	-0.00126051703506114	0.00303703173830942	0.00583134681460396	-0.00417100654820226	0.0013853104281047	-0.000636272633239719	-0.000273245273511816	-0.00305997187215437	-0.00436598465576654	-0.000937151301290808	0.00145513972195535	-0.00053536851991166	-0.00234119969225223	0.00138487379311187	0.000726858612651536	-3.69626360574503e-05	-0.00063936810047318	-0.000389483429443572	0.000256160909628963	0.00136108910175585	0.00353840184897573	0.00608097764007894	-0.00539229138808885	-0.00774166964880466
ENSG00000008394.8	MGST1	chr12	16500076	16762193	+	protein_coding	KNOWN	microsomal glutathione S-transferase 1	FALSE	41508.78	0.00808966353246467	0.00367886119220725	-0.00444268261183505	-0.000622060230958684	-0.000205218780121161	-0.00337816013534035	0.00714024805140569	0.0063418093220828	-0.0054914285945555	-0.00230954577333682	8.67781564618546e-05	0.00127087516035918	0.000706325376026509	-0.000824639431406185	-0.000334581363232765	0.00217023452763465	-0.000147997280737579	-0.000357585164374311	0.00652799115850335	-0.00125419295297163	0.00105256954292118	0.00325702775655528	0.00276380195494879	0.00708092938549228	0.00233053665023891	-0.00132448643027732	-0.00206579222941386	0.000495508492137545	0.0010009847734972	-0.000280060433882062	-4.72552246103861e-06
ENSG00000008405.7	CRY1	chr12	107385142	107487607	-	protein_coding	KNOWN	cryptochrome circadian clock 1	FALSE	6465.66	-0.0032687555489498	-0.0018335943001771	0.0166320414281457	0.00158279493128858	-0.00542418489706198	0.000232747449010842	-0.000325796306458932	0.00340299111445781	0.000869173260811419	-0.00641396576203517	0.00245216692913257	0.00165155182764422	-0.0128510160467022	-0.00251112894546177	-0.00427861763636633	0.000515209102051246	0.000844688912113886	0.000859203253864504	0.00299939495388068	0.001081030398153	-0.00359537336751362	-0.00102176370235758	0.00206691845378683	-0.00270364174114613	0.00595183310468832	-0.000779438166722424	0.00102372334249477	0.00465294639102819	0.000189969713588204	0.00214453006694133	-0.00387036427720857
ENSG00000008438.4	PGLYRP1	chr19	46522411	46526323	-	protein_coding	KNOWN	peptidoglycan recognition protein 1	FALSE	80.88	-0.00144407434748969	0.00825057400113137	-0.00911193963103343	-0.00298566617587664	-0.00477305065492325	-0.00453181643713579	6.12106510862414e-05	0.00229754882443579	0.00286649752956069	-0.000375662167933939	0.00561695928702354	-0.00625505087346004	-0.00156739396261899	-0.000281747049752957	-0.000247590619708068	-0.00230075287181899	0.00289284627297108	-0.00654566117067493	0.0194514989600291	0.0104843682114337	0.00402027451461695	-0.00419351922014289	0.0112898131010847	-0.00781832433096943	0.000411057178939255	-0.000180832833282766	0.0031490988652335	-0.00738566881775114	-0.00258175331538017	0.00191787682033054	0.00103693590655383
ENSG00000008441.12	NFIX	chr19	13106422	13209610	+	protein_coding	KNOWN	nuclear factor I/X (CCAAT-binding transcription factor)	TRUE	11069.78	-0.00370749944074714	-0.00129737122794226	0.000126433048269274	-0.00182524916665179	0.00255732066611304	0.00737530437152411	0.000294083321035491	-0.00455658416957215	-6.48561951922235e-05	-0.0109371580141498	0.00416122637770793	0.000918718072299448	0.0127006459057965	2.8499117457724e-05	0.000972721222889026	0.00341463721999561	-0.00113908102923987	-0.00526423225294079	0.00163158309308647	-0.00452167501051994	-0.0066636339692728	-0.0137775481516506	-0.00290540781930809	-0.00102110224026364	0.00267493839121587	0.00119080343678651	-0.00560453568142937	0.00240378531120272	-0.00358606659130317	0.00328300121888522	-0.00957438439596209
ENSG00000008513.10	ST3GAL1	chr8	134467091	134584183	-	protein_coding	KNOWN	ST3 beta-galactoside alpha-2,3-sialyltransferase 1	FALSE	13702	-0.00480950878268147	0.00639739118680043	-0.00606449006076279	-0.00406932691488932	-0.000648591129671333	0.00600104551681401	0.00133523419999288	-0.00324889434288497	-0.000739683038087299	-0.0123142631744035	0.00310257666559623	0.00527709092302731	-0.00126237794938873	-5.99118864054432e-05	-0.00341800357469414	0.00129917365881732	-0.000997057128439911	0.00172395431133748	0.00298018598454822	-0.00872577659863694	-0.00257850268070209	0.00186539244001997	-0.00306305354055169	0.00297070620094138	0.00224599865070063	0.00180778021809976	-0.00129761046230738	0.000640248492819071	0.00549259892650739	0.00562716043275087	-0.00120570198746544
ENSG00000008516.12	MMP25	chr16	3096682	3110727	+	protein_coding	KNOWN	matrix metallopeptidase 25	FALSE	7288.59	0.00921248944509646	-0.000966053683207575	-0.000429157190159755	-0.000320449405427211	0.000977353556229734	0.000286741374904957	0.0116397894918175	0.0015937253631303	0.00164830364264985	-0.000224792690123231	5.3596840124967e-05	-0.000214259639843371	0.000514309522312262	-0.000340177313573658	-5.7741989222056e-05	-0.000101960349830706	5.39281395333276e-05	8.83621357706646e-05	5.73997579410181e-05	-0.000450422366184162	0.000401886994038074	0.000112314321050851	-0.000364895198730577	-0.000182796228591262	-0.00026360816755237	-0.000345156687395567	9.71714505607656e-05	-0.00033524390185869	-0.000315524873163904	-0.000132135977891998	-0.00053819663090954
ENSG00000008517.12	IL32	chr16	3115298	3131908	+	protein_coding	KNOWN	interleukin 32	FALSE	1977.3	-0.00345243094822932	0.00593081856547999	-0.000886661388368235	0.0023084071483692	0.00523245168190124	0.0129327453734083	-0.000433720508467755	-0.00274440190541671	0.00796110353709829	-0.0024095149059635	0.00440242515671288	-0.00153092400203433	-0.00439897413408203	0.00110914609190337	0.0175323738744603	-0.00125085580442033	0.000662971463311122	0.00483465064070067	0.00537400809784225	0.0026785001205513	-0.000731129905199838	-0.0037577710627213	-0.000100423364430116	0.000247310799140869	-0.00662570384590829	-0.00141200882187038	0.00157826500212121	0.00373616563556147	-0.00237224305081781	-0.00390839120896573	-0.00216394837171939
ENSG00000008710.13	PKD1	chr16	2138711	2185899	-	protein_coding	KNOWN	polycystic kidney disease 1 (autosomal dominant)	FALSE	16376.59	-0.00131969953308977	-0.00426019128338397	-0.00231058480692381	0.00163081581613822	-0.00412241038534954	0.00565014743498226	0.00084667714743486	-0.00619311500866249	-0.00356230086565339	0.000406912358202697	0.00123123641457467	0.00205035273268436	-0.000811461305819895	0.00264915055954094	-0.00245527363262005	0.000947894699282562	-0.00156425036404633	-0.00011266766843155	0.00296296412248943	0.00469472272716738	0.00447126382024219	-0.0135251043493528	-0.000190671613399988	-0.00439178520515612	-0.00157807100381595	-0.00163368311284863	-0.00426302283745777	-0.00322113934113185	-0.00328765567494709	0.0116083847387582	-0.00569695298418238
ENSG00000008735.10	MAPK8IP2	chr22	51039114	51052409	+	protein_coding	KNOWN	mitogen-activated protein kinase 8 interacting protein 2	FALSE	16207	-0.00152074556829593	-0.0125678392218252	-0.00744510640717	0.00300106166907369	-0.0041931795549841	-0.000677572973743877	-0.00106293817508442	0.00440922740497856	0.0037585828484057	-0.00149662204773514	-0.000869690830039038	0.000606043565064015	0.000729279713777206	-0.000252608763553854	-0.000740992211042926	0.000122842564735791	-1.47360346352046e-05	0.000493010260473093	-0.000527624625363556	-0.000185944318891813	0.000895682016295631	-0.000826659851792454	0.00064391056409695	-0.000726857485999507	0.000201317793780275	0.000647882962780586	0.000645930775969224	-0.000358239771186893	0.00183884714435104	-0.00154881282344506	0.00212163736017782
ENSG00000008838.13	MED24	chr17	38175350	38217468	-	protein_coding	KNOWN	mediator complex subunit 24	FALSE	16158.69	-0.00897906271111237	-0.00258399327262725	0.001209611283184	0.00341183924998026	-0.00508275347432351	-0.00335709295820715	0.000680025521360708	-0.00155123610415778	-0.00405970812991603	-0.00116100051615151	-0.00416262177925294	0.00155719034982781	-4.09921559098637e-05	0.00311128719336749	-0.000908730113508822	-0.00307149637152909	-0.000968072626147415	0.00361665305233764	-0.00402608261046405	-0.00357814635993842	0.00392349783127282	-0.00167701791768761	0.00313593672162498	-0.00382841113158045	0.00380234009221038	0.00151523488768789	0.00183351926564464	0.000809194706142224	-0.00310204826886166	-0.000267571248600051	-0.00853027558403009
ENSG00000008853.12	RHOBTB2	chr8	22844930	22877712	+	protein_coding	KNOWN	Rho-related BTB domain containing 2	FALSE	10932.56	-0.00138977706391274	-0.00549808949283974	-0.00129401189179553	0.0115622079194668	0.00194952766728097	0.00761576615692535	0.00434626275390828	-0.00357876162561224	0.00827128180045614	-0.00213591390154403	0.00987548011952934	0.00130656956533125	-0.00326465993272517	-0.000473295200493112	-0.00249220682415052	-0.00181627677306612	0.00066963817733427	0.00877654674407249	0.00423613819331746	-0.00485886844475883	-0.000432318574907941	0.000199541358806871	-0.00187224748214415	0.00322298620098074	-0.00439601663253412	-0.000164564691753642	0.00222126462193177	0.00565782986470761	0.00225696402266459	0.0048470876365915	-0.00425472557064782
ENSG00000008869.7	HEATR5B	chr2	37195526	37311485	-	protein_coding	KNOWN	HEAT repeat containing 5B	FALSE	6120.09	-0.00606344491071046	0.000828952976464568	0.00329861426862257	0.00661088314407538	-0.00645928063044185	0.00427838795720536	0.000440317162314879	0.00219996442590485	0.00237307508430184	0.000789038575201194	0.00581170811590446	0.00198897161541874	0.00280797052333285	-0.00190553575995203	-0.000955970886268046	-0.00292164239061466	-0.00251834974175495	0.000249557128998673	-0.00034162168415297	-0.00081541133766837	0.000609281211920496	-0.00640686137772092	0.00193890883497529	-0.00204866210016455	-0.00657141637362453	0.00173668447630176	0.00261660213165526	0.00346457947703856	0.00459356793782257	0.00436734637584434	0.00991605422966962
ENSG00000008952.12	SEC62	chr3	169684423	169716161	+	protein_coding	KNOWN	SEC62 homolog (S. cerevisiae)	FALSE	26983.03	-0.00125962684172085	-0.0013339115633845	-0.0115098551923316	-0.00388985367400179	0.00406399251880056	-0.00560671280220274	0.00252282928990214	0.00395228686835759	0.000993145710017563	-0.00424001647566897	-0.00166999654277951	0.00586187729911001	0.000388608969519737	-0.000665382768759026	0.00500125996767295	0.00277263628295794	-0.000686161218255665	-0.00454298447252204	-0.00540948551367755	-0.00795799582640002	-0.00174242863654892	-0.00347909319185461	0.0037071035504915	0.00168432305118536	-0.00529634699759679	-0.00209458128479871	-3.12167776951437e-05	0.00183662302122279	0.00513279650300026	-0.00718044698620372	0.000405426915980433
ENSG00000008988.5	RPS20	chr8	56979854	56987069	-	protein_coding	KNOWN	ribosomal protein S20	FALSE	115270.28	-0.00224025074762573	-0.00245303746544511	0.0027337288081475	-0.0111722168821093	0.00848278253513871	-0.00298141818996966	-0.00295278715230789	0.00103347452627712	0.0010723710848681	0.00791370072529891	0.0022922735254097	-2.6344129498836e-06	-0.000790667323798093	-0.00189020115750427	0.00611023770004202	0.0008343010420393	-0.00136666132739677	-0.00152987135513211	-0.00252922357941987	0.000914792895947373	-0.00271055851828767	0.000639555965336485	-0.00135489081129778	0.00122749485781961	-0.00547098047577804	-0.000312292962955894	-0.000627171909777902	-0.00089423165516316	0.00309822843061352	-0.0028684690391067	-0.00239384147661516
ENSG00000009307.11	CSDE1	chr1	115259534	115301297	-	protein_coding	KNOWN	cold shock domain containing E1, RNA-binding	FALSE	103856.78	-0.00254973837719259	-0.000518911141375065	0.012207800176302	0.00507882428645881	-0.00319843793204805	-0.00420426020717442	0.00155201630537298	0.000512926896199701	0.00759981074649823	-0.0033675113607805	-0.00128402639677334	0.000809188878373006	5.13391341691397e-05	0.00236804839343949	-0.00216299815241617	0.0043998204018558	-0.00124934257804596	-0.0020712764141958	-0.00204089412036731	0.00247493982784068	0.00388333765883563	0.00376672515293582	0.00132267358717492	-0.000690908317081259	-0.00199852161773575	-0.000733405683839864	0.00609458908916121	0.00842037971636819	0.00474359690685309	0.0037507777489075	0.00768173475954515
ENSG00000009335.13	UBE3C	chr7	156931607	157062066	+	protein_coding	KNOWN	ubiquitin protein ligase E3C	FALSE	9109.44	0.00226208717164765	0.00896476843276294	-0.00618454401440621	0.00931544668264441	-0.00527499206904119	0.00350842772034316	-0.00323047949925716	-0.000506881021602005	-0.00115173978388488	-0.000786092182373632	0.000734026655771085	0.000162562316982485	-0.0003482306153664	0.000852132082596437	-0.00310926498706515	-0.00072331560702749	-0.000204840610701401	0.000357511549427081	-0.00130131493093463	-0.00183708143890219	0.00162660929006955	-0.00126245078558027	-0.00129477058548753	0.00023793976526162	0.00150901174778894	0.00288969516130443	-0.00363827616398054	-0.000299061152660971	9.91675730317273e-05	0.00445010209312056	0.00101323024411668
ENSG00000009413.11	REV3L	chr6	111620234	111804918	-	protein_coding	KNOWN	REV3-like, polymerase (DNA directed), zeta, catalytic subunit	FALSE	10307.84	-0.00465604364416257	-0.00595235240700752	-0.0024957478019446	0.00399713957351664	-0.0035923121293498	0.00138900504463201	-0.000790742936205003	-0.00143514468308108	0.00593389023112412	-4.39811405944181e-05	-0.00582255524405371	0.000208793261369725	0.000145093209342813	0.00035117847168693	0.00123914913695637	0.00899395201407769	0.00120098718977942	0.00154102159559251	0.0012606046062977	0.000242287800337639	-0.00107441079604238	-0.00258702921586901	0.0012172104593047	-0.000272272294564672	-0.0108619040974769	-0.00130976173593817	0.00135054876475476	0.00671418265748246	0.00214176636504421	0.014914333632223	0.00738937698774887
ENSG00000009694.9	TENM1	chrX	123509753	124097666	-	protein_coding	KNOWN	teneurin transmembrane protein 1	FALSE	3054.95	-0.00206186221539804	-0.00530060433153981	-0.00649337581719364	-0.00648094964735673	-0.0107388375145855	-0.000500756413633002	0.00102064815851791	0.00556013156562691	0.00611998145276443	-0.00396361115808609	-0.000946362089203529	0.00616625731200496	-0.000669640911817021	-0.00238172145995475	0.00498144041305667	0.00069311862929858	0.000987730823675143	0.000576137858313805	-0.000842000830858601	-0.00336949406762796	-0.00548346446020146	0.00407448759715456	-0.00325204231470194	0.00262911329034556	0.00220250749355927	0.00125110115271149	-0.00672273033634546	0.000979669251622646	-0.00344238841196011	0.00939485384866046	0.00537234359336095
ENSG00000009709.7	PAX7	chr1	18957500	19075360	+	protein_coding	KNOWN	paired box 7	TRUE	3679.25	-0.00114350233150875	-0.0045666484300093	0.00346275960372871	0.00277923405590745	-0.00205439653670285	0.00721370800178891	-0.000940095555564123	0.00188604089811097	0.00132074352088257	-0.00469724498514472	6.70222713634821e-05	0.00100300950806896	0.0117070605224469	-0.00328189180782774	0.0262416806906414	-0.00202113639289611	0.00135619690889655	-0.000868462605386372	-0.00276826887744139	0.00499177690620693	0.006951750156072	0.0102902144394892	0.00055239343993379	0.00173475058022237	-0.00450994315397166	-0.00288326309170607	0.00365622694095684	0.00129077047602149	0.00282486613626873	-0.0011789629146937	-0.0002363310329956
ENSG00000009724.12	MASP2	chr1	11086580	11107290	-	protein_coding	KNOWN	mannan-binding lectin serine peptidase 2	FALSE	3026.53	0.000270670716001319	0.00629190128784533	-0.00696855491488683	-0.00760065097557524	-0.0132654415131275	0.00123384269666048	0.0014525726939516	-0.000856518901920164	0.00156081610129992	-0.00272289774174172	0.000837283209125058	-0.00180821867683932	-6.7075009694403e-05	-0.000338186408699182	0.000743385434604521	0.000593967385163138	-0.000405709655247129	0.000200124217823149	-0.00164703570888858	-0.0034911490703832	-0.00323202627222498	0.00434677174163573	-0.00189856585990296	0.00211760756413371	0.00066861867515011	9.6910371476563e-05	0.000328447394288664	1.99624282625884e-05	-0.0002868900478309	-0.00108408580844255	0.000439277924906638
ENSG00000009765.10	IYD	chr6	150690028	150727105	+	protein_coding	KNOWN	iodotyrosine deiodinase	FALSE	3519.19	-0.00159251781750902	0.0025739956349469	-0.0053594999103339	-0.00909329255632209	0.00386261566618296	-0.00197342604220832	0.00085242030217776	-0.00562253506567442	-0.0053042238759299	-0.0183974180546516	0.000509945044295688	0.00576964773151892	-0.00175891570617605	0.000381998669974273	0.000353769462635281	3.20345514588697e-06	-0.000776163554965715	-0.00268664951395958	0.00282119656623375	-0.0152427056438394	0.00631262626537487	-0.00031304402313342	-0.0045581367653685	0.00167602259564838	0.00212458534960331	0.00112794438730676	0.000107314835893747	0.00247203699384006	0.00230504507077628	0.00112298765674957	0.00206066499027137
ENSG00000009780.11	FAM76A	chr1	28052490	28089633	+	protein_coding	KNOWN	family with sequence similarity 76, member A	FALSE	1637.06	-0.00102674310776863	-0.00217498942491161	0.00540922450918542	-0.00218898995377992	0.00902092498759831	0.0160834712371558	0.00440242703100822	-0.000376559683432116	0.00143889456249793	-0.00686603945357529	-0.000239637012987824	0.000894588679140955	-0.00437691129216888	6.91491868272031e-07	-0.00469297559797577	-0.000401112542031888	0.0018696184657984	0.00399544367259064	0.00495667076309557	-0.00667155274580231	-0.00575777764270507	-0.00168667612536295	-0.00218515245927454	0.00107736178108704	0.00277763843232284	1.89871183177855e-05	-0.000288109274047242	0.00176197371096172	-0.00787305003995686	-0.0028244225876993	0.00111592639000635
ENSG00000009790.10	TRAF3IP3	chr1	209929377	209955668	+	protein_coding	KNOWN	TRAF3 interacting protein 3	FALSE	308.97	0.00468266609551956	0.00758116520995061	-0.0082336869330377	-0.00939787699783353	-0.0087206062151642	-0.00152244232406203	0.0035461411048378	0.00337311911383078	0.00179572964455091	0.00302259354919595	0.0005057577145583	0.00702118015501722	0.00351383443815557	0.00342202895002464	-0.00288334404612177	0.003933115292307	-0.000323888388143012	0.000977267966778403	0.000534799057237502	0.00710299149105796	0.00206703719865826	-0.00112469612693331	-0.000587381652440553	0.00256056503484807	0.00491292255018159	-0.000163278265478781	0.0040668792396016	-0.0031014421301392	-0.00230145714549844	0.000374006772208709	0.00135162796781195
ENSG00000009830.7	POMT2	chr14	77741299	77787227	-	protein_coding	KNOWN	protein-O-mannosyltransferase 2	FALSE	9309.84	-0.00195179910870697	0.00195916833792047	-0.00303852537134742	0.0157718044676904	0.00297880932221687	-0.0088686664178657	0.0053263490152803	0.000820399849446439	-0.0078655144511512	-0.0012327927954587	0.00089488727759668	0.000459253574582326	-0.000445317545792892	0.000398251163666478	0.000626672885166289	-0.00075913802829134	0.000352726559937119	0.00175864425701004	0.00615934518559693	0.0047345027266172	0.00498091060305619	0.000760825462959145	0.000458297470757876	0.000157343225969429	0.00139038365029613	0.00132087056786741	-0.00209315921988145	-0.00322643071624637	-0.00439298432695095	-0.0041738875925631	0.00235218186197352
ENSG00000009844.11	VTA1	chr6	142468367	142545826	+	protein_coding	KNOWN	vesicle (multivesicular body) trafficking 1	FALSE	7279.84	0.000741769698528299	0.00201178956838616	0.000577476093016973	0.00884294533404286	-0.00395115615208685	0.00187658036970036	-0.00589740680820897	0.0089332078084973	0.00418738024032814	-0.00195248434046281	-0.00416085350524783	-0.0048267221125075	0.00434513257363875	-0.00207737186649139	-0.00419870408975969	0.000165797877951437	0.000693937829116354	0.00189488057087831	-0.00117221809997601	-0.00370236805503676	-0.000883042127304706	0.00119850395290804	-0.00389985785439384	0.00274093819647744	0.00521330406608065	0.00301454627417077	-0.0037053021417771	0.00603321509105392	-0.00296035739349433	-0.00375950972231561	0.0097507407029204
ENSG00000009950.11	MLXIPL	chr7	73007524	73038873	-	protein_coding	KNOWN	MLX interacting protein-like	TRUE	10475.5	-0.000416820672701314	0.00627691302824956	-0.00649083141066237	-0.00646131240973278	-0.0118294784189133	0.000696177336932449	0.00104667369288618	-0.00217435234828942	0.00208872393556475	-0.00276515132761512	-0.000858378439899508	-0.00128724841312229	0.00025203797728063	-0.000124044113213683	0.00081037653069297	0.000628381408291513	-0.000231214202041102	0.000132888766066527	-0.00104780189466265	-0.00222431110051491	-0.00205171645066705	0.000660699755217908	-0.000147096132848864	0.000602445183636674	-0.00186764081303903	-0.00224109273440979	0.00637308876468738	0.00380508202482481	-0.00747190563425589	-0.00471105028930026	-0.00174848773480393
ENSG00000009954.6	BAZ1B	chr7	72854728	72936608	-	protein_coding	KNOWN	bromodomain adjacent to zinc finger domain, 1B	FALSE	30202.81	-0.000455064663348545	-0.000729305649143039	0.0154708416965118	-0.000598821117826777	-0.00605098474572701	-0.00544480530997241	0.000638640136240607	-0.000651594966160056	0.000942557140748934	-0.00238820289403752	0.00117783074495642	-0.00115572627497744	-0.000532970629938086	-0.00103075986989822	0.000697253741202506	0.000422512029512591	-0.00130725826188176	-0.000491789301839043	-0.000920663849477181	-0.000310401967257559	0.0042999541538664	0.00304827910609752	0.00223538546563966	-0.00130950205739449	0.00075599305981707	0.00122161374958364	0.00727600750024683	0.0060854311100411	0.00573936556795979	0.00223366848317493	0.00336030127378731
ENSG00000010017.9	RANBP9	chr6	13621730	13711796	-	protein_coding	KNOWN	RAN binding protein 9	FALSE	6850.06	-0.00810407527183672	0.00391242698107506	0.00672527024323483	0.00546983734261708	-0.0034392923079456	0.00438269715434992	-0.00256550967218007	0.00307341737880909	-0.00125101670135191	-0.00103668339013144	0.000524975187386696	0.00274061823385909	0.00468314005773549	0.0022022938311748	-0.00335849541493058	-0.000181465069396662	-0.000508534881373749	-0.00126607405758852	0.00189791498899863	-0.00537798451634652	-0.00197855164416109	0.000184547277189258	-0.00028069589876318	0.000787569407222818	0.000825926326235734	-0.00139096105258479	-0.00139027995311283	0.00403905628218233	-0.0068419531615436	-0.00130812487878469	0.00396170458352232
ENSG00000010030.9	ETV7	chr6	36322419	36356164	-	protein_coding	KNOWN	ets variant 7	TRUE	43.59	0.000633365670951446	0.00507559203127293	-0.000601476808456451	0.0120253338746295	0.00313828801735524	-0.00706744838235473	0.00193473483530914	-0.000449670198993837	0.00682401523139436	-0.000986844417866082	0.0128570926704205	0.00315081306529835	1.87490125162567e-06	-0.0045143729930751	-0.000381627813472269	0.00766680167260303	0.00633452519244685	0.00235440927394237	0.0182702073450191	0.00614491128357268	0.00608331908327578	0.00943596506994203	-0.000821556852797625	0.00499187349575504	0.0013164190325058	-0.00147017097644889	-0.00316685116587356	-0.0022736761993202	-0.00358181394979031	-0.00351726593895587	-0.00269334161293659
ENSG00000010072.11	SPRTN	chr1	231472850	231490769	+	protein_coding	KNOWN	SprT-like N-terminal domain	FALSE	1506.8	0.00623395319942525	0.00307539341105974	0.00257882635062796	0.00629735846001366	-0.00635283602678346	-0.00506550119445032	-0.00618172637187295	0.0023439263389879	-0.00320375527409926	-0.00259197163691434	0.00185385211645534	-0.00246576620856221	-0.00266654494523485	-0.000963929865694225	-0.00228492656974765	-0.00415276612539709	-0.000282973881648368	-0.00105097202450427	-0.00597407173272502	-0.00501204896220037	0.00240598742838406	-0.00142567451902499	-0.00281071379335748	-0.00260865421549063	0.00130211542241405	-9.35924464965622e-05	-0.00104148708257887	0.00976932875366288	-0.005324644178573	-0.00434865837083744	0.00172777895869972
ENSG00000010165.14	METTL13	chr1	171750788	171783163	+	protein_coding	KNOWN	methyltransferase like 13	FALSE	6645.72	0.00291075590427384	0.00551493049946259	-0.0020098979622259	0.00197742284447674	-0.0107633773031004	-0.00649718954443528	-0.00333903846397298	-0.00173112116011002	0.00192178204081881	0.00252741586852122	0.000722908143159544	-0.00390189851944013	-0.0013362355162792	0.0016670677750116	-0.00294692280376933	0.000262835729139921	0.000628513787693353	0.00055609908036466	0.00199819353830636	1.37884450197763e-05	-0.000275947040313746	-0.000526221938430231	-0.00208315993848632	0.00153780989784774	-0.00349241898991604	0.00624710223512792	0.00246546137753856	0.0052545184565986	-0.00388452936394432	-0.0033184263020036	-0.0133798979156726
ENSG00000010219.9	DYRK4	chr12	4671370	4723325	+	protein_coding	KNOWN	dual-specificity tyrosine-(Y)-phosphorylation regulated kinase 4	FALSE	4868.41	-0.00760016637528784	0.0026055592795903	0.000804797925801708	-0.00579737457809952	0.00801109733935183	-0.00306654387686486	-0.000679168208942361	0.00428049987521766	0.000201450245527056	0.00630556415629688	0.00456934826339304	-0.00451277500105922	-8.05981177564995e-05	0.00227072513795244	0.000765290562947671	0.000388671971335456	4.21791845218744e-05	-0.000763804933319479	-0.000523897313339728	0.0015968409317092	-0.00204911295503743	-0.000301059391436562	-0.00345104421193641	0.00272862372614648	-0.0019898934493287	-0.000262414061899924	-0.000664283843224102	-0.00391218962182004	-0.00135593138502822	-0.00104100430973911	-0.00296243709295237
ENSG00000010244.12	ZNF207	chr17	30677136	30708905	+	protein_coding	KNOWN	zinc finger protein 207	TRUE	25757.5	0.000531916610723855	0.0059272585127945	0.0105111171136155	0.00332355071147655	-0.000709344434329444	-0.00854526996125253	-0.003334878617382	-0.00477609171143458	0.00251326103631704	-0.0021693901926613	-0.00143138784067309	-0.00100685935584302	0.000692301714233664	5.88693513121447e-05	-0.00173675803108646	-0.00332833923025063	0.00223272414821403	0.00363640512949512	0.00177615280852183	-0.000107792979719245	0.00392813659621489	-0.00378086747658168	-0.0013305790353176	-0.0034759680859934	0.00333612559635709	0.00353197058986792	-0.0066570439235044	-0.00519016978770436	-0.0142480672862435	-0.00393669135022962	0.00479195933258681
ENSG00000010256.6	UQCRC1	chr3	48636435	48648409	-	protein_coding	KNOWN	ubiquinol-cytochrome c reductase core protein I	FALSE	33832.31	-0.00680161834246606	0.00308227503147368	-0.000920903252569899	0.00638980439890192	0.00232668678237922	0.00971681061161904	-0.00222424500897888	0.00812742807004993	-0.00227079213147027	0.000355989740661902	-0.0039743759318588	-0.000172329799768012	-0.00534022142799201	0.00216086559800825	-0.00463064519263507	-0.00346778199696459	-0.000725493351549583	-0.000798492040443964	-0.00032366304784947	0.00159318329151431	0.00344128757952307	0.00251319626099576	-0.00123568552076889	2.44318777517075e-05	0.00202824299602184	0.00131663637845138	0.00080595309437561	-0.001903342754469	-0.000310782018259128	-0.00651146426206073	-0.00412302284523937
ENSG00000010270.9	STARD3NL	chr7	38217824	38270272	+	protein_coding	KNOWN	STARD3 N-terminal like	FALSE	7260.75	-0.00733940084507273	-0.00481687922409364	-0.00289889166395055	0.00694463137060228	0.00216275080472027	0.00307223178774356	-0.00122612665811511	0.00496274992223919	-0.0019950442730838	-0.0019796076359396	-0.00297753903001232	0.000585641111324345	0.00058386007600231	0.000965266613366435	-0.00282936010119451	-0.00209381696682988	-0.00340289081768839	-0.00146973381264382	0.000352583999905516	0.000916933846268681	0.00614872219243568	0.000714953459200112	-0.00402124192059412	0.00367721388040026	-0.00103425887150105	0.000319246706457199	-0.00231540687708607	0.00224484858656707	0.000158359402161927	-0.00317348206635022	0.00953601315239013
ENSG00000010278.7	CD9	chr12	6308881	6347425	+	protein_coding	KNOWN	CD9 molecule	FALSE	18563.81	0.00375315709167424	0.00222520364212497	-0.00289797320697159	-0.0021143972977766	0.0128417851821502	0.00043277372920627	0.00766170482617396	-0.00685993647764233	0.00169679964709492	-0.0111088322060151	0.00130768844648043	0.009022202749893	0.00236358831761349	0.000719561804108325	0.00559582223619849	-0.00141173725751123	-0.000495176218841686	-0.00251149978559855	0.000690260037461381	-0.00647922398674949	-0.00361460114770751	-0.00187884917629646	-0.000917246272344774	-0.000459302022266076	-0.00138856255825434	0.000123035414757398	-0.00300305143663748	0.00423098096185932	-0.00079888112252539	-0.00233873043746619	-0.000124140970931263
ENSG00000010282.10	HHATL	chr3	42734155	42744319	-	protein_coding	KNOWN	hedgehog acyltransferase-like	FALSE	1661.47	-0.00121179005694605	0.00124556636958731	0.00180608906044641	0.00276767426911923	0.00446953476640024	0.0206473870242599	-0.000740412962642653	0.00248449904010483	0.00097243512979157	0.000265705633414205	-0.000398697647526666	1.98302978049184e-05	-0.00454906864542238	0.000158506970830158	-0.00428833682835513	-0.00129878131217572	0.00016523823101044	0.00439591078382685	0.00188447809418303	-0.00131620976440016	-0.000629947269051866	-0.000131025286212713	-0.000389742734787892	0.000514577303615278	-0.00165585454700074	-1.39079920659934e-05	0.00108227005169304	-1.22471251728292e-06	0.000148666286911012	-0.000759062937401629	1.39116294307944e-05
ENSG00000010292.8	NCAPD2	chr12	6602522	6641121	+	protein_coding	KNOWN	non-SMC condensin I complex, subunit D2	FALSE	37298	-0.00324573242221374	0.00352796385042396	0.0133961576750023	-0.00240836184154831	-0.00568533725240151	-0.00414192176135938	0.00294528615953574	-0.003421311562643	0.00019184254108489	-0.00067510590488493	-0.00428304941811936	-0.00285155608975747	0.00160064923067324	0.000907238707081142	-0.000534653113301123	0.00200128164376759	-0.000410981102884301	0.00143616997897887	0.00119952395029028	0.00238961941266576	0.00682923621971171	-0.000535047204890091	0.00313204415692856	-0.00466614980895631	0.00421669143252243	-0.000599407921487283	0.00736681749008896	0.00621808168890949	0.00380727498158472	-0.00117713109501024	0.00145842556562457
ENSG00000010295.15	IFFO1	chr12	6647541	6665239	-	protein_coding	KNOWN	intermediate filament family orphan 1	FALSE	3949.98	-0.00434069775769296	-0.00286005406397958	0.00176768823126745	0.00440342439247098	-0.00465805226996639	0.00274537303092231	0.00409976136778479	-0.00106711889229622	-0.00857422439584791	-0.000107910363106239	0.0072195030919395	-0.000447263313250118	-0.00137510112601934	-0.000868537371624124	0.00256748941059363	0.000603594850710708	-0.000345168730777309	0.00335618371648048	0.000861017376554214	0.00495460377525232	0.00281987672503979	0.000622105412028345	-0.000783564804814677	-0.00370500482570816	0.00617659926378772	0.00125263777525442	0.00689399135691723	-0.00781319384924476	-0.00618093574333311	0.0056239057940199	-0.0125457804440367
ENSG00000010310.4	GIPR	chr19	46171502	46186982	+	protein_coding	KNOWN	gastric inhibitory polypeptide receptor	FALSE	792.84	-0.00239535278081715	0.00179220652638559	-0.00426146306647333	-0.00153369599545121	0.00109843514954159	0.0182234178629201	-0.000968619441566892	0.00603875160817951	0.00122004302829855	0.00328106837653218	-0.000546154080486114	0.00409330202279057	0.00016646494781124	-0.000191241867379307	-0.00681794246190175	0.00381778275288039	-0.00197173542060692	-0.0138378533362459	-0.00690196030698398	0.00126134916742224	0.0115814451234821	0.00751755581359304	0.00270940277515197	-0.00272223137875481	0.0074138420814014	0.00056817127515641	-0.000771192108020688	0.00156606699703995	-0.00226165415884771	-0.00257606618408034	-0.00169107634240978
ENSG00000010318.14	PHF7	chr3	52443510	52457657	+	protein_coding	KNOWN	PHD finger protein 7	FALSE	1306.81	-0.00131311386889167	0.00433313808456982	-0.00231305413539301	-0.00098268920841178	-0.0065379779181166	0.0130601471501165	0.00320794720265802	-0.00232262769835351	0.00123700811164909	0.00124432329160127	0.00426628578395616	-0.000655154455869121	-0.00359043293719146	-0.00179268261320278	-0.004692717293864	0.000863451095266595	0.00133548282385997	0.00155048091432702	-0.00257270533430237	-0.00179186544196609	-0.00162204742004503	-0.00023427765575149	-0.000222410477532488	-0.00170030393507268	0.000384651052056522	-0.00225514909594107	0.00679909510106864	0.00862440490967275	-0.00999533800177573	-0.00464454596830402	-0.0018825405446737
ENSG00000010319.2	SEMA3G	chr3	52467069	52479101	-	protein_coding	KNOWN	sema domain, immunoglobulin domain (Ig), short basic domain, secreted, (semaphorin) 3G	FALSE	1916.23	-0.0047842456825763	0.00196502450737656	-0.00192575451450167	0.00303160461979305	0.00444247401720346	0.00106187633573318	-0.000180188591221588	-0.00663156939806915	0.00354709871708025	-0.00135617312428306	-0.0140510041199311	-0.0153099795697288	-0.00430485199140104	-0.000582380442940075	0.00536621878715019	-0.00440754809876333	0.00123475149728621	-0.0017416269320358	0.00174945890914896	0.00932235507251139	0.00022300113254602	-0.00956655333330105	0.00191780902518216	-0.00306888369401259	-0.00473575340054971	-1.7385933080974e-05	-0.00274074748668189	-0.000924677801527701	0.00293139898330142	0.00419092831252345	-0.00185362247131964
ENSG00000010322.11	NISCH	chr3	52489134	52527087	+	protein_coding	KNOWN	nischarin	FALSE	24969.5	-0.00317191491148631	-0.00373327995779938	-0.000482244424100968	0.00647589657242204	-0.0022302354153588	-0.00488637399229545	-0.00114906140091172	-0.0031438776109036	-0.00392743582166879	-0.000858634578836736	0.00237288713842573	0.00272773181926583	0.00237905466513267	0.000476090260661127	-0.00138740534173688	-0.00276062538968825	-0.000930055084804296	0.00410862233223879	-0.00227386774554232	0.00498214944258781	0.00376506092597354	-0.00640422793071129	0.00319710425902787	-0.0044900177598223	-0.000573258978340636	-0.000255255494517219	-0.00219828574011818	-0.00786618836316134	-0.00474310884638442	0.0107277943116502	-0.00865080774017881
ENSG00000010327.6	STAB1	chr3	52529354	52558511	+	protein_coding	KNOWN	stabilin 1	FALSE	11567.22	0.0018787273856365	0.00870085632905006	-0.00919291048022688	-0.00113762055689098	-0.00615277713149906	0.000768699327900874	0.00182208400338171	0.00400989287651376	-0.00475494986375143	-0.00262204460804432	0.000181422712617317	-0.0035539132823971	0.00207473799536618	-3.20794716373349e-05	-0.00176126406735508	-0.000467347982653243	0.000198038216334437	-0.00246927843432691	0.0037574975047146	0.00795038506632025	0.00661451263000181	-0.00999892743585699	0.00121607452394667	-0.00453046135901158	0.00145740684675581	-0.000810688787500612	-0.0020938128466734	-0.00408244069079755	0.00130163079590395	0.0060432627589498	-0.00405232985194353
ENSG00000010361.9	FUZ	chr19	50310126	50320633	-	protein_coding	KNOWN	fuzzy planar cell polarity protein	FALSE	3739.53	-0.00495272870452651	-0.00276417167552306	0.000242704141712518	0.00493774224405148	-0.00160909817500679	-0.00104472571791305	-0.00212140569640935	-0.00713422019389384	-0.0123248480185383	0.00850465044573962	0.000487028468533751	0.00622942245109408	-0.00227110798279725	0.00820782282664094	0.00607208609630826	-0.00594076892603951	0.00291239582625422	0.000806950207127912	0.00493787852902399	0.00134429274395551	0.00360029851953291	0.00240465186721444	0.00146485212982089	-0.00126794304426175	-0.000917031678109337	0.000269733809763887	-0.0062768102344569	0.0089133356365442	-0.00281994386536585	-0.00838735245835422	-0.00704786421206034
ENSG00000010379.11	SLC6A13	chr12	329789	372039	-	protein_coding	KNOWN	solute carrier family 6 (neurotransmitter transporter), member 13	FALSE	2553.39	-0.00248998260619281	-0.00581801285126015	-0.00334681313632139	0.00230225052151705	0.00143236867585524	-0.00306242607189458	-0.000325450931454207	-0.00263251718984523	0.00830549597081977	-0.00545438630682469	-0.00454183093974464	0.00425043853076969	-0.00450992060744036	0.000958155227927969	-0.00457181441892159	0.0020576602364704	-0.000458415554897392	0.00199251800537275	-0.000438678900248226	-0.00588717522667355	0.00378818969867009	-0.00334968485529928	0.00292294901686469	-0.0035261252191805	-0.00173116100030583	0.000507616939036984	0.00060595005178615	-0.00706640244990712	0.0110263343659265	-0.0143014168515248	-0.0083022571550312
ENSG00000010404.13	IDS	chrX	148558521	148615470	-	protein_coding	KNOWN	iduronate 2-sulfatase	FALSE	20594.66	0.000521990298111684	-0.0112947596062194	-0.00448305650000981	0.00457985745518392	-0.00238907875990736	0.000250241124481364	0.00176159369722879	0.00481549994554092	0.0018740726173522	-0.0044972093136489	-0.000668182561560895	0.00173556274518383	0.00362220887449412	0.00063541750349435	-9.12714477239436e-05	0.000121920717767822	0.000380617557182908	-0.000644343082023485	0.00341150953787595	0.00135605058933316	0.000701627656014541	0.000728003945811752	-0.00120363008098021	-0.00195669192229322	0.00189550743223646	-0.00190842509526414	-0.00206640342974752	0.00513665909441792	-0.00603989759234576	0.00673155379911501	0.00895418202633465
ENSG00000010438.12	PRSS3	chr9	33750515	33799230	+	protein_coding	KNOWN	protease, serine, 3	FALSE	178.55	-0.00296139965338286	-0.00404238406380846	-0.00504093036513073	-0.00129793879086669	-0.00469309557314313	0.00147708410650754	-0.00182338191169114	0.00730265362848825	0.00600800399117384	0.00482905909721178	-0.00284808477220336	0.0121376845498797	0.000347517247237646	0.000274407544005942	0.0101223914727266	0.00135437655446723	-0.00555728497494075	-0.00379616721864256	0.00636172277153986	0.000791241256840031	-0.000453748577378279	0.00362452170489605	0.00412341502509699	-0.00251132831927405	0.00193242825486299	0.000799577625897545	-0.00239879473301077	-0.00132903060806712	0.00511781110388575	-0.00827486159765913	-0.00637115438919783
ENSG00000010539.7	ZNF200	chr16	3272325	3286221	-	protein_coding	KNOWN	zinc finger protein 200	TRUE	1360.5	0.000987869161746894	0.00206986309974183	0.000279169871650843	0.0118382441645255	-0.00161004194176879	-0.00423138759069675	-0.00891649519988035	0.00594253266154155	0.00219999951697124	-0.001765012055975	0.0050771066478181	0.000441517477491053	-0.00614734572226509	0.000584361689398324	-0.00190286165921573	-0.00225670691013067	0.0019854736785358	0.00518904220124911	-0.00152040910366053	-0.00248868031797068	0.00424607158489506	-0.00192472445295336	0.0011140105172622	-0.00489822855677308	0.00472523370353399	0.00675859839083428	0.0053030997286458	0.011711914414543	-0.000964508445370725	-0.00322368337584898	-0.000516731344729023
ENSG00000010610.5	CD4	chr12	6896024	6929974	+	protein_coding	KNOWN	CD4 molecule	FALSE	10081.28	-0.00205227689682509	0.00781056417766242	-0.0085789771586319	-0.00964465201975024	-0.0101262845953349	-0.000933563049492296	-0.000367889390750717	-0.00121668135081227	0.00202335038689091	-0.000162137016942788	0.00165355912865424	-0.011532331697019	-0.00061470866070643	-0.000223865499525462	-0.0005717006676154	-0.00157451520210454	-0.000285655259207448	0.000698939503139971	-0.00101972848494717	0.00170734161244287	0.000680953560195726	-0.000802506817486288	-0.0034618480758833	0.0010548687986732	0.00131355344794421	0.000624346988221547	-0.00373574299773328	-0.000514544333719097	0.00368644558205291	0.00220701105306614	0.00217780631936659
ENSG00000010626.10	LRRC23	chr12	6982733	7023407	+	protein_coding	KNOWN	leucine rich repeat containing 23	FALSE	4044.59	0.00111460317998799	-0.00913796602366388	-0.00687150132241187	-0.00147693132283771	0.00406812130672391	-0.00214751262485851	-0.00314358740164828	0.00130332223504106	0.0049847203809157	0.00838491978874573	-0.00312001562293221	0.001617724827261	-0.00191904920742025	-0.000489281528192688	-0.00357438039273476	0.00369988535638696	-7.37645938622999e-05	-0.000605322299186365	-0.00238302003419175	-0.00603201634969754	-0.00208445073488696	-0.00430977376837325	0.00130031401917959	-0.00187630061597663	-0.0036401163540589	-0.00317116836812563	-0.00208222897146143	0.000207403143368832	0.00667776082628118	-0.00459197078401213	-0.00925016348335788
ENSG00000010671.11	BTK	chrX	100604435	100641183	-	protein_coding	KNOWN	Bruton agammaglobulinemia tyrosine kinase	FALSE	6058.09	-0.00156404391220117	0.00661813913164203	-0.00663236414240209	-0.00632417156348932	-0.012355316971064	0.000980042591842386	0.000174989514183149	-0.000963683237434594	0.000889299203400753	-0.00238033340750216	0.000763431212622598	-0.00163702152888071	0.000479017681825448	-0.000199467891548257	0.00037429309913966	0.00130566028595662	-0.000253254230878166	-0.000455380549003004	-0.00111995153323245	-0.00174109758744968	-0.00267772416874968	0.000683980101121676	0.000243655469488813	0.000796284086582067	-0.00194695539420796	-0.00175136433703834	0.00557236412111019	0.00321439088060311	-0.00566706335226296	-0.00367636944742814	-0.00127242794729481
ENSG00000010704.14	HFE	chr6	26087509	26098571	+	protein_coding	KNOWN	hemochromatosis	FALSE	938.53	-0.00570010040363029	0.00960836654204317	-0.00145794412250414	0.00120751725443393	-0.00366721183200361	-0.00364452282092105	0.00324944311277756	0.00305601923433422	-0.0057143136125449	-0.00338027181912624	0.00610857820415135	0.000793240417408265	0.00308496674384032	-0.00317893787683826	0.00184695124579665	0.00268566002454402	-0.000933721665202764	0.000462510286094545	0.00197854756274149	-0.00644039105758897	-0.0048390994924057	0.00068756847418158	-0.00550022387210988	0.00326135011084396	0.00342795589965891	0.00161639747677842	-0.00101162210155752	-0.00406421472918974	0.00401700459567283	0.00194530695355686	1.79830717380563e-05
ENSG00000010803.12	SCMH1	chr1	41492872	41707826	-	protein_coding	KNOWN	sex comb on midleg homolog 1 (Drosophila)	FALSE	7668.59	-0.00797993247772386	-0.000765201972513923	0.00761897118439176	0.00118165730894384	0.000994315851882907	0.00873932631465012	-2.31636622417619e-05	0.00747033417266116	-0.00301967247976006	0.00160298578254824	-0.00277436316139127	0.00132651517796586	0.0057366709714504	0.00509520931671207	-0.00533710272986748	0.000293385447940182	-0.00185743448446606	-0.00057419929836515	0.00140242509997324	0.000133412745068201	0.00127269705482571	-0.000582527750398196	0.00031438941372154	-0.000540913735618628	0.00200683774888705	-0.00109865744716428	-0.0018982180078005	0.000186187450593124	-0.00746949878804729	0.00513999078743956	0.000889828275346754
ENSG00000010810.12	FYN	chr6	111981535	112194655	-	protein_coding	KNOWN	FYN proto-oncogene, Src family tyrosine kinase	FALSE	26140.5	-0.00280647591798766	-0.0111843835943654	-0.0041213982447814	0.00311856864220927	0.00114422834657401	0.000981445570272275	-0.00235958392628048	-0.00388999945133531	0.00920604583134346	-0.00492376032394486	-0.00231798527280337	-0.00110022540720849	0.00300837684196927	-0.00223593535668275	0.00232623519074455	-0.000987078281986097	0.000707487268678695	0.00112607160267585	0.000360165647403552	0.00135140795392164	-0.00116574695741249	-0.000115041706856672	0.000457773713983987	3.67989494460506e-05	-4.21035209325759e-05	-0.000707063026406186	-0.00322729114740086	0.00300153334989141	-0.0038766324717416	0.00253449580984966	0.00532798701239057
ENSG00000010818.4	HIVEP2	chr6	143072604	143266338	-	protein_coding	KNOWN	human immunodeficiency virus type I enhancer binding protein 2	TRUE	4860.62	0.000235897561805406	-0.00644336833081707	-0.00275965373658945	0.00396798976838172	0.0015296135108639	0.0130453875170364	0.00026791365763572	0.000696533473789621	0.00348964294835367	-0.00281674700119272	-0.00423255107661698	0.000582700403068254	0.00194299367627137	0.00069323852047836	0.000259201477548166	0.00271815865626949	0.000432740325938741	0.00640472858559839	0.00715891092260327	-0.00224784179433614	-0.00558282437014845	-0.00430561787245086	-0.000299530955618167	0.00251185763351667	-0.012913655507018	-0.00381430805551543	0.00343677545354859	0.00091685145788996	0.00424087723946222	0.00913520768869024	0.00260218383824345
ENSG00000010932.11	FMO1	chr1	171217638	171255117	+	protein_coding	KNOWN	flavin containing monooxygenase 1	FALSE	5038.5	-0.00180934140502861	0.00766686028715696	-0.00608319219015895	-0.00218333411362323	-0.0115053076312128	-0.00094281907222439	0.000492591238254518	-0.00654475230050158	0.005515752365082	-0.00228138873253326	-0.00448719212101091	-0.00362343352923591	0.00272970791282326	5.83629951553487e-05	0.000108260622384749	-0.00498990314701311	-0.000631926104005197	-0.00409185862659891	-0.000754543708316447	-0.00352530119079001	-0.00504334902639026	0.00244331453874759	-0.0017985683726348	0.00284595773575862	-0.00249430999465553	-0.000934814400427085	0.002539661357377	0.00119224313633718	-0.00338594243290125	-0.00331549718020425	-0.00127129441045566
ENSG00000011007.7	TCEB3	chr1	24069645	24088549	+	protein_coding	KNOWN	transcription elongation factor B (SIII), polypeptide 3 (110kDa, elongin A)	FALSE	7710.31	0.00853521420750614	0.00216686980262121	0.000597798515449384	-0.00362381418445631	-0.00539926147567581	-0.00122465308074418	0.00426574476547764	0.00072887881427786	-0.00548723218567102	-0.0042006923585317	0.00199525808981066	5.86151287089491e-05	-0.00154314172601358	-0.00180506977690107	-0.00392194054349998	0.00167862471873535	0.000453178725550643	-0.000885462268399897	-0.000886554534838252	-0.00209722027275213	0.00171915432342575	0.00242939426691757	0.00328404354263766	0.00173610577328239	-0.00704390440618016	0.00358821593653233	-0.000668916927388439	-0.000614909208527144	0.00150812368481007	0.00656799731090088	0.00382361534747974
ENSG00000011009.6	LYPLA2	chr1	24117460	24122029	+	protein_coding	KNOWN	lysophospholipase II	FALSE	7469.03	0.00393359335521405	-0.00141656696451866	-0.00278626601646391	0.00186780472692648	0.00019163969115678	-0.00828850903070822	-0.00149565708377099	0.0124798591061507	-0.00198223193762623	-0.00528802615406383	-0.00494512750057256	0.000527162035724052	-0.00464612513371174	0.00400681292371211	0.00126106266357902	-0.00541177642715626	-0.000125563133838754	-0.000308902736122797	0.00464735298227976	0.00552815566315027	0.000685870259852844	0.000596914795321168	-0.003217731964295	0.00318250858441963	-0.00165535880231892	0.00280831810355061	-0.0040834472415042	-0.000814707270875842	0.00311408791032357	-0.00729497318563684	-0.00810372749510566
ENSG00000011021.17	CLCN6	chr1	11866207	11903201	+	protein_coding	KNOWN	chloride channel, voltage-sensitive 6	FALSE	6578.69	0.00538579576742681	-0.00569264688401754	-0.00279160309565974	0.00869566982215882	-0.00685723873855877	0.0022319104384752	0.00876213966821733	-0.000401320420996839	-0.00514427546100235	0.00402833434306512	0.00386881880869065	0.000258475892359005	-0.00143696032078182	0.0029953446541938	-0.000934898799913404	-0.000768573393473343	-0.00012473964315238	0.00158983145609414	0.00374726476554617	0.000377891886450135	0.00118631580995641	-0.00256332539447736	0.00116284719486559	0.00114917490896516	-0.00331973698760834	-0.000573909970532085	0.000563123682367386	-0.000955484183254048	-0.00203077849659582	0.00494460596538995	0.0038074554493256
ENSG00000011028.9	MRC2	chr17	60704762	60770958	+	protein_coding	KNOWN	mannose receptor, C type 2	FALSE	34447	-0.00413521106332972	0.000887630932237308	0.00748372058434062	-0.000679667309466018	-0.000291906591118343	-0.000938926244906113	0.00190486995025887	-0.00758147864793926	-0.000577480807113338	-0.00773553072489841	0.00262327176729665	0.000160869979880915	0.00788772770500579	0.00276591681947765	-0.00244444594572535	-0.000327627279084934	-0.00191523150438549	-0.00269024880274097	-0.00176298178718908	0.00572967531931471	-0.00439907101767517	-0.0071284209251913	0.00220302783994178	-0.00263250611300123	-0.000619508196819933	-0.000589566229308913	-0.000300103818651985	-0.00408620189451299	-0.00236106408682328	0.0061401556620721	-0.0121325429953377
ENSG00000011052.16	NME2	chr17	49230951	49249105	+	protein_coding	KNOWN	NME/NM23 nucleoside diphosphate kinase 2	FALSE	39649.34	-0.00208099491238231	0.00236261253997181	0.000677737883169123	-0.00139679690151385	0.0080501884988771	-0.0049290915009527	0.00251130358385383	0.0113299156859264	-0.00183407937905508	0.00987123296617306	0.000395349995929773	-0.00610886036016514	-0.00323255995022747	0.00190771030034499	0.000806006711457783	-0.00606164984388017	0.000697116053148014	0.00129731876398949	-0.00232408403454405	0.000306504236214887	0.00150159769470857	0.00715530823695376	0.00387511574704623	0.000605485375839455	0.00443408074738326	0.00285985320067231	-0.00106053591944287	-0.000811834768894913	0.000808190869497849	0.000342046940106079	-0.0112091389171058
ENSG00000011083.4	SLC6A7	chr5	149569520	149602351	+	protein_coding	KNOWN	solute carrier family 6 (neurotransmitter transporter), member 7	FALSE	520.19	-0.00113685564190612	-0.0109247060435667	-0.00640509594565106	0.00194223529558504	-0.00312964605601372	-0.000189030615169112	-0.00156493365565587	0.0055404338713693	0.00761469417955583	-0.00358268977489997	-0.00224760526399403	-0.00158056305641521	-0.000509303659324674	0.000248513059321653	-9.96790994557663e-05	0.000236038130106612	-0.000290160603017299	4.82812460858184e-05	-0.000244295535193014	0.000651795727883325	-0.00152959954882816	0.00206721132649562	-0.000630415080396666	0.00120667152889348	0.000707791525845031	0.000180877092911799	-0.000856694046307856	0.00420695548535909	-0.00562302841866451	0.00917162147028834	0.00394181700818168
ENSG00000011105.7	TSPAN9	chr12	3186521	3395730	+	protein_coding	KNOWN	tetraspanin 9	FALSE	41408.44	-0.00251235503338468	0.00275953838784167	0.00213988085488385	0.00514626560770307	0.00139158196713203	0.0195461102273422	0.000881481937182118	-0.000800324472301737	0.000245161081389725	0.00187868845947554	-0.000607716685046789	-0.000818195822047703	-0.0046128213031233	3.99384576859154e-05	0.000492100467196136	-0.0018899601717243	0.000185871639597068	0.00356307232989079	0.00162812324667936	-0.000986278190407455	-0.00225276346974687	-0.00200637559883757	-0.000561799460605702	0.00115701231568562	-0.00246104014293665	-0.000221285851503429	0.000313864778595239	0.000189924304983968	0.0028638933620066	0.00268910678797387	-0.00334249228941488
ENSG00000011114.10	BTBD7	chr14	93703896	93799438	-	protein_coding	KNOWN	BTB (POZ) domain containing 7	FALSE	6512.06	0.00726853808295893	0.0039432277794807	0.0068045355723344	-0.000236255878829433	-0.00127230492804104	-0.00053615017895358	-0.00175957426354098	-0.0031666997060046	0.000245096528766872	-0.00400799400462299	-0.00555491148534245	0.00136766324888302	-0.000345626475996464	-0.00143526645609314	-0.00103402823998784	0.00406542384148992	-0.00240470655233569	-0.000865393244334884	0.00146822032166386	0.00122834843890978	0.00172399153193227	-0.00473796069565218	0.00244519695078204	-0.00375231212930372	-0.00166707497730707	0.000575163020601963	0.00371556112069285	0.00210376295312335	0.00571451280814698	0.00213512903327821	0.00518459481544319
ENSG00000011132.7	APBA3	chr19	3750817	3761697	-	protein_coding	KNOWN	amyloid beta (A4) precursor protein-binding, family A, member 3	FALSE	2088.3	-0.00447543273091612	-0.00411128241338953	0.00351558510569637	-0.00301984050724455	0.000213108953503906	-0.00277695256755902	0.00358923388231876	-0.00435878753972332	-0.00342002984631932	-0.00156445831125139	0.00318468947883272	-0.0018474116327411	-0.00349527948896771	0.00426215189172745	0.00919342255333422	-0.00406763730385383	0.000352916563354857	0.000813948304440274	-0.00054137327856843	0.00182417997604857	0.000668956238175883	0.00243231306945577	-0.000965880009310294	-0.002352444690898	-0.00322638694957288	0.00291950488854612	-0.00385102673691574	-0.00378180623123171	-0.00484924600602958	0.00209366706258681	-0.0139408155715611
ENSG00000011143.12	MKS1	chr17	56282803	56296966	-	protein_coding	KNOWN	Meckel syndrome, type 1	FALSE	4270.23	-0.00816272591853065	0.000446138793205296	0.0054852565554412	0.00385494332028217	-0.00226432406825038	-0.00634087834484561	0.00235890231326503	-0.0071690937618154	-0.00198210681979434	0.00326537764607087	-0.00704180279279435	-0.00200898392930903	-0.00391489893922534	-0.000455581411102066	-0.0017337329568287	-0.00423627124898516	-7.75077781575707e-05	0.00341933300838903	-0.0010011875839987	0.00216607894220097	0.00519808968958193	-0.00240696726552994	-0.000966491317382651	-0.00164855252800845	0.00276186643747503	0.00136838822525785	-5.15332125108456e-05	-0.000406173595795301	-0.00518813885415249	-0.0052783385247407	-0.0017985477240045
ENSG00000011198.3	ABHD5	chr3	43731605	43775863	+	protein_coding	KNOWN	abhydrolase domain containing 5	FALSE	3874.69	-0.0015034865543469	0.00693532509399742	-0.00531824327112522	-0.00415073645443103	-0.00934237889876898	0.00191881122920832	-0.00163196000052645	-0.00105056964489691	0.000710422742021376	-0.00634861167297167	-0.00058715872333509	-0.00170713425396287	-0.000549839644543488	2.97816112192698e-05	-6.1987862297511e-05	0.00124682708510342	7.88424566446731e-05	-0.00168538145090917	0.000644781555028923	0.000117127814221114	-0.000953892228830634	0.000554465942952588	-0.000309220038147019	0.000906903056334803	-0.00316759113137043	0.0011578191638582	0.00853040293525947	0.00829306674032268	-0.0106101582598184	-0.00357075318528824	-0.000891606365568844
ENSG00000011201.6	KAL1	chrX	8496915	8700227	-	protein_coding	KNOWN	Kallmann syndrome 1 sequence	FALSE	21923.72	0.0101566203311731	-0.00155123110748984	-0.000284551612441547	-0.00110075513719058	0.00103863071095018	0.000903867343551245	0.00579972352262419	0.000576144244693989	-0.00111846103539677	0.000444225972831114	0.00118097517665767	0.00115095031691266	0.00549955393192455	-0.00130063128938615	-0.000801566475805942	-0.00105470200203491	-0.00054216180645224	-0.000189186327074726	-0.00134864764016455	0.00237869214300918	0.00306231114427561	-0.00218416472669178	0.0031997979491236	-0.000211600714084422	-0.000401431741683863	0.00167574188436368	-6.35605543094198e-05	0.00131193680787997	-1.67647475289446e-05	-0.000476364022596471	0.00285064782937124
ENSG00000011243.12	AKAP8L	chr19	15490861	15529952	-	protein_coding	KNOWN	A kinase (PRKA) anchor protein 8-like	FALSE	18356.12	-0.00648402194873238	-0.00676341387627478	-0.0025206695117881	-0.0059008532608025	0.00379817959714437	-0.00245267562041365	0.00205013739252488	-0.000781599669768487	-0.00322499941042488	-0.000687549807994917	0.00246103652769102	0.00154330137443789	9.83195430425736e-05	0.0033484568070771	0.00209172221795086	0.000943602303740025	-0.0036949766797179	0.00241723516213863	-0.00218350750238935	-0.000184364928674001	-0.00159555642704257	-0.000187719255488664	-0.00109233224794451	0.00140193627642701	-0.0049717907809081	-0.00142388828975327	0.00499099090344407	-0.00749478883687625	-0.00694048809826891	0.000198058635040941	-0.00370371946799224
ENSG00000011258.11	MBTD1	chr17	49254786	49337524	-	protein_coding	KNOWN	mbt domain containing 1	FALSE	9495.38	0.00297406667081828	-0.00370226832354137	0.0123784277896065	-1.17367484889936e-06	-0.00198678556682918	-0.00535699625662321	-0.00410471882223082	-0.00392904982058455	6.14971175152656e-05	0.00174305944366222	-0.00233829785634823	0.00103163229684404	-0.0027467802770343	-0.00142151947570408	0.000881432815171881	0.00216830539475919	-0.00163100833612182	0.000949639616461479	0.00161350592457563	0.00102646190795726	0.00183159878767778	-0.000556204629606882	0.00195666595215017	-0.00206611056329324	-0.00073009028788249	-0.00152504892120379	0.000469492995335269	0.00313582099949296	0.00237299638768669	-0.00329317355310538	0.00911719267276072
ENSG00000011260.9	UTP18	chr17	49337889	49375297	+	protein_coding	KNOWN	UTP18 small subunit (SSU) processome component homolog (yeast)	FALSE	6481.5	-0.00410236771893119	0.00107133836149212	0.00721241896266087	-0.00145931602248465	-0.00622659745135535	-0.0126435100467057	-0.00436459329876953	-0.00444252386206139	0.00113694310591683	-0.000834334017837657	0.00263572294433099	-0.002311999643237	-0.00444143063962346	-0.0024046968509919	0.0013485805241566	-0.000703099023051824	0.00182943639384815	0.000469290947045237	-0.000817029009011863	0.00413743469021449	-0.00358483031796626	0.00445826501374853	-0.00276321261679417	0.00281646332268652	0.00199566591860919	0.00350036207351362	0.00795224158947386	0.00264721985220798	0.007610860050531	-0.00410752722892755	-0.00130600279307273
ENSG00000011275.14	RNF216	chr7	5659678	5821370	-	protein_coding	KNOWN	ring finger protein 216	FALSE	7206.44	-0.00337586025259935	0.00598782171139641	0.000239260837000967	0.0109194925032604	-0.000791900273280122	0.00354933050132133	-0.000793942647647276	-0.0089245744890207	0.00246321652384259	0.00240856637270154	0.000158466079754069	-0.00144510355741559	-0.0043356862259054	8.3339664579982e-05	0.00140933690219071	-0.00232732441785166	0.000430978155605741	0.000186634174119568	-0.000576638453381698	-0.00208239136352427	0.00106212860851996	-0.00339652742349248	4.81010632022935e-05	-0.00161315569987058	0.00186482200523125	-0.000116355369212003	0.00123033027655837	-0.000239195724292578	0.00363168636556095	0.00860979602323084	-0.0031443168770396
ENSG00000011295.11	TTC19	chr17	15902694	15948329	+	protein_coding	KNOWN	tetratricopeptide repeat domain 19	FALSE	6875.22	0.00855637320266402	-0.0034047940581918	-0.000654280099682232	0.00698236223722083	0.00374862577714003	-0.0016038605166693	0.0012298466046344	0.00117419056968451	-0.00197904121088109	-0.00328657831243166	-0.00377673981070344	0.00356320104430112	-0.00868078376791445	-0.00155784412220552	-0.00138127284433721	-0.0035720624623034	0.00117191520347463	0.00085701613151093	0.000199206041191764	-0.0010671744995827	0.00126482141436882	0.00255417526986112	0.000534644175509139	0.00951506914508917	0.00403520507583212	-0.00422910555255171	0.00186373987196745	0.00115071260084353	-0.00363606905932999	0.000389673688368513	0.00536755594338307
ENSG00000011304.12	PTBP1	chr19	797075	812327	+	protein_coding	KNOWN	polypyrimidine tract binding protein 1	FALSE	54108.31	0.00445066070234968	0.0048758477452795	0.0100003329401273	-0.00207822646677827	0.000491755893585658	-0.0104465059572536	-0.00411429350250933	-0.00674566374755534	0.000379206439213326	-0.00321615580478973	-0.00506288236056407	-0.00242555775670213	-9.3968606695429e-05	0.00229302099136007	0.00123667406948594	-0.00210080612208615	-1.97360800401416e-05	0.00341361828015826	0.000823917225559228	-0.000721924035053169	0.000204972312002099	6.75761910938124e-05	2.66549318442781e-05	-0.00217210252846233	0.00442136958309731	0.00397249186105312	0.00121842128096434	-0.00124853559517828	-0.00159441855444834	-0.000164599956091032	-0.0031521938285559
ENSG00000011332.15	DPF1	chr19	38701646	38720354	-	protein_coding	KNOWN	D4, zinc and double PHD fingers family 1	TRUE	19637.09	-0.00180301567775917	-0.0124122555259767	-0.00320689103392026	0.00167973556342425	-0.00437359763710611	-0.000952256338241882	-0.00147767549790482	0.00708808051084278	0.00700384828583919	-0.00336890993426203	-0.0010035688076989	-0.00142521958816019	-0.000721975164162607	0.000664170824189407	-0.00163522385561136	0.000293321803527136	-0.00101856422798362	-0.000139605767117889	-0.000324106189913812	-0.000517675444227721	-0.000196892983625939	-0.000360867520160198	-0.000287613506101046	0.000323066814410124	-0.000443856616339473	0.00072753036480083	0.000446744009303115	-0.000784471156303217	0.000976469099236044	0.000564183074814116	-0.000412062085831792
ENSG00000011347.5	SYT7	chr11	61282785	61348620	-	protein_coding	KNOWN	synaptotagmin VII	FALSE	18928.59	0.000189345083001527	-0.00903568511898018	-0.00502719723802179	0.00302861139739956	-0.00441096950011652	0.000534609714074624	0.00426134787198292	-0.00841372594157532	-0.0118693680689849	0.00671288509327884	0.00500339706665702	-0.00123795584625043	-0.00298629420964151	-2.1841405039456e-05	0.00186009778732356	-0.00110876030160426	0.000308360049627542	-4.56216627406528e-05	-0.000445590746298614	0.000349222049534969	-0.000546355306142642	-0.00250206581060903	-0.00142376377815358	0.000667926036486558	0.00309434469706603	0.00137213317856307	-0.005114854324641	0.000882239483577581	-0.00304684479810555	-0.0101962155476382	0.014288279460522
ENSG00000011376.5	LARS2	chr3	45429998	45590913	+	protein_coding	KNOWN	leucyl-tRNA synthetase 2, mitochondrial	FALSE	9186.19	0.00209005095407829	0.00810111375274606	0.00243654006312707	0.0115266159120649	-0.00316821021633911	0.00270795579050258	0.00388848115484755	0.00779919965261206	-0.00379641206834789	0.00163679774581554	-0.0036324178792822	-0.000258084548936763	-0.00144368956671527	0.000338712633671489	-0.00248184565325826	-0.000800174609887662	-0.00119251671477897	0.00110702885619643	-0.00409538839718217	-0.00095911725544764	-0.000872277275211461	0.00154658860752667	-0.00222123384044798	-0.00018917005603184	0.0012514668151674	0.00167917388372935	0.00126732846340086	0.000173173141509317	0.00454573139510623	0.00198604450750675	0.00214191218991209
ENSG00000011405.9	PIK3C2A	chr11	17099277	17229530	-	protein_coding	KNOWN	phosphatidylinositol-4-phosphate 3-kinase, catalytic subunit type 2 alpha	FALSE	17350.14	0.00686172816318244	0.00494917973154653	0.00716459592358788	-0.00122726219429973	-0.00478706087772486	-0.00138563630556422	-0.00313454454063037	-0.000583150121813091	-0.000125417646071113	0.00278201547941179	-0.00134943979257971	-0.000375288379768745	-0.00258455202486403	-0.000863009009543569	0.0018563022906461	-0.000823249020313819	0.000185828653502432	-0.00183823017649787	0.00141226256447812	-0.00135068740538237	-2.97161885412096e-05	-0.00701228837277735	0.00178249134384275	-0.00558352825744295	0.00170575310584127	0.00220901244541125	7.50004231382836e-05	0.00267082026095364	0.00870588294766678	0.000471284632269826	0.00502339007760285
ENSG00000011422.7	PLAUR	chr19	44150247	44174699	-	protein_coding	KNOWN	plasminogen activator, urokinase receptor	FALSE	2345.94	0.000602760448681317	-0.00202725793705645	0.0075212577174668	-0.0084395560811535	0.0049893102354896	-0.00201643093346012	0.00857761464657684	8.58854973351507e-07	-0.0029337037791657	0.00556688459449179	0.00754161733464541	-0.0136177015316783	-0.00151435351653139	-0.0066849673667868	-0.00618981038257357	-0.00270330024397383	0.00311128413545849	-0.00168525900929014	0.000142966231910711	0.000211506178730723	0.0031181383408395	-0.00108149631839464	-0.000251369921635326	0.00115720774301865	0.00360828770130415	0.000360143239468637	0.0020908333787422	-0.00943470266974429	-0.00458187343165761	8.32830027704395e-05	-0.00052052165008109
ENSG00000011426.6	ANLN	chr7	36429415	36493400	+	protein_coding	KNOWN	anillin, actin binding protein	FALSE	31482.34	0.00107708735012463	0.00464216804973242	0.00627461430880995	0.000155941302694948	0.00389288176648035	0.0185078246083033	-0.000649815870377929	0.00159964824891265	0.00236702954428104	0.000697313227205234	0.000611493929828649	0.000627295182607173	-0.00453073586021857	0.00123228802486791	-0.00695360058535827	0.00116057280179263	-0.000135974007768614	0.00115716356750653	-0.00135705666407771	-0.00112275968902899	0.0025361209927435	-0.000325227811125804	-5.86469481355861e-05	0.00035180731152416	0.00134740511163124	-0.000775956238815161	0.00189514749826332	0.000725378992290161	0.00101676029769601	-0.000400450151720817	0.000458695527924771
ENSG00000011451.12	WIZ	chr19	15530792	15560762	-	protein_coding	KNOWN	widely interspaced zinc finger motifs	TRUE	14969.44	-0.00252570122261088	-0.0116358590141056	0.0055927291588637	0.00387366402720153	-0.00271395397389711	-0.00326243768887624	-0.00328527733326166	0.00503592238472337	0.00030861893182617	-0.00210292420069496	-0.00357646742569841	-0.00320586365275088	0.00416974484286816	0.0025943281294879	0.000631461165364601	-0.00400250919654042	-0.00200189833322902	0.000190095010708318	-0.000740168166461001	0.000264988735255887	0.00285721719365727	0.00299022850358254	0.000311908302032254	0.000656324844068898	-0.00122910483028464	-0.00154921477691367	-0.0018645221448675	0.00429673392110533	-0.00801025356710611	0.0103234398873671	-0.00113118942160102
ENSG00000011454.12	RABGAP1	chr9	125703112	125867145	+	protein_coding	KNOWN	RAB GTPase activating protein 1	FALSE	13681.66	-0.00779730856597495	0.00120553168852968	0.00303090805621	0.000965392596969234	0.00458570616693478	6.19807950409396e-05	0.00135318496120191	-0.00433014337892762	0.00266343122610221	0.00480609847445185	-0.000921334120731986	0.00879006481175449	0.00703190714871215	-0.000743343027534845	0.000325090307824398	0.00149252899909036	0.000882698212334595	0.000477358704023369	-0.00122410462334967	0.000500197463186851	-0.00232901688461783	-0.00377366066792382	0.000590110306073315	-0.000824315604134422	0.00072159963592492	0.00110979692166177	0.00538875962945931	-0.00544190023629222	0.000259191336184448	0.00769175789303107	0.00364715254188694
ENSG00000011465.12	DCN	chr12	91539025	91576900	-	protein_coding	KNOWN	decorin	FALSE	283545.81	-0.0025395964315554	0.00482462688500964	-0.00170958861586384	0.00568474201927746	0.00460231269111572	-0.00304081234224954	0.000788436354624018	-0.00884279058355993	0.0121942351119206	-0.0017562728688086	0.0154485065338318	0.0032207354538102	0.00142679007343427	0.000685712361087645	-0.00284193283611981	-0.00749664494899842	-0.000839894308782124	-0.0150665711089922	0.00405349248072454	0.00219972736450885	-0.00779285936924777	-0.00792933541401286	-0.00166514893581155	0.00139756228175373	-0.00642935287110732	-0.0008338853253563	-0.00125946745400974	0.000626678381142242	0.00253782430184445	0.00111333938492344	-0.00121181579252782
ENSG00000011478.7	QPCTL	chr19	46195741	46207247	+	protein_coding	KNOWN	glutaminyl-peptide cyclotransferase-like	FALSE	2132.11	0.00711922655345308	0.0037743803302019	-0.00305741037162673	-0.00281981592514755	-0.00270004803154442	-0.00207092037993843	0.00973695206537561	0.000517628367261601	-0.00305360999881838	0.00386794033544152	0.00031537850660761	0.000394362068347849	0.00498648372422175	0.00586522785622732	-0.00243363339250574	-0.000802889948211263	-0.000383047386821322	0.00446211884765342	0.00260506710887941	-0.00209291315084062	-0.00671841400551898	-0.0013686281245759	0.00171060784844051	0.00335689507498242	0.00618000458580342	-0.0049929655565028	-0.00598575346033782	0.0013840198340547	0.00233009716585428	-0.00248123984254514	-0.00417056832312253
ENSG00000011485.10	PPP5C	chr19	46850251	46896238	+	protein_coding	KNOWN	protein phosphatase 5, catalytic subunit	FALSE	12911.06	-0.00772270573771502	-0.000385749254786535	0.0022469606780383	-0.000338485636030738	0.00891017276672402	-0.000642404124110952	-0.0022409000155841	0.00791601708497634	-0.00349929278207497	-0.000514975895196756	-0.00471073872294059	-0.00528024478373954	-0.00401783339424108	0.00364661993947251	-0.0021996202785474	-0.00540739844705111	0.000531341959492258	0.00337782516509962	0.000112595899149561	-0.00505086065688921	0.00101508810863049	0.00424291639207296	0.000592625712324521	-0.000132063354413244	0.00364135523740603	0.00415202645892979	-0.0027159377093085	-0.00283971728653634	-0.00817550085400725	0.00109420220935542	-0.0037364980675846
ENSG00000011523.9	CEP68	chr2	65283500	65314138	+	protein_coding	KNOWN	centrosomal protein 68kDa	FALSE	5269.34	0.00749797368236667	-0.00468318126761375	0.00745163610591391	0.00181837448527763	-0.000103817254501948	0.0038330860030812	-0.000817858038214186	-0.000625469726026758	-0.000333620740191009	0.00233823051148174	-0.000940301417774518	-0.000740395567086122	0.003525892524342	0.000506631239550061	-0.000417696409662116	-0.00338954271950612	0.00106619662139381	0.000893369474754761	0.00211740769093416	0.000159463815950811	0.00116457430117198	-0.00646828769784909	0.000744302936007224	-0.00566776934242071	0.00625828127596254	3.63764059646474e-05	0.00182623404144946	0.0026712422833134	0.00362726624587078	0.00298173935516382	0.00313951490314084
ENSG00000011566.9	MAP4K3	chr2	39476407	39664453	-	protein_coding	KNOWN	mitogen-activated protein kinase kinase kinase kinase 3	FALSE	9193.41	-0.00605159872703191	0.00482929313125787	0.00161894532933603	0.0112980108354108	0.00438406519712593	0.000886255940560602	-0.000525052563877425	-0.00551933319766526	0.000149035793331653	0.000575937739789157	-0.00803091775390355	-0.000604721657410512	-0.00288704206353111	0.00212169260682271	-0.00517506198325412	0.00449028866935829	-0.000172237258876628	-0.00212667427828289	-0.00423878128595039	-0.00279948172391637	-0.00349181425885864	0.00160519540303835	0.000836894419688723	0.00109031666651115	-0.00232780618470171	0.0019566640176734	-0.000633204482409728	-0.00207759718334697	0.000174326133211019	0.00159864005582731	0.00831223489560776
ENSG00000011590.9	ZBTB32	chr19	36195429	36207940	+	protein_coding	KNOWN	zinc finger and BTB domain containing 32	TRUE	61.31	0.00467403926786684	0.00437291857923397	-0.00476231411164857	-0.00395214775715822	-0.00793424637369069	0.000461514240559419	0.00390437024153885	-0.000807417772290967	0.00208820191290135	-0.00149965694978119	0.000893226315922575	-0.000569626171680792	0.000549160530571233	-0.0002119523360285	0.00074206537813984	0.00171942929331017	0.000237390350863919	-0.00184447691711846	0.000916926538687727	0.00050738753103911	-0.00190940818287614	-0.00150398658137517	-0.000182962512728836	-0.00321361355302944	-0.00548749345815992	-0.00209617372062245	0.0110138135930533	0.00642938304013793	-0.01204121775949	-0.00688678561680069	-0.00349650232682018
ENSG00000011600.7	TYROBP	chr19	36395303	36399197	-	protein_coding	KNOWN	TYRO protein tyrosine kinase binding protein	FALSE	1206.88	-0.00429126316391598	0.00796027093968009	-0.00988199998321196	-0.00631497767439584	-0.00519278741996622	-0.000917733230892765	-0.000719019168876547	0.00301385905388996	0.000982006272704449	-0.00237000337484278	0.00317896060342655	-0.00814882356210385	0.00172145017659012	0.000670197611254596	-0.00131314444134275	0.0020288601062182	-0.000429236159515052	-0.000445616963420954	0.0055659333979485	0.0072796333760133	-0.00158793035620074	-0.000421367338859	-0.00251828937512854	0.000906721212539345	0.00160864120585294	0.000916709957544292	-0.00503255660604849	0.000794777319361867	0.00264861089312206	-0.000798055276764033	-0.00117832763182775
ENSG00000011638.6	TMEM159	chr16	21169698	21191937	+	protein_coding	KNOWN	transmembrane protein 159	FALSE	5681.81	0.00131914209636903	3.38218999411004e-05	0.00358417098299381	0.0012467374024763	0.00744016536799895	0.0192489793005624	0.0035095815547676	-0.00186447148932764	0.00195231870768062	0.00361972622820969	0.000490254002121849	0.00152793938745141	-0.00124743357393641	0.00143139122664288	-0.00629987434270828	0.00168350965126719	-9.66624142078909e-06	0.000599702150556671	0.000664983633968843	0.000642848025053311	-0.00133944779071011	0.000388820400136946	0.00320289015511683	0.000293426145247476	0.000115023313757556	-0.000223859746009754	0.00301462387908739	0.000697726447785931	0.000979334389531549	-0.000754482750984968	0.00119566075958146
ENSG00000011677.7	GABRA3	chrX	151334706	151620337	-	protein_coding	KNOWN	gamma-aminobutyric acid (GABA) A receptor, alpha 3	FALSE	7912.56	0.000806655253253183	-0.0128352643083855	-0.00468692094123692	0.00409499596096279	-0.00465416514938773	-0.000895265971138323	0.00273055361086345	0.000662508533461686	0.0045441467977831	-0.000543796177891364	0.00338068495038405	-0.00111233153035568	0.00381139639291795	0.000755751092765252	0.000158575231941207	-0.000431149790446939	2.42617008131874e-06	-0.000884962021387924	0.000671372360331583	-0.000259305534310335	-0.00323741393946394	0.000379562479658528	-0.000166614048869727	0.00296824462997189	0.00162290252633423	0.000500020773330483	-0.00192295115733158	0.00506945865664596	-0.00594054376396645	0.00459706015395328	0.00726241811038438
ENSG00000012048.15	BRCA1	chr17	41196312	41277500	-	protein_coding	KNOWN	breast cancer 1, early onset	TRUE	5916.41	0.00595780012822637	0.00401810898787241	0.00875699213018114	-0.00233330348414387	-0.00520657088164071	-0.0016267816922197	-0.006813551549254	-0.00428198421854508	0.000393519337247621	-0.00213559997945665	-0.000121306899703029	-0.00341831282637885	-0.00247032703948423	-0.000232150166082428	-0.000745868299700153	0.000908572464284526	-6.08126421766184e-05	0.00483695040011606	-0.000119751148078236	0.000186607422005026	0.0036837176731446	-0.000454617207747619	2.20096210456317e-05	-0.0020216937255081	-0.000157467319062389	0.000479039882956932	0.00438734036087673	0.00656733619549135	0.00324815683859268	-0.00309140757967285	0.00255717317402819
ENSG00000012061.11	ERCC1	chr19	45910591	45982086	-	protein_coding	KNOWN	excision repair cross-complementation group 1	FALSE	14272.5	-0.00458312417032211	-0.00450754347195222	4.8165918895559e-05	-0.00351199080401125	0.00876533577129395	0.00495124173467175	0.00326161943584627	5.70301584906228e-06	-0.00494802187303001	0.00905236949649466	0.00279978983301466	-0.00797347502542635	0.00215970665169939	0.000283046067057994	0.00283059220586886	-0.00299248646446274	0.000813997810226926	-0.000468518865629864	-0.00288863594828411	0.00376119176645906	-0.00173387333577536	-0.00203659465783637	-0.00211439052095296	0.000941419324233325	0.00361692592583628	0.000412374867443074	-0.00360792430154914	-0.00307194663258839	-0.00486637115111201	-0.00271821149044043	-0.00628518996388397
ENSG00000012124.10	CD22	chr19	35810164	35838258	+	protein_coding	KNOWN	CD22 molecule	FALSE	10283.84	-0.0023623051107186	0.00586823477419715	-0.00440244738431824	0.0105791966283312	0.0100626622962296	-0.00895753180019282	0.00116964970268285	-0.00716713715628698	0.00636168628854016	-0.00803160713600076	0.00888316876147289	0.00209297364546273	-0.00460540875053708	0.000797533647539372	-0.000427100784545463	0.00222556646147496	-0.000393396116646167	0.00128480811568199	-0.00344929274130917	-0.00549420223897053	0.00155226577604709	-0.000670724975363809	-0.00100335313286443	0.000413091006153068	-0.00204381524583555	-0.000300091113742264	0.00287534357377285	-0.00046461755659545	-0.00101902095750525	-0.000601104008903453	0.000555899310361775
ENSG00000012171.13	SEMA3B	chr3	50304990	50314977	+	processed_transcript	KNOWN	sema domain, immunoglobulin domain (Ig), short basic domain, secreted, (semaphorin) 3B	FALSE	10880.38	-0.00411903382211555	-0.00316714818864842	-0.00316189888619011	0.00125351020653834	0.000551162366302878	-0.00156424810561903	0.000982157745046826	-0.0132810556414485	-0.00456127108220502	0.0116988736239258	-0.00657464547239367	0.000791717275453847	-0.00409825499297007	-0.000901658164735547	0.00149062201561022	-0.00381142234132556	0.00127282477893129	-0.000506235205592099	0.000330443850436398	0.00168240844613741	0.0012761547771699	-0.00302309467166554	0.00332899113498246	-0.002721228651426	-0.00115206569557791	0.000208292130637358	-0.000141305860960572	-0.00364535861730977	0.000296809718710252	0.00494505202107933	-0.00735265644156188
ENSG00000012174.7	MBTPS2	chrX	21857754	21903542	+	protein_coding	KNOWN	membrane-bound transcription factor peptidase, site 2	FALSE	5206.06	-0.0025984038066801	0.00820547621298968	-0.00388008671979611	0.0115960079565386	-0.00485480445844839	0.000522727654679689	0.00396855095475116	0.000745626330152433	0.000261059916173841	-0.000216291013979801	0.00228538865499524	-5.83747839881263e-05	-0.000295031092355788	-0.000458258792539509	0.00183399793280923	0.000436993581557333	-0.000856400745180761	-0.00399311949172495	-0.00125626685136323	-0.00107821031971082	-0.00490038312407413	9.15234610132286e-05	0.000436491620442856	0.00229540280654628	-0.000644992152530608	0.000963691769919441	-0.00133066744237489	-0.00290930419769319	0.00793360143241675	0.00231902849101784	0.00712837182051496
ENSG00000012211.8	PRICKLE3	chrX	49031151	49042845	-	protein_coding	KNOWN	prickle homolog 3 (Drosophila)	FALSE	1555.38	0.00724873261199079	0.00423338077942446	-0.000603085095394734	0.00219048700485809	0.00237961027633968	0.000447563822229448	0.012906025520136	0.00341935731145774	-0.00376249440348362	0.00153794649035248	0.00190102970305922	0.0010678935559433	0.00022686989831166	-0.000267615723640149	0.000286828483338652	0.0010873424411299	0.0015088605946825	-0.00246961277009655	0.00452748372117145	0.00224329311590806	-0.000127013932480431	0.000452871487398166	0.00153342797596759	0.00427509838970556	-0.000677620697235804	-0.00156157931121303	-8.70890699355467e-05	-0.0019114267531318	-0.00376299042050166	-0.000809385815369894	-0.0040699312206097
ENSG00000012223.8	LTF	chr3	46477136	46526724	-	protein_coding	KNOWN	lactotransferrin	FALSE	456.2	-0.00315270757743617	0.00785657409361482	-0.00842730927591444	-0.00541992784903615	0.00423532596120676	-0.00574015315602426	0.000725558205742849	-0.00537066025989957	0.00333478233631963	-0.0104418204186149	0.00746722624303809	-0.000965868510862857	-0.00292740878913615	0.000203304529711147	-0.00324951156034387	-0.00849386775877176	0.00200838589061879	-0.00681281383107197	0.0100320529795822	0.0144761492006845	-0.00284911677645248	-0.00473625454679166	0.004778238174212	-0.00328496307405588	-0.0033812587577091	-0.000430759805847668	0.000787765063415995	-0.00109770926297248	0.00225189296781415	0.00195920617587577	0.00238179782145567
ENSG00000012232.4	EXTL3	chr8	28457986	28613116	+	protein_coding	KNOWN	exostosin-like glycosyltransferase 3	FALSE	23877.47	0.00684572560304309	0.00015053592452973	0.000954042933695126	0.0101093858179196	0.000823894555781323	0.000990907358132159	0.00333388765168106	0.00851692110465279	-0.00815313443476154	0.00139227776480172	-0.00114439727765348	0.000472175775737588	0.00537961316032549	0.000741994874402128	-0.00147769255760204	-0.0011240025843467	6.0973023149271e-05	0.00311371049328633	-0.00573430635179034	-0.00225366266185365	-0.00156922535806356	-0.00403817303955895	0.00169466828421913	-0.000190582270028961	-0.00215855536283366	-0.0027728764701113	0.00403311341701067	-0.000707045191581518	0.00354296682725539	0.00428966015957355	-0.00331136291774123
ENSG00000012504.9	NR1H4	chr12	100867486	100958191	+	protein_coding	KNOWN	nuclear receptor subfamily 1, group H, member 4	TRUE	8670	-0.00146778780774067	0.00765059589871618	-0.007843862770914	-0.00386353883883414	-0.0119180361110913	-0.000825424289356431	0.00012125971594909	0.00265149506999173	-0.0014933297855085	-0.0023906729303745	0.000182021981781878	-0.00176795391751083	-5.02433642709551e-05	-0.000224110010468675	0.00101601473578174	0.000185927485240432	-0.000863941046738541	0.000753427258860242	-0.0010702500747156	-0.00436089607482801	-0.00318524047890732	0.00669292628719813	-0.00299257691963165	0.00316398838844163	0.00280554316829644	0.00171976312489516	-0.0046291488022807	-0.00346971511447837	0.00491309175907836	0.00166328386617487	0.00215058725379835
ENSG00000012660.9	ELOVL5	chr6	53132196	53213947	-	protein_coding	KNOWN	ELOVL fatty acid elongase 5	FALSE	29432.12	0.00739177403915423	0.00379704548835701	0.000194372553407994	0.00726414566754231	-0.00175692654566481	-0.00583472513621764	0.00708422980558551	0.00320906606065188	-0.00587438151236327	0.000550632445351963	0.00575966823848638	-0.000304484112485884	0.000598617596971352	0.00219852456650425	0.000501931591749334	0.000156019848295144	-0.00017330857561195	-0.00148446144173287	0.00302846525704965	-0.00177344650809637	-0.00114113381836878	0.00239059701368893	0.0010846624430437	0.00390012042755392	0.00251751488344576	-0.00222683646680585	0.000462609380254432	-0.00191503550360907	0.000137927292610556	-0.00149752469453796	0.00427053186948177
ENSG00000012779.6	ALOX5	chr10	45869661	45941561	+	protein_coding	KNOWN	arachidonate 5-lipoxygenase	FALSE	841.97	-0.00279796865028941	0.00813758094318043	-0.00588028289715789	0.00791796956480964	0.000556580935443724	0.00166170727745801	0.0012914551512547	-0.0067099797686613	0.0144276164058605	-0.000728179736120631	0.011310155017011	0.00137431843847512	-0.00574576018542506	0.00141410505504314	-0.00114572463943031	0.000462895372784433	-0.000651587297674767	-0.00323511572273252	-0.00166555619449414	-0.000343796528185481	0.0036802058993136	0.000908521674703662	-0.00126461864140412	3.03867052010815e-05	0.0032998022937918	0.00102632500178593	-0.0017623930601135	-0.0016638501704199	-0.00113182423649704	-0.00135011869456115	-0.00109452311292836
ENSG00000012817.11	KDM5D	chrY	21865751	21906825	-	protein_coding	KNOWN	lysine (K)-specific demethylase 5D	TRUE	7664.69	-0.000809532520750672	0.00536019824782876	-0.00225586745751762	0.0111601667703899	0.00400227612165963	0.00483174087435008	-7.66704583059156e-05	-0.00844290784869193	0.000701943389077653	0.00103593468898775	-0.00044707648196403	0.00127423520774984	0.00254054019289927	-1.48901411033296e-05	0.00113007297642315	0.00537278451044872	-0.00192483308375434	0.00465252065595674	-0.00844972129877052	0.0044349873561645	-0.0155742684134179	-0.00191451888467166	0.00237283292895492	-0.000281307663468283	-0.00302545052394247	-0.00126330546108437	-0.0030574399115098	0.00697495106298533	-0.00803464453848817	-0.00387970762737183	-0.00981423243643263
ENSG00000012822.11	CALCOCO1	chr12	54104903	54121529	-	protein_coding	KNOWN	calcium binding and coiled-coil domain 1	FALSE	14024.66	-0.00651288386170059	-0.000962803226246552	-0.00262116728265516	0.00208809122099501	-0.00615400973965215	0.00457976457350222	0.00210173326376434	-0.00912742783557746	-0.00412111714557824	0.0015778625491063	0.00576442052058057	0.00128073690928529	-0.0025451139225505	-0.00182557943636382	0.000576781678292606	0.00100645998052262	0.000300113771529849	-0.00118795729840924	-0.000623009226245285	0.00466801871021954	0.00160679882324796	-0.00723305614902607	0.00253213650790848	-0.00341012739215312	-0.000563045410491895	-0.00127076568699519	8.1395494621147e-05	0.000298122852770037	-0.0107946229892304	0.00104457389062468	-0.00432778922629616
ENSG00000012963.9	UBR7	chr14	93673401	93695561	+	protein_coding	KNOWN	ubiquitin protein ligase E3 component n-recognin 7 (putative)	FALSE	8422.66	-0.00348957010738304	-0.000430243965681809	0.0133709629384346	0.000953424007647961	-0.00289246217529466	0.0124899083498723	-0.00254902802221204	0.00293442635436711	0.00222620423438394	-0.0055072143202518	-0.00356813671670863	0.00340994232402621	-0.00649286419700628	-0.000804600570797848	-0.00386975925746889	-0.00147726340873873	0.00167912433457178	-0.00177076495445373	-0.00318021628600419	-0.00135466042683522	0.00126423099916502	0.00348873836069652	-0.000412491386440355	0.000325967464749357	0.00632288903481455	0.00181439264520187	0.00328575636824564	0.0106594217587194	-0.000237568567513951	-0.000137324937378275	-0.00422248895740593
ENSG00000012983.7	MAP4K5	chr14	50885219	51027844	-	protein_coding	KNOWN	mitogen-activated protein kinase kinase kinase kinase 5	FALSE	9872.41	-0.00829704380532085	0.000885395627771261	0.0099777869032491	-0.00520131302747944	0.000215022661817215	0.00175008665997991	0.00180424961592384	-0.00093350361452629	-0.00169120350599548	-0.00372124629230502	-0.000111206269363631	0.00229454815028224	0.00171392558737641	-0.00286488916082818	-0.000600990204107422	0.00192862025573161	0.00167090147648089	-0.00221451467496469	-0.00309984094693806	-0.00227547470130662	0.000297771147691749	0.00267100321171424	0.00217935926273567	0.000156373820396911	-0.000973785421629799	-0.000271566321478179	0.00108802223532306	-0.00142459016052272	-0.00406506730707613	0.00064143634772075	0.00482268040505631
ENSG00000013016.10	EHD3	chr2	31456880	31492313	+	protein_coding	KNOWN	EH-domain containing 3	FALSE	9938.12	-0.00129995475147381	0.00735481491203464	-0.00591461452989949	0.0109296048728087	-0.00165060993842202	0.00243357817005488	-0.00111697568767904	0.0105400556762105	-0.0061380067951867	0.000577454046206852	-0.00265865813213022	-0.000602879795405137	-0.0019187214277621	-0.000227968017549788	-0.00270771252317344	0.000709622680964116	-0.000604618643657681	-0.00655553701867087	-0.00170416716985068	0.000560728103284612	0.00115481354742566	0.00247500176210771	-0.000735050742007509	0.000655652722294469	0.00167458699186832	2.69064936870853e-05	-0.00192894500413647	-0.0021290780977591	0.000138874523423561	0.00267680390725671	-0.00120248122206704
ENSG00000013275.3	PSMC4	chr19	40476912	40487348	+	protein_coding	KNOWN	proteasome (prosome, macropain) 26S subunit, ATPase, 4	FALSE	13123.78	-0.00679791393477265	0.0031191176609049	-0.00453193340662657	-0.000550182476309165	-0.00100196226870509	-0.00554782217933786	-0.00288332612985394	0.0053620695938585	0.00132278505805358	-0.00168053464104467	-0.00544645185121512	-0.00208347773548732	0.000727474647653806	-0.00164092121416157	-0.00336760177498512	-0.00611581408876242	0.00212740123142061	0.00065557523569887	0.00315804187139911	0.000894184839349961	0.00432801323188624	0.003640750500512	-0.000295710491107955	-0.000975058653592443	0.00210026189663533	0.00133496424170908	-0.000420076184687351	-0.00122677993076383	-0.00680125211616858	-0.00829936605703343	-0.00702795330631167
ENSG00000013288.4	MAN2B2	chr4	6576902	6625089	+	protein_coding	KNOWN	mannosidase, alpha, class 2B, member 2	FALSE	3815.31	-0.00660856797662997	0.00359345004977565	-0.00976546047361708	0.000123938020593972	-0.00539975991473078	-0.00119209760071166	0.00241864123968336	0.000834144708876186	-0.00399399750832372	0.000525420353018698	0.00325965891149152	0.00597347765118624	0.00329844818836643	-0.00083518909520188	-0.000653152693840606	-0.00296155403859695	0.000388609293124781	0.00109256279953222	0.00178861468864711	0.0060192526715064	-0.0030389795131832	0.000314122499743356	0.00548919990930062	-0.00312218515248237	0.00177770760886033	0.000496054909470609	-0.0065506445444989	-0.000569466188853582	-0.0022196459750237	0.00613401931312756	-0.00382027165906583
ENSG00000013293.4	SLC7A14	chr3	170182353	170303863	-	protein_coding	KNOWN	solute carrier family 7, member 14	FALSE	417.81	0.00415548426471653	-0.00829434895736927	-0.00715338116415262	0.00467806532223014	-0.000591753167287669	-0.00132553322100009	0.00534389393110102	0.00553277518058512	0.00775968647098396	-0.0015393698794384	-0.00433456079909175	-0.000446286401481778	0.00103856905412679	0.00010079082278391	-0.00057521408837793	-0.000491799505547497	5.62510218612443e-05	-0.00150197326488178	0.00198228333796615	0.000894830266891168	0.000385453088041011	0.000831064278130701	0.000777994361599126	0.00345461802658169	-0.00179634938549795	0.000521931465391679	0.000333095792753201	0.00325649499132303	-0.0041528595950895	0.00650448225438785	0.00433549356592101
ENSG00000013297.6	CLDN11	chr3	170136653	170578169	+	protein_coding	KNOWN	claudin 11	FALSE	13654.16	-0.000463966497546055	0.00515636913606948	-0.00105776027556105	0.0124786233190093	0.0039476364597654	-0.00762193917383096	-0.00140490374144534	-0.0120188013312848	0.0130782521851419	0.00219680775520808	-0.0141586841408657	-0.00426161326106463	-0.00686408412783158	-9.00575522119018e-05	-0.000889893732637458	0.00414279148795647	-0.000706024086548271	-0.00548965336908249	0.00206958397500596	-0.000878329319312256	-0.00280175696657067	-0.000489720456849336	0.000359679326223803	0.000878706754218345	-0.004943357413116	-0.0028173697670196	-0.00064300739023441	-0.00130882777301849	-0.000244738394748876	-0.00178413803019533	-0.00120144996056211
ENSG00000013306.11	SLC25A39	chr17	42396993	42402238	-	protein_coding	KNOWN	solute carrier family 25, member 39	FALSE	61251.31	-0.00110132054301287	0.00594420536640488	-0.00670077479768817	-0.00516243511790519	-0.00592045637406035	-0.000961189852958988	0.00117829268609259	-0.000139160221772319	-0.0015750855741705	-0.00501781643134894	-0.000413258595829236	-0.000305758405079197	-4.75357152873515e-05	0.000623497142042263	-0.00102626040946356	0.000404788341697238	-0.000160445684708803	-0.000887854812882402	0.00137453598101208	0.00269838654615156	-0.00224992940394354	-0.000115775808612268	0.00168780230071736	-0.000488739862542808	-0.00319048398453746	-0.00375370460504376	0.00980537564576215	0.00659564464626259	-0.0123252721452716	-0.00755624523312687	-0.00548298636348901
ENSG00000013364.14	MVP	chr16	29831715	29859355	+	protein_coding	KNOWN	major vault protein	FALSE	5955.28	-0.000705453692450606	0.00356673279001102	-0.00779634343002003	0.0100095508284668	0.00233560293894093	-0.00456393385181	-0.000286619704467819	-0.00230734755910964	-0.0029919381839113	0.00639587954860456	0.011038402240014	0.00887263387364706	-0.00226670502983535	0.000128798582109727	0.00158116595494177	0.00494974732235065	2.23850794718001e-05	0.00400756349807776	0.00519262536878793	0.00193955718269001	0.00156326283610917	-0.000419343447050623	0.004636933773921	-0.00309341626507657	-0.00061797991025851	0.000923918709373051	-0.0102166119522425	0.00199650925950278	-0.00241350925154945	-0.0112275242209812	-0.00215513655518763
ENSG00000013374.11	NUB1	chr7	151038785	151075535	+	protein_coding	KNOWN	negative regulator of ubiquitin-like proteins 1	FALSE	6237.59	-0.00802605527107626	0.00301969909685219	0.00688113413858126	0.00614452302722553	0.00312297075501392	-0.00712629116770842	-0.00067056107639739	0.000317053685958642	-0.00126744730894389	-0.000700350344122392	-0.00507186451429589	-0.00272698053778972	5.03115101122512e-05	-0.00112037893555475	0.00541081929491884	0.00125107418731129	0.000469861797354742	6.5935078111011e-05	-0.00585850547440432	0.00251858216281491	0.00441236104767654	0.00226555987555761	-0.00340186924451949	0.00301960888250537	-0.00314691497802498	-0.00066875646187831	-0.000911981917741869	0.000714616757629396	-0.000649074667269552	0.00271517785419153	0.00442404048113201
ENSG00000013375.10	PGM3	chr6	83870869	83903655	-	protein_coding	KNOWN	phosphoglucomutase 3	FALSE	10735.53	0.00368114202270327	0.00863430235023534	-0.00281531404390952	-0.0074156773715592	-0.0108993177403376	0.00187740846880527	0.00141261846560482	0.00229677692075128	0.00176132905409833	-0.00550528196995533	0.0050320142168566	-0.00377319840588862	0.000233164714737332	-0.000138224675148341	-0.00112265531239615	0.001922248846194	-0.00104816870762262	0.00061906239740077	-0.000268070678983053	0.00105278733519698	-0.000985837144238594	0.000538682915970863	-0.00451715199249775	-0.000898820761568382	0.00539929532803659	-0.00108573548995319	-0.0107159057731875	-0.00422230933144341	0.00658765024216799	0.00594025063391141	0.00303632399472255
ENSG00000013392.6	RWDD2A	chr6	83903098	83908651	+	protein_coding	KNOWN	RWD domain containing 2A	FALSE	1008.97	-0.00286328034411631	-0.00433212657057322	-0.0100308635619312	0.0080276418551581	-0.00411201760267505	0.00412269911691887	0.00161332444731546	0.000758262439194029	-0.00856098233309941	0.000500206233083894	0.00424877225054472	0.00242538788553474	-0.00695101960717334	-0.00148496951809654	-0.00763836994158896	0.00198984425146528	0.000653954999430861	-0.00269964818897745	0.00328736334566756	0.00414178264254745	-0.00272045683113939	-0.000368059071999635	-0.0033494276108667	0.00219659908552321	5.69580236691563e-05	-0.0018806164608713	-0.00352482882732318	0.00168191943344367	-0.00764939376356006	-0.00390936966995078	0.00141451383027327
ENSG00000013441.11	CLK1	chr2	201717732	201729422	-	protein_coding	KNOWN	CDC-like kinase 1	FALSE	47979.47	-0.0056540088181423	-0.00404769570525924	0.0010628102626583	-0.00358425321353277	0.00052057925768142	-0.000463785414557499	0.00220004195708372	-0.00755213058506648	-0.00824713969342481	0.00298666857536315	0.00474283777756637	0.00290066284808739	0.00277908092602741	0.000773570523596935	0.00219619524494401	-0.00224448237853329	-0.000107889172718511	-2.14732819485106e-05	-0.00125453492475282	0.00251947913701686	-0.00349539780348655	-0.000325668312554612	0.00116413348994506	-0.000383252863627346	0.00303978207753611	0.0021782890715721	-0.00377830895484589	-0.00796934423369847	-0.0103606716666142	-0.00946621889394553	0.00958643407808144
ENSG00000013503.5	POLR3B	chr12	106751436	106903976	+	protein_coding	KNOWN	polymerase (RNA) III (DNA directed) polypeptide B	FALSE	4108.53	-0.00620437524296488	0.00597317712773882	0.00747317400040767	0.00293233593098652	-0.00882918764277107	-0.00364036414039539	-0.00257991880442607	0.0082014918162177	0.000533438715930639	-0.0034339884251424	-0.000539995757147664	-0.000260914512025909	-0.00431565826674509	-0.00212208179422386	0.000375596227514634	-0.00114051624048415	0.00150698647266203	0.00393311804523581	-0.00182829260396042	-0.00439682043522339	-0.00381149077884791	-0.00236554228393426	-0.00312327866019303	0.00135455064623171	0.00216537553520223	0.0048421775284368	0.000536126498750731	0.00253048968008661	0.00542749174377144	0.00341325078156041	0.000285635118662054
ENSG00000013523.5	ANGEL1	chr14	77253588	77292589	-	protein_coding	KNOWN	angel homolog 1 (Drosophila)	FALSE	9969.12	0.000507717555481186	0.00791207196148023	-0.00307960160809344	0.00411705542769358	-0.00813061776922722	-0.00316685803383211	0.00571719234193494	-0.00269248716499333	0.00184435672641791	0.00147088411827641	0.00679061026289107	0.000923898693356268	-0.00190457315535574	0.00229006373934408	-0.00105136173501084	-0.00237039336876888	0.00126331720374971	0.00223150384177088	0.00329914809201258	0.00714804686503985	0.00833269584180808	-0.00984944457680112	0.00334693531022418	-0.00317241953639339	0.00188019085509276	0.00134082750978811	-0.00522178305127058	-0.00611633585495419	0.00249535517436131	0.00495867482417631	0.00214726510331169
ENSG00000013561.13	RNF14	chr5	141337893	141369856	+	protein_coding	KNOWN	ring finger protein 14	FALSE	7827.72	-0.00409949316171163	0.0070329355924646	-0.00765213880298482	0.00967063092507875	-0.000250461443001364	0.00378047719983571	-0.00146444650745654	0.00610763220245985	-0.00162280447035137	-0.00133507191336704	0.00218564287759656	0.000568984993288665	-0.000768336626415653	0.000554939635093666	-0.00344102262631861	0.000786193591293515	0.000268658379320691	-0.00205276285632153	5.9370787761751e-05	-0.00123302464063057	-0.000558088580312873	0.00212240685839214	0.00033251195098091	0.000674713829814464	-0.00143225616002896	-0.000740607536092463	0.00300106692666434	0.000451957888212247	-0.00342361814237828	-0.0030677307718401	0.0010315080535803
ENSG00000013563.8	DNASE1L1	chrX	153629579	153640449	-	protein_coding	KNOWN	deoxyribonuclease I-like 1	FALSE	2018.52	-0.00105152626708315	0.000115769950623402	0.0016668450270722	0.00639115651494078	1.4293155446169e-05	0.0136325494181423	0.00600513753606224	-0.00420455061625787	-0.0039577885259243	0.000403519187812865	-0.00228533170175975	0.00348193874734585	-0.0130624454419011	0.000405298055224702	-0.0062662213368576	-0.00332518453707505	-0.000161264216600582	0.00177157147893851	0.0022378294529518	-0.000659750946176129	0.00595000742839038	0.00475664522120636	-0.00223901113414337	0.00163783411612292	0.00259094717741775	-0.00255755041643266	-0.00290522734190773	0.00627404750329284	-0.00318805426904	0.00215786814591445	-0.00705823179363302
ENSG00000013573.12	DDX11	chr12	31226779	31257725	+	protein_coding	KNOWN	DEAD/H (Asp-Glu-Ala-Asp/His) box helicase 11	FALSE	8552.12	0.00187270763704404	-0.0022569056190242	0.0131101335003785	-0.00402873681573056	-0.00681960850240931	-0.00349416980019698	0.0027126881468483	-0.00301383686960716	-0.00453685614880368	0.00161522859968691	0.000860887371902426	-0.00344210578581483	-0.00457987081650039	0.00332098731106383	-0.0040552546235028	-0.000725562823943251	-0.00502517441625312	0.00249586104359583	-0.000437787810136246	0.00150712058530187	0.00691993603193897	0.00170127472420005	-0.0027323720124336	0.000319253061813793	-0.00564811161317398	-5.15685979236902e-05	-0.00317941299585116	-0.00213139891146096	-0.010744251242439	0.00115894982553496	-0.00298392313538456
ENSG00000013583.4	HEBP1	chr12	13127798	13153207	-	protein_coding	KNOWN	heme binding protein 1	FALSE	11494.22	-0.00329564552647608	0.00863943637125759	-0.0053338010445354	-0.00817088982075321	1.87769585402966e-05	0.00306404768910506	0.000875091546581419	0.000246502315276444	-0.00109439949450271	-0.000539035300097794	0.00201525115508278	-0.000468721218565687	0.000175747705068505	-0.00064826759404044	0.000965193949140929	0.00165248035833538	0.00128549701881771	-0.00420114961236422	0.00262517282351942	-0.00133001772245041	-0.00365374460082728	0.00122482262328556	0.00045946827535758	0.000978426050208052	-0.00291002955410791	-0.00341811867624531	0.00679164101594604	0.00460997071171004	-0.0075977387895851	-0.00543780748189911	-0.00422199181035616
ENSG00000013588.5	GPRC5A	chr12	13043716	13070871	+	protein_coding	KNOWN	G protein-coupled receptor, class C, group 5, member A	FALSE	4152.81	-0.00276052016268149	1.46195158472412e-05	-0.00390590074362291	-0.00693893706213291	0.014659407197752	-0.00394094042740619	0.000856564944226916	-0.00839782041416445	-0.00623559231052607	-0.0105988529653699	0.00084386301487027	0.00348931807213232	-0.000143701981913446	0.000104467249035494	-0.00111477190131989	0.00372759224248913	-0.000696007802874336	-0.00213579482329116	0.00238006336849792	-0.0126453183089977	0.00387339128368924	-0.00333468893408101	-0.00191813810018231	6.38351329200396e-05	-0.000986173489411085	0.000351384622002052	0.000980651272511336	0.00464359768318343	0.00126359000395877	0.00208294534542908	0.000825101757159761
ENSG00000013619.9	MAMLD1	chrX	149529689	149682448	+	protein_coding	KNOWN	mastermind-like domain containing 1	FALSE	6190.59	-0.00267259352040649	0.00108512892438921	-0.00468799818266049	0.00834074700398129	0.00136354613022909	-0.00338785353710818	0.000181187413976143	-0.00734186800800214	0.0171775538775155	-0.000677490584602016	0.015381623598735	0.000139457274019532	-0.00194068599825145	0.000201942822960844	0.000965880682931826	0.001371611275929	-1.62371641765027e-05	0.00256486614924345	0.000172189012246743	0.00216028863185436	0.00154852008890388	-0.00211995846209743	-0.000118241598152427	-0.000654103432989825	-0.000568700652468622	0.000260228518184732	-0.00120952758629449	-0.000129136732081234	-0.00290476498143516	0.000210598801206345	0.000406040434317148
ENSG00000013725.10	CD6	chr11	60739115	60787849	+	protein_coding	KNOWN	CD6 molecule	FALSE	245.66	-0.00381228638437237	0.00692819664119738	-0.00742925506989017	0.010104595360465	0.00413159389239349	-0.0078785457962653	0.000349899175276612	-0.000611564351660879	0.00523342434108532	-0.0069741675577214	0.00457993531968687	0.0017194672172004	-0.00242501983615581	0.00034499814659915	-0.00238974661173243	-0.00196073743971457	-0.00450321098063161	0.00556643483657641	-0.0134399010100066	0.000318600378066598	-0.00453653781044867	0.00469714636624082	0.0047461238300005	-0.00170669075102013	-0.001681545578844	-0.000544605626150477	0.00138857613052511	-0.00246912937294644	-0.000173887388517036	-0.0013112701055348	-6.00662114106301e-05
ENSG00000013810.14	TACC3	chr4	1723227	1746898	+	protein_coding	KNOWN	transforming, acidic coiled-coil containing protein 3	FALSE	20178.12	-0.00142510395033863	0.00126145360204501	0.0103513360462449	-0.0107341161876407	4.88500446622574e-05	-0.00426338075146489	-0.0015111237534898	-0.00273239058601728	-0.00316366098917093	0.000318976336658895	-0.000872347089140239	-0.00569970109412943	-0.00311776452729075	0.00234617068915875	-0.00242367401367127	-0.000879083221042794	-0.00249367131672555	0.00225175879222919	-0.00290638660526739	-0.00121431114247406	0.00427715975411402	0.00351595326597091	-0.00278795819179127	0.00106520328620095	0.00078000162812997	2.8021519545879e-05	0.00514828684319587	0.00132062373750445	-0.00490120570864282	-0.00365170127310312	-0.00875635184403892
ENSG00000014123.9	UFL1	chr6	96969471	97003152	+	protein_coding	KNOWN	UFM1-specific ligase 1	FALSE	7975.62	-0.00346710517432529	0.01128925620655	-0.00115065357413144	0.000616530301850357	-0.00352014798209795	0.00493289076037509	0.00354447796297312	0.000769358411276418	-0.0028898193602333	-0.000889346322565702	-5.79085093210605e-05	0.00287188278749794	0.000428919298604766	0.000569870900888128	-4.21707881565231e-05	0.0026142047559999	-0.000232633425063112	-0.000402103197199137	-0.00196426135105708	-0.000969538896553349	-0.00194703071628499	-0.00254006773469054	-0.0019330783814996	0.00264305986220957	-0.00445841304523613	0.000249954143967957	-0.00500535472081745	-0.00753819787158556	0.00927814542087444	0.000768069278238691	0.0104889359495618
ENSG00000014138.4	POLA2	chr11	65029233	65073060	+	protein_coding	KNOWN	polymerase (DNA directed), alpha 2, accessory subunit	FALSE	6438.28	-0.0052635069704679	0.00487836066913871	0.0126641573521248	-0.00333447069744135	-0.0016374919082482	0.000624217443412143	-0.00188953967723113	-0.00207309438888421	0.0023357558286185	0.00274994895413432	-0.00259162942041618	-0.00341927814970837	-0.00547361357775254	0.00232584101891589	0.00299973252380842	0.00109199704467761	0.000120438676980796	0.00594763801225398	-0.00168498005933416	0.000502748019841173	0.00233165076106412	0.00164557892010294	-0.00531167193773992	0.00163679596746946	0.00480790995925643	0.00159828855206937	0.00487830712024136	0.00217275043612417	-0.00484235060176202	-0.00541696826877758	-0.00302520640401174
ENSG00000014164.6	ZC3H3	chr8	144519825	144623623	-	protein_coding	KNOWN	zinc finger CCCH-type containing 3	TRUE	4104.06	-0.00301281622422635	-0.00904106540008841	-0.000278960366360535	-0.00628923986516883	0.0014618508572921	-0.000650177069143723	-0.00399478500596887	0.000160880298230556	0.00185367619794116	-0.0101313431014981	-0.000544830075778525	-0.00256293084769293	0.000325592918387512	0.00549389805586793	-0.000767674815932602	-0.00407131117487258	-0.000872775360859331	-0.000283294656749323	0.0006615073914131	0.00727745534063806	-0.00268998301165058	0.00241317036375952	-0.000841592298255477	0.00188140891645324	0.00117140774216765	0.00103388820941637	0.00276706009526575	-0.0050285556911998	0.00059114248124174	-0.00481905756215388	-0.00975573224585393
ENSG00000014216.11	CAPN1	chr11	64948037	64979477	+	protein_coding	KNOWN	calpain 1, (mu/I) large subunit	FALSE	15156.69	-0.00250536194899551	0.00385425589690853	-0.00415265118755272	-0.00791934277906642	0.00107066179037966	0.00480623316909786	-0.000757072553783994	-0.0105680716334021	0.00338233123712755	-0.00351962736205926	-0.0109075589476504	0.00305263709493863	-0.000557123578650474	-4.97820919997141e-05	0.00231855919950685	-0.00569666985583561	0.00181141194200277	0.000883878827504975	-0.000195343050554031	0.00116460087444519	-0.000305026004506263	-0.00359905250794555	0.00472875398115983	-0.00465863305818677	0.00072385885049978	0.00105543975180478	-0.00120944420182206	0.00558435709150359	-0.0101940400320795	0.0049616158786127	-0.00878015905505773
ENSG00000014257.11	ACPP	chr3	132036211	132087142	+	protein_coding	KNOWN	acid phosphatase, prostate	FALSE	1817.09	-0.00216410935727098	0.00829508384737935	-0.00311561786575771	0.013859901362934	0.00751474272042386	-0.00914191419097177	0.00183480191895606	-1.97792332542817e-05	0.000704888960967037	-0.00231517977712269	-0.0126762458112433	-0.0025309153855795	-0.00238280954631663	-0.000856309297855159	0.0023930459466124	-0.00631377670535357	0.000134059674401287	-0.00132826050821214	-0.00781667645792007	-0.00445459866252504	-0.00171539862674122	-0.00327339518912268	-4.06439260992251e-05	0.000198896523415854	-0.00429627571968399	-2.89065133916671e-05	0.000434579291025411	-0.00158643075681558	-0.000665293982748653	-0.000163565449901751	0.000260623920966828
ENSG00000014641.13	MDH1	chr2	63815743	63834331	+	protein_coding	KNOWN	malate dehydrogenase 1, NAD (soluble)	FALSE	105038.75	-0.00199733310927167	0.00292722079847883	0.00193873820549772	0.00491948775692565	0.00430881877422985	0.019259495338369	-0.000961298443586337	0.00371296992462125	0.00147219526561384	0.00169341743892664	-0.000964665063863767	0.00115404096593254	-0.00512326588882214	-0.000401048752095134	-0.00641825378437947	-0.00042720078176747	0.000185639617762644	0.00017278895564674	0.00127893178611715	3.21961954513196e-05	0.00169027235887094	0.001423683651969	-4.02626926329387e-05	-0.000457466852822833	0.00120593840428521	0.000443231065671855	-0.000361874946014124	0.000754460400880224	-0.000689002891099944	-0.00169554036367366	-0.000422014333740755
ENSG00000014824.8	SLC30A9	chr4	41992489	42089551	+	protein_coding	KNOWN	solute carrier family 30 (zinc transporter), member 9	TRUE	13702	-0.00475009252224028	0.00414192924295146	0.00400326797650264	0.00854753409725515	0.00470602742352803	-0.00480552868245666	-0.00266389025542114	0.0106369272119806	-0.000290677934671379	-0.00107365116021572	-0.00998740900038547	0.00282920887611995	-0.0026676425283312	-0.00453555991504889	-0.00313606305951598	0.00114105827063647	0.00253311340021575	-0.00040398588468609	-0.00686400894129184	-0.00482119841696903	-0.00258657209403285	-0.00104896544573759	-0.00205108015516559	0.00211174680205199	0.00101524334645494	-0.00182164753831372	0.00189787814837581	-0.000372268475489967	-0.00580555527972713	0.000498673740192894	0.00878023733855103
ENSG00000014914.15	MTMR11	chr1	149900543	149908791	-	protein_coding	KNOWN	myotubularin related protein 11	FALSE	3077.03	-0.00566870216653647	0.00434407510689538	0.00326388825555435	0.00602011083396753	0.00346618042876415	-0.0022726272647392	0.00175205448771882	0.000214969497827685	-0.00630443946467278	-0.00161122155458585	0.00260577973380908	0.00417961740789261	0.00639619859049887	-0.000884045173041392	-0.0012946525700603	0.00428931187522139	-0.00109335856036538	0.00256486599917935	0.0015502663812585	0.00326920069966181	-0.00442465111293473	-0.00564093071382133	0.00172661156100686	-0.00247801489155781	0.00379982463588169	0.00146166683416752	-0.00466239966431343	-0.00679616504943295	-0.00606105330200514	0.00374774062708194	-0.00839506987528491
ENSG00000014919.8	COX15	chr10	101471601	101491857	-	protein_coding	KNOWN	cytochrome c oxidase assembly homolog 15 (yeast)	FALSE	6709.16	4.1266584384597e-05	0.00780618626993871	0.000301810531430284	0.00968613330847998	-0.00472573383890413	-0.0054651339141796	0.0015376927405977	0.0113738340302381	-0.00790629549261462	0.00479454386100796	0.00401808985151944	-0.00202012239336937	0.00174727515406668	-0.00233466677258942	-0.00110303748543998	-0.00383148991594857	0.00104902274130159	0.00166179015467734	-0.00116586122840341	0.00304113446420506	0.00162583958700451	0.00128679445396673	-0.00104451957671207	-0.00140776206065005	0.000601666417588555	-0.000548325939083112	0.00351367852644439	-0.00335329800340788	0.00179667245172659	-0.00100746379372336	0.000265403642493436
ENSG00000015133.14	CCDC88C	chr14	91737667	91884188	-	protein_coding	KNOWN	coiled-coil domain containing 88C	FALSE	11449.41	0.00766231170903811	-0.000373716632147156	-0.00263899268167989	-0.00059595584721017	-0.00426616588971494	-0.00355611087170005	0.00452997341156539	-0.00660305683321758	0.000829916900502101	0.00498911412387825	-0.01595906910813	-0.00457567332734574	0.00028976760690394	-0.00225307722959563	0.00178062149491768	0.00739733799464732	-0.000150251346484841	-2.92706228355975e-06	-0.000927133188017411	0.000595205971708854	0.00250556398504963	0.000177521036681311	-0.000309481496281143	-0.000277241111562839	-0.00346622457848184	-0.000933197667868594	-0.000867727152597039	-0.00184093666988002	0.00517436960424019	0.00300199914245141	0.00176601308238795
ENSG00000015153.10	YAF2	chr12	42550906	42632151	-	protein_coding	KNOWN	YY1 associated factor 2	FALSE	3175.81	-0.00668541153814659	-0.00570240886106944	0.00567796271265626	0.00319957194342168	-0.00137459715069871	0.00896037514903463	-0.00207704772409102	-0.000491205970747754	0.0013946947751029	-0.00163117569755067	0.000666638367449188	-0.000962730987700522	-0.00561750457796367	-0.000845485421359949	-0.00357569181816494	-0.000158421109711528	0.00058659841806527	0.000650385118960682	0.00343167620157249	-0.000462402090552802	-0.00219896593859086	0.00409178921722075	-0.000946943999135293	0.00229264147427489	-0.000560962768644875	0.000178047195732425	0.00277203689625372	-0.00150711425004092	0.00104383037773073	-0.00693686935317292	0.00787141264344051
ENSG00000015171.14	ZMYND11	chr10	180405	300577	+	protein_coding	KNOWN	zinc finger, MYND-type containing 11	FALSE	13287.28	-0.007873034664406	-0.00298860769636003	-0.00249708659193761	0.000539567068995549	0.0055288675020027	0.00547896620361	-0.000472894428285135	-0.00354327594968847	-0.000839365857872086	-0.00418743937802769	0.000961967000105436	0.00227532294226427	0.00228639715267435	-0.000268207999392195	-0.00284570444737632	0.00121767879423741	0.00113094944707462	0.00112746546847412	-0.00112498504744387	-0.00257107775080117	-0.00390665789165478	-0.00197509148061389	0.000320176748046135	5.10937703332705e-05	-0.00185143781683796	0.00121157653465179	-0.00297812756106284	-0.0011064907364639	-0.00498118999530377	0.0105193964671029	0.00619739520310472
ENSG00000015285.6	WAS	chrX	48534985	48549818	+	protein_coding	KNOWN	Wiskott-Aldrich syndrome	FALSE	1131.28	-0.0043022042702748	0.00685174999977056	-0.00841243797622191	-0.0049581615431254	-0.0108125733443504	-0.00184038523279564	0.000540923148821756	0.000373842193532951	0.00028472502016492	-0.00526720045905662	0.00243772339440452	-0.00454229471731568	-0.000399941197344086	0.000981407737477884	-0.000870306435294275	0.00274507676597816	-0.00128045845198861	-0.000581840941290304	0.0057898423036687	0.00296452079339977	-0.00244075268602375	0.0031786790974795	-0.00059759194462094	0.00124672459790266	0.000691159880391011	0.00015568591971863	7.05582251629467e-05	-0.0015948173412251	0.0024103837964786	-0.00137296952420749	-0.00140724582698919
ENSG00000015413.5	DPEP1	chr16	89679716	89704839	+	protein_coding	KNOWN	dipeptidase 1 (renal)	FALSE	2892.52	-0.00248823046372944	0.00254331534804891	-0.00186371487185014	-0.000936423764033851	-0.00378461572394962	-0.00332681751976528	0.000256247256114718	-0.00621804237479261	0.00451795348886349	0.00600807367876975	-0.00973912811309788	-0.00588236221865105	0.0109252894674936	0.00181795160872966	-0.00522694921462448	-0.00276499288787666	0.000214072170187285	0.00013019312885945	0.00412300602388865	0.00181371777131664	-0.00484716343853252	-0.0178063740732266	0.00302672114967108	-0.00620111295095495	0.00478233569028548	0.00277670083019859	-0.0080345498630822	-0.00717745210609399	-0.0021991474420728	0.00462891872466555	-0.00411182636212631
ENSG00000015475.14	BID	chr22	18216906	18257536	-	protein_coding	KNOWN	BH3 interacting domain death agonist	FALSE	3198.69	0.000886333987716734	-0.00420389552088273	0.00417953726949859	-0.0105234919359594	-0.01049145255178	-0.000818003034162541	0.000848507757189913	0.00542457328595279	0.0026247885743708	-0.00496208649935929	-0.0039238531136909	-0.00839351487078104	-0.00414987192546043	0.000356124902772189	-0.000606786440529408	-0.00472079212764397	-0.00171151441362583	0.00269998239660055	-0.00155071189555346	0.000398826756851633	-0.00230406843771922	0.00128874071814849	-0.00206335811249758	0.00158098309682833	0.00488339279572306	0.00694378201103474	-0.00338605474938214	0.00829793452729977	0.00601864086445916	-0.00440272713983005	-0.00345409001920964
ENSG00000015479.13	MATR3	chr5	138609441	138667360	+	protein_coding	KNOWN	matrin 3	TRUE	96814.66	-0.000483546668337382	-0.0072253411439618	0.0124442404252714	0.00352705584337036	-0.00482431957796604	-0.00594925316998707	-0.00264530308211453	-0.000853474147967116	0.00216396048856482	-0.00257099026121955	-0.00165434118261257	0.000608803502090578	-0.00530912631339009	0.00369119191273599	-0.00120136192060732	0.00276756478454423	0.000270617487836424	-0.000948872976845486	-0.000665926329096054	0.00122668334240726	0.000407691125380409	0.00205850642881553	0.000250996204423846	-0.00073333364081411	-0.000332193076499113	0.00105295894397653	0.00277281347911526	0.00561786243210813	0.00164273056102768	0.00120549231967771	0.00618773385387265
ENSG00000015520.10	NPC1L1	chr7	44552134	44580914	-	protein_coding	KNOWN	NPC1-like 1	FALSE	3517.89	-0.00153759243139015	0.00744756716534851	-0.00820533006725177	-0.00971918036510371	-0.0128617407547429	7.54106381076471e-05	-0.00058875112920698	-0.00120181083528274	0.00295073002969104	0.00142389064044302	-0.00184326376895032	0.00033425259966015	-0.000208860651334688	1.31497071971359e-05	0.00012480950665035	-0.000851775210684231	-0.000277980614441714	0.000415301015664581	-0.000726106051479475	-0.00176941901781246	-0.00116921284311381	0.000888871906230134	1.6946158857284e-05	0.000237844459359873	0.000227235158171988	-5.7103083981681e-05	0.00107305839554425	0.000311040782248079	-0.00133160662258169	-0.000495489086065605	0.000567084869145304
ENSG00000015532.5	XYLT2	chr17	48423453	48440499	+	protein_coding	KNOWN	xylosyltransferase II	FALSE	4972.81	0.00523903589578665	0.00460549434626329	0.00373739551649598	-0.000474502909040574	0.00500900762677811	0.00427377891952249	0.0104769190443178	-0.00478727619426381	0.00505036098863303	-0.00183575413150645	0.00183203268447551	0.00452829515675689	-0.00288828295944104	0.00226371040869988	0.00588205056442767	-0.00163975128213342	0.000955722506289524	-0.000884246270125863	0.00104541883733114	0.00288660084264887	-0.0016836527760378	-0.000804012888943923	0.000261574952883808	0.000806751404319884	-0.00434020949975307	-0.00177877079931053	-0.00598772472249196	-0.00594093925847556	0.000246400640624343	0.00374337689725537	-0.00597423966578191
ENSG00000015568.8	RGPD5	chr2	110550335	110615272	+	protein_coding	KNOWN	RANBP2-like and GRIP domain containing 5	FALSE	153.16	0.00725441881397004	0.000494353638789399	0.000589517908441234	0.000116748991366169	-0.000408456487659139	7.04654964106382e-05	-0.0147385049242114	-0.00180661889486966	-0.00133879612647283	-0.00101920363086532	0.00119648681029675	0.000222504925013902	0.000671504440268339	4.34171294250995e-05	-0.000153520850972871	0.00104609971317689	-0.00111433612892026	0.000798542915760656	0.00165815500104161	0.00314809863508052	0.00123643677314632	-0.00180647698747769	-0.000408924214537504	-0.000904243974969961	0.00172984948842095	-0.0184536499177673	-0.000597561725748651	-0.00139329004736049	0.00187480287816708	0.00087141619355001	0.000846891958071974
ENSG00000015592.12	STMN4	chr8	27092840	27115937	-	protein_coding	KNOWN	stathmin-like 4	FALSE	42690.81	-0.00141858572341963	-0.0123854279424545	-0.00636588294385844	0.0022148430273427	-0.00446355120518605	0.000164465318857434	-0.00108277993003277	0.00372819423689075	0.00523434441522297	-0.00220844676035504	-0.00125178334627588	0.0006775185949717	0.00238150144615637	1.41922961110977e-05	-0.00135482278712086	-7.19520435616595e-05	-2.15169380692724e-07	2.0565912042675e-06	6.52103285852396e-05	-0.000474685326578234	0.00196607615828156	-0.000229908177416315	0.000855988418804676	-0.000955502829858888	-0.000252612955376448	0.00039257235617433	0.00127120897734164	-0.00102100694395362	0.00391497743611487	-0.00402300022436448	0.00101296417046088
ENSG00000015676.12	NUDCD3	chr7	44421969	44530479	-	protein_coding	KNOWN	NudC domain containing 3	FALSE	8827.81	-0.00484769823225391	-0.00472472895847634	-0.000228415126399346	0.0130700471925651	-0.00304057683210055	-0.00256755493072928	-0.000149596833455565	0.00110407547288396	0.0067767403959136	0.0019963887791126	-5.40992715297115e-05	7.55813612833373e-05	0.00339664192973891	0.0012242729104591	0.00141739167100338	-0.00194676013484317	-0.000570650268046617	-0.000541203277168261	0.00419774215610381	0.00479236113910633	-0.0051630691972175	-0.00418626325024527	0.00510717622277807	-0.00374192991191883	0.00586511351057934	0.00367949790322166	0.00278623924608236	-0.00263151491114692	-0.000863746826363953	0.00380062619387319	-0.0057399816137899
ENSG00000016082.10	ISL1	chr5	50678921	50690564	+	protein_coding	KNOWN	ISL LIM homeobox 1	TRUE	11651.59	-0.00217326734107356	-0.0033333525256112	-0.00409893620945888	-0.00695482284882298	0.00126453821804306	-0.00228778858180214	-0.00042922935565991	-0.0036567003249952	-0.00477036247318941	0.0193188048619695	0.00071143470771903	0.0175451180062308	0.00141923827858679	0.00407587039176443	-0.0034031207074485	-0.000335971470172304	-5.14238585111678e-05	0.000293111300252325	0.00165865659362003	0.000720950483496908	-0.000954727170020345	-0.00327519931904149	-0.00359689333140888	0.000926795989186163	0.00644898099091307	0.002266589724596	0.00219488599596227	-0.00211597950826479	-0.00095311154406622	-0.00753438104009763	0.0111076988420401
ENSG00000016391.5	CHDH	chr3	53850387	53880417	-	protein_coding	KNOWN	choline dehydrogenase	FALSE	4188.25	-0.00017697118698065	0.00701163746187946	-0.00624679821124227	-0.00857339941493311	-0.0152324919249469	0.00307541030725272	0.000115806798239214	-0.00314803411942056	0.00178262265429422	-0.0021961044502696	0.00033873669037904	-0.00128795688923994	-0.00340783023126448	2.21113430500291e-05	-0.000116155591969984	-0.000345340840125056	-0.000468694265363037	7.64074720579628e-05	0.000124521852577711	-0.00110319635469476	-0.000585524568410882	7.15526595959619e-05	-0.000386128877020962	-0.000396484984312852	0.00149354583635576	0.00160051081201423	-0.00218733071489684	-0.00114302401299246	0.00408331097831275	0.00360874308471055	-0.000536559092216834
ENSG00000016402.8	IL20RA	chr6	137321108	137366298	-	protein_coding	KNOWN	interleukin 20 receptor, alpha	FALSE	430.27	-0.00131130555337735	0.0022023240039822	-0.00571509985733987	0.0041230603142098	0.00835945679160713	0.000694517083795108	0.00548699655312486	-0.0022201327371416	-0.0141302609805544	0.000698602036290838	-0.00129953942865008	-0.00332756195369505	-0.00247292551993836	0.000239842573282144	0.0134182722584331	0.00159379515896743	0.000763770263976361	-0.000517196970926841	0.00598547140695356	0.0045910144996759	-0.00475190910893932	0.00219712395459138	-0.00410888292927278	0.00413680671643349	-0.00185934364124818	-0.00105018367797035	0.00154852123772378	0.00852841232058984	-0.00408657909518615	-0.00379360066764776	-0.00400542002552371
ENSG00000016490.11	CLCA1	chr1	86934051	86965972	+	protein_coding	KNOWN	chloride channel accessory 1	FALSE	10.12	0.00257648787529695	0.00340053452618865	-0.00422125882143683	-0.0039258902251019	-0.00864085838310679	0.00070284219302771	-0.00645383400807093	-0.00303908515610403	-0.000938008520603578	-0.00125912838664419	0.00106317374754279	-0.000487733694812027	-0.000201973152808024	-0.000207272821936887	0.00101735452176476	0.00142751068995986	0.000338984530417036	-0.0017973537191574	-6.9774385576717e-05	0.000644632497538981	-0.00155174573499706	-0.00467061394746064	0.00282818359589646	-0.000183276063840888	-0.0044113838208483	-0.0065693042708793	0.0113713259947102	0.00720623300073206	-0.0139318478009584	-0.00931190425782128	-0.00223781490393993
ENSG00000016864.12	GLT8D1	chr3	52728505	52740048	-	protein_coding	KNOWN	glycosyltransferase 8 domain containing 1	FALSE	10505.69	-0.00456136205485805	0.00907029576678467	-0.00527522197603561	0.00704687857863496	0.00488995010119512	-0.00762486920809438	0.00235579940821386	0.00188518260800921	-0.0058059304555252	-0.0076044625860065	0.000314994022288047	0.000405123092732328	0.00402607980798981	-0.000907677562121611	-0.00020685133589322	-0.000994622942509978	0.00100947722529277	0.000402546013149515	0.000961073093471862	0.00118943792778283	-0.00429150532900341	-0.00180219487928494	-0.000798207497937548	-0.000363023052261202	0.00448132453571733	0.00105516589791036	-0.0050205982207938	-0.00134481608368705	-0.000116515439419599	0.00012235266541379	-8.38639149146635e-05
ENSG00000017260.15	ATP2C1	chr3	130569439	130735556	+	protein_coding	KNOWN	ATPase, Ca++ transporting, type 2C, member 1	FALSE	21711.66	-0.00414645611269183	0.000219622158195366	-0.00296666537133859	0.00852241346423707	0.00318389039681834	-0.0018474934255225	0.00498397112847652	-0.0172421028613552	0.00437506919486332	-0.00491935292084087	0.00501777004397176	0.00293747882207259	0.000713447416683193	-0.000532992309599702	-0.00135391851517573	0.00291696044005204	0.000617293350785173	0.000954324777984707	-0.000711174487067222	0.000670051894125005	-0.00137359106672999	0.00175568624226699	0.000892996976269335	0.0026134983097184	-0.00265346496126645	0.000183867122680539	0.000708831627668597	-0.000764331288035646	-0.00209492766991273	0.00265473607571187	0.00438471458387206
ENSG00000017373.11	SRCIN1	chr17	36686251	36762183	-	protein_coding	KNOWN	SRC kinase signaling inhibitor 1	FALSE	6626.72	-0.00169027410650448	-0.0138718094448506	-0.00698004894954683	0.00230327691908277	-0.00359371189579358	-0.00129598980913154	-0.00206639817415529	-0.000115612839336915	0.00358698240378318	-0.00235016151996984	0.000751181941720944	0.00116850357708735	-0.00100936953517152	0.000765067948262615	-0.000793438229895981	0.000438718462279936	-0.000677094526698565	0.0015166263695189	0.000169183980211581	0.000498271015321142	0.00150482035042839	0.00125573738338583	-0.000192197225172842	0.000161023985816935	0.000406110299117979	-0.000520775712918928	0.000945654402588838	0.00131944617829445	-0.000884017821637914	0.00365088513462431	0.00177887895636872
ENSG00000017427.11	IGF1	chr12	102789645	102874423	-	protein_coding	KNOWN	insulin-like growth factor 1 (somatomedin C)	FALSE	6491.97	-0.00396347335699984	0.00234971828731239	0.00122872918209763	-0.00980328155017108	0.0139884893201273	-0.00191475470228667	-0.000430423396887856	-0.00251502955109253	0.00101061685071083	-0.00222995741677102	-0.00252700528782678	0.00622236225237374	-0.00138020451501904	0.0110171849806205	-0.00180832162971988	0.00911076612545849	0.00264384924612441	-0.00325285199370158	0.00216123524548922	-0.00157519552795618	-0.00651528641652318	-0.00841958381910182	-0.00892816370534412	0.00361227011298805	0.00728934812374003	0.00145760472535548	0.0110333950084498	0.000662304157440783	0.00274592278884985	0.00324993704470851	0.00297432231537414
ENSG00000017483.10	SLC38A5	chrX	48316920	48328644	-	protein_coding	KNOWN	solute carrier family 38, member 5	FALSE	19612.94	-0.000668623733175558	0.00191277138807104	-0.0064487763791458	-0.00887007542908026	-0.00339005772706793	-0.000206425011264978	0.00157984476010781	-0.00256411894636462	-0.00124274809667799	-0.0137725541252942	0.000919271324826054	0.000758301175868139	0.00132976375168633	-0.00028047885490718	0.00114263519412208	0.00136259854482585	4.6179989360564e-06	-0.00303288290566705	0.00129961687388901	-0.00826118334379286	0.00357101539194053	-0.00346869778527415	-0.00137900350421665	0.000482091878014017	-0.00308816620427778	-0.00206841272007858	0.010454357976143	0.00716583761248354	-0.0079817754534471	-0.00624576417585952	-0.00247185613603384
ENSG00000017621.11	MAGIX	chrX	49019061	49024822	+	protein_coding	KNOWN	MAGI family member, X-linked	FALSE	577.38	-0.00494838233163358	-0.00214850891787993	-0.00980210342176013	0.000916735348647068	4.1569140246421e-06	-0.00014401450297542	-0.00119816762903619	0.0052513355754415	-0.000419982356567981	-0.00598983405019883	-0.00732120845318491	0.00401226583766483	0.000238012805172203	-0.000692005765373486	-0.000925081204422341	-0.00295626344418852	0.00388966796114301	0.00204100726739899	0.00130523884950634	-0.00511584954422748	0.000744339870517343	-0.00282304175015835	0.00394000272442447	-0.00385042330019064	-0.00028961556333951	-0.000244471800059407	0.000295739834170207	-0.000185043857997924	0.000211997837237337	-0.007893627613497	-0.00621543164942356
ENSG00000017797.7	RALBP1	chr18	9475007	9538114	+	protein_coding	KNOWN	ralA binding protein 1	FALSE	9833.22	0.00438780894217956	0.00912426507028062	-0.000246089981395417	0.00729638470972792	0.00316602544895593	-0.00463871971931384	-0.00107436473988684	0.00513351588965434	-0.00228158948821313	0.00623551086943411	-0.00176368921877018	0.0021822711442814	-0.00131251494601818	-0.000275416641721849	0.00906132769407436	0.00360264091091396	-0.00122995789061203	-0.00413762709388909	-0.00622437897951321	-0.000871844791563613	-0.00299185383889563	-0.0011787809559021	0.00308028573669683	0.00086951550184449	-0.0106279490636554	-0.00585925972774297	0.00381976573362617	-0.00266303878833466	0.00758586612698718	0.00308787370879166	0.0051592825804263
ENSG00000018189.8	RUFY3	chr4	71569921	71673032	+	protein_coding	KNOWN	RUN and FYVE domain containing 3	FALSE	28746.78	-0.00258687928899456	-0.0130266184989057	-0.00689229329702577	0.0020999340022592	-0.00246948636616107	-0.0015498830585923	-0.00061178115483359	0.000523900094758995	0.00106623208796626	-0.00167266903903348	-0.000146139213480044	7.14125216204737e-05	0.00137758891880508	-0.000627972670095878	-0.00111682005600095	-0.00108226626047967	0.000535964168215092	-6.31107473166029e-07	0.000865894065799937	0.000305838004085888	0.00126396189940174	0.00206505691058833	-0.000344285304968773	0.000597036284369977	-0.000221768499721594	0.000190248224314742	-0.000457184610398572	0.00222391340286907	-0.00371458991866963	0.00414129340892894	0.00850353653450669
ENSG00000018236.10	CNTN1	chr12	41086244	41466220	+	protein_coding	KNOWN	contactin 1	FALSE	6294.25	-0.00239278815572625	-0.00921940310881482	0.00268393098183539	0.00450153661691165	-0.00571309386601158	-0.00267757003357109	0.00578813069833074	0.00236819303984624	-0.00214509173008228	-0.00354177345278953	0.00391463688819147	0.00194369708993758	0.0045031282660653	-0.00134179042934909	-0.00374379172215449	0.000883516583241795	0.00415095870599541	-0.0103073198288458	0.0106747104328087	0.00213980391400024	-0.00552453780510878	-0.0104195753936222	-0.000313197024444928	-0.00321261876899263	0.00657624917686796	0.00244548252866295	-0.00493191219171428	0.00585023628347274	-0.00251853774090965	0.00153251303446162	0.0063659440359474
ENSG00000018280.12	SLC11A1	chr2	219246752	219261617	+	protein_coding	KNOWN	solute carrier family 11 (proton-coupled divalent metal ion transporter), member 1	FALSE	214.84	-0.00495991828029499	0.00924221811653895	-0.00768666998974919	-0.00143653851992531	-0.00362885262457383	-0.000946603830231004	1.99539505903717e-05	-0.000279127278090369	0.00143525641317236	0.00493734989347719	0.00100985457137681	-0.00218858475796865	-5.53148589504735e-05	0.00168467836905477	0.00132878355980941	0.00473308031733249	-0.00350881215637075	0.000748914012226899	0.00937991049512133	0.00212697332851762	-0.00392831618896009	-0.00059692889616865	-0.000838985977330613	0.00160845107645015	-0.00375933742143797	-0.0017342260392522	0.00167166685782986	0.00423203734515577	-0.00379299311604142	-0.00357138065266945	-0.0049226272235513
ENSG00000018408.10	WWTR1	chr3	149235022	149454501	-	protein_coding	KNOWN	WW domain containing transcription regulator 1	FALSE	18023.34	-0.00327698286772989	0.00460745375852936	0.00648231954154642	0.00397034012974141	0.00817077456376808	0.0135834064291864	-0.00127290302093034	0.00301621678312012	-0.00195236147526218	0.000890922593064501	-0.00309388406842652	-0.00492147520415273	0.00216676978377923	-0.00186557884212683	0.00092547960582639	0.000281529656380282	-0.00113034204056104	0.00213114075275229	0.00145068906133285	0.00113081521785377	-0.00242038615935797	-0.003975015821097	0.00361004985194316	-0.00202996343848446	-0.00567338995380132	-0.00103468976490455	0.00520107077820247	-0.00450190808555427	0.00335646560400709	0.00442687754911278	0.000119422566861951
ENSG00000018510.8	AGPS	chr2	178257372	178408564	+	protein_coding	KNOWN	alkylglycerone phosphate synthase	FALSE	15786.31	-0.00110848768190989	0.00586863135970769	0.00269448746264862	-0.00206462889729879	-0.0126625536228816	0.00275907044567257	-0.00328202283730793	0.000867687504640363	0.0020111625829524	-0.00368582981364213	0.00147560576645112	0.00102653182040699	-0.000897123433154903	0.00133429264456241	-0.00431194251401505	0.00105131415810592	-0.00207236640197443	0.000794715746900704	-0.00136939963501301	-0.00485511770804341	-0.00026829586791917	0.00769978547149841	-0.00427551206064617	0.00359909227303235	0.00324299241806798	0.00377071833729923	-0.00236584240344934	-0.000240200577741346	0.00919337122061734	0.000515935975160051	0.0074133915477865
ENSG00000018607.5	ZNF806	chr2	133066882	133076309	+	pseudogene	KNOWN	zinc finger protein 806	FALSE	39.38	-0.00289471634366452	-0.00268988598172518	-0.000466638353142983	0.00663217617066395	0.0015704124536554	-0.00863313918351285	0.00112737686375403	-0.000810310134272288	0.00586499338148799	0.00538903470372857	0.00676302882268665	-0.00421563585099726	-0.00442315207930618	-0.00246610950047965	0.00248100199114747	3.81806628682642e-05	-0.00796703817764153	-0.0102981611509285	0.00719247089023957	1.50664646788015e-05	-0.00725284173384458	-0.00579078005846915	0.00368076221429524	-0.0020252364919181	0.00304798018670547	-0.00313951878700989	0.0078222011486403	0.00162193710219404	-0.00229095201590378	0.0034574823637826	0.015853548507335
ENSG00000018610.8	CXorf56	chrX	118672112	118699397	-	protein_coding	KNOWN	chromosome X open reading frame 56	FALSE	2003.67	-0.00606459921886541	-0.00336129925059226	0.00563426083468565	-0.00432118732298707	0.00567101765767115	-0.00204998809095214	0.000526991077279837	0.00385414429304063	0.00127055913504071	0.00554078359564748	0.00130938296939541	0.00586054453329956	-0.00366404239315911	-0.000486758763153971	0.00327554242896437	0.00156723935014011	0.000857199879141736	4.28810842319275e-05	-0.00686099951825813	-0.000624600978004966	-0.000971156447057644	-0.000617042740972746	-0.00110171796820533	0.00363258076178131	-0.00900916081576646	0.00280960132576437	-0.000354236745405564	0.00485197430988988	0.00353877162822333	-0.00546658162567896	-0.0067213607951977
ENSG00000018625.10	ATP1A2	chr1	160085549	160113381	+	protein_coding	KNOWN	ATPase, Na+/K+ transporting, alpha 2 polypeptide	FALSE	10274.59	0.00807543815280182	-0.0078394600647788	-0.00314196359433127	0.00350912382235817	-0.00258512153759795	0.00398893085643408	-0.00699477796105342	0.000770547245402696	-0.00124956346661007	0.000363432852394564	0.00332193051992511	-0.00056891434865131	-0.00112656679048909	0.000676945473260207	0.000325404332256909	-0.000819221463117444	0.000407518391317207	-0.00023699445709837	-0.00130960843380258	0.00235789981890027	0.00225282345011881	-0.00345955396866908	0.00102207539901346	-0.00374014877381143	0.00204265108960969	-0.00627838383030337	-0.0020644125673113	-0.00186875006484021	0.000671624753873947	-0.00370583676119309	0.00396839777892115
ENSG00000018699.7	TTC27	chr2	32853099	33046118	+	protein_coding	KNOWN	tetratricopeptide repeat domain 27	FALSE	3976.83	-0.00723510744799838	0.00887750710406295	0.00295880490679222	-0.00501263385346583	0.000682448020887373	-0.00121825537850645	-0.00245011148548672	0.00576213218440367	0.00423493594013699	0.00891875628986835	0.00475721318575839	-0.00129911159611177	-0.00048545294365612	0.00210830910350879	-0.000711613994127161	0.000388636038523923	0.00168064404316789	-0.00068370992170111	-0.00315126734569723	-0.00378736078763644	-0.00167759522495916	-0.00010674010740141	-0.00264609492621304	0.00149576960130437	0.00242023457085866	0.00391638992148616	0.00346469606208086	-0.00146142635285323	0.00363661515138711	0.000437637008604635	0.000383007449934307
ENSG00000018869.12	ZNF582	chr19	56887413	56904914	-	protein_coding	KNOWN	zinc finger protein 582	TRUE	624.19	-0.00597804864995344	-0.00216109830807895	0.00336334785834864	0.00198272710448072	0.00126770469670917	-0.00902547709621408	0.00168491715312038	0.0056460210362747	0.0085040508117865	0.000918480061640424	0.00117121656032911	0.00544390690377993	-0.00811740902318631	-0.00421333632702538	-0.00208390366839778	-0.00783423035786418	0.00241512371203073	0.00352803339363732	-0.00344666293754982	-0.00690747339980861	0.00238473267064212	-0.00190518535119373	-0.000622898817331897	-0.00227309641953536	0.0175831946750832	0.00184675591895047	0.00667532490238734	0.00483929887954263	0.00296665246123273	-0.0029760347588857	-0.00469839771948901
ENSG00000019102.7	VSIG2	chr11	124617368	124622134	-	protein_coding	KNOWN	V-set and immunoglobulin domain containing 2	FALSE	4454.31	-0.00191589742658229	0.000828414169147713	-0.00311473480422488	-0.00982566488955505	0.0101299902402735	-0.00314323057779599	-0.00122205749223188	-0.00194993513059563	-0.00116194323156172	0.00371027610109861	-0.00217829799581846	0.0162516367965502	0.000840524187977491	0.000402668781696787	-0.00368458265617035	0.00048904502752154	-0.000430484286363019	0.000421263923708758	0.000211991541102327	-0.00685859429236949	0.000586517245702225	0.0040320699226049	0.00923725552051446	-0.00494186029591116	-0.00509278843923341	-0.000337159456018814	-0.00912129157855731	0.0115875245922502	0.00167360264884314	-0.000583697147010639	0.000348450783893732
ENSG00000019144.12	PHLDB1	chr11	118477155	118528741	+	protein_coding	KNOWN	pleckstrin homology-like domain, family B, member 1	FALSE	24993.88	-0.00253952957675672	-0.00199863143499745	0.00246947418025555	-0.0022227574762383	0.00253142128066615	0.00697676857594901	-0.000538605490151879	-0.00537066830760538	0.00173869104149143	-0.00244342364705135	0.000318236751182466	-0.00028952770912875	-0.00207680561247449	7.09179800486701e-05	-0.000896918931845832	0.000404948549840884	0.00119904797770612	-0.00508508038694444	-0.0016108717861498	0.0118573591362792	0.0111386360345938	-0.00695166742645971	0.00315201190105887	-0.0069706663813565	0.00545169436023783	0.000396617815703209	0.000106797946756812	-0.00608496802344814	-0.00123479108073904	0.00869357754666954	-0.00434220937377501
ENSG00000019169.9	MARCO	chr2	119699742	119752236	+	protein_coding	KNOWN	macrophage receptor with collagenous structure	FALSE	1080.81	-0.00142254994707321	0.0055032492980718	-0.00522437675038471	-0.00640634288097983	-0.0124688328294554	0.00139111630144225	0.000128496601179204	8.34629933097442e-05	0.00172049105871596	-0.00310558121102261	0.00100868864984048	-0.00209500236641103	0.000376440940965852	-0.00102166346134172	0.00384753069677492	0.00133702373817068	0.000897227996649201	-0.00107633064329291	-0.00132515818009155	-0.000459844861107279	-0.00164594426313286	0.000736185826188778	-0.000888217027266503	0.00170174453657268	-0.00369430237548559	-0.0024618983598527	0.00568888436129604	0.00447344257652745	-0.00719141856741671	-0.00526396069165121	-0.00227816383895164
ENSG00000019186.5	CYP24A1	chr20	52769988	52790512	-	protein_coding	KNOWN	cytochrome P450, family 24, subfamily A, polypeptide 1	FALSE	119.62	-0.00222215103437695	-0.000816054394282302	0.0123873044093687	0.00214196045839321	-0.00358847660901012	-0.00132515441269686	0.00175285272008334	-0.00136294508891923	0.00229167263057338	-0.00445183193041921	-0.00652417682207596	0.00109148020934174	0.0121450521648872	-0.0131414898240489	0.00190511976233783	-0.01327663774144	-0.00784663690629722	0.00203278099517067	0.00398884595474931	-0.00398294003497603	-0.0103964130971836	-0.00597266402268941	0.000821618864032105	-0.00313271140786893	0.0116207190746123	0.00282973580852646	-0.00391831276984163	0.00727000660074674	-0.000869211235696281	-0.000675979682886921	-0.00742010360177579
ENSG00000019485.8	PRDM11	chr11	45115564	45247734	+	protein_coding	KNOWN	PR domain containing 11	TRUE	1820	-0.00503355914028363	0.00437329316829144	-0.00123002211265544	0.00240460518751513	-0.00583985844449585	0.00722649540319251	0.00105723546597803	-0.00474273238560045	-0.002531602600303	0.00301637452459292	-0.000160982781759928	-0.000946022940072065	0.00298525291059199	0.000165261719252198	-0.00239335385437911	0.00190120894718826	0.000431550101147506	0.000123089402832389	0.00338111950666168	0.000519156818390903	-0.00344287383270785	-0.0115225612130634	0.000215952871406425	-0.00193212387013709	-0.00354085946825138	0.000447480993786883	0.00436862585413264	0.000810568742615596	0.00117950155478712	0.00724192763404493	-0.00893792860551315
ENSG00000019505.3	SYT13	chr11	45261852	45307870	-	protein_coding	KNOWN	synaptotagmin XIII	FALSE	12302.41	-0.000256360012142715	-0.0130837685044269	-0.00591111226907166	0.0025368976514889	-0.00335428292456151	0.00174825071788843	9.7355179551285e-05	0.00313147716261085	0.005271255501211	-0.00449679276854028	-0.00276175827469963	-0.00056317430411144	-0.00144242280133401	0.000882756433860675	0.000289811393168052	0.000191621269412666	0.000599671341079055	0.0014020040857928	0.0021270970686942	-0.000428948394513381	-0.000732592413497959	-0.00276619613660908	0.00101878968660906	-0.00033580633653728	0.000206188596258474	-0.000496346982713478	0.00177632980933315	0.000104890763288783	0.00253629285514575	-0.000614212854048999	0.00228631554772619
ENSG00000019549.4	SNAI2	chr8	49830249	49834299	-	protein_coding	KNOWN	snail family zinc finger 2	TRUE	23390	-0.00366108889678323	0.00186956245312505	0.00538220713387636	-0.00689332298011262	0.00863966066574966	-0.00294983647585712	-0.00142643064326889	0.00172287133487502	0.00172248732145036	0.00520477903599097	0.00343333028002107	-0.0177682608200266	0.0121984173686305	-0.00602382971971701	-0.00212304564627243	0.00311337995392166	0.00310247801482187	-0.000234682877286813	0.00146158138655623	-0.00437585860362442	-0.00761459077594006	-0.00295916042054118	0.00249416634326156	-0.00116365544737186	0.000664130878966275	0.00115507424837608	-0.00469930702867158	-0.00325628321900025	-0.00291173967215887	0.00279411595767906	-0.00172945110224892
ENSG00000019582.10	CD74	chr5	149781200	149792492	-	protein_coding	KNOWN	CD74 molecule, major histocompatibility complex, class II invariant chain	FALSE	9761.53	0.00087403029196853	0.00988344237456318	-0.00846493028468888	-0.00356878179455126	0.000375103518320541	-0.00571606675676197	0.0103665192014109	-0.00505672418424432	0.00323964528668843	-0.0076508454496077	-0.00388998138030264	0.00148655874736034	-0.000356723574400987	-0.000588436703982063	0.000270464053356685	-0.00242120922622656	0.000877328295938767	0.00795622529459676	0.00300911286989959	0.00457477096762577	0.000944468672449319	0.00301895773645913	0.00178739451058958	0.00390221782695822	0.00585558256218379	0.000339024490065073	-0.00018398786983538	-0.00240398355706617	-0.00264723596628617	5.16391812330387e-06	-0.00160683415677188
ENSG00000019991.11	HGF	chr7	81328322	81399754	-	protein_coding	KNOWN	hepatocyte growth factor (hepapoietin A; scatter factor)	FALSE	10650.81	-0.00311016943811749	0.00349926108311567	0.0107799696575476	-0.00714811504881509	-0.0109803698459255	-0.00122314744694331	0.00193877679007944	0.00660784521956506	0.00193770202297422	-0.00561616061566686	0.0037030876226626	-0.00145254485567526	-0.00906069598120059	0.0133658877368467	0.0028841117647445	-0.00170149365706807	-0.00814323644866803	0.00100282165584476	0.00217678730416003	0.00263810161739289	0.00232064472648288	0.00262309076400036	-0.000529629757762558	5.64173582923693e-05	0.00204673549722258	0.0015788644277316	-0.00556326531454865	0.00105250933722806	0.00928232430096257	0.0029791969230171	0.000954682667562835
ENSG00000019995.6	ZRANB1	chr10	126630692	126676758	+	protein_coding	KNOWN	zinc finger, RAN-binding domain containing 1	FALSE	7197.92	-0.00565200219211111	-0.00496495886460001	0.00582815405684058	0.000124793501969153	0.00140561291485698	0.000725934884818314	0.00311561498944115	0.00272861383277828	-0.000838040140369148	-0.000828379932847741	-0.00227111348722789	0.00898587082753362	-0.000236516715293789	0.00177343486134229	0.000369357625053177	0.000834807014450532	0.000943982227355681	-0.00365231652138235	0.000207686136799932	0.00167552214416473	-0.00633150645994075	0.00562218491661361	-0.00280164089792753	0.00713196079540521	-0.00930471500838992	-0.00295822612390932	0.00221243084516731	-0.00494988856407609	-0.00617176065211746	0.00141953291099505	0.0113470725928928
ENSG00000020129.11	NCDN	chr1	36023074	36032875	+	protein_coding	KNOWN	neurochondrin	FALSE	7157.25	0.00259031391351423	-0.00884625082676767	-0.00600760855091126	0.00987682931419764	-0.00182899660269211	0.000156394085239472	-0.00645573966112891	0.00475349175841357	0.00174591072786442	-0.00262393948403063	0.0022727836986829	0.000343041693599567	-0.000418918859894754	-0.000488771705505687	-0.00238845962117125	0.000203778097249512	0.000263733984197608	0.00177704147199023	0.00372556260198602	0.00166568368942619	0.00268707997380263	-0.0021998382868264	-0.000642236433182103	-0.00135795785294585	0.00305557427073629	0.00809745032335908	-0.00163381766590994	0.00131896636203164	-0.00364111775855881	0.00263855526473401	-0.00587457291191569
ENSG00000020181.13	GPR124	chr8	37641709	37702414	+	protein_coding	KNOWN	G protein-coupled receptor 124	FALSE	44115.41	-0.00487602084834648	0.00374374339891154	0.000448537105142306	-0.00184588243985476	0.0014312141106796	0.000901723120308647	0.000357000531455208	-0.00711766815995847	0.00381627345426608	0.00554650973439892	0.00311530586673977	0.0017961861779584	0.00570136829885531	0.00311226826682855	0.00010440108761404	0.00206896316767659	-0.000135157756714659	-0.000176052330991888	0.00133587028221188	0.00551771094377247	-0.000408695662206194	-0.0121962705082425	0.00128682912749422	-0.0039051459955363	0.00189693457784545	0.0016074440112903	-0.00378607901990689	-0.00426993448948875	0.000349001464021111	0.00839390631614862	-0.00724714438969574
ENSG00000020219.8	CCT8L1P	chr7	152142562	152144235	+	pseudogene	KNOWN	chaperonin containing TCP1, subunit 8 (theta)-like 1, pseudogene	FALSE	8.16	-0.00351903201813507	-0.00105414152899111	-0.00611227296015706	-0.00594276737422282	0.0121280634680408	0.000470850963686616	-0.00056195935795152	-0.00747055611836613	0.00167927106817493	-0.000217581487758456	-0.00174347859137466	0.0017357800247322	-0.000890574190853618	9.28761185873808e-05	0.0074988036995357	0.00125457431870114	0.000209313709888658	0.00745032666643645	-0.00598053647257759	0.00386104660216688	0.00636665899451929	-0.00132387271394238	-0.00697613517698489	0.000455361852854877	0.0122633097477301	0.00285387532044088	-0.0018094441462771	0.00318131788739827	-0.00824010669386391	0.00714786635945882	6.83175771930212e-05
ENSG00000020256.15	ZFP64	chr20	50668202	50820847	-	protein_coding	KNOWN	ZFP64 zinc finger protein	TRUE	4132.78	0.00198821167163097	-0.00401567360203722	0.015764668717311	-0.00126650445633249	-0.00325896494586298	-0.00635820228535987	-0.00534041356545304	0.00272120022984248	0.00106146569665134	7.83737470700727e-05	-0.00277927602049696	-0.000301816289532332	-0.00339035466105764	-0.00277278064401449	0.00358810973966923	-0.00381798086845866	-0.00414527528410058	0.00117123516110341	0.00166691840895355	0.00193227855579221	0.00153990763312389	0.000788046580637016	-0.000564372945844772	0.000121919883725087	0.00229305117437119	0.00175249796393817	-0.00165604386605379	0.0031434303975697	-0.000679536098577347	0.000565857543676794	-0.000216726971335699
ENSG00000020426.6	MNAT1	chr14	61201460	61436671	+	protein_coding	KNOWN	MNAT CDK-activating kinase assembly factor 1	FALSE	5315.44	-0.00407508066429848	0.00174404179340462	0.00720322290207006	-0.00862542290943327	0.00185008857922523	0.000245007670872516	0.00246625455908626	0.0061957286318998	0.00077216944901811	0.00317568416696299	-0.00110517760904345	0.0020773370682637	-0.00173506530822584	-0.000937225074392895	0.00964392489152667	0.00125579957270178	-0.000218686632923726	-0.00130543775461471	-0.00141031827201091	-0.00245001324854241	-0.00388893872598762	0.00444526111564305	-0.00478575576923494	0.00760047890280841	-0.00558540352800693	-0.00214452851079034	0.000943801583642958	-0.00702654110846485	-0.00378245991915902	-0.00107433862592327	-0.000841138043119457
ENSG00000020577.9	SAMD4A	chr14	55033815	55260033	+	protein_coding	KNOWN	sterile alpha motif domain containing 4A	FALSE	11082.66	-0.00129097326618262	0.00132955892852018	0.0034499921591275	0.00115881259926029	0.000612962437810498	0.0206342426660198	0.000651181880004931	0.00170080068224372	0.00115084611494836	0.0010096750696276	3.2890401610176e-05	-0.000306387811482171	0.000469165365713416	0.000100353356240586	-0.00552263367683663	-0.000489979285499594	-0.000504303399512969	0.00504147167340882	0.0035178881818729	-0.00210894743084648	-0.00318220718539794	-0.00382570069208443	-0.000342229907721492	-0.000184840513557633	-0.00224023434505744	0.00054081287346465	-0.000444137229823186	-0.00022398551034433	0.000672100542028521	0.00238919893732059	-0.00261111078744818
ENSG00000020633.14	RUNX3	chr1	25226002	25291612	-	protein_coding	KNOWN	runt-related transcription factor 3	TRUE	3161.8	-0.00121348855754249	-0.00496232152389047	-0.000360607802022425	0.00170495201039093	-0.00614119492074536	0.00141903099709863	0.0019179116872553	-0.0074001264703993	-0.0087948054423863	0.00445563463926676	0.00286543341900222	-0.000646958092697055	0.00474960056480738	-0.00124685795182326	0.000498818991312023	0.00247326996062424	-0.000739659449157462	-0.000777877609101614	-0.00051230691277131	-0.00316722486908114	-0.00520403197807217	0.00133656483737139	-0.000694366107679122	0.00200821479456482	-0.00341534574312712	-0.00146395279949313	0.00221584189529412	0.000886373365038214	0.00295890630549952	0.0112057258118015	-0.0151663828772994
ENSG00000020922.8	MRE11A	chr11	94152895	94227074	-	protein_coding	KNOWN	MRE11 meiotic recombination 11 homolog A (S. cerevisiae)	FALSE	4579.95	-0.00519002278350842	0.00323533692940218	0.0125616257038822	-0.00446592214862601	-0.00183632483866401	-0.00113387609350341	0.000791887377242567	-0.00264940992213831	-0.00217792033178405	-0.00226655768696258	0.00209962071928971	0.000566131795342291	-0.000726105547874655	-0.000851463437731584	0.00680992937311529	0.000645168606823681	-0.000117407432537832	0.00183462260518063	-0.00350471869269413	0.00473241161971197	-0.00386761122042492	0.00394015120404266	-0.000501925844173017	0.00138860117295322	0.000575376897788548	-0.000748091584790323	0.00882191816755511	-0.00420764658467958	0.00135050461371278	-0.00157310051034531	0.00219493250051173
ENSG00000021300.9	PLEKHB1	chr11	73357223	73373864	+	protein_coding	KNOWN	pleckstrin homology domain containing, family B (evectins) member 1	FALSE	3828.45	-0.00206833418181871	-0.0048866087420736	-0.0054003313105336	0.00535771139873222	0.00124853866795039	-0.00589553838046044	7.70494445673693e-05	-0.0107025344354478	0.0101072248864259	0.00221306944873651	0.0170261337513936	-0.0036420952563119	-0.00202558081774857	0.00191310681171193	-0.00126864209747033	-0.000800653833746618	0.000118436477587182	0.00249865597914086	0.00109139166097164	0.0038920448239968	0.00720219389012474	-0.000919078870445249	-0.000570619124026534	-0.000819203287456479	-0.00018843025843363	-0.00128394850625255	0.00459415999124352	-0.0017039066389002	0.00276359071962273	-0.00180839490536899	0.00434997871376458
ENSG00000021355.8	SERPINB1	chr6	2832566	2842240	-	protein_coding	KNOWN	serpin peptidase inhibitor, clade B (ovalbumin), member 1	FALSE	5643.64	-0.00163733950432774	0.00968798143895201	-0.00838975154446871	-0.00354412458637023	-0.00181863629390801	-0.00305822134869805	-0.00213919488698224	0.00551741774615628	7.65280665171531e-07	0.00992921699872176	0.00352980046838772	0.00921586572715058	-0.000685296363068531	0.00115649083862532	-0.00284095101809802	0.000767223409395138	-0.000865380781658669	0.00020655906017166	0.00571646831378852	-0.00267425070880587	0.000387229569659815	0.00557139022158008	0.00454112274969631	-0.00201694674876317	-0.00266471439983693	-0.000713230368360723	-0.0101022895232796	0.00644822650550159	0.00359440701765501	-0.000285634372667586	0.000895493120750748
ENSG00000021461.12	CYP3A43	chr7	99425636	99463718	+	protein_coding	KNOWN	cytochrome P450, family 3, subfamily A, polypeptide 43	FALSE	106.5	-0.00150958752622008	0.0049176007424694	-0.00645168711567596	-0.0066923047118285	-0.0133930616347129	0.000877577875147213	0.000494974728947389	-0.000299163552515903	0.000515562340441635	-0.00275102593703111	0.00249591226706322	-0.00182660627465989	-0.00160788294542168	-0.00368756127602633	0.00219463328999161	-0.00129026833895373	-0.00481113988606374	0.00130883232909152	-0.00358314450520339	-0.00518712158100283	-0.00403737347266248	0.00672779205634491	-0.0031563933088763	0.00279466659449255	0.00610199351713354	0.0030843229537719	-0.00661074952982284	-0.0018712703429713	0.00734037473643837	0.0031349755088301	0.00533968965193325
ENSG00000021488.8	SLC7A9	chr19	33321415	33360672	-	protein_coding	KNOWN	solute carrier family 7 (amino acid transporter light chain, bo,+ system), member 9	FALSE	2180.44	-0.00162540883353148	0.00612579332073475	-0.00661677029491939	-0.00737171634405631	-0.013090646428951	0.000588086833963668	0.000186833102524983	-0.00198245991912235	0.00217728509485484	-0.00288621685504106	-0.000877418610791407	-0.00208636982810208	-0.000350522688121685	-3.87636471016071e-05	0.000932335473745203	-0.00111040616319848	-0.000138380641933558	-0.000491501398752427	-0.00124636170068201	-0.00402858151439311	-0.00303101834223247	0.00396376708068036	-0.00162408359740249	0.0023593438668025	0.000562389480444864	-0.000138198559593074	0.00140374721936745	0.000113685859401172	-0.00264525125604076	-0.00186803981967284	0.000573210627440769
ENSG00000021574.7	SPAST	chr2	32288680	32382706	+	protein_coding	KNOWN	spastin	FALSE	6776.25	0.00258079024381228	-0.010338028528576	0.00401345825336526	0.00602901122693126	-0.00718038196005668	-0.00387589599369065	-0.000838363422582982	-0.00122277153386131	0.00404376647627863	-0.00327583477545227	-0.00351293040625884	0.00155569918613143	0.00456850591055498	-0.0046480751140051	-0.00239148125336439	-0.00135212718025353	0.000797112749115707	-0.000247854785053545	2.43174074718983e-05	-0.00166091376182794	0.00186392612229363	0.00380264732114478	0.000515722826360282	-0.000651293089018026	0.00084865728194505	0.0015085555996897	0.00420450059489936	0.00549957368816279	0.00412236945534481	-0.00369950196869578	0.00660285109008069
ENSG00000021645.13	NRXN3	chr14	78708734	80330762	+	protein_coding	KNOWN	neurexin 3	FALSE	8940.34	-0.00140234164980904	-0.0118259899857234	-0.00651672651267667	0.000307098673110218	-0.00111367857365949	-0.00171405604186169	-0.00142204115296199	0.00370527183168808	0.00661449743575752	-0.00745096275405352	-0.00232636220400017	0.00209840165235674	-0.000249546631517698	0.00135583115242431	-0.000340443383043474	0.0011361352088511	-0.000158296029920924	-0.000595194938386578	0.000196810818267606	-0.00412694131161901	0.00121187112462669	-0.000555962697494657	0.00061329139351195	-0.000730349836858727	-0.000123001860302351	0.00045515123141065	0.000500945215472164	0.00158453404930268	0.000830025692848662	0.00260649663085688	0.00121119366346576
ENSG00000021762.15	OSBPL5	chr11	3108346	3187969	-	protein_coding	KNOWN	oxysterol binding protein-like 5	FALSE	5331.28	-0.00643566519346067	-0.00704223109457998	0.00652923821064686	0.00119195850106587	-0.00267348605566527	0.00220320214374282	0.000324176292798774	-0.00364003581070344	0.00162230835263846	0.00254228224842878	-0.00228761106561449	-0.000911947177843268	0.00286992167318954	0.00197507093200159	0.00153106417159878	-0.000143163420128932	-0.000877488109043293	-0.00256017442911725	0.00144305101307025	0.000994424090989795	-0.00178003991277775	-0.00293120458058639	0.000437410642879736	0.000119638851594712	-0.00165799801775286	0.000177977996311014	-0.0046457282401509	-0.00374795602496659	-0.00484982555775407	0.00785093387069865	-0.00830191471481741
ENSG00000021776.6	AQR	chr15	35147732	35262040	-	protein_coding	KNOWN	aquarius intron-binding spliceosomal factor	FALSE	10649.38	0.0009877107618374	0.00581627590344291	0.0131769059435262	0.000915250936831971	-0.0060984611200848	-0.00636270146669328	-0.000388171424881517	0.0024290266285981	0.00264903521173873	-0.00381170909084713	0.00425444840806729	-0.00161649453596216	-0.00333214865089526	0.00234055523325316	-0.000528300865391219	-0.00295752877368452	0.000492118856424655	-0.00259228232086208	-0.000759621412287808	0.000929402655749498	0.00157513506197649	-0.00316622254239059	0.000918574990009279	-0.00340761283265229	-0.00064461230829973	0.000552342403039443	0.00304601387614604	0.00233707418500507	0.00584438948177949	0.00216739482299544	0.00517401544868427
ENSG00000021826.10	CPS1	chr2	211342406	211543831	+	protein_coding	KNOWN	carbamoyl-phosphate synthase 1, mitochondrial	FALSE	111431.62	-0.00105828686664897	0.00640793165356358	-0.00671090304620313	-0.00753445251632365	-0.0133752657765489	0.00118268949241991	0.000214809451805762	-0.000935428284231001	0.00153568774949833	-0.00277226515837721	0.00130481556227464	-0.00214561467472606	-8.01230011445282e-06	-0.000513525118409396	0.000593197911276553	7.68095274967675e-05	-0.00089217460915965	0.000849358981240878	-0.00179571178858221	-0.00440313838992484	-0.00324854769989307	0.00614654503540119	-0.00274392104766038	0.00302733509233	0.00278064776266591	0.00142262610137161	-0.00364482936437374	-0.00227115231075244	0.00428243183885652	0.00118310781519882	0.00176811841987389
ENSG00000021852.8	C8B	chr1	57394883	57431813	-	protein_coding	KNOWN	complement component 8, beta polypeptide	FALSE	7760.08	-0.00109142877509649	0.00606598234226972	-0.00682917495983859	-0.00754712293983337	-0.0129622785882057	0.00119543309888001	0.000121785178790295	-0.000749016487396226	0.00121906843285102	-0.00266125543231531	0.00110710997356326	-0.00209712190436367	-0.000387066053305043	-0.000193777792498231	0.000640880095154207	-2.30980794652651e-05	-0.000943038526892192	0.00128182498829534	-0.00196707886659035	-0.00493678042438041	-0.00334116484140298	0.00728405665091415	-0.00337417951690849	0.00338771219045612	0.00388881322853906	0.00232632646112137	-0.00593136508529632	-0.00369576972535563	0.00656107018738577	0.00243083805023205	0.00252002624762211
ENSG00000022267.12	FHL1	chrX	135229559	135293518	+	protein_coding	KNOWN	four and a half LIM domains 1	FALSE	22789.27	-0.00310630029428827	-0.00586934010069428	-0.000669965171224469	-0.00409389138666191	0.00885610558444164	0.0159706196813179	-0.000300229539867554	0.000672539390275827	-0.00445541797650426	-0.00527503297460881	-0.000572725291518928	0.0037589088519578	0.00283456598214242	0.00041366474827189	-0.00803508138331046	0.000917338582778806	-0.000975821850922888	-0.00390876592583836	-0.00106995668234462	0.00128152792322876	-0.00163516942551446	3.00583152821242e-05	-0.000506516168908953	-0.000192441865032474	0.00595822282413767	0.0011222574903567	-0.00192575105572963	0.00366395384906872	-0.00362361387389883	0.00412596318097449	0.00261954004676519
ENSG00000022277.8	RTFDC1	chr20	55043647	55093943	+	protein_coding	KNOWN	replication termination factor 2 domain containing 1	FALSE	11618.28	-0.00966770281594606	0.00151306218603821	8.62888332588682e-05	0.00741527098458464	0.00104142251932928	-0.00269873727271664	-0.000480185492419154	0.00241055522371089	-0.00186377928949721	0.00254308568658852	-0.00193389903011467	-0.00381326716767521	0.00143425603758942	-0.00240574254957424	0.00140744257455544	-0.000891799160316532	-0.000967987753836542	-0.00174627951324277	0.000671713197431702	0.00259151758190303	5.82226818037486e-05	0.00286849534299683	-0.000251367204104435	0.0010692149634358	-0.00114287688900807	-0.000509823091747725	0.00296392281924667	0.0047220022003273	-0.000456619458924852	0.00233033415824923	-0.00367145970603126
ENSG00000022355.10	GABRA1	chr5	161274197	161326975	+	protein_coding	KNOWN	gamma-aminobutyric acid (GABA) A receptor, alpha 1	FALSE	3323.38	0.00725993465812527	-0.00241950586961204	-0.00186814382023699	-0.000641400940280672	0.000194887197191743	0.0015463653969683	0.0147682751700004	0.00330360025506283	0.00295642183971503	0.000651540478924519	-0.000361223089275582	-0.00174763201656895	0.00178847048077481	-0.000433057884966075	0.00492489949308704	-0.000101316275865183	-0.0002605745123901	-0.000159851787341915	4.4715392729322e-05	0.00157513490711373	0.000523564426261028	-0.00220432579026739	0.00152018575369259	0.00234036918631292	0.00134511465504973	4.70245053640865e-05	-0.000560228866234965	0.000637499304182526	-0.000896005929753566	0.00196211954462938	0.000312665841019827
ENSG00000022556.11	NLRP2	chr19	55464498	55512510	+	protein_coding	KNOWN	NLR family, pyrin domain containing 2	FALSE	18052.88	0.0065355073045428	-0.00137087876067573	0.00042796826627119	0.00140754013587364	-0.00267812620669882	-0.00170091212606001	-0.0177017905120408	-0.00190162999728763	-0.00137245818388372	-0.00262915731193317	0.00148012583380792	0.00135586096736788	-0.000897384924358752	0.000846494718083477	0.000160769478836703	-0.000353256789180426	-0.000199905930338831	0.000295794154461367	-0.00117873452391304	0.00075761624926536	0.00211657184770985	-0.000658213727348036	-0.000318214660026621	-0.000391272694830492	-0.00231485834246092	0.00138011206709649	-0.000262611043414947	-0.00345402136395895	0.0015732167753157	-0.00138114571522567	-0.00160450415811943
ENSG00000022567.5	SLC45A4	chr8	142217265	142318404	-	protein_coding	KNOWN	solute carrier family 45, member 4	FALSE	4623.56	0.00889838629830309	0.00236792604082391	-0.00304473656821595	-0.00164278558801521	-0.00747613905618193	-0.00124165188175747	0.000731105510796068	-0.00258675606557727	0.00974685187334056	0.000585247266557446	0.00583308508658892	0.00366311259274671	-0.00526612768624638	0.00107341028631227	0.000374198210017187	-0.00142014736975098	0.00172953702363248	0.000797246398568686	0.000871147631251696	-0.000254357486466369	0.000464522130685418	-0.00210378188946618	0.00125489618413475	0.000344900563968902	0.00149914005661738	-0.00480446857393271	-0.00246734074306416	-0.00271887083781767	0.00215845441980126	0.00238935677038071	-0.00140679470966035
ENSG00000022840.11	RNF10	chr12	120971283	121015397	+	protein_coding	KNOWN	ring finger protein 10	FALSE	29432.12	-0.00566004774655117	0.00580077548434856	-0.00395581098459942	0.00599073032563456	-0.00206472837574392	0.00568447151287249	0.000818864113910258	0.00233361363926664	0.000959882446313258	-0.00528905238319315	0.00203929462796853	0.00187630287243615	-0.00298141709068557	-0.000648638139711233	-0.000837737679719156	0.00231572705864068	-1.58016565774256e-05	-0.00478110059602003	0.00182547774709637	0.000745145886532201	-0.00121479383198919	0.000295990924869325	0.00286753455396168	-0.000171518783768423	-0.000162317322905762	-0.00168772185243935	0.00894335025383551	0.00881958725960033	-0.0112236229143318	-0.000720784869004311	-0.00228055129397489
ENSG00000022976.11	ZNF839	chr14	102783714	102809044	+	protein_coding	KNOWN	zinc finger protein 839	TRUE	1992.06	-0.00351245598064776	0.000931090939035134	0.00150153850528058	-0.00159807510165846	-0.00301808593845916	-0.010863527882076	0.00292988355804288	-0.00164932833390626	-0.00706130981033762	0.00273619234654285	0.00957745973177969	0.00397633255217345	-0.00598268851947094	-0.00021896669680911	0.00345117829199433	0.00336308592870337	0.00219571656756106	0.00922182668061029	0.000520711365806589	-0.0028769304961199	0.00413746970835372	0.00442725892007136	-0.00115759726716614	-0.00336972374248209	0.00375808934926633	-0.00560720957182337	0.00489544233617578	-0.00584541294042199	-0.0037857116657174	0.00306461370898297	-0.00972479009634309
ENSG00000023041.7	ZDHHC6	chr10	114190058	114206672	-	protein_coding	KNOWN	zinc finger, DHHC-type containing 6	FALSE	4886.38	-0.00710835993416195	-0.00249303112624091	0.00499954560876073	-0.0101630197398146	-0.000315877334782563	-0.00524864589955825	0.00202579818001448	-0.00024755603023252	-0.00206519935365615	-0.0015593597350799	-0.00097861921530829	-0.00154316383482149	-0.00496109953509763	0.000508930259063078	-0.0026610766258698	-0.00373808468991808	0.00108604669902396	0.00310472562421304	-0.00138627909925375	-0.00177872790927104	0.000155602350460465	0.00626611486279232	0.0027996870502607	-0.00218889374676224	0.00369647384781736	0.00569507964896672	-0.00374154775275412	-0.00481083600829915	-0.00501283227015316	-0.00153466543608082	-0.000242205761217367
ENSG00000023171.10	GRAMD1B	chr11	123396344	123498482	+	protein_coding	KNOWN	GRAM domain containing 1B	FALSE	57795.66	-0.00118334269456072	0.00443133213244242	-0.00398882744237183	0.0119099655936587	0.00305343734811609	-0.0066057201839498	-9.22627348264903e-05	0.0127252307372757	-0.0101494734665775	0.000543476175729208	0.000667961311277884	0.00231068198410084	0.00127218030861903	-0.000124357199117148	0.000428279275450486	-0.000688562359737653	-0.000243373933028346	-0.00100154868914603	-0.00212768558299058	-0.000212570686447989	-0.000951510550847799	-0.00123556249189626	0.000444969961555694	-0.000240194813208363	-0.00271628969418967	-0.000847900660721291	0.000807663081458999	-0.00128117809426409	-0.000386479998552527	0.000402336834040795	0.00087443166120397
ENSG00000023191.12	RNH1	chr11	494512	507300	-	protein_coding	KNOWN	ribonuclease/angiogenin inhibitor 1	FALSE	10185.28	-0.00558667527010044	0.00445430914438142	-0.00905000425042031	0.00180993469904196	0.00333686094159608	0.00539486833398551	-0.000296927332896713	-0.00195770597383662	0.00135328498872347	0.00225052985427431	0.00558820394432981	-0.00135237903233873	-7.04101843620698e-05	0.0006586852611216	0.00418866067391255	0.00151623887139247	0.000705097741717751	-0.00197251884925842	0.00417310025209564	0.00510595724910028	0.00366632838365666	-0.00477218133862239	0.0015909234269763	-0.00324680394429701	0.000635527534882279	0.000614602146985951	-0.00213454167853506	4.9559608534582e-05	-0.00180087108381803	0.00231188820843016	-0.00957590566534512
ENSG00000023228.8	NDUFS1	chr2	206986149	207024327	-	protein_coding	KNOWN	NADH dehydrogenase (ubiquinone) Fe-S protein 1, 75kDa (NADH-coenzyme Q reductase)	FALSE	22127.47	-0.00244633746708203	0.0083126812937161	-0.00193647095067498	0.00871838654213656	-0.00291733851816585	0.0078963346329555	-0.00140491978366466	0.00967669681743688	-0.00478480403509209	-0.000465553543295254	0.000208347291397703	-7.98931056556641e-05	-0.00207268018790739	-0.000598377928736705	-0.00403688097834255	0.000205179650692568	-9.09262567291188e-05	-0.000286248249946561	-0.00236750138517812	-0.000940135167531646	0.00111014850459008	0.00194367217452074	-0.0018905493719511	0.000655811535791859	0.000571914569680727	0.00103019186443947	-0.00112819003861688	-0.00126036267184481	0.00145956047786446	0.000757581515770606	0.00130998842988487
ENSG00000023287.8	RB1CC1	chr8	53535016	53658403	-	protein_coding	KNOWN	RB1-inducible coiled-coil 1	FALSE	15335.5	0.00796648171644281	-0.00256445069439212	0.00276219150787047	0.00231687730769505	-0.00328984261008923	0.00144189713454264	0.0082140851890825	-4.2753949417052e-06	0.00366999979128001	9.75284360209646e-05	0.000736345480246113	0.000564973082276915	-0.00246714277845727	0.000861389255992459	0.0012704152489151	0.000270240638420794	-1.07820158409902e-05	-0.0018005380272677	0.00233378871953485	-0.000317389432403214	-0.00272654277844954	0.000618778281448649	-0.00354145922433503	-0.000394843332250672	-0.00516511005039758	-0.00273833326788017	0.000271936275411521	0.00133003840060454	0.00017168558633836	0.00300549672603396	0.00922243679570348
ENSG00000023318.7	ERP44	chr9	102741461	102861322	-	protein_coding	KNOWN	endoplasmic reticulum protein 44	FALSE	10007.81	-0.00484051180144002	0.00829108634789282	-0.00505192247759647	-0.00537879641915279	0.00691055632623244	-0.00272707706291073	0.00560032034100151	0.00182129009811722	-0.0014132412861969	-0.00278409425220459	0.00153836023404294	0.00339921282339277	0.00187867440021713	-0.00210595988177698	0.00323552720403013	-0.000225422741526747	0.00145329258579084	-0.00154593759483481	-0.00195016422416553	-0.00164673021108096	-0.00855313291524951	0.00575920775729335	5.39802986804332e-05	0.00463375353166794	-0.00249404279507109	0.000200424196431611	-0.00260577305326774	-0.00166984292222216	-0.00262309857025508	-0.00332880625154532	0.00356699200965482
ENSG00000023330.10	ALAS1	chr3	52232102	52248343	+	protein_coding	KNOWN	aminolevulinate, delta-, synthase 1	FALSE	35769.28	-0.00170124123328137	0.00513291361795134	-0.00410158794810171	0.012917678899068	0.00305080156464492	-0.00370239946618145	6.40896213192624e-05	0.011417093889206	-0.00693803908745977	0.000151735383472922	0.0026194890217817	0.00214764497420327	0.000386696299762401	6.55660889793221e-05	-0.000267267895350256	0.00074054590273799	-0.000414015768808562	-0.00506799087919543	0.00970336465212706	0.00190693037816054	0.000503061937024981	0.00291593424999013	-0.00159557585640392	0.00149092737813194	-0.00050234166717177	-0.000469899737726599	-0.00108650359661287	-0.000170782369170333	-0.000683395269948611	-0.00110175823711421	-0.00039487816805597
ENSG00000023445.9	BIRC3	chr11	102188215	102210134	+	protein_coding	KNOWN	baculoviral IAP repeat containing 3	FALSE	317.64	-0.00482694147402473	0.00323493065466194	0.0045951696668274	0.00592882403206448	-0.00164630906847961	-0.00225680531302992	0.00243345093594257	-0.00736309525610261	0.00931613815515313	0.00207342249708656	0.0133597207166417	0.00240122795302268	-0.00731537888225	-0.00452874329650468	-0.00477235069725275	-0.00650988799208863	-0.000579006976917597	-0.0140989228016333	0.00473746778804074	-0.002571615749592	-0.00632395481986008	-0.000618338356956743	0.00226183958064887	9.78304068886673e-05	-0.00500097350965338	-5.69497224264667e-05	0.000463682179337016	0.000592435309090552	0.00802541172584194	0.000315198314731009	0.00228724866499894
ENSG00000023516.7	AKAP11	chr13	42846289	42897396	+	protein_coding	KNOWN	A kinase (PRKA) anchor protein 11	FALSE	7076.06	0.00526758124916078	0.00128371497341621	-0.00333484230249927	0.00519593621955357	-0.00574958301870503	-0.0009300006946477	-0.00653771750575738	-0.000724738787792299	-0.00444321813210956	0.000272438393290849	0.00127744845822304	0.000540827950111714	0.00508568051687775	-0.00085434553777405	0.00038502749516989	0.000213392643690053	-0.00159827090874544	-0.000296710580268918	-0.00519733776627416	9.93665563008355e-05	0.000154078202947642	-0.00518161955881642	-1.34955521117765e-05	-0.00130325690131877	-0.0069999794537206	-0.00150507128908331	-0.00150976280382534	-0.00183750917580852	0.00686895753257307	0.00464240756081012	0.0135359683406782
ENSG00000023572.4	GLRX2	chr1	193065598	193075244	-	protein_coding	KNOWN	glutaredoxin 2	FALSE	1503.81	-0.00439658629130375	0.0073938042250081	-0.00178065195519427	0.00494704411867476	-0.00324836407262143	-0.000615036882728168	0.000892186352290353	0.0130661488832825	-0.0044107923833561	0.000875625351390283	0.00262049066061556	-0.00276348327419443	-0.000562705030878006	0.0014614983774978	-0.00130347159465129	0.00100337675528656	-0.00198145822852822	-6.27501259602419e-05	0.00760721445723389	0.000810204972013231	-3.23192034777861e-05	0.00432945353462296	-0.00311747479751293	0.00283590414421442	-0.00047560049887908	0.000442141711096656	-0.000966601177424904	0.000705743573107057	0.00124878046254487	-0.0046994945213188	-0.00239913767774769
ENSG00000023608.4	SNAPC1	chr14	62229075	62263146	+	protein_coding	KNOWN	small nuclear RNA activating complex, polypeptide 1, 43kDa	FALSE	2948.47	-0.00562512324739511	0.000523948314246918	0.00785590846579766	0.000659672220159207	0.00651680943868589	-2.37554614905974e-05	0.00417058291314355	-0.00736720940470907	-0.00274769705669633	0.000365804498844394	0.00476279597968312	-0.00699374911660455	-0.00220483552145632	0.000988071806134114	0.00024824624775175	0.00214041091899985	-0.00122560023152558	-0.000216981236337578	0.000249266972772	0.000380616373464171	-0.0011032436676612	0.00240968092217976	-0.00263718743708073	0.00666388028143621	-0.00940217308680403	-0.00171072561327205	0.00147574902331481	-0.00381379165296587	0.000505393692834581	-0.0076657517053836	0.0112540342656933
ENSG00000023697.8	DERA	chr12	16064106	16190220	+	protein_coding	KNOWN	deoxyribose-phosphate aldolase (putative)	FALSE	5691.61	-0.00500848149023025	0.0101956609554795	0.00151898057826384	0.000258861409017315	-0.00821485175635569	-0.0049582633759622	-0.00287355465055578	0.00260184017164623	-0.00431457707913375	-0.00091666014201895	0.000260623995963827	0.000349600978233414	0.000273815987738283	0.000299209082642796	0.000312455810701743	-0.00215886528961489	0.00206959065020311	-0.00163356202982724	0.00401493750080723	-0.000513067329401003	0.00133040731909432	0.00567092272621515	-0.0021843723031602	0.00234059317524186	-0.00126962928463512	-0.00212410897585374	-0.00198077109830717	0.00179045461580253	0.000404039348397081	-0.00541667136651664	0.00257886560725256
ENSG00000023734.6	STRAP	chr12	16035325	16056412	+	protein_coding	KNOWN	serine/threonine kinase receptor associated protein	FALSE	17411.69	-0.000611671383662314	-0.00216341715214814	0.0052107464725228	0.012601663455619	0.00032665530664979	-0.00453791097792837	-0.00365868429000765	0.00222639828049695	-0.000308294131905304	0.000338086158454171	-0.00330087096780337	0.00259937549312317	1.8388548389711e-05	-0.00389608180220783	-0.00587294687783562	-0.00496775525632171	0.00194521705580045	-0.00170191449725448	0.00454342180136935	0.00319681901683114	0.0027053071688018	0.0162525320858871	-0.00538490709582339	0.00296108559552012	0.00140600882029901	-0.00143063119944625	0.0095043096455921	0.00480720284012376	-0.00171542025146489	-0.00273809900530595	0.00658225391736484
ENSG00000023839.6	ABCC2	chr10	101542489	101611949	+	protein_coding	KNOWN	ATP-binding cassette, sub-family C (CFTR/MRP), member 2	FALSE	15114.53	-0.00121033422473252	0.00603828351251749	-0.00662641358705848	-0.00703874881875069	-0.0127810068553821	0.000973139045396294	0.000217878099305824	-0.00122359471425107	0.00141648636714641	-0.00258357731929955	0.00048836482218416	-0.00239092290192439	5.66548129287196e-05	-0.000228790216092703	0.000489792532347496	-0.000391373001815487	-0.000962037844304324	0.00132887243802647	-0.00215787426519761	-0.00515086085000502	-0.00289280747764877	0.00813752267122141	-0.00363300629936683	0.0036300726867858	0.0040538884404699	0.00264072436054103	-0.00679118173559976	-0.00437116822131972	0.00794808645546519	0.00282890403424453	0.00313253950091895
ENSG00000023892.9	DEF6	chr6	35265595	35289548	+	protein_coding	KNOWN	differentially expressed in FDCP 6 homolog (mouse)	FALSE	1489.75	-0.00415109536380742	0.00221507989084671	0.00986978475627638	-0.0100380187393164	-0.0059850296870071	-0.0017976056923981	0.00299820470385044	0.0046853993895283	-0.00194987979975374	-0.00793836584213099	0.00395490597858865	0.00180663063190957	-0.00656137390941638	0.00238424066502882	0.0106830786516061	0.000625941916631247	-0.00318602713929259	-0.00240402688878278	0.000956995186089686	0.000466445900332658	-0.00307039756607419	-0.00174788562674424	-0.00120116329373614	0.0013044101879784	-0.000315697817217084	0.000133325470505471	-0.00589838884897995	0.00043304017140742	0.000337358194014148	0.00128404919389318	-0.0061173745308267
ENSG00000023902.9	PLEKHO1	chr1	150121373	150136916	+	protein_coding	KNOWN	pleckstrin homology domain containing, family O member 1	FALSE	16585.25	-0.00459362073089329	-0.0103502043548381	0.00664005050101339	-0.0026761663900946	0.00187674716067461	0.000566222799920808	-0.00161856577974246	0.00122290738552992	0.00395705161391384	0.00577686863657788	-0.00188284671214393	-0.00214154467132668	0.00316299693257868	0.000715095133023712	-0.00192678285983779	-0.0019177005458943	-0.000965674332820965	0.00103928348215512	-8.53872545444487e-05	-2.40382768676576e-05	0.000859981900588692	0.00232323583540659	8.65397720605579e-05	-0.000633110485103978	0.00416005880485771	0.00159755983575475	0.00224135174110264	-0.00134506576868793	0.00539729763013589	-0.00420122056652182	-0.00698018303567021
ENSG00000023909.5	GCLM	chr1	94350761	94374966	-	protein_coding	KNOWN	glutamate-cysteine ligase, modifier subunit	FALSE	8331.34	0.00148029611081036	0.00701175893291249	-0.00730743947222529	-0.0052150958418492	-0.0107742845228518	0.000304576111538488	-0.00272469805449638	-8.41991846491082e-05	-0.00260199626626555	-0.00523405231541799	0.00170770645917811	-0.000377787666227843	0.000295986133583446	-0.000493824589563834	0.00107366846474683	0.00248728871894515	-0.000389154900230964	-0.00157910840798291	0.00353575079069586	-0.00203290210537415	-0.00188713446417277	0.00391574743840972	-0.00111021263898223	0.00152657262681314	-0.000567205798813936	0.000887303429280969	0.00433439620734761	0.00274874677883768	-0.00372403652142759	-0.00275135901618341	-0.00081398756106554
ENSG00000024048.6	UBR2	chr6	42531800	42661242	+	protein_coding	KNOWN	ubiquitin protein ligase E3 component n-recognin 2	FALSE	7114.09	-0.00724661172491161	0.0069384060751247	0.000536503774072228	-6.43857663872811e-05	-0.00630276130941914	0.00282547353650179	0.000970844448671037	-0.000297318482662759	-0.00178024729450713	-0.00267392538833663	0.000319362924968746	0.00270010242527502	-0.00175362880367342	0.000723653607819466	0.00194748862079118	0.0028067736551157	-0.00298644330748649	0.0018875781660481	0.000128925875825583	0.000661219677432971	-0.000246268814222072	-0.00786144885133877	0.00291347898188176	-0.00109738618767279	-0.0122813945375829	-0.00102686070310831	0.00590268567425447	-0.000998964823402178	0.00262918404476394	0.00195420535371975	0.00731822910919118
ENSG00000024422.7	EHD2	chr19	48216600	48246391	+	protein_coding	KNOWN	EH-domain containing 2	FALSE	15904.88	-0.00255059990417051	0.00499026644352293	-0.0042516825799461	-0.00724013175631074	0.0098008792532683	0.00390111608425069	-0.000695160636333865	-0.00214719863112589	0.00268399392739063	0.0017793548103893	0.00465780215491282	-0.00481874774489189	0.00399845003719392	0.000774566381288908	0.00545583075795813	3.45972025369626e-05	0.000581641919401145	-0.00356003596678486	0.00172971431878547	0.00670006238233048	0.00276320748804491	-0.0123817262837804	0.00296893799359799	-0.00565592922839347	0.000655771770415441	0.00116700294524746	-0.006590866928123	0.000910045797163137	0.000596121161159472	0.00519234630182962	-0.00180246465377396
ENSG00000024526.12	DEPDC1	chr1	68939835	68962904	-	protein_coding	KNOWN	DEP domain containing 1	FALSE	6986.5	0.00623907934396185	0.00401923562706606	0.0105065710563708	-0.00428169688148515	-0.00382556011396222	0.0059256294913303	-0.00362971532044531	0.00185604512852581	0.000510361719179493	0.00142701527906707	-8.88600416594432e-05	-0.000453491476348406	-0.00380588211463221	0.00219237635147741	-0.00409338901604785	0.00199913790887645	-0.00260062473120098	0.00106209455852105	-0.000897090000173103	-0.00121538476829716	0.000403394470009249	0.00255628253931558	-0.00319509981301436	0.00112966782613359	0.00515950749362401	-0.00411162527367114	0.00269076573373112	0.000888375069132522	-0.000731620423188708	-0.0044967459255752	0.00127712897121154
ENSG00000024862.12	CCDC28A	chr6	139094657	139114456	+	protein_coding	KNOWN	coiled-coil domain containing 28A	FALSE	2089.72	-0.00549473225396099	0.00440292154406588	0.00787088036109613	-0.00390963892480723	0.000149641145540245	-0.0044646615850349	0.00125109164377287	0.00258724815038524	-0.000569045455778383	0.00634008365134786	0.00109473144243772	-0.00254898212352567	-0.00301095834344308	0.00128574657002222	0.0089119764689384	0.00453827228462112	0.000228723791315165	-0.00112938159568944	0.0032124498001596	0.00313130688227535	-0.00347868363403247	0.00190461954687787	-0.00637216727721903	0.00676202444441569	-0.00218238272899024	0.000483087641479449	0.00944626232636389	-0.00279530514875874	-0.00270845740181735	-0.00537428184018877	-0.000456494631457737
ENSG00000025039.9	RRAGD	chr6	90074355	90121989	-	protein_coding	KNOWN	Ras-related GTP binding D	FALSE	10694.31	-0.000503870504974645	-0.00422608570203262	-0.000131445742837629	0.00451764321895914	-3.10872699805184e-06	0.0203379393594495	0.000795836452847312	-0.00049470368381059	-0.000428076332922434	-0.000725882767822645	-0.00288013332811625	-0.000787634224229531	-0.00379773839615065	-0.00088651456468369	-0.00508679530793324	0.000520888643661695	0.000264375109002537	0.00291689286410486	0.000855853736952403	-0.00195801352502225	0.000213479440393967	0.00175976344825925	-0.00094376360310059	0.00160195736638415	-0.00224227916247902	-0.000517417936222481	0.00238295439522297	-0.000312232442469225	0.00254279428707665	-0.00215820167019264	-0.000404376725302453
ENSG00000025156.7	HSF2	chr6	122720691	122754264	+	protein_coding	KNOWN	heat shock transcription factor 2	TRUE	6993.78	-0.00743646681188486	-0.00425115385458458	0.00921097684710698	0.00572320316339996	0.000926297031490702	0.000305417704641593	0.000686961738489402	0.00380027022522049	-0.00123032552212899	0.00280883671463023	0.00514441632267389	-0.000308125322286277	-0.0011869448783162	0.00238079334972336	0.000478318624498168	-0.00201639888415879	0.00120668968941474	-0.00152911603082318	0.00156334035078341	0.000280606419085727	-0.00346490698447938	0.00169061029023483	-0.00039512555864024	0.00234935693907067	-0.00341200546928787	-0.000230367438454216	0.000244349442886423	-0.00349162632540343	-0.00212802531688093	-0.00483933838616026	0.00740479142507229
ENSG00000025293.11	PHF20	chr20	34359896	34538303	+	protein_coding	KNOWN	PHD finger protein 20	TRUE	7740.44	0.00575208532723424	0.000452156657337046	0.0105611225573649	0.00530109312579403	-0.00168316273585912	0.00208272370042401	-0.00264655377439943	0.0009426075863728	0.00247004820219486	-0.000903035685291906	-0.000830751216094084	-0.00195994566313258	0.00587296320626537	-0.000652491457671072	-0.00221092616489091	0.000806253700058164	0.000628133559585898	0.00365636824967301	0.00131653426435141	0.000609483297107371	-0.00210577691536846	-0.000752051128270688	0.00114465031946893	-0.00108401906966082	0.00151700735350788	-0.00322743491719862	0.00868723583572499	0.00346869795144377	0.00898333801133863	0.00236104019883338	0.00219430943809544
ENSG00000025423.7	HSD17B6	chr12	57145945	57181574	+	protein_coding	KNOWN	hydroxysteroid (17-beta) dehydrogenase 6	FALSE	684.38	-0.000361675381026326	0.00638472182437712	-0.00141943083067753	0.0112686855788777	-0.00215752773067377	-0.00910309068563854	-0.000559908097162888	0.0104284610660531	-0.00582440684907157	0.000441337574806748	0.00690975546342838	0.000698815655283973	-0.000537058613777393	-0.00130105109795223	0.00316238997844925	0.00373984058044518	0.000140244464263554	-2.84735177209138e-05	0.00532936963718568	-0.00108423037605838	-0.00121662484405489	0.0011471524003098	0.000671934744081197	0.000703367544224378	-0.000903118922422685	0.00153720162349603	0.00255863031603868	0.000306298810611662	-0.00481062410857373	-0.00210906835832402	-0.00282275307299785
ENSG00000025434.14	NR1H3	chr11	47269851	47290396	+	protein_coding	KNOWN	nuclear receptor subfamily 1, group H, member 3	TRUE	5185.47	-0.00284357309245396	0.00786497408271334	-0.00873811937947665	-0.0081420548747286	-0.00657983418692828	-0.00156865534645283	-0.000618834968779019	0.00166903880809418	-0.00149973468404354	0.00100475041518922	-0.000351736552005178	-0.00928694095344451	-8.5176309673867e-06	-0.000200192148486441	0.000341157137375366	-0.000897381439475482	-0.000978045949840291	0.00114630034277065	6.574131335891e-06	-0.00185492023570522	-0.000733988906701041	0.00217692665706119	-0.000875615624365711	0.000715717524811983	0.000202245145128641	0.000403214867992487	0.000388245872836774	0.00281863112631326	-0.00140213541184919	-0.00112856076130791	-0.00134713578185322
ENSG00000025708.8	TYMP	chr22	50964181	50968485	-	protein_coding	KNOWN	thymidine phosphorylase	FALSE	537.53	-0.00399576305166827	0.00539708435351974	-0.00768527808837407	-0.00090004130556704	-0.00221059232425791	0.0105971457930531	-0.00164225470908019	0.00398050130511976	0.000237283915623657	-0.00616067115204407	0.00102716706702276	0.00165141434240413	-0.00414116527569435	-0.000651755616382972	-0.00503128506178992	0.00394302371735595	0.000757108112827198	-0.000152500502920859	0.0124401510836974	0.00201129951206421	0.00186431718340323	0.00236685049410708	-0.0020225712658864	0.000962833412550532	0.00142779101112191	0.00108730501230477	-0.00178052652946428	-0.00231712737836325	0.0038877807507437	-0.00276128868984297	-0.00326469170905572
ENSG00000025770.14	NCAPH2	chr22	50946645	50961901	+	protein_coding	KNOWN	non-SMC condensin II complex, subunit H2	FALSE	14368.75	-0.00748760597572324	-0.00351675735284876	-0.000346310356604549	-0.000332470424866917	-0.00323826849426064	0.00261221012917671	0.000640956748457962	-0.00910072616511841	-0.00447962348594488	0.00608650905345958	-0.00169804150414738	-0.00379403172681766	-0.00150232902106364	0.00173855642481529	-0.00253735104641459	-0.00252389981993733	-0.000964007126448785	5.81092432232585e-05	-0.000647197927469679	-0.000825627702342627	0.00252120885056673	-0.0019530267304409	-0.00177706642129614	-0.000722457549217849	0.00393619284306145	0.00160425509249058	0.00105829731372517	0.00554734375199952	-0.00347015536204384	-0.0020042963630901	-0.0100494347022171
ENSG00000025772.7	TOMM34	chr20	43570771	43589127	-	protein_coding	KNOWN	translocase of outer mitochondrial membrane 34	FALSE	22253.94	-0.00141195397458041	0.00725779178562766	-0.000455094312759208	0.0137677733516893	0.0035085766782221	-0.00843726994866836	-0.000269253057906825	0.00972749112885964	-0.00451360226556686	0.000163674156480182	0.00286685299890777	0.00218234836089006	-0.000397169951557397	0.00103420508891339	0.0022338196786229	0.00261919669568949	0.000522576312352747	0.00139561411667942	0.00674889852755835	0.00229915587281098	0.00178957001609198	0.00306498970791207	-0.000566100509364285	0.000561407403864168	0.000799469486530557	-0.000666789635534397	-0.000964753178269617	-0.00161254998175455	-0.00197047366111244	-0.00150833236861539	-0.00179061274294478
ENSG00000025796.9	SEC63	chr6	108188960	108279393	-	protein_coding	KNOWN	SEC63 homolog (S. cerevisiae)	FALSE	31653.53	-0.00142422263835245	0.00750026154125345	-0.00231403305533487	0.0110275519083668	0.00208891400546194	-0.00811986711987004	0.00443922285178025	0.0069343148610037	-0.00252409549065837	-0.00171855376076408	0.00673958350598348	0.00139821191972296	0.00140109034646565	-0.00140889391222518	0.00134599703500117	-0.00253698184675853	-0.00119974695662143	-0.00198120291024198	-0.0110325398156149	-0.00526257572554525	-0.00515089212992076	-0.0017845296354639	0.000909213684925945	0.00223229073767122	-0.00354680760805155	-5.01239396509626e-05	0.00181544808386524	-0.00266803844948531	0.00499241447954208	0.0010730045866962	0.00615552843973741
ENSG00000025800.9	KPNA6	chr1	32573639	32642169	+	protein_coding	KNOWN	karyopherin alpha 6 (importin alpha 7)	FALSE	14203.06	0.01053881800636	0.00235346411457161	-0.00157776022816649	5.67121959432625e-05	0.000206140035673598	0.00132461016269097	0.00103975602323819	0.00162065189128398	0.000761709934525002	-0.00158439744542396	-0.00069474841875365	-0.00139561695091074	0.0012204506108799	0.000269824225753995	-0.000489589198666786	0.00139331357784091	0.000477784007843149	0.000124369050769838	-0.000600448339619595	0.000115250007119362	-0.000755575957019918	-0.00339021740606447	0.00174535944795513	-0.00150934288293597	-0.00400251734185536	0.000301215602195405	0.00391614772051378	-0.0010082982000397	0.000419617663017131	0.000711587190030996	0.00178539904102943
ENSG00000026025.9	VIM	chr10	17270258	17279592	+	protein_coding	KNOWN	vimentin	FALSE	2415979.81	-0.00258001638499088	-0.00604370724394664	0.00122758258002947	0.000160116612608264	5.65721592017758e-05	0.00244329764210332	0.00185409941315084	-0.0103411648408103	-0.0100394067371794	-0.00202073904469782	0.00468254685894054	0.00205101731193363	0.00925030834443802	-0.00277415161936437	0.0041016270485023	-0.000597059973709761	-0.00103303015343939	-0.000447919763803635	-0.00159385426210463	0.00333290563210504	-0.00113031997459567	0.00685113060627148	0.00150062107769476	0.00173617420458601	-0.0048115161591296	-0.00209991952100488	0.00704912874049606	0.00185137903365063	0.00521153009072736	0.00915311658180225	-0.0105453612703475
ENSG00000026036.16	RTEL1-TNFRSF6B	chr20	62290653	62330037	+	protein_coding	NOVEL	RTEL1-TNFRSF6B readthrough (NMD candidate)	FALSE	7478.84	-0.00482416979698381	-0.00142903621821226	0.00336101756197324	0.0014555207164651	-0.0057152542501042	-0.00409773830849751	0.00107215145027173	-0.00897605776735474	-0.00585129474373879	-0.00482831684134834	0.00402076771079307	0.000528023970018866	0.00112577539726534	0.00263228225891801	-0.000963549806125303	0.00318452819112483	-0.00247361927682895	0.0054330543857494	0.00085229931730666	-0.00377630369033666	0.0015339905885403	-0.00429301050341334	0.000235024712865512	-0.0017999206725639	0.00122946851345735	0.00177528835181707	0.000569899088571771	4.35789567854284e-05	-0.00670245108729773	0.0049589147781406	-0.0125868327054511
ENSG00000026103.15	FAS	chr10	90750414	90775542	+	protein_coding	KNOWN	Fas cell surface death receptor	FALSE	796.91	-0.00108117498541578	0.00818691860870356	-0.0042156502296605	-0.00012010550341661	0.0107281587209147	0.000740812656679145	-0.0057543209679901	-0.00488029020636578	-0.00164726695124785	-0.00928995837473382	-0.0110721041227521	-0.00245134975365738	-0.0018314404244857	0.00125921958872624	0.00595946988613207	0.00060749828275541	-0.000660298405715182	-0.00440908636351295	0.00754243445967082	0.000860257572973465	0.00336175151682624	-0.0108775867460872	-0.0102825013086068	0.00420075910759839	0.0035832390053388	5.24744603879107e-05	-0.00384839692775754	-0.00205536607077265	0.000114257824613864	0.00262865886009899	0.00180012588271921
ENSG00000026297.11	RNASET2	chr6	167342992	167370679	-	protein_coding	KNOWN	ribonuclease T2	FALSE	5560.81	-0.00508810191143219	0.00233971812779039	-0.00663029033257828	-0.0113386775639482	0.00116317395687445	-0.00440093832311399	0.00141712021763667	-0.00427433569320709	-0.000732133535015721	0.00211390786772722	-0.00309465313285793	0.00868677385198931	0.00281772623920185	0.000490995360217534	-0.000289003354342894	-0.00113026255360483	-3.44574871212371e-05	-0.00108168040438109	0.00278709590646201	-0.00279369581882138	-0.00123290981400965	-0.000329145426531045	0.00359110135766778	-0.00181904951192387	-0.00344286067858473	-1.22124719722365e-06	-0.00879296832554806	0.004245216283182	0.00349041012324887	0.00210355130434536	-0.00664279216612949
ENSG00000026508.12	CD44	chr11	35160417	35253949	+	protein_coding	KNOWN	CD44 molecule (Indian blood group)	FALSE	26342.59	-0.00161212727711844	-2.87229177885203e-05	-0.00187975473658247	-0.00940071291356005	0.0103762552860335	-0.00185917191136491	0.00140416982495417	-0.004067139094065	-0.00766054244341159	-0.0214587780535963	0.00143662398772332	0.0106843288505054	-0.00338906531106529	-0.00195645814126055	-0.00329892920457483	0.000329763379436954	0.000660472871392953	0.00138702060594143	-0.000475093930153863	0.0045379006362669	-0.00427401492147135	0.00176999266732963	-0.000397188852722894	0.000980875738686658	0.002778073562242	0.000318804030597557	0.00366629346126605	0.00290249928600636	0.000983028017952764	-0.00036302784627385	0.00110455593078129
ENSG00000026559.8	KCNG1	chr20	49620193	49639666	-	protein_coding	KNOWN	potassium voltage-gated channel, subfamily G, member 1	FALSE	2051.42	0.00540211490774874	-0.00770075002878817	0.0055079745160253	0.00160859060522768	-0.00296039825562162	-0.00169561510086798	-0.00769464416802748	0.00400385891064837	0.00809383241736786	-0.00108283630609868	-0.00674873007587986	-0.00107328487148319	-0.00171752892869215	0.00301695497640557	0.00843593982676247	-0.000495853047011294	0.00313668564885973	0.00109926057158824	-0.000546577793796295	9.06069804506689e-05	-0.00043469876330844	0.00151234253512224	-0.00229614228338499	0.00362360877562497	-0.000271052660591782	-0.000623071675533115	-0.00272587217263542	-0.00360358110200276	-0.00462169163178751	0.00302232522885252	-0.00423486320903705
ENSG00000026652.9	AGPAT4	chr6	161551011	161695093	-	protein_coding	KNOWN	1-acylglycerol-3-phosphate O-acyltransferase 4	FALSE	7053.44	0.00312965191709536	-0.012211991151529	0.00029859612124898	-0.00213132529544985	-0.00572060430432611	0.00420651892776597	-5.00664190395334e-05	0.003673268020985	-0.0015276334814385	0.00720253424761216	0.00123291552591701	0.00352821294962989	0.000337967167047258	0.000934119557611418	-0.000362124515698009	-0.000746918558617383	-0.000697512928943771	0.00178965575228934	0.00137503504389503	0.00631912843778786	0.00566828733165579	0.000138334869057263	0.000759034262884121	0.00166262752780152	-0.00423831513736991	-0.0046036286882075	0.00459540245362413	-0.00609625670003959	-0.00131975145574114	-0.00134010635664805	0.00601087292196561
ENSG00000026751.12	SLAMF7	chr1	160709037	160724611	+	protein_coding	KNOWN	SLAM family member 7	FALSE	55.25	-0.00267101463969082	0.0105906289998481	-0.00913516708262092	-0.00222766985412169	-0.010479590183672	6.73062467861714e-05	8.55633434159255e-05	0.000819953826585352	0.0016543448396219	-0.00284277126486089	0.0025850849440573	0.00226328024407125	0.00308410338887653	0.000190617156771989	0.000783919982645656	0.000644122547529613	-9.54338825825278e-05	0.00144698129525167	-0.00104691670956439	0.00458432241667608	-0.0038715424070381	1.65485930480804e-05	-0.00187391671511032	0.00150894694067313	0.00160948872534799	0.000631719353656178	0.000598332154175179	-0.00507543391123081	0.00096367066223398	0.00131527653750293	0.000905799438161642
ENSG00000026950.12	BTN3A1	chr6	26402465	26415444	+	protein_coding	KNOWN	butyrophilin, subfamily 3, member A1	FALSE	3504.53	-0.00467547083128386	0.00565154448674142	-0.000908345088607884	0.00148142834712196	0.00262961449807872	-0.00651297134461346	0.00260212141824925	0.00606846033107794	-1.31757684754318e-05	0.00191703281730139	0.00604205379868124	0.00273381592219893	0.0148497986849515	-0.000872122407133223	-0.00281384456694017	0.00203141270631302	-0.00206853072656103	-0.000103729594184323	0.00292927792498756	0.00411720265310387	-0.0091252447786536	-0.00971443827166043	0.00143536068778721	-0.00107616010631422	0.00310146343951361	3.91440142439622e-06	-0.00514445491505415	-0.00373537067925542	-0.00490340350614781	0.00645919643876104	-0.00435717574691163
ENSG00000027001.7	MIPEP	chr13	24304328	24463558	-	protein_coding	KNOWN	mitochondrial intermediate peptidase	FALSE	2973.22	-0.00667459687749491	0.00745688160508924	0.00144799838027298	-0.00329911380949732	0.00308305233673025	0.00437051207173225	-0.000353992125552185	0.00296689944491457	0.000894686402426046	0.00527678069886599	0.000342557478690697	-0.0108870242166334	-0.00516914911599728	-0.00105540949319345	-0.000545275722052853	-0.000356221384339941	0.000743603330363736	0.000283071789854347	0.000701509708085596	-0.00248818641422479	-0.00565960641342564	0.00297777496780089	-0.000652149017403763	0.000185179677390986	0.00046505523893997	0.000550209618460946	0.0102979482081125	0.00332907066972123	-5.79611867799068e-05	-0.000596921442650137	0.00129686941932063
ENSG00000027075.9	PRKCH	chr14	61654277	62017694	+	protein_coding	KNOWN	protein kinase C, eta	FALSE	4251.84	-0.0032934453040216	0.00456662761307277	0.00234216685032427	-0.00300746153486336	0.0113927273248776	0.0113049925819812	0.00284705385713082	0.00259726073353523	-0.00573362762031061	-0.0166651529459768	-7.42695538396706e-05	-0.000843072643038459	-0.00152454692742556	0.00120786838787304	-0.00375457207673387	0.000511648059281502	0.000555667868990846	-0.000345075656768744	0.000318569785567771	0.00297071520358561	-0.00169776558075921	-6.75659577300604e-05	0.00252331075056893	-0.000732288038495063	-0.000119899198984026	0.000280902404605268	0.00263990653896886	-0.00064883168164587	0.00270309493999978	0.00267065918161106	0.00111759644893824
ENSG00000027644.4	INSRR	chr1	156809855	156828810	-	protein_coding	KNOWN	insulin receptor-related receptor	FALSE	180.75	-0.00340108614401211	-0.00578850614671206	-0.00197454403548584	0.00878250346225812	-0.00101965791874197	-0.000168575517650119	0.00132534936553598	-0.0134927209599949	0.00281912003554515	0.00337749458259788	-0.00383915594630488	-0.0035212482109359	0.0143789789760108	0.0016914613139931	-4.25030770126047e-05	-0.000117741832794438	0.00204956205551648	0.00695827642738675	0.000341779344534312	-0.00226457659785317	0.00378593576797996	-0.000930933881244278	0.00339647386688066	-0.00340603461123287	0.000531257048425207	0.0017038788065345	-0.00358568983506362	-0.00384641131520234	0.000637827027721788	-0.0143903221002887	0.00431582197838916
ENSG00000027697.8	IFNGR1	chr6	137518621	137540586	-	protein_coding	KNOWN	interferon gamma receptor 1	FALSE	4628.55	0.000587115334768684	0.0106460106711716	-0.00540280874267623	0.00546365954910758	0.00402537350369033	0.00424349312727133	0.00176301873837528	-0.00076598982675204	-0.00129961327654015	-0.0034574308243173	0.00140375780198973	0.00029262494588467	0.00400480732992	0.00096429848951306	-7.03421552012724e-05	-0.00453224195488402	0.000428614501413312	-0.00230177360034716	0.0061039660568403	-0.00896548941316143	-0.00313657864841987	-0.00196067543658287	-0.000460945154394879	0.00464421625901746	0.00371700525687003	0.00357681013625156	-0.0132579602165732	-0.00344292642393626	0.00102051381304384	0.000350289276226892	0.00598157260474663
ENSG00000027847.9	B4GALT7	chr5	177027101	177037348	+	protein_coding	KNOWN	xylosylprotein beta 1,4-galactosyltransferase, polypeptide 7	FALSE	2980	-0.0044725394593147	-0.000449904695589491	-0.00895277993690011	0.00137925214045012	-0.00147812204186426	-0.00426148782425882	0.00128596586519085	0.00190226246704254	0.000546325671913726	-0.00578561095846136	3.11861205457513e-05	-0.00373777674533543	0.003648352288494	0.00200833097321623	0.000185901620861959	0.00366591009300965	-0.00112736158683982	0.00165297413696451	0.00228998386858139	0.00652979940390324	-0.00554880324626317	-0.000772772737853577	-0.00036794574525595	-0.00143927703112889	0.00527501141201229	0.00329486066762955	-0.00310278441341443	-0.00105340789634205	0.00240516561973785	-0.001755252521432	-0.0133362428336385
ENSG00000027869.7	SH2D2A	chr1	156776035	156786654	-	protein_coding	KNOWN	SH2 domain containing 2A	FALSE	222.47	0.00023039348900983	-0.00465665432755092	0.0115419471616122	0.00102139023065181	-0.00609998808450296	0.000864404849700689	0.00519196561911126	-0.00473807482696908	-0.00582216727685077	0.0099978842726727	-0.00713264625452576	0.00183756524058514	-0.0129746922221592	0.00688232075708943	-0.00160860392738116	-0.00534890757374935	0.00363157277792672	0.00230015768330549	0.0025168672484917	-0.00338450327181743	-0.000160478934844464	-0.000889628305799046	-0.000729467805370745	0.00463885799010804	0.00100815860043632	-0.00505786442962065	-0.00179575611831938	-0.000698709830962059	-0.000561037697076679	-0.00682813167249995	-0.00327605536007785
ENSG00000028116.12	VRK2	chr2	58134786	58387055	+	protein_coding	KNOWN	vaccinia related kinase 2	FALSE	3622.94	0.00519347547218525	0.00982895103748768	0.000929948152580477	-0.00121757643377195	-0.00632389667343887	0.00236298807366903	0.00633469981094433	0.00096300586579154	-0.000680237111902967	-0.00225129453008024	0.00436412414159496	0.000208141914609968	-0.000250779402339547	-0.00266395205160704	-0.00175149810118391	-0.0017104481949455	-0.000265091802867293	-0.000222252168770238	-0.00127756427816098	-0.0018921842877223	-0.000680770739364539	0.0008590945400458	-0.00278180311516225	0.00375375304950955	-0.00118146017290632	-0.00195855986872579	0.00513213443324509	0.000371497757683255	-0.00259706422469408	-0.00273435460508757	-0.000613845323501339
ENSG00000028137.12	TNFRSF1B	chr1	12227060	12269285	+	protein_coding	KNOWN	tumor necrosis factor receptor superfamily, member 1B	FALSE	3029.94	-0.00376045655803658	0.00878492493646745	-0.00933361975185972	-0.00125600616235077	-0.00713548516083568	0.00481959218056887	0.00230930973485844	0.00101367853054285	-0.00529179495215464	-0.0038503925116552	0.00229093348654609	-0.00272889796981817	-8.67116376198512e-05	0.00250470153379923	-0.00155477956057378	-0.000651796875221005	0.00130237809922599	-0.000843291237025199	0.00425132085944523	0.00842915881898607	0.00131662998504632	-0.00327764002358023	0.000522923613228463	0.00011414269745752	-0.00180261887570246	0.000241912105194167	-0.00273076254663536	-0.00140656153465496	0.00561497795784012	-0.000902090333988367	0.00397461660432181
ENSG00000028203.13	VEZT	chr12	95611522	95696566	+	protein_coding	KNOWN	vezatin, adherens junctions transmembrane protein	FALSE	9771.91	-0.00171885139959372	0.000738543829848793	-0.00106237451309374	0.00632383775071664	0.0107521952850776	0.00130354330741239	0.00251029862604746	0.00595809190309157	-0.00392693712419338	-0.00988798253202206	-0.00845764860316696	0.00445515827025702	0.00471759723813759	0.000240846826448955	-0.00481387044664096	0.00160875214356491	0.00221237699304201	0.00112483303202003	0.00105783124107272	-0.000908305717777578	0.00487649150261346	-0.00525947275826453	-0.000208744617118074	0.0030665760453091	-0.0043057388983434	0.000501989417261754	-0.00553804394415977	0.000457870117478196	-0.00351949641866496	0.00332147626746787	0.0105469521944086
ENSG00000028277.16	POU2F2	chr19	42590263	42700737	-	protein_coding	KNOWN	POU class 2 homeobox 2	TRUE	9793.06	0.00129547313275288	-0.0120957046305022	-0.00420867623069528	0.00167309456305555	-0.00543711868856791	-0.000399578149885759	0.00414954872972275	0.00591457852544925	0.0059533565035575	-0.0026209551046553	-0.000970580281435745	0.000758092812741256	0.000383927984206636	-0.00104866836854672	-0.00191308366205782	0.000352576321083337	0.000851109898131123	-0.000236582293580337	0.000132301857298444	-0.00133177775190072	0.000145420057770079	-0.00123026166907036	-0.000931779849184863	-0.00183804227906345	-0.000716217455131987	0.000608130795213046	-0.000552723177791466	-0.00340376209390863	0.00347202273833103	-0.00463593778149668	-0.00105243412462061
ENSG00000028310.13	BRD9	chr5	850406	892939	-	protein_coding	KNOWN	bromodomain containing 9	FALSE	7060.97	-0.00534404954312124	-0.00891444835522065	0.00553436552110742	-0.00572633992039313	-0.000240829527492169	-0.0040389245206954	-0.000750928962254698	0.00183578804144588	-0.00160962849000775	0.0037156522344539	-0.00173956124216088	-0.00340775177187644	-0.00298452852484762	0.00034067379885045	0.00229069330894446	-0.00391030264706503	-0.00090392364904709	0.00283485759525377	-0.000622666179426642	0.00268601064446209	0.000484492828987292	0.00306133499168458	-0.00170283276505904	-4.32056994227783e-07	0.00148156038353419	0.000869898030372462	0.00523308599300347	-0.000563579664192374	-0.000422311167479364	0.00543195658421666	-0.00819986183614189
ENSG00000028528.10	SNX1	chr15	64386322	64438289	+	protein_coding	KNOWN	sorting nexin 1	FALSE	12726.03	-0.00786628372102563	0.00855452326721725	0.00410523919633413	0.00424369235014746	0.00382224798397857	-0.00720007457662081	0.00146520516832023	-0.00158141215975378	-0.00134305958334797	-0.00115190390768769	-0.00103750627076249	0.00108275351862185	0.00106841537105546	-0.00170911495641212	0.00143033470252676	-0.00292437379094828	0.0017995260217074	0.00124838854873636	0.00245728336389119	0.000947500977250082	0.00237568150080916	-0.00107951334559916	0.000712143302991302	-0.0023364762942832	0.00190245500354437	0.000451876872097937	0.00180103475348859	0.000244702388321617	-0.000746025718983242	0.00200030609497235	0.000212366812432348
ENSG00000028839.5	TBPL1	chr6	134273308	134311570	+	protein_coding	KNOWN	TBP-like 1	TRUE	5218.59	0.00148393407824125	-0.00703555596154446	0.000997365392786591	-0.00576487468667894	-0.00998806880571363	-0.00342034098484698	0.00149922537553464	0.00288213665068172	0.00197188807564392	0.000514259096396313	0.0023486150124428	-0.00434977689907641	0.00223393825944468	0.0012684945178368	-0.00155984320546858	-0.00058463118344567	-0.00266714691950942	-0.000835727005660368	0.000373720832080845	6.02433944190372e-05	0.00171073717000795	0.000741638504863336	-0.00154047326243438	0.00225086674608378	-0.00272279793810372	-0.00250268197160674	0.00683445147804389	0.00350253510731655	-0.00683164933363944	-0.0120798143643026	0.00481116761981093
ENSG00000029153.10	ARNTL2	chr12	27485787	27576241	+	protein_coding	KNOWN	aryl hydrocarbon receptor nuclear translocator-like 2	TRUE	1595.81	0.00808447659215518	0.0014542747210513	-0.00139593501038267	-0.00238128108925088	-0.00069808363121718	0.00598977907266613	0.00601410311092783	-0.00254198425640016	0.00546473343873461	0.000991217205615035	-0.00593199588410207	0.00353651902419233	-0.00230722619461507	0.00141979167654882	-0.0024762839196786	0.00422526262792709	-0.000230326635314332	0.00521695994131797	-0.00200070515962569	-0.00045386397792733	-0.00342507551441029	0.00567605687221654	0.00175272028563667	-0.0008297560770946	-7.38875331377873e-05	0.0078116074440604	-0.00436528317717147	0.00454883541811067	0.00108686201899459	0.00172346857319336	0.00394636878579822
ENSG00000029363.11	BCLAF1	chr6	136578001	136610989	-	protein_coding	KNOWN	BCL2-associated transcription factor 1	TRUE	32895.31	0.00443985066901151	0.000419535880011767	0.0111996110562034	-0.00163005760240998	-0.00212301045831666	-0.00782218079422043	-0.00678456084879352	0.00114250871014345	0.00210106074387357	-0.000224948200348673	-0.000191390396108993	0.0013592412389243	-0.00450671945035391	-0.00286743215242593	0.00074139074728285	0.00308224945363464	0.000711597902884293	0.000304268588856291	-0.00167247913984086	-0.00104938610450573	0.000853253337179422	-0.00274210942389174	0.0012040037371562	-0.00266157359795328	0.00271312995793764	0.00261069129937343	0.00497138373828775	0.00150174990752195	0.00273776180946143	0.00108834844838753	0.00678175993658721
ENSG00000029364.7	SLC39A9	chr14	69864732	69929105	+	protein_coding	KNOWN	solute carrier family 39, member 9	FALSE	8601.09	0.00575154159407902	0.0074677624640667	-0.00299529114869906	0.00549737849378407	-0.00384012359047759	-0.00790655918594817	0.00586352137162671	0.00539219332675636	-0.00147752397957399	-0.000404011878124567	-0.00493723345735067	-0.000741797627910951	0.00396949602695247	0.00034913629940041	-0.000494815123803982	0.001305178889224	-1.73508386469927e-05	-0.000437797541111745	0.00242830959430153	-0.000379172882721414	0.00143032422074193	-0.00512997379405811	0.00265198699503935	0.00419259700547775	0.00463395089228781	0.00204840486039859	-0.00420240759074826	0.000277919076211129	0.0028030726031183	0.00209188527957968	0.00433819640059604
ENSG00000029534.15	ANK1	chr8	41510739	41754280	-	protein_coding	KNOWN	ankyrin 1, erythrocytic	FALSE	47315.03	-0.00127471017750923	0.00511898600440181	-0.00686849457147658	-0.00628398510952686	-0.012508449461248	0.00170061201601958	0.000280134268591184	-0.00105307125106841	0.000484400162114907	-0.00263126490737861	0.000919890547520243	-0.0014608139933177	0.000171389535059004	-0.000123034135443792	0.000919313052898965	0.00116753584837663	-0.00018746845785857	-0.00105442991147773	-0.00163530436050645	-0.000801331885817101	-0.00243626187901091	0.000452541365776706	0.000144996437982653	0.000857424779284093	-0.002347142322914	-0.00220904164851397	0.00676482952787786	0.00454024304129123	-0.0071569152516477	-0.00428463553180339	-0.00131916875127509
ENSG00000029559.5	IBSP	chr4	88720733	88733074	+	protein_coding	KNOWN	integrin-binding sialoprotein	FALSE	1384.56	-0.000864660953361682	-0.000500738336724401	0.00511764211742232	-0.000711727710895185	-0.000748863303485128	0.000747814195605076	-0.000252744671648702	-0.000689199438140278	0.000144667094270514	-0.000596007391112448	0.000367813094872599	-0.00421342396973743	0.0228130946620851	0.00180201269747466	-0.00778158052005033	0.00373625003914497	-0.00186606797588742	8.18223880652515e-05	0.00145966051651843	-0.00562721177465456	-0.0166623113925814	-0.0136898946492598	-0.00398355604145465	0.000276211174563282	0.00679000938388774	0.00276926547214141	-0.011174439846992	-0.000395448298192867	-0.00536517656912124	-0.000503291161836265	-0.0063087369580924
ENSG00000029639.6	TFB1M	chr6	155578643	155635627	-	protein_coding	KNOWN	transcription factor B1, mitochondrial	TRUE	2522.28	0.00466248421644957	0.00707371519191489	-0.00125740140897618	0.00128817787090202	-0.000783187327084552	0.00044102429927076	0.0130437897127239	0.00795795844157717	-0.000351801797686419	0.00577166553537621	0.00255503970249901	0.00521025193882666	-0.00337389835492198	0.000833335327648844	0.00129537992608482	0.000853622068975013	-0.00168141347177597	0.00228650526768869	-0.00258946698424494	-0.00160847915470005	-0.00253578563049879	0.00182918933376737	-0.00121707878934508	0.000729063398412881	-0.00547960630362479	0.000157633277829799	0.00102231183467929	-0.00108868078899805	-0.000663241429918294	-0.00346388884866244	0.00126447299877457
ENSG00000029725.12	RABEP1	chr17	5185558	5289129	+	protein_coding	KNOWN	rabaptin, RAB GTPase binding effector protein 1	FALSE	12711	-0.00051591542069986	-0.000966343023339316	-0.00305743221337948	0.0106802755409918	-0.0057094264347542	-0.0002086724568537	-0.00312010123619244	0.00839761363141473	-0.00427348486408993	-0.0028193077607539	-0.00123358069312246	-0.00128614213717835	0.000935856746517941	-0.00225563358128147	-0.00290917500607154	-0.00056242587135983	0.000537746672221902	0.00281847673477618	-0.00912522411624968	-0.00157461859235074	0.00214214667915279	-0.00233015968025623	-0.0046453635229692	0.000194457952860118	0.000164209398045655	-0.00159140244615809	0.00196730253048298	0.00396261657961918	0.00142134333253907	0.0090411142031815	0.00905420231332824
ENSG00000029993.10	HMGB3	chrX	150148982	150159248	+	protein_coding	KNOWN	high mobility group box 3	FALSE	19897.5	0.00338962733842458	-0.010053301695253	0.00874255966544926	-0.00608938215668924	0.00284945511563205	-0.00234434239255539	-0.00285178562204643	0.00405733913857382	0.00353635526556077	-0.00336201845290805	-0.00447012106769173	-0.00341073245396019	-0.00450096409300888	0.000365835659855993	-0.00431459863578344	-0.00270957975710268	0.000726082233519753	0.00171481370682033	-0.00104701230457119	-0.00141410460304663	0.0022129276740897	0.00319662276513956	-0.00153880351310001	0.00194381671346712	0.00195216092965693	0.000552739101775388	0.00270414981648762	0.00210950834526691	-0.000268722318237031	-0.000513346225704593	-0.00290504631684384
ENSG00000030066.9	NUP160	chr11	47799639	47870107	-	protein_coding	KNOWN	nucleoporin 160kDa	FALSE	22667.72	-0.0012591822458075	0.00212425696627994	0.0131360873194514	-0.000417229637474315	-0.00818106387361199	-0.00600157001393689	-0.000533199985288819	-0.00283370421979484	-0.000143873554169892	-0.00260943447918507	-0.0037059602638456	9.11612445069089e-05	-0.00097894577853173	-0.000566820068724721	-0.000741453409924257	-0.00121914497302964	0.00115284275081989	0.000697002193796798	0.00155809408244688	0.00149368548934545	0.00350637953798534	-0.00067102377311409	0.00156759537091286	-0.00338605483276475	0.00484649729858283	0.00337402712055113	0.00449483538290177	0.00512686766995312	0.00563261797905499	-0.000772792782373928	0.00472196332330791
ENSG00000030110.8	BAK1	chr6	33540329	33548019	-	protein_coding	KNOWN	BCL2-antagonist/killer 1	FALSE	2645.31	0.00418953674822408	0.00552520533769063	0.00340968515339711	0.00900409340496647	0.0048045066351428	0.00671047033429605	-0.010987442817337	0.00690099719920565	-0.00247408353876256	0.0009663622493278	-0.000316508284990581	-0.00339349127367206	-0.00471546321284629	0.000709561837175483	-0.00226499029793914	-0.000629243085773147	-0.000584972342679334	-0.000850172904935441	0.00460384180773447	0.001268100752396	0.000237949804103853	0.000818353434211268	-0.00063882237274591	-1.61857585803167e-05	0.000930250451549178	0.00171376216529735	-0.000418816684714136	0.0016499973798393	0.000925007826062864	-0.00219448705589594	-0.00232559711105915
ENSG00000030304.8	MUSK	chr9	113431051	113563859	+	protein_coding	KNOWN	muscle, skeletal, receptor tyrosine kinase	FALSE	235.88	-0.00197827058050385	0.00191046425374736	0.00222024534024769	0.00306504549094293	0.000149263376281586	0.00417376522639355	9.59857597725553e-05	0.00558276857028415	-0.00471478705691278	0.00401761077503119	-7.25352780492217e-05	0.0069943359235782	0.00241246244757325	-0.00472865427846871	0.0280198468425796	-0.0012063149518338	0.000936382284692014	-0.00101803868373872	-0.00775983211893511	0.000906248597757591	-9.97580976713599e-05	0.00456596512626992	0.000368348620726362	0.00126372627848169	-0.00362961997548562	-0.000740864261630781	8.69748619255699e-05	-0.000141082994610201	0.00115698489218981	0.000841784459372433	-0.00261121726164217
ENSG00000030419.12	IKZF2	chr2	213864429	214017151	-	protein_coding	KNOWN	IKAROS family zinc finger 2 (Helios)	TRUE	1853.53	-0.0036110775339193	-0.00293249843210348	0.00733870494924284	0.000452749275126448	0.0054415163695539	0.00334923434721817	0.00276625842397137	-0.00453848283931155	-0.0135094493483874	-0.00791263522849866	-0.000888473853568062	0.00754548220580793	0.0111860718407485	-0.000130659510318041	0.00684591521870989	0.000897119642955238	0.00229213804659928	0.00196641851148813	-0.00138359616144305	-0.00270544675452358	0.00360561850940052	0.00272370704874661	-0.00138418277734678	0.000710448001465555	-0.0069582822317017	-0.00278746915488974	0.0049508282292267	0.00178033216037647	0.00291936629664981	-0.00499176354923668	0.0101443808792609
ENSG00000030582.12	GRN	chr17	42422614	42430470	+	protein_coding	KNOWN	granulin	FALSE	25058.59	-0.00113480960189837	0.00374200053923008	-0.00587412055522803	0.000718154572242938	0.00765076527932493	-0.00256786248327572	0.00644562985916748	-0.0119930433313398	0.0052705434463508	0.00308336721628557	0.0091187584209107	0.00390231766039478	-0.00429996402465021	0.00067244482146253	0.000308139612558061	-0.00142732196984189	0.000469886958324887	0.00397082428308102	-0.000501691196698853	0.00252054432284724	0.00300910615881007	0.00342708487341602	0.000627082316083508	-0.00158160461187924	0.00125524220570898	-3.59793380661013e-05	-0.0040465560995819	0.00108630365279384	-0.000994875050607061	0.00325958600227218	-0.00989784071580027
ENSG00000031003.6	FAM13B	chr5	137273649	137387650	-	protein_coding	KNOWN	family with sequence similarity 13, member B	FALSE	8113.34	-0.00422853433257172	-0.00220880724278602	0.00184410247548954	0.0127125187954282	-0.0013119038450511	-0.00622295343434118	-0.000363214986375912	-0.00156300799793186	0.00528561890135276	-0.000548187490155038	0.00247831194184193	0.00271145382084087	-0.0060399575952098	-0.000309400283785607	-0.000366137131135428	0.000998580181015554	-5.23785527790855e-05	0.00316921866949739	-0.000856279614410624	-0.00224351687647897	0.0013234622925168	0.000463157629431088	-0.000816461986883034	-0.00102891456494076	0.00236846052830425	0.00360833843513191	0.00168538376999636	0.00751662319788775	-0.0061426670028039	0.00742126928350076	0.00686661799590986
ENSG00000031081.6	ARHGAP31	chr3	119013220	119139561	+	protein_coding	KNOWN	Rho GTPase activating protein 31	FALSE	8455.66	-0.0032308098331784	0.00372508879438065	0.00268180171287889	0.000796398821526488	0.0042611432308615	0.0160131700867944	-6.53238788916177e-05	-0.000151758343513212	-0.0016333119547942	-0.00605914417450237	0.000107880050038871	0.000740181922400947	0.00748769927891547	0.000657951349583434	-0.00460279282397576	-0.000853689655192978	-0.000904863535841472	0.000847912222071676	0.00243656271086644	-0.00407556819328967	0.000910127540199078	-0.0089509577146724	-0.000680124007001037	-0.00202430068505939	0.000645325831025831	0.00113225338963063	-0.000910758245226395	0.000473037216532297	0.00279015906009848	0.00514681071049113	-0.00384103828392174
ENSG00000031544.9	NR2E3	chr15	72084977	72110600	+	processed_transcript	KNOWN	nuclear receptor subfamily 2, group E, member 3	TRUE	119.41	-0.00138487594721409	-0.00268642541872154	0.00553167415803325	-0.000113163543973307	-0.000507471957709646	0.00878020076569359	0.00420177008138559	-0.0029324529367921	-0.00670080030207293	-0.00102360110151585	0.00402467663930733	0.0011491203828187	-0.00602077177519902	0.0011442234013981	0.0229956277810805	-0.00202266958911555	0.0014560109564979	-0.00268128283697201	-0.0015000824442086	0.00637541803102211	0.00119375512739339	-0.000964731177463604	-0.00232374128768023	0.0016569610066063	-0.0034849269055881	-0.000487815493146648	-0.00216925464870741	-0.000900334739787737	0.00102318787740245	0.00343701428478941	-0.00707684371997015
ENSG00000031691.6	CENPQ	chr6	49431091	49460820	+	protein_coding	KNOWN	centromere protein Q	FALSE	1790.03	-0.00236912869287411	0.00711074479075758	0.00905531210968607	-0.00247923801022938	-0.00819312942152473	-0.00010566962602722	-0.00147848636433605	-0.00584631832941857	-0.00200721748419727	0.00316352872889761	-0.00183077835622219	-0.00847902787317516	0.00585686307233842	0.00272485577126406	-0.000279876987755672	-0.002553940994404	-0.00123676427241764	-0.00109439941609736	-0.000971037138752718	-0.00175943924988191	0.0027031230498019	0.00477293266195672	-0.00348246871120302	0.00287272346996954	0.00140908961347275	0.0017248577880527	-0.00230430534938861	0.00170258819459801	-0.000712769686910121	-0.00691903525275587	0.00525270502586012
ENSG00000031698.8	SARS	chr1	109756540	109780791	+	protein_coding	KNOWN	seryl-tRNA synthetase	FALSE	22638.72	-0.00639847447205705	-0.00500261089068506	-0.010118933791045	-0.00317256298777787	1.70909920907339e-05	-0.0057550007744337	-0.0011237740330399	0.00279620191149052	0.00356493648255198	0.00214799930474373	-0.000143698355139954	-0.0026065358521339	0.00033570580669914	-0.00194420322399873	0.00271374708633376	-0.00121192357516069	0.00138088663671281	-0.000629852656269371	-0.000510042714204008	0.00343155909083684	0.00113645606429053	0.0010477333718524	2.24282629743101e-06	0.000641557531410882	-0.00397348714116037	-0.00100357375595285	-0.00089448940570618	0.000386013068786034	0.000701388738878412	-0.00156278195025152	0.000629282154762108
ENSG00000031823.10	RANBP3	chr19	5916150	5978153	-	protein_coding	KNOWN	RAN binding protein 3	FALSE	11054.56	-0.00848473393352657	-0.00109804573188824	0.00150102223947885	-0.00188888950907567	0.00633884487367434	-0.00509852407214501	0.000295845483085029	0.00294541601080001	-0.00175457596991445	0.00247005827239315	-0.00232190482604973	0.00279151575589267	0.000952637253719477	-0.00138498682138034	0.00305617048831851	-0.00323370158181421	0.00032940535343507	0.00139077868273155	0.00119649808400486	-0.000939391997020294	-0.000530606513662281	0.0045198984547293	0.000392812915484423	0.000240086053856356	0.00317488203322404	0.00175796181070632	0.00222364658483016	0.000951351595390701	-0.00260966009907142	0.00366841139389856	-0.00794470798001285
ENSG00000032219.14	ARID4A	chr14	58765103	58840605	+	protein_coding	KNOWN	AT rich interactive domain 4A (RBP1-like)	TRUE	4949.44	-0.00593358516529143	-0.00528067928638515	0.00352239693609706	-0.000678192779663172	-0.00794317113327478	-0.0016888481434078	0.00468998585942449	0.000591573711009092	0.00461314419297978	-0.00309132649426886	0.000946220824217209	0.000954122665567261	0.000440352192721284	-0.00430273062020758	0.0025759565956634	0.00289322497026098	-0.000758812517346064	-0.0048260868855675	-0.000373493517561243	0.00244084486588848	0.000698738846354725	-0.00567484101006781	-0.000603320259603673	4.49347910275131e-05	-0.00885066136824073	-0.00087596917566804	0.00122258316517423	-0.0022741027381012	0.00604640815184131	0.00214411268951507	0.010786460341516
ENSG00000032389.8	TSSC1	chr2	3192696	3381653	-	protein_coding	KNOWN	tumor suppressing subtransferable candidate 1	FALSE	6828.92	-0.0063937281935744	-0.00805893161062196	-0.00243714341805212	0.00495432109609726	-0.00693926507518195	-0.0042540489370625	-0.00165083438880588	0.00572623547308852	0.0015015203768566	-0.000979135691192561	-0.00421140726029663	-0.00102795052173803	-0.000671083217203785	3.22809633952032e-05	-0.00042519859204741	-0.00211609671096961	0.000466443399140535	0.000415206811029779	0.00348816842959002	0.00182026168925382	0.00149089034155745	-0.0017973035144341	-0.00185078943703011	0.00102630161826803	-0.00175191492798289	0.000471471363320575	-0.0012139396693659	0.0019405076816826	0.00221329715074681	-0.00535794187006331	-0.00365522378746076
ENSG00000032444.11	PNPLA6	chr19	7598890	7626650	+	protein_coding	KNOWN	patatin-like phospholipase domain containing 6	FALSE	12276.38	-0.00114281790062619	-0.00460193052280138	-0.0114527872768292	0.00409915244878326	-0.00913429891381811	-0.00245418365348595	0.000724760470823762	-0.00660500861392304	-0.006409629557259	0.00154485088976896	-0.00034230541037539	-0.000395054392746894	-0.00197994107202759	0.00156519504140448	0.000666245651440504	0.00123567062225857	-9.1986896121426e-05	0.000221603759399936	0.00191482335902156	0.000731123926903888	0.00145726992773702	0.000539605532810503	0.000153676168514763	-0.00133231967393283	-0.00215862192006856	-0.00167921339990406	0.00635385104287202	-0.00131347675369773	-0.000430327908767646	-0.00152039724175859	-0.0116475208840228
ENSG00000032742.13	IFT88	chr13	21140585	21265503	+	protein_coding	KNOWN	intraflagellar transport 88	FALSE	4001.16	-0.00942695225184834	-0.000120380086992601	0.00374203642892068	-0.00582894134117107	0.0042810219039885	-0.00366023152583018	0.000704056185434265	-0.00116362727876366	0.00238399271713406	-0.000703094616496818	-0.00296546074569289	4.80285693557103e-05	0.000119759500852331	-0.00376974080898391	-0.00125588607354874	0.000711859134246462	-0.000251611899662219	-0.000738042690533244	0.000167202276514605	-0.0022319572055428	0.00121273417791439	-0.00513114041433169	-0.00344143235351134	0.00100830632844303	-6.61912335458779e-05	0.00139365936847462	0.00163081935822316	-0.00311739140332223	0.00167627733812706	-0.00138739947076919	0.00255498998363583
ENSG00000033011.7	ALG1	chr16	5083703	5137380	+	protein_coding	KNOWN	ALG1, chitobiosyldiphosphodolichol beta-mannosyltransferase	FALSE	5104.69	0.00722987211309127	0.00349936991269242	-0.00803026722185509	-0.00096524082292043	-0.00248559409501694	-0.00546876398130903	0.00752837696142138	0.00293470107449821	-0.00203806354931031	0.00182278505339071	0.000842925560981372	0.000463608956393836	-0.00206650830816478	-0.000926295370142573	0.00095360870787148	-0.00266048196583111	-0.000863954212597708	0.00288734913047043	-0.000912501748329453	-0.00317443314183671	0.00139410878975924	0.00246079005131263	0.00219993251117374	0.00244288053378417	0.00275236926712397	0.00342480334072674	-0.00398593607679794	0.00154417279876123	0.0028512405663185	-0.00130471233685145	-0.00301564847374895
ENSG00000033030.9	ZCCHC8	chr12	122957417	122985518	-	protein_coding	KNOWN	zinc finger, CCHC domain containing 8	FALSE	4288.42	-0.00669821134351085	0.00210327376692674	0.00343300657469152	-0.00371194560992015	-0.00342401691663207	-0.00134954984093762	0.00405452223463299	-0.0100461113381861	-0.00293475198806762	-0.00534009046566226	0.000765942051489565	0.00276944884324436	0.00294850290636968	-0.000278726239158687	0.00408263417822501	-0.00119073334751348	-0.0051583489425623	0.000145281987364405	-0.000942767573431868	-0.00351846001778159	0.00322393291436127	-0.00107579310750005	-0.00382328609746315	0.00341477596552323	-0.00803682375279371	0.00109491152048485	0.000104114861655158	0.00189731828407611	-0.0114031020092428	-0.00342353920369837	0.00588988084498918
ENSG00000033050.3	ABCF2	chr7	150904923	150924316	-	protein_coding	KNOWN	ATP-binding cassette, sub-family F (GCN20), member 2	FALSE	7697.38	-0.0017664507593293	0.00429563481165862	0.00926340523035866	0.00787555487334462	-0.00714095444188588	-0.0074457725008251	-0.00634606601023524	0.00101833632365501	0.00183775311332589	-0.00092379980503804	-0.00136857384257743	-0.00411139597138587	-0.00379968843086808	-0.00291728935422919	-0.000219753247608839	-0.00472028087138341	0.000675172390269159	0.00500794275891643	-0.000862475604848841	0.00156591046220861	0.00334541912273094	0.00127548739520139	3.75134407108464e-06	-0.00191319820260777	0.00563573208152394	0.00281758863444152	0.00332532702518747	0.0110824196686081	-0.00259932907901412	0.00016203699659538	-0.00685513527803726
ENSG00000033100.10	CHPF2	chr7	150929575	150935908	+	protein_coding	KNOWN	chondroitin polymerizing factor 2	FALSE	6899.59	0.00198926021348669	0.00630337784294983	-0.00663392867728041	0.00819229355920362	-0.0021324617267083	-0.00171318258644421	0.00430858084914681	0.00510355276425824	-0.00791817338026754	-0.0026690062239439	0.000202313361042978	0.00178370937903261	0.00358547604722804	0.000329392968362648	-0.000810658339964374	-0.00016084932156615	0.000118660684840298	-0.000187937146054304	0.00330347113279879	0.00039840449604526	-0.000912980402503987	0.000289635672239139	-0.00165249074779014	-0.0021130320207703	0.00660329519519717	0.00199694832359521	-0.00720554660155168	-0.00119632042913359	-0.00180539575707858	0.00336714440642617	-0.00827619799845654
ENSG00000033122.13	LRRC7	chr1	70034081	70617628	+	protein_coding	KNOWN	leucine rich repeat containing 7	FALSE	5148.94	-0.00206032000792875	-0.0122981912885569	-0.00686449456807272	0.000348855151712975	-0.000695745252304577	-0.00137572037813141	-0.000819603032871133	0.00215901236333247	0.0018407961338948	-0.00474489555781384	0.000319330778196769	-0.000791288132286771	-0.00206504350916702	0.000926506220025011	-0.0015432958602474	-0.000409676978431085	0.000190252423857236	-0.00142653264432526	-0.000252886072396603	-0.000969132858581255	-0.00343850199306926	0.00338415060182828	-0.000713278309875763	0.0021789220883228	6.88169463835523e-06	-0.000358176982701797	0.0015068644559969	0.0051065854525698	-0.00668041326966998	0.0126776198553467	0.00464242921540274
ENSG00000033170.12	FUT8	chr14	65877310	66210839	+	protein_coding	KNOWN	fucosyltransferase 8 (alpha (1,6) fucosyltransferase)	FALSE	4292.05	0.00258059505709162	-0.00219512054520695	-0.00364242474169255	0.00174237330025501	0.00498109769809966	-0.00410123197242168	-0.00932386438336267	-0.0073095039497044	0.00574503893382598	-0.00544265120322157	0.0127017751396923	0.0111203423686483	0.0113636747473178	-0.000874094706727196	0.000794648260942005	-0.000694943884310999	0.000748743003723486	-0.00177368251076342	-0.00277088560542785	-0.00122310898359537	-0.000695157931798632	0.00399283725094599	0.00277775430077779	0.00130311658091276	-0.00472583862328448	-0.00322754470544482	-0.0061843742244467	0.00973789049668227	-0.00231549862571158	0.00316121420986836	0.00337348602545903
ENSG00000033178.7	UBA6	chr4	68481479	68566897	-	protein_coding	KNOWN	ubiquitin-like modifier activating enzyme 6	FALSE	6333.06	-0.00363326497684307	0.00293976415998593	0.00778371561846719	0.00271868791565644	-0.00463675387324089	-0.00376353436092267	-0.0011030805090225	0.000786093246263805	0.000437889252680371	-0.00425281682153205	0.00246289949069354	0.00753855509723937	-0.000172066089769705	0.000196929322005324	-0.0044147602770507	0.00122107463040463	-0.000675691552706617	0.00265642278749231	-0.00341013883345407	-0.00159243749350379	-0.000773001511741236	0.000931656523447127	-0.00292368528890871	0.00221790024492709	0.00112720165515959	0.0008608154739549	-0.00231764660731731	-0.00710380638041583	0.00241806323848359	0.00130605130747338	0.0148810392422637
ENSG00000033327.8	GAB2	chr11	77926343	78129394	-	protein_coding	KNOWN	GRB2-associated binding protein 2	FALSE	7078.09	-0.00371622914047992	-0.00588996970425946	-0.00776832190161234	0.00731715604924464	-0.00230070249874063	0.0052150352580568	0.000146242707198003	-0.00747147932264726	-0.00327319710046074	0.0105609199517186	0.00293571616717859	0.00312237626550108	0.00317104965260482	0.00143913250608012	-0.00169905952243485	-0.00228692133880939	0.000381342582253527	-0.0037565981378918	0.00199469823299992	0.00573197764428403	0.00712123573195586	-0.000257497569197743	0.000541407976764384	-3.18936106777755e-05	-0.00613661722350866	-0.00239754768217707	0.0032629200746711	7.53456690567421e-05	0.00455887536557579	0.00132965602961026	0.008759524801362
ENSG00000033627.10	ATP6V0A1	chr17	40610862	40674629	+	protein_coding	KNOWN	ATPase, H+ transporting, lysosomal V0 subunit a1	FALSE	17479.12	-0.000713422772732424	-0.00910654270139635	-0.0110931409805372	0.00357898180981566	-0.00857637945958103	-0.00168279006411454	0.00356817416355569	0.00304262177927598	0.00177438865431415	-0.00214912789325418	0.000360057712528761	0.000358497136846593	-0.000432533171136167	-0.000111351795976995	-0.00110268082678027	-0.00113073251466437	-0.00027769504560084	0.00174389946206869	-0.000430038895972805	1.29755762088985e-05	-0.000986321179332927	-0.000497245437831174	-0.000493481914755594	-0.000645994260864569	-0.000980631946104748	8.89269195427823e-05	0.00173229994089146	0.00339696732745428	-0.00520184552661039	0.00128473494816336	0.00361599119282598
ENSG00000033800.9	PIAS1	chr15	68346517	68483096	+	protein_coding	KNOWN	protein inhibitor of activated STAT, 1	FALSE	5729.72	-0.00160552056386357	0.00363529631630868	0.0105118503972392	0.00190138682445791	-0.00502607708450507	0.00872502563630103	0.00100752593441223	-0.00222980586449551	0.000930010208854197	0.00462012905342518	0.000614008488581592	8.84752732318636e-05	0.00562232168625894	0.00129244719280349	-0.00157076596923169	-0.00101611413542575	0.00242650950311022	0.00217550832546051	0.00367019580645597	0.00229357338893354	0.00477119941265126	-0.00250186661743613	-0.00018997824157051	0.00150405053844156	-0.00464925567730603	-0.00376494552229793	0.00125356257483801	-0.000904507907859219	0.00238960286648202	-0.00432725032720251	0.0120031743700967
ENSG00000033867.12	SLC4A7	chr3	27414214	27525911	-	protein_coding	KNOWN	solute carrier family 4, sodium bicarbonate cotransporter, member 7	FALSE	11624.16	0.00869616502509126	-0.00275838569989469	0.00524407946700085	0.000985429157153326	-0.00204435200570141	-0.000276987656225004	0.00597596566985181	-0.00396413898634645	-0.00102429828359987	0.00191491609904925	0.000457922484535793	0.00031288212976318	-0.0019646084627872	0.000365938480668203	-0.00205830341901257	0.00158451527214765	-0.000983252838724907	0.000942675087179371	0.00140925328030145	-0.000656725340683006	0.00172269329705615	0.000685394854814206	-0.00159802977569292	0.000209331802066751	-0.00166095285824919	-0.00282700448364959	-0.000504123393084062	-0.0019468032454185	0.000101175810131215	-0.0031387171898819	0.00732598648662543
ENSG00000034053.10	APBA2	chr15	29129629	29410518	+	protein_coding	KNOWN	amyloid beta (A4) precursor protein-binding, family A, member 2	FALSE	26418.75	-0.00268810301248239	-0.0137709061222756	-0.000559232697195275	-0.0011318023237808	-0.00297678839128221	-0.0024517086188082	-0.00129662116652127	0.00412977210287882	0.00293842920452472	-0.00550826150060005	-0.00175810642120191	-0.00140082252685235	0.00141237533756201	0.00105738614348405	0.00134351205876943	-0.00141999389570675	-0.00127265666687893	0.000798138456643683	0.000388613779303805	0.000789474483331019	-0.000928981188206531	0.00231993905991322	-0.00128846672115115	0.00164121679951524	0.00121834235495989	-0.000165955330667261	0.00107133055216996	0.00221349226905357	-0.00141753413374917	0.00368543432099229	0.00198875743962249
ENSG00000034063.9	UHRF1	chr19	4903092	4962165	+	processed_transcript	KNOWN	ubiquitin-like with PHD and ring finger domains 1	FALSE	11662.72	-0.00272922439133335	-0.000458132975179673	0.0148134526295304	-0.00405687527461611	-0.00185516637794718	-0.00770997046141559	0.000191202981497629	0.000304800452378523	-0.00275777524235395	0.00297232028233187	-0.00416512259477346	-0.00550673109165619	-0.00508261409625292	-0.00181217623517499	-0.00287970195178362	-0.00255823694853923	0.00108121402600756	0.00273714004451461	-0.00098559295621116	-0.00270910919149914	0.00364701704287997	0.00497430604531164	-0.000543616941294354	0.000626892296657074	0.001115853758709	0.000164413594203834	0.00310144479298403	-0.000881093503333299	-0.00124903560765508	-0.00060807759342835	-0.00189285863083961
ENSG00000034152.14	MAP2K3	chr17	21187984	21218552	+	protein_coding	KNOWN	mitogen-activated protein kinase kinase 3	FALSE	27287.72	-0.000856119995729142	0.00588188331680072	-0.00570117178285777	-0.00607764149087796	-0.00951713013815711	0.00176404370025739	5.07973743985978e-05	-0.00194648701528196	0.000569132425235491	-0.00424009339052724	-0.000837288134505942	-0.00104261841143832	0.000179683744597994	0.000181200098783485	-0.000315367309921211	0.00115469311973425	-0.000199972102522412	-0.00163688054742425	-0.00113972018374612	-0.000510649639788767	-0.00188374004525374	-0.00090136179161832	0.00151059308471335	0.000164689929246991	-0.0026843671100265	-0.00319997963024553	0.00949092961158805	0.00647261606937822	-0.0105369440948403	-0.00579323496736883	-0.00380659360356233
ENSG00000034239.6	EFCAB1	chr8	49623348	49647870	-	protein_coding	KNOWN	EF-hand calcium binding domain 1	FALSE	1198.88	-0.00415994176497515	-0.00178718424420531	0.00437670560637855	-0.000645601784166358	0.0075914236037781	-0.00755466865228936	-0.000210290655939228	0.00151895242849784	-0.000890402144923249	0.00457080925661135	-0.00148440548199704	-0.0242112483221412	0.00102545812134139	-0.00545289534584354	-0.00361032149614426	0.00332596459426533	0.00359177978192738	0.00221536237999901	-0.00198928599272237	-0.000103886992777914	-0.00174028030908155	-0.00278869563838113	-0.00495805253006976	0.00296669511702567	-0.0029075013059838	-1.4846695856301e-05	-0.00413063892710743	0.00167798612145913	2.41429741889901e-05	-0.000499420796761002	-0.00145925776373377
ENSG00000034510.4	TMSB10	chr2	85132749	85133795	+	protein_coding	KNOWN	thymosin beta 10	FALSE	521699.75	-0.0038423208706162	-0.0108996319212437	-0.000996157215418283	-0.000526316715224814	0.000105317029375251	-0.00242224657970517	-0.000795724732865222	0.00192898018142285	0.00458332042769351	0.000213406463846667	0.000462305543370454	-0.00133422924543873	-0.00048565148005186	-0.00169007320337405	-0.00328833396028033	0.000755142423069409	-0.00100457696311394	0.000509452741008387	-0.000539780781335778	-0.0016924393013544	0.000812240991297529	-0.00243810360962794	0.00202557181023393	-0.00278660847284481	0.000782506550143417	0.000268720439240139	0.0043027767782768	-0.000904836056163093	0.0126646830830075	-0.00789835414148737	-0.00690446430194307
ENSG00000034533.7	ASTE1	chr3	130732719	130746493	-	protein_coding	KNOWN	asteroid homolog 1 (Drosophila)	FALSE	1399.38	-0.0031451030098832	0.00225979453703017	0.00337973205657295	-0.00946742273321707	-0.00438293688254293	-0.0110664495256485	0.00396614394030307	0.00549493254180784	0.00169947524381293	-0.000734550141674935	0.000762935105727507	0.0132652171844534	-0.00244267446160065	-0.0067531450905162	-0.00413601907865301	0.0010168045600876	0.00381947921307607	0.00440833694030006	-0.002441840595805	0.00436851093592409	-0.0071514725346814	-0.00298664837239443	0.00928776842669499	-0.00240323978772061	0.00634125309029419	0.00707939005769215	-0.00365086236329365	0.0106558266766154	0.00154744428662869	-0.0066238468912883	-0.00460279277419557
[truncated: 40,069 more rows]
