# Supplementary material for: An integrative transcriptomic atlas of organogenesis in human embryos
Source: eLife. 2016 Aug 24;5:e15657. doi: 10.7554/eLife.15657 (PMC4996651; doi:10.7554/eLife.15657)
Supplement: Supplementary file 4. — Prior to filtering a total of 9180 transcripts were detected during human organogenesis that are not annotated in GENCODE 18. The 6251 transcripts summarised in Figure 4 of the main text and listed in Supplementary file 1I (Excel file) are marked by column ‘filter_score’. The data include quantile normalized read counts for all embryonic samples in this study and a mean for each organ or tissue type. In addition to the correlations in Supplementary file 1I, the distances to, and correlations with, both the closest upstream transcription termination site (TTS) and downstream transcription start sites (TSS) of adjacent, same-strand genes are given to aid filtering for potential 5’ and 3’ run-ons. For comparison, the NIH Roadmap sample (adult and fetal) with most reads for each novel transcript is listed separately. DOI: http://dx.doi.org/10.7554/eLife.15657.017 [file elife-15657-supp4.zip]

Archive with 1 entries (1 files):
- Hanley_SuppFile_04_Novel_Transcripts.16-06-10.tsv
