# Supplementary material for: An integrative transcriptomic atlas of organogenesis in human embryos
Source: eLife. 2016 Aug 24;5:e15657. doi: 10.7554/eLife.15657 (PMC4996651; doi:10.7554/eLife.15657)
Supplement: Supplementary file 4. — Prior to filtering a total of 9180 transcripts were detected during human organogenesis that are not annotated in GENCODE 18. The 6251 transcripts summarised in Figure 4 of the main text and listed in Supplementary file 1I (Excel file) are marked by column ‘filter_score’. The data include quantile normalized read counts for all embryonic samples in this study and a mean for each organ or tissue type. In addition to the correlations in Supplementary file 1I, the distances to, and correlations with, both the closest upstream transcription termination site (TTS) and downstream transcription start sites (TSS) of adjacent, same-strand genes are given to aid filtering for potential 5’ and 3’ run-ons. For comparison, the NIH Roadmap sample (adult and fetal) with most reads for each novel transcript is listed separately. DOI: http://dx.doi.org/10.7554/eLife.15657.017 [file elife-15657-supp4.zip › Hanley_SuppFile_04_Novel_Transcripts.16-06-10.tsv]

Name_in_this_study	Genomic_location	chr	start	end	Strand	filter_score	exon_lengths	exon_starts	mRNA_size_(bp)	Exon_count	Potential_ORF_size_(bp)	CPAT_Fickett_score	CPAT_Hexamer_score	CPAT_Coding_probability	Known_Gene_Overlap	Number_of_genes_1Mb	Closest_gene_id	Closest_gene	Closest_gene_Distance_(bp)	Closest_gene_Correlation.coefficient	Upstream_TTS_gene_id	Upstream_TTS_gene_name	Upstream_TTS_gene_distance	Upstream_TTS_correlation	Downstream_TSS_gene_id	Downstream_TSS_gene_name	Downstream_TSS_distance	Downstream_TSS_correlation	Best_correlated_gene_Id	Best_correlated_gene	Best_correlated_gene_Distance_(bp)	Best_correlated_gene_Correlation.coefficient	Best_anticorrelated_gene_Id	Best_anticorrelated_gene	Best_anticorrelated_gene_Distance_(bp)	Best_anticorrelated_gene_Correlation.coefficient	class	Brain_1	Brain_2	RPE_2	RPE_1	Palate_2	Palate_1	Thyroid_/_PTH_1	Thyroid_/_PTH_2	Lung_1	Lung_2	Stomach_1	Stomach_2
HE-LINC-C1T1	chr1:755507-759109	chr1	755507	759109	-	1000	3603,	0,	3603	1	63	1.1913	0.301284036003	0.129847413465005	NA	139	ENSG00000225880.4	LINC00115	-3777	0.0527461348098492	ENSG00000225880.4	LINC00115	-2477	0.0527461348098492	ENSG00000240453.1	RP11-206L10.10	2415	-0.18796232860697	ENSG00000223823.1	RP11-465B22.5	-313288	0.81119197739851	ENSG00000228327.2	RP11-206L10.2	45103	-0.503069039596777	LINC-	44.1	12	2.6	0	1.9	1.4	6.6	40.4	76.4	1.9	124.9	15.5
HE-LINC-C1T2	chr1:795745-802881	chr1	795745	802881	+	1000	909,459,	0,4895,	1368	2	354	0.7422	-0.0281314866824	0.0991771465412708	NA	139	ENSG00000228794.3	RP11-206L10.11	9017	0.723179463047804	ENSG00000228794.3	RP11-206L10.11	919	0.723179463047804	ENSG00000234711.1	TUBB8P11	-5791	0.31266745680204	ENSG00000228794.3	RP11-206L10.11	32757	0.723179463047804	ENSG00000162576.11	MXRA8	-501412	-0.394717736361595	LINC-	2.9	19.9	5.8	0	0.7	0	1.2	0.6	0	1.9	2.4	0
HE-LINC-C1T3	chr1:795745-802881	chr1	795745	802881	+	0	909,240,82,	0,4895,7055,	1231	3	354	0.7422	-0.0281314866824	0.0999228064842421	NA	NA	NA	NA	NA	NA	NA	NA	NA	NA	NA	NA	NA	NA	NA	NA	NA	NA	NA	NA	NA	NA	LINC-	NA	NA	NA	NA	NA	NA	NA	NA	NA	NA	NA	NA
HE-TUCP-OT-RP11-54O7.1	chr1:840016-856406	chr1	840016	856406	+	1000	11116,190,1057,	0,13048,15136,	12363	3	1323	0.4756	-0.013415489967	0.998954320121819	RP11-54O7.1	141	ENSG00000272438.1	RP11-54O7.16	-198	0.533133206718819	ENSG00000269308.1	AL645608.2	20033	NA	ENSG00000187634.6	SAMD11	-3854	0.717550255822949	ENSG00000230699.2	RP11-54O7.1	-6799	0.917480552313466	ENSG00000198744.5	RP5-857K21.11	270260	-0.609053601447154	TUCP-OT-	1134.4	773.7	640.8	1374.3	562.4	1264	348.7	299.2	363.1	432.4	277	231.6
HE-TUCP-OT-RP11-54O7.3-1	chr1:852246-859211	chr1	852246	859211	-	0	5644,333,	0,5806,	5977	2	744	0.6212	0.0509607411907	0.866727858645731	RP11-54O7.3	NA	NA	NA	NA	NA	NA	NA	NA	NA	NA	NA	NA	NA	NA	NA	NA	NA	NA	NA	NA	NA	TUCP-OT-	NA	NA	NA	NA	NA	NA	NA	NA	NA	NA	NA	NA
HE-TUCP-OT-RP11-54O7.3-2	chr1:852246-859211	chr1	852246	859211	-	0	5644,43,131,26,	0,5806,6147,6388,	5844	4	744	0.6212	0.0509607411907	0.867657913242293	RP11-54O7.3	NA	NA	NA	NA	NA	NA	NA	NA	NA	NA	NA	NA	NA	NA	NA	NA	NA	NA	NA	NA	NA	TUCP-OT-	NA	NA	NA	NA	NA	NA	NA	NA	NA	NA	NA	NA
HE-TUCP-OT-RP11-54O7.3-3	chr1:852246-859211	chr1	852246	859211	-	1000	5644,131,511,	0,6147,6455,	6286	3	744	0.6212	0.0509607411907	0.864545693569525	RP11-54O7.3	143	ENSG00000187634.6	SAMD11	-1049	0.884889764835751	ENSG00000268179.1	AL645608.1	-2053	NA	ENSG00000230368.2	FAM41C	39963	-0.23448982651362	ENSG00000187634.6	SAMD11	-1049	0.884889764835751	ENSG00000198744.5	RP5-857K21.11	289455	-0.593404726640965	TUCP-OT-	965.8	635.1	851.6	2145.7	309.1	1339.1	395.5	324	331.3	417.4	322.1	218.1
HE-TUCP-C1T8	chr1:859352-859951	chr1	859352	859951	+	1000	600,	0,	600	1	138	1.2218	0.653029461939	0.818930221924509	NA	143	ENSG00000187634.6	SAMD11	-908	0.913917043106953	ENSG00000272438.1	RP11-54O7.16	7996	-0.0238269791468826	ENSG00000187634.6	SAMD11	-309	0.913917043106953	ENSG00000187634.6	SAMD11	-908	0.913917043106953	ENSG00000198744.5	RP5-857K21.11	289596	-0.480162347107685	TUCP-	2.9	12.8	67.1	253.6	17.4	50.7	3.6	10.3	12.4	11.4	8.3	5.7
HE-BI-KLHL17	chr1:894916-895937	chr1	894916	895937	-	1000	1022,	0,	1022	1	171	0.8203	-0.0911784876216	0.0129348672468309	NA	143	ENSG00000187961.9	KLHL17	-30	0.536584442233217	ENSG00000187642.5	C1orf170	-14642	0.269172289818681	ENSG00000188976.6	NOC2L	227	-0.223099170037748	ENSG00000215790.2	SLC35E2	-781494	0.675074990048897	ENSG00000215791.2	AL645728.2	-603967	-0.427060700646627	BI-	0	1.4	5.8	14	4.4	12.9	1.9	1.7	0	1.9	2.4	1.6
HE-LINC-C1T10	chr1:928291-928907	chr1	928291	928907	-	1000	617,	0,	617	1	144	0.4398	-0.139058006968	0.00220731462947236	NA	143	ENSG00000272512.1	RP11-54O7.17	-4524	0.733991937300578	ENSG00000272512.1	RP11-54O7.17	-2439	0.733991937300578	ENSG00000187642.5	C1orf170	10794	0.704986618346572	ENSG00000268020.2	OR4G4P	876434	0.889024530432482	ENSG00000078369.13	GNB1	-893588	-0.343893052341072	LINC-	0	0	0	12.6	0	0	0	2.8	0	0	0	4.6
HE-LINC-C1T11	chr1:936819-938823	chr1	936819	938823	+	1000	2005,	0,	2005	1	195	0.9772	-0.257529196537	0.00865980980416735	NA	144	ENSG00000188290.6	HES4	1267	0.574137529624453	ENSG00000187583.5	PLEKHN1	25574	0.0311557515015912	ENSG00000187608.5	ISG15	-9980	-0.0138069253699465	ENSG00000268020.2	OR4G4P	884346	0.917319082347618	ENSG00000198744.5	RP5-857K21.11	367063	-0.436623463991446	LINC-	2.9	3.1	7.1	60	11.5	14.2	5.9	6.7	6.3	6	4.8	3.6
HE-TUCP-C1T12	chr1:939500-943134	chr1	939500	943134	+	1000	3635,	0,	3635	1	729	0.6472	0.0249250095741	0.853478789615146	NA	144	ENSG00000188290.6	HES4	3948	0.601492584363316	ENSG00000187583.5	PLEKHN1	28255	-0.0486294754555437	ENSG00000187608.5	ISG15	-5669	-0.0390501448237685	ENSG00000268020.2	OR4G4P	887027	0.872181518619005	ENSG00000198744.5	RP5-857K21.11	369744	-0.462410668321156	TUCP-	13	12.8	18.8	154.8	18.3	40.8	20.3	16.3	8.5	7.8	10.6	10.6
HE-BI-RP11-54O7.10	chr1:944115-947488	chr1	944115	947488	+	1000	3374,	0,	3374	1	447	0.5698	-0.253757716765	0.0337620257465805	RP11-54O7.11	144	ENSG00000231702.2	RP11-54O7.10	506	NA	ENSG00000187583.5	PLEKHN1	32870	-0.00340108525574195	ENSG00000187608.5	ISG15	-1315	-0.0299487295841534	ENSG00000272512.1	RP11-54O7.17	10684	0.918888247154525	ENSG00000198744.5	RP5-857K21.11	374359	-0.411327392736348	BI-	65.2	28.5	50	134.2	30.2	36.3	56.6	27.4	27.5	51.5	7.1	32.2
HE-LINC-C1T14	chr1:954949-955329	chr1	954949	955329	+	1000	381,	0,	381	1	0	0	0	0.000297431378405972	NA	146	ENSG00000188157.9	AGRN	-554	0.0557946946655725	ENSG00000187608.5	ISG15	5029	-0.073787559017224	ENSG00000188157.9	AGRN	-174	0.0557946946655725	ENSG00000240409.1	MTATP8P1	386034	0.740842169857599	ENSG00000160087.16	UBE2J2	-254316	-0.506653982683274	LINC-	0	1.4	5.8	11.8	4.4	9.9	0	0.2	1.4	0	0	1.6
HE-AS-RP11-465B22.3-1	chr1:1001016-1004702	chr1	1001016	1004702	-	1000	1803,	0,	1803	1	225	0.96	-0.00966267676451	0.0561858221266679	RP11-465B22.3	148	ENSG00000217801.4	RP11-465B22.3	4804	0.552643196590593	ENSG00000237330.2	RNF223	-1644	0.367774923306766	ENSG00000224969.1	RP11-54O7.11	52443	-0.239705251188897	ENSG00000067606.11	PRKCZ	-977207	0.671207928760759	ENSG00000264293.1	RN7SL657P	-336430	-0.423871744120116	AS-	66.1	38.4	43.9	30.6	20.2	10.7	50.2	62.1	2.7	18.8	51.5	40.7
HE-AS-RP11-465B22.3-2	chr1:1001016-1004702	chr1	1001016	1004702	-	0	963,637,	0,2162,	1600	2	261	0.6208	0.144361341364	0.0780938091630293	RP11-465B22.3	NA	NA	NA	NA	NA	NA	NA	NA	NA	NA	NA	NA	NA	NA	NA	NA	NA	NA	NA	NA	NA	AS-	NA	NA	NA	NA	NA	NA	NA	NA	NA	NA	NA	NA
HE-AS-RP11-465B22.3-3	chr1:1001016-1004702	chr1	1001016	1004702	-	0	1031,448,	0,2925,	1479	2	132	0.5452	0.0697202979305	0.0100883066688919	RP11-465B22.3	NA	NA	NA	NA	NA	NA	NA	NA	NA	NA	NA	NA	NA	NA	NA	NA	NA	NA	NA	NA	NA	AS-	NA	NA	NA	NA	NA	NA	NA	NA	NA	NA	NA	NA
HE-AS-RP11-465B22.3-4	chr1:1001016-1004702	chr1	1001016	1004702	-	0	198,243,762,	0,2162,2925,	1203	3	144	0.799	0.0989944840387	0.0307977569155286	RP11-465B22.3	NA	NA	NA	NA	NA	NA	NA	NA	NA	NA	NA	NA	NA	NA	NA	NA	NA	NA	NA	NA	NA	AS-	NA	NA	NA	NA	NA	NA	NA	NA	NA	NA	NA	NA
HE-TUCP-AS-RP11-465B22.3-1	chr1:1001016-1004702	chr1	1001016	1004702	-	0	198,762,	0,2925,	960	2	126	1.2366	0.288277650053	0.268109255705675	RP11-465B22.3	NA	NA	NA	NA	NA	NA	NA	NA	NA	NA	NA	NA	NA	NA	NA	NA	NA	NA	NA	NA	NA	TUCP-AS-	NA	NA	NA	NA	NA	NA	NA	NA	NA	NA	NA	NA
HE-TUCP-AS-RP11-465B22.3-2	chr1:1001016-1004702	chr1	1001016	1004702	-	0	828,	0,	828	1	432	0.8936	0.2012221213	0.65918975699113	RP11-465B22.3	NA	NA	NA	NA	NA	NA	NA	NA	NA	NA	NA	NA	NA	NA	NA	NA	NA	NA	NA	NA	NA	TUCP-AS-	NA	NA	NA	NA	NA	NA	NA	NA	NA	NA	NA	NA
HE-LINC-C1T21	chr1:1015059-1015300	chr1	1015059	1015300	+	0	242,	0,	242	1	27	1.129	-0.0956968193219	0.00736047150567605	NA	NA	NA	NA	NA	NA	NA	NA	NA	NA	NA	NA	NA	NA	NA	NA	NA	NA	NA	NA	NA	NA	LINC-	NA	NA	NA	NA	NA	NA	NA	NA	NA	NA	NA	NA
HE-BI-C1orf159	chr1:1051794-1052728	chr1	1051794	1052728	+	1000	935,	0,	935	1	177	0.9748	0.00833135638166	0.0422000863583761	NA	144	ENSG00000131591.13	C1orf159	53	0.577565824621619	ENSG00000217801.4	RP11-465B22.3	47059	0.806910957561256	ENSG00000223823.1	RP11-465B22.5	-19669	-0.0414861683189421	ENSG00000205090.4	TMEM240	-424039	0.82982223756992	ENSG00000230092.3	RP11-206L10.8	306253	-0.295715925984758	BI-	12.3	0.7	4.5	3.8	0.7	0.6	1.9	1.7	0	3	0	0
HE-LINC-C1T23	chr1:1058326-1064237	chr1	1058326	1064237	-	1000	5177,	0,	5177	1	516	0.4574	-0.0471719884763	0.153588812799125	NA	142	ENSG00000223823.1	RP11-465B22.5	-8160	0.112561106721884	ENSG00000205231.1	TTLL10-AS1	-44199	-0.100755851318423	ENSG00000131591.13	C1orf159	6585	-0.253518202119133	ENSG00000225630.1	MTND2P28	499217	0.564463769467626	ENSG00000187961.9	KLHL17	168270	-0.392817305565781	LINC-	0	0	0	0	0	0	0	0	21.3	14.5	33.9	9.4
HE-LINC-C1T24	chr1:1058326-1064237	chr1	1058326	1064237	-	0	4487,367,	0,5545,	4854	2	516	0.4574	-0.0471719884763	0.156155727192325	NA	NA	NA	NA	NA	NA	NA	NA	NA	NA	NA	NA	NA	NA	NA	NA	NA	NA	NA	NA	NA	NA	LINC-	NA	NA	NA	NA	NA	NA	NA	NA	NA	NA	NA	NA
HE-LINC-C1T25	chr1:1070799-1071744	chr1	1070799	1071744	+	0	946,	0,	946	1	216	0.7442	-0.0184346134282	0.0265327655502577	NA	NA	NA	NA	NA	NA	NA	NA	NA	NA	NA	NA	NA	NA	NA	NA	NA	NA	NA	NA	NA	NA	LINC-	NA	NA	NA	NA	NA	NA	NA	NA	NA	NA	NA	NA
HE-LINC-C1T26	chr1:1083725-1084225	chr1	1083725	1084225	+	0	501,	0,	501	1	90	0.5926	0.176213693031	0.0158454393153542	NA	NA	NA	NA	NA	NA	NA	NA	NA	NA	NA	NA	NA	NA	NA	NA	NA	NA	NA	NA	NA	NA	LINC-	NA	NA	NA	NA	NA	NA	NA	NA	NA	NA	NA	NA
HE-TUCP-C1T27	chr1:1086425-1089623	chr1	1086425	1089623	+	1000	3199,	0,	3199	1	1338	0.4599	0.0764088590453	0.999703857545252	NA	142	ENSG00000223823.1	RP11-465B22.5	14028	0.379392666961163	ENSG00000223823.1	RP11-465B22.5	6989	0.379392666961163	ENSG00000207730.1	MIR200B	-12861	NA	ENSG00000229376.3	CICP3	428953	0.764887416346728	ENSG00000241670.2	AP006222.1	857650	-0.364262343032385	TUCP-	0.6	2.6	3.9	4.6	0.7	1.4	13.7	8.7	0	4.1	6	0
HE-TUCP-C1T28	chr1:1098095-1101868	chr1	1098095	1101868	+	1000	3774,	0,	3774	1	564	0.6774	0.0516251041559	0.559948981760814	NA	141	ENSG00000207730.1	MIR200B	-4389	NA	ENSG00000223823.1	RP11-465B22.5	18659	0.327118568934206	ENSG00000207730.1	MIR200B	-616	NA	ENSG00000229376.3	CICP3	440623	0.682906280953823	ENSG00000264293.1	RN7SL657P	-243037	-0.328291530053532	TUCP-	0	0.2	0	8.5	7.6	28	0	27.4	0	4.1	18.6	27.9
HE-LINC-C1T29	chr1:1176205-1176697	chr1	1176205	1176697	+	0	493,	0,	493	1	138	0.6742	-0.0119427991839	0.00999757609521511	NA	NA	NA	NA	NA	NA	NA	NA	NA	NA	NA	NA	NA	NA	NA	NA	NA	NA	NA	NA	NA	NA	LINC-	NA	NA	NA	NA	NA	NA	NA	NA	NA	NA	NA	NA
HE-TUCP-BI-FAM132A	chr1:1181905-1183363	chr1	1181905	1183363	+	1000	1459,	0,	1459	1	465	0.651	0.102773826674	0.393152619705401	FAM132A	139	ENSG00000184163.3	FAM132A	-197	0.820450792162728	ENSG00000176022.3	B3GALT6	11484	0.0611939907245716	ENSG00000230415.1	RP5-902P8.10	-27240	0.602615870822378	ENSG00000184163.3	FAM132A	-197	0.820450792162728	ENSG00000198744.5	RP5-857K21.11	612149	-0.385175957171266	TUCP-BI-	3.4	7.9	11.2	57.9	1.9	16.6	22.4	19.3	1.4	0	1.3	9.4
HE-AS-RP5-902P8.12	chr1:1183968-1185293	chr1	1183968	1185293	+	1000	1326,	0,	1326	1	174	0.9028	-0.0607821277098	0.0206144841938098	RP5-902P8.12	139	ENSG00000184163.3	FAM132A	1866	0.277296361818721	ENSG00000176022.3	B3GALT6	13547	0.193024649352156	ENSG00000230415.1	RP5-902P8.10	-25310	0.838937351224174	ENSG00000230415.1	RP5-902P8.10	-26635	0.838937351224174	ENSG00000198744.5	RP5-857K21.11	614212	-0.409433395402039	AS-	2.9	1.9	0.4	33.3	3.2	3.9	8.3	1.7	0	0	3.7	0
HE-TUCP-BI-RP5-902P8.12	chr1:1186291-1186709	chr1	1186291	1186709	+	1000	419,	0,	419	1	243	1.0665	0.12385712188	0.209748090217784	RP5-902P8.12	139	ENSG00000260179.1	RP5-902P8.12	-423	0.421255052470477	ENSG00000176022.3	B3GALT6	15870	0.200266123657855	ENSG00000230415.1	RP5-902P8.10	-23894	0.798896161714684	ENSG00000230415.1	RP5-902P8.10	-24312	0.798896161714684	ENSG00000231709.1	RP5-857K21.1	662458	-0.311923329333297	TUCP-BI-	4.5	0.7	2.6	19.7	0.7	6.9	1.9	2.8	3.9	3	2.4	3.6
HE-TUCP-BI-TAS1R3	chr1:1264986-1265787	chr1	1264986	1265787	-	1000	802,	0,	802	1	642	0.5849	0.137607723543	0.823724415446467	NA	140	ENSG00000169962.4	TAS1R3	-907	-0.331295416830525	ENSG00000107404.13	DVL1	-4869	0.564677209662179	ENSG00000127054.14	CPSF3L	4915	-0.254410664740492	ENSG00000008130.11	NADK	-446109	0.772978785418474	ENSG00000179403.10	VWA1	-104454	-0.439887937695524	TUCP-BI-	0	1.9	1.2	7.1	5.5	4.7	0.4	1.3	1.4	0	0	0
HE-BI-DVL1	chr1:1284938-1285343	chr1	1284938	1285343	+	1000	406,	0,	406	1	252	0.7289	0.100403361648	0.0798839216454811	NA	141	ENSG00000107404.13	DVL1	208	0.469498579516577	ENSG00000169962.4	TAS1R3	14252	-0.270480861101074	ENSG00000223663.2	RP5-890O3.3	-28703	-0.0404073186732873	ENSG00000233653.3	CICP7	952702	0.680777879855555	ENSG00000198744.5	RP5-857K21.11	715182	-0.428263517403614	BI-	0.6	0	2.6	16.1	0	6.9	4.4	2.8	2.7	1.9	4.8	4.6
HE-LINC-C1T35	chr1:1284968-1285279	chr1	1284968	1285279	-	1000	312,	0,	312	1	0	0	0	0.000298679731709029	NA	141	ENSG00000107404.13	DVL1	549	0.425994138634588	ENSG00000162576.11	MXRA8	-2790	0.0803215544400122	ENSG00000107404.13	DVL1	238	0.425994138634588	ENSG00000233653.3	CICP7	953043	0.712607956872998	ENSG00000182873.4	RP11-181G12.2	-830549	-0.364319888377633	LINC-	0.6	0	2.6	14.7	0	6.2	4.4	2.8	2.7	1.9	4.8	4.6
HE-TUCP-AS-MXRA8-1	chr1:1286897-1297691	chr1	1286897	1297691	+	1000	3560,478,5098,	0,3746,5697,	9136	3	519	0.6333	0.0840625380619	0.378589977314757	MXRA8	141	ENSG00000107404.13	DVL1	2167	0.63353371505578	ENSG00000169962.4	TAS1R3	16211	0.0244981993481371	ENSG00000223663.2	RP5-890O3.3	-16355	-0.0199863781797922	ENSG00000162576.11	MXRA8	-10260	0.940432375494762	ENSG00000242590.1	RP11-54O7.14	296484	-0.385014275896505	TUCP-AS-	1339.1	576.1	4062.7	9799.4	2934.7	15344.5	9799.4	10600.4	3611.1	3041.1	2466	1557.2
HE-TUCP-AS-MXRA8-2	chr1:1286897-1297691	chr1	1286897	1297691	+	0	5550,	0,	5550	1	519	0.6333	0.0840625380619	0.430993049541708	MXRA8	NA	NA	NA	NA	NA	NA	NA	NA	NA	NA	NA	NA	NA	NA	NA	NA	NA	NA	NA	NA	NA	TUCP-AS-	NA	NA	NA	NA	NA	NA	NA	NA	NA	NA	NA	NA
HE-BI-TMEM88B	chr1:1358692-1362224	chr1	1358692	1362224	-	1000	3533,	0,	3533	1	357	0.809	0.0658435051532	0.18617259300765	TMEM88B	145	ENSG00000205116.3	TMEM88B	716	-0.00129281788929275	ENSG00000225285.1	RP4-758J18.10	-3695	-0.0580749855829107	ENSG00000235098.4	ANKRD65	1543	0.643169409912438	ENSG00000131591.13	C1orf159	310483	0.723748546878015	ENSG00000269554.1	AL590822.2	-759013	-0.434076594506454	BI-	44.1	41	77.4	43.7	9.7	18.8	21.4	16.9	29	40.6	42.7	17.8
HE-AS-C1orf233-1	chr1:1532999-1544299	chr1	1532999	1544299	+	0	133,50,771,	0,3038,4454,	954	3	225	0.7708	0.141748616044	0.0859211459938674	C1orf233	NA	NA	NA	NA	NA	NA	NA	NA	NA	NA	NA	NA	NA	NA	NA	NA	NA	NA	NA	NA	NA	AS-	NA	NA	NA	NA	NA	NA	NA	NA	NA	NA	NA	NA
HE-AS-C1orf233-2	chr1:1532999-1544299	chr1	1532999	1544299	+	0	133,50,2047,	0,3038,9254,	2230	3	324	0.7087	-0.152929047586	0.0289638301629421	C1orf233	NA	NA	NA	NA	NA	NA	NA	NA	NA	NA	NA	NA	NA	NA	NA	NA	NA	NA	NA	NA	NA	AS-	NA	NA	NA	NA	NA	NA	NA	NA	NA	NA	NA	NA
HE-AS-C1orf233-3	chr1:1532999-1544299	chr1	1532999	1544299	+	1000	118,50,2133,2047,	0,1476,1772,7692,	4348	4	345	0.7897	0.0769571199674	0.162252548578291	C1orf233	146	ENSG00000228594.1	C1orf233	-2477	0.879892166831934	ENSG00000236684.1	AL645728.3	17620	NA	ENSG00000197530.8	MIB2	-6496	-0.109192290120717	ENSG00000228594.1	C1orf233	-2477	0.879892166831934	ENSG00000269896.1	RP4-740C4.6	-751260	-0.446276774756804	AS-	191.9	157	22.4	22	10.7	47.1	47.8	37.5	34.3	18.8	14.6	4.6
HE-LINC-C1T42	chr1:1532999-1544299	chr1	1532999	1544299	+	0	247,2187,	0,321,	2434	2	345	0.7897	0.0769571199674	0.178675445530601	NA	NA	NA	NA	NA	NA	NA	NA	NA	NA	NA	NA	NA	NA	NA	NA	NA	NA	NA	NA	NA	NA	LINC-	NA	NA	NA	NA	NA	NA	NA	NA	NA	NA	NA	NA
HE-LINC-C1T43	chr1:1532999-1544299	chr1	1532999	1544299	+	0	247,50,1891,	0,321,617,	2188	3	345	0.7897	0.0769571199674	0.1808779531065	NA	NA	NA	NA	NA	NA	NA	NA	NA	NA	NA	NA	NA	NA	NA	NA	NA	NA	NA	NA	NA	NA	LINC-	NA	NA	NA	NA	NA	NA	NA	NA	NA	NA	NA	NA
HE-LINC-C1T44	chr1:1532999-1544299	chr1	1532999	1544299	+	0	247,50,2047,	0,321,6537,	2344	3	324	0.7087	-0.152929047586	0.0287697853123457	NA	NA	NA	NA	NA	NA	NA	NA	NA	NA	NA	NA	NA	NA	NA	NA	NA	NA	NA	NA	NA	NA	LINC-	NA	NA	NA	NA	NA	NA	NA	NA	NA	NA	NA	NA
HE-TUCP-BI-MIB2	chr1:1560162-1565078	chr1	1560162	1565078	-	1000	596,4049,	0,868,	4645	2	975	0.97	0.182300136793	0.998363868760913	MIB2	145	ENSG00000197530.8	MIB2	225	0.968888045400108	ENSG00000248333.3	CDK11B	-5525	0.533751526932594	ENSG00000272106.1	RP11-345P4.9	8987	0.438945279110153	ENSG00000197530.8	MIB2	14283	0.968888045400108	ENSG00000198744.5	RP5-857K21.11	995322	-0.368294205036358	TUCP-BI-	2752	1164.1	1301.5	5491	800.8	2145.7	1557.2	1923.5	1363.5	1159.2	1335.1	1317.4
HE-BI-MMP23B-1	chr1:1566100-1566723	chr1	1566100	1566723	-	1000	624,	0,	624	1	0	0	0	0.000293076389266093	NA	144	ENSG00000189409.8	MMP23B	-751	0.444595776367281	ENSG00000248333.3	CDK11B	-3880	-0.197248506793001	ENSG00000272106.1	RP11-345P4.9	14925	-0.103996393763383	ENSG00000223663.2	RP5-890O3.3	252677	0.499162206718901	ENSG00000271921.1	RP4-740C4.9	-740069	-0.321847758768584	BI-	0.6	0	5.8	4.6	0	1.4	2.8	2.8	1.4	1.1	1.3	2.5
HE-BI-MMP23B-2	chr1:1567057-1567291	chr1	1567057	1567291	-	1000	235,	0,	235	1	81	0.95	0.370468810569	0.141296611955096	NA	144	ENSG00000189409.8	MMP23B	-183	0.609082403206217	ENSG00000248333.3	CDK11B	-3312	-0.304010835516693	ENSG00000272106.1	RP11-345P4.9	15882	-0.134915091182419	ENSG00000215914.3	MMP23A	-64078	0.794275322467119	ENSG00000271921.1	RP4-740C4.9	-739501	-0.423647007345107	BI-	0	0.2	11.2	8.5	0	3	0.4	2.8	6.3	0	1.3	0
HE-BI-MMP23A	chr1:1630605-1631001	chr1	1630605	1631001	-	1000	397,	0,	397	1	93	1.1653	0.184788812155	0.0967264324033696	NA	138	ENSG00000215914.3	MMP23A	-368	-0.100784617816282	ENSG00000008128.18	CDK11A	-3168	0.212918760027186	ENSG00000189339.7	SLC35E2B	6438	-0.238356792985942	ENSG00000175756.9	AURKAIP1	320126	0.828232619674466	ENSG00000228327.2	RP11-206L10.2	916995	-0.527543282040608	BI-	258.2	74.4	58.5	179.9	94.7	59.3	187.6	162.9	192.3	131.1	177.9	165.9
HE-TUCP-C1T49	chr1:1681197-1682049	chr1	1681197	1682049	+	0	853,	0,	853	1	300	1.1532	0.0904565405383	0.33522459168924	NA	NA	NA	NA	NA	NA	NA	NA	NA	NA	NA	NA	NA	NA	NA	NA	NA	NA	NA	NA	NA	NA	TUCP-	NA	NA	NA	NA	NA	NA	NA	NA	NA	NA	NA	NA
HE-TUCP-BI-GNB1	chr1:1822714-1824103	chr1	1822714	1824103	+	1000	109,637,	0,753,	746	2	678	0.5597	0.0162908973986	0.741588870511672	RP1-140A9.1	123	ENSG00000231050.1	RP1-140A9.1	-196	0.863716814100001	ENSG00000227775.3	RP1-283E3.4	154024	0.258348115016334	ENSG00000169885.5	CALML6	-22163	0.20415605092794	ENSG00000231050.1	RP1-140A9.1	-196	0.863716814100001	ENSG00000157933.9	SKI	-337420	-0.38035748414673	TUCP-BI-	54.7	27	21	22.9	20.2	20.7	13.7	8	5.3	9.7	23.5	2.5
HE-LINC-C1T51	chr1:1843178-1843509	chr1	1843178	1843509	+	0	332,	0,	332	1	129	0.6154	-0.163687385257	0.00281625568877267	NA	NA	NA	NA	NA	NA	NA	NA	NA	NA	NA	NA	NA	NA	NA	NA	NA	NA	NA	NA	NA	NA	LINC-	NA	NA	NA	NA	NA	NA	NA	NA	NA	NA	NA	NA
HE-AS-C1orf222	chr1:1889975-1890605	chr1	1889975	1890605	+	0	631,	0,	631	1	339	0.6747	0.0266393554712	0.102083417338216	C1orf222	NA	NA	NA	NA	NA	NA	NA	NA	NA	NA	NA	NA	NA	NA	NA	NA	NA	NA	NA	NA	NA	AS-	NA	NA	NA	NA	NA	NA	NA	NA	NA	NA	NA	NA
HE-LINC-C1T53	chr1:1947439-1947821	chr1	1947439	1947821	-	1000	383,	0,	383	1	207	0.948	-0.167960468816	0.0177665530724843	NA	111	ENSG00000233542.1	RP11-547D24.1	852	0.574315339733627	ENSG00000226969.1	RP11-547D24.3	-32821	0.0274455452755253	ENSG00000233542.1	RP11-547D24.1	470	0.574315339733627	ENSG00000197530.8	MIB2	397026	0.6564797245441	ENSG00000187608.5	ISG15	999018	-0.205998712178336	LINC-	0.6	0	0	5.9	0.7	2.2	0	2.4	0	0	1.3	0
HE-BI-GABRD	chr1:1949840-1950556	chr1	1949840	1950556	-	1000	717,	0,	717	1	246	0.5513	0.140548795966	0.0562194259633583	NA	109	ENSG00000187730.6	GABRD	-224	0.67263642118814	ENSG00000226969.1	RP11-547D24.3	-30086	-0.0923789064491432	ENSG00000233542.1	RP11-547D24.1	2871	0.549333160785313	ENSG00000225931.2	RP3-395M20.7	-547293	0.960283767429534	ENSG00000271921.1	RP4-740C4.9	-356236	-0.27563290592962	BI-	0	0	0	32.7	1.9	3.9	0.4	1.3	0	1.9	0	3.6
HE-LINC-C1T55	chr1:1950260-1950619	chr1	1950260	1950619	+	1000	360,	0,	360	1	84	1.0715	0.247281164922	0.0987394422437063	NA	109	ENSG00000187730.6	GABRD	-520	0.673052085996075	ENSG00000169885.5	CALML6	101525	-0.0407390680407034	ENSG00000187730.6	GABRD	-161	0.673052085996075	ENSG00000225931.2	RP3-395M20.7	-547589	0.936399708078548	ENSG00000162571.9	TTLL10	840996	-0.267117754152624	LINC-	0	0	0	17.6	0.7	1.4	0.4	0	0	0	0	3.6
HE-TUCP-C1T56	chr1:2246431-2251598	chr1	2246431	2251598	+	0	37,204,620,119,1170,	0,803,1400,2619,3998,	2150	5	441	0.596	0.0517324656112	0.223511009988317	NA	NA	NA	NA	NA	NA	NA	NA	NA	NA	NA	NA	NA	NA	NA	NA	NA	NA	NA	NA	NA	NA	TUCP-	NA	NA	NA	NA	NA	NA	NA	NA	NA	NA	NA	NA
HE-TUCP-C1T57	chr1:2246431-2251598	chr1	2246431	2251598	+	0	32,620,119,1170,	0,1395,2614,3993,	1941	4	441	0.596	0.0517324656112	0.225721163540616	NA	NA	NA	NA	NA	NA	NA	NA	NA	NA	NA	NA	NA	NA	NA	NA	NA	NA	NA	NA	NA	NA	TUCP-	NA	NA	NA	NA	NA	NA	NA	NA	NA	NA	NA	NA
HE-TUCP-C1T58	chr1:2246431-2251598	chr1	2246431	2251598	+	0	1999,119,1170,	0,2603,3982,	3288	3	624	0.5309	0.0889060821159	0.66929878396568	NA	NA	NA	NA	NA	NA	NA	NA	NA	NA	NA	NA	NA	NA	NA	NA	NA	NA	NA	NA	NA	NA	TUCP-	NA	NA	NA	NA	NA	NA	NA	NA	NA	NA	NA	NA
HE-TUCP-C1T59	chr1:2246431-2251598	chr1	2246431	2251598	+	0	2004,1170,	0,3982,	3174	2	624	0.5309	0.0889060821159	0.670829066456527	NA	NA	NA	NA	NA	NA	NA	NA	NA	NA	NA	NA	NA	NA	NA	NA	NA	NA	NA	NA	NA	NA	TUCP-	NA	NA	NA	NA	NA	NA	NA	NA	NA	NA	NA	NA
HE-TUCP-C1T60	chr1:2246431-2251598	chr1	2246431	2251598	+	1000	2529,1170,	0,3789,	3699	2	624	0.5309	0.0889060821159	0.663752079108022	NA	91	ENSG00000157933.9	SKI	11346	0.332492677905342	ENSG00000157933.9	SKI	4873	0.332492677905342	ENSG00000269753.1	AL589739.1	-6983	-0.047075126630138	ENSG00000225931.2	RP3-395M20.7	-251418	0.761173033127441	ENSG00000205116.3	TMEM88B	884923	-0.294076124459099	TUCP-	46.4	20.8	113.5	397.7	55.6	138.4	111.1	124.2	104.6	104.8	93.6	123.8
HE-TUCP-C1T61	chr1:2246431-2251598	chr1	2246431	2251598	+	0	1811,491,1170,	0,2038,3789,	3472	3	624	0.5309	0.0889060821159	0.66682128976319	NA	NA	NA	NA	NA	NA	NA	NA	NA	NA	NA	NA	NA	NA	NA	NA	NA	NA	NA	NA	NA	NA	TUCP-	NA	NA	NA	NA	NA	NA	NA	NA	NA	NA	NA	NA
HE-TUCP-C1T62	chr1:2246431-2251598	chr1	2246431	2251598	+	0	1811,119,1170,	0,2410,3789,	3100	3	624	0.5309	0.0889060821159	0.671820474461044	NA	NA	NA	NA	NA	NA	NA	NA	NA	NA	NA	NA	NA	NA	NA	NA	NA	NA	NA	NA	NA	NA	TUCP-	NA	NA	NA	NA	NA	NA	NA	NA	NA	NA	NA	NA
HE-TUCP-C1T63	chr1:2246431-2251598	chr1	2246431	2251598	+	0	1811,119,1173,	0,2410,3786,	3103	3	624	0.5309	0.0889060821159	0.671780311949279	NA	NA	NA	NA	NA	NA	NA	NA	NA	NA	NA	NA	NA	NA	NA	NA	NA	NA	NA	NA	NA	NA	TUCP-	NA	NA	NA	NA	NA	NA	NA	NA	NA	NA	NA	NA
HE-TUCP-C1T64	chr1:2246431-2251598	chr1	2246431	2251598	+	0	694,623,119,1170,	0,1084,2306,3685,	2606	4	441	0.596	0.0517324656112	0.218742520519335	NA	NA	NA	NA	NA	NA	NA	NA	NA	NA	NA	NA	NA	NA	NA	NA	NA	NA	NA	NA	NA	NA	TUCP-	NA	NA	NA	NA	NA	NA	NA	NA	NA	NA	NA	NA
HE-TUCP-C1T65	chr1:2246431-2251598	chr1	2246431	2251598	+	0	694,620,1170,	0,1087,3685,	2484	3	441	0.596	0.0517324656112	0.220011084340535	NA	NA	NA	NA	NA	NA	NA	NA	NA	NA	NA	NA	NA	NA	NA	NA	NA	NA	NA	NA	NA	NA	TUCP-	NA	NA	NA	NA	NA	NA	NA	NA	NA	NA	NA	NA
HE-TUCP-C1T66	chr1:2246431-2251598	chr1	2246431	2251598	+	0	694,620,119,1170,	0,1087,2306,3685,	2603	4	441	0.596	0.0517324656112	0.218773651457279	NA	NA	NA	NA	NA	NA	NA	NA	NA	NA	NA	NA	NA	NA	NA	NA	NA	NA	NA	NA	NA	NA	TUCP-	NA	NA	NA	NA	NA	NA	NA	NA	NA	NA	NA	NA
HE-TUCP-C1T67	chr1:2246431-2251598	chr1	2246431	2251598	+	0	38,53,620,1170,	0,585,1031,3629,	1881	4	441	0.596	0.0517324656112	0.226358510497283	NA	NA	NA	NA	NA	NA	NA	NA	NA	NA	NA	NA	NA	NA	NA	NA	NA	NA	NA	NA	NA	NA	TUCP-	NA	NA	NA	NA	NA	NA	NA	NA	NA	NA	NA	NA
HE-LINC-C1T68	chr1:2807277-2808668	chr1	2807277	2808668	-	1000	1392,	0,	1392	1	111	1.0388	0.235259108393	0.103014244551508	NA	69	ENSG00000231630.1	RP11-740P5.3	77105	-0.137501704368904	ENSG00000177133.6	LINC00982	-167511	0.191328842595189	ENSG00000231630.1	RP11-740P5.3	75714	-0.137501704368904	ENSG00000272235.1	RP11-22L13.1	-417992	0.651483656159423	ENSG00000157916.14	RER1	485401	-0.460241938287684	LINC-	0.6	1.4	1.2	0	14.6	1.4	0.4	0	0	0	0	0
HE-LINC-C1T69	chr1:2969579-2970544	chr1	2969579	2970544	-	0	966,	0,	966	1	318	0.8063	-0.0834782376941	0.0609257928853479	NA	NA	NA	NA	NA	NA	NA	NA	NA	NA	NA	NA	NA	NA	NA	NA	NA	NA	NA	NA	NA	NA	LINC-	NA	NA	NA	NA	NA	NA	NA	NA	NA	NA	NA	NA
HE-TUCP-BI-SMIM1	chr1:3680763-3688988	chr1	3680763	3688988	-	1000	8226,	0,	8226	1	501	0.6774	0.0561507339501	0.336122928986349	CCDC27	36	ENSG00000235169.3	SMIM1	-364	0.0597811570964598	ENSG00000130764.5	LRRC47	-7796	-0.298466226036778	ENSG00000227372.5	TP73-AS1	16863	0.0604695272050016	ENSG00000266075.1	RN7SL574P	-10391	0.603673777909844	ENSG00000169598.11	DFFB	-84857	-0.585474644709173	TUCP-BI-	6.3	3.7	166.2	88.8	97.8	118.2	131.3	98.7	66.7	58.6	56	70.8
HE-LINC-C1T71	chr1:3802225-3803144	chr1	3802225	3803144	-	1000	920,	0,	920	1	282	0.7342	-0.00209357704567	0.0567400110301611	NA	34	ENSG00000264428.1	AL691523.1	2516	NA	ENSG00000198912.6	C1orf174	-2545	0.350754565965081	ENSG00000116198.8	CEP104	28447	-0.0767728940661445	ENSG00000235169.3	SMIM1	113792	0.462324406619512	ENSG00000272235.1	RP11-22L13.1	576484	-0.389953692772609	LINC-	4.5	1.4	2.6	5.3	7.6	8.5	2.8	2.4	3.9	3	9.4	8.5
HE-AS-RP1-37J18.2	chr1:4642096-4643119	chr1	4642096	4643119	-	1000	1024,	0,	1024	1	81	0.9884	0.043625054831	0.0200398860941856	RP1-37J18.2	21	ENSG00000232596.1	RP1-37J18.2	11511	NA	ENSG00000231510.1	RP11-542C10.1	-503400	-0.0519469718919137	ENSG00000227169.2	RP1-37J18.1	29891	NA	ENSG00000272153.1	RP1-286D6.5	941547	0.673121362939574	ENSG00000236423.1	RP13-15E13.1	826183	-0.150240944216556	AS-	0	0	0	0	0	0	8.3	14.8	0	0	0	0
HE-LINC-C1T73	chr1:4656393-4657057	chr1	4656393	4657057	+	0	665,	0,	665	1	282	0.6844	0.0486567845313	0.0680667937974854	NA	NA	NA	NA	NA	NA	NA	NA	NA	NA	NA	NA	NA	NA	NA	NA	NA	NA	NA	NA	NA	NA	LINC-	NA	NA	NA	NA	NA	NA	NA	NA	NA	NA	NA	NA
HE-LINC-C1T74	chr1:4712592-4713404	chr1	4712592	4713404	-	1000	813,	0,	813	1	219	0.7831	-0.0185871376966	0.0310456670347805	NA	15	ENSG00000196581.6	AJAP1	-1388	0.497573168695012	ENSG00000231510.1	RP11-542C10.1	-433115	-0.0550765877048089	ENSG00000227169.2	RP1-37J18.1	100387	NA	ENSG00000196581.6	AJAP1	-1388	0.497573168695012	ENSG00000116198.8	CEP104	939626	-0.198208722096303	LINC-	16.1	3.1	0.4	0	0	1.4	1.2	0	0	0	0	0
HE-LINC-C1T75	chr1:4855300-4855787	chr1	4855300	4855787	+	0	488,	0,	488	1	189	1.0803	0.159391815296	0.162943186943715	NA	NA	NA	NA	NA	NA	NA	NA	NA	NA	NA	NA	NA	NA	NA	NA	NA	NA	NA	NA	NA	NA	LINC-	NA	NA	NA	NA	NA	NA	NA	NA	NA	NA	NA	NA
HE-LINC-C1T76	chr1:4855902-4862288	chr1	4855902	4862288	+	1000	6387,	0,	6387	1	300	0.5924	-0.0390288509968	0.0256408742861469	NA	11	ENSG00000196581.6	AJAP1	84687	0.989193315201619	ENSG00000196581.6	AJAP1	3308	0.989193315201619	ENSG00000260972.1	RP1-58B11.1	-690750	0.33514555154979	ENSG00000196581.6	AJAP1	141110	0.989193315201619	ENSG00000231510.1	RP11-542C10.1	-295057	-0.0552309357419744	LINC-	79.1	151.4	0	7.8	0	0.6	1.2	0.2	0	0	2.4	2.5
HE-LINC-C1T77	chr1:5071058-5072013	chr1	5071058	5072013	+	1000	956,	0,	956	1	219	0.5879	-0.242750712442	0.00390035987865527	NA	14	ENSG00000231510.1	RP11-542C10.1	-79901	-0.0180461297044414	ENSG00000196581.6	AJAP1	218464	-0.0936892419809234	ENSG00000260972.1	RP1-58B11.1	-481025	-0.0692593123745987	ENSG00000231510.1	RP11-542C10.1	-79901	-0.0180461297044414	ENSG00000069424.10	KCNAB2	-980468	-0.203275007720881	LINC-	0	0.2	0	0	0	0	0	0	0	0	0	0
HE-LINC-C1T78	chr1:5488013-5491061	chr1	5488013	5491061	-	1000	1975,717,	0,2332,	2692	2	294	0.5727	-0.0667355991111	0.0235928448864237	NA	26	ENSG00000260972.1	RP1-58B11.1	-61977	-0.00428957054578452	ENSG00000236948.1	RP11-154H17.1	-156367	-0.0182335352984875	ENSG00000231510.1	RP11-542C10.1	337054	-0.0428378238940369	ENSG00000131697.13	NPHP4	-561472	0.544718945912198	ENSG00000116237.11	ICMT	-804971	-0.220692705367762	LINC-	1.3	3.7	50.7	1.2	0	0	0	0	0	0	0	0
HE-LINC-C1T79	chr1:5521081-5522457	chr1	5521081	5522457	+	0	1377,	0,	1377	1	249	1.0241	0.105008432148	0.171162740358985	NA	NA	NA	NA	NA	NA	NA	NA	NA	NA	NA	NA	NA	NA	NA	NA	NA	NA	NA	NA	NA	NA	LINC-	NA	NA	NA	NA	NA	NA	NA	NA	NA	NA	NA	NA
HE-LINC-C1T80	chr1:5522817-5524045	chr1	5522817	5524045	+	0	1229,	0,	1229	1	405	0.6083	-0.100165823073	0.0729065822576637	NA	NA	NA	NA	NA	NA	NA	NA	NA	NA	NA	NA	NA	NA	NA	NA	NA	NA	NA	NA	NA	NA	LINC-	NA	NA	NA	NA	NA	NA	NA	NA	NA	NA	NA	NA
HE-LINC-C1T81	chr1:5536934-5537836	chr1	5536934	5537836	-	1000	903,	0,	903	1	243	0.9077	0.186765143987	0.191634049633898	NA	28	ENSG00000260972.1	RP1-58B11.1	-15202	-0.0596082269144924	ENSG00000236948.1	RP11-154H17.1	-109592	-0.0450344726073147	ENSG00000231510.1	RP11-542C10.1	385975	-0.0450344726073147	ENSG00000131697.13	NPHP4	-514697	0.519352242450317	ENSG00000271746.1	RP1-202O8.3	-915779	-0.149524678596904	LINC-	0	0	13.8	0	0	0	1.2	0	0	0	0	0
HE-LINC-C1T82	chr1:5919432-5919974	chr1	5919432	5919974	-	1000	543,	0,	543	1	48	0.8838	-0.06367970198	0.00519686304621343	NA	40	ENSG00000264101.1	MIR4689	-2827	NA	ENSG00000264101.1	MIR4689	-2758	NA	ENSG00000216045.2	AL356693.1	43413	NA	ENSG00000236948.1	RP11-154H17.1	191619	0.85980505607227	ENSG00000162408.10	NOL9	-694621	-0.402386472200218	LINC-	0	0.2	1.2	10.7	0	0.6	0	0	1.4	0	0	0
HE-OT-RP11-338N10.1	chr1:7745442-7764141	chr1	7745442	7764141	-	1000	32,113,7207,849,734,	0,696,9139,17000,17966,	8935	5	450	0.6684	-0.0135504238633	0.146347351544816	RP11-338N10.1	36	ENSG00000269978.1	RP11-338N10.3	3111	0.977168882314929	ENSG00000236266.1	RP3-467L1.4	-106161	-0.165987029868605	ENSG00000225126.1	RP4-549F15.1	243828	-0.101764780125329	ENSG00000269978.1	RP11-338N10.3	3111	0.977168882314929	ENSG00000116288.8	PARK7	-250210	-0.33965544410386	OT-	164.7	570.1	1576.6	138.4	138.6	163.2	85.3	62.1	48.3	60.7	52.6	88.1
HE-LINC-C1T84	chr1:9045000-9046739	chr1	9045000	9046739	-	1000	1740,	0,	1740	1	306	0.4629	-0.147399529501	0.0119741624269936	NA	59	ENSG00000265141.1	RN7SL451P	6806	-0.00235594388985943	ENSG00000197241.3	SLC2A7	-16620	0.962886644030999	ENSG00000265141.1	RN7SL451P	5067	-0.00235594388985943	ENSG00000197241.3	SLC2A7	-39665	0.962886644030999	ENSG00000116285.8	ERRFI1	960371	-0.303826690874657	LINC-	0	0	0.4	1.2	0	0	0.4	0.2	0	0	0	0
HE-LINC-C1T85	chr1:9047741-9048760	chr1	9047741	9048760	-	1000	1020,	0,	1020	1	348	0.6328	-0.0861366611033	0.0484828852033923	NA	59	ENSG00000265141.1	RN7SL451P	8827	0.0159284195919279	ENSG00000197241.3	SLC2A7	-14599	0.944318452735804	ENSG00000265141.1	RN7SL451P	7808	0.0159284195919279	ENSG00000197241.3	SLC2A7	-37644	0.944318452735804	ENSG00000116285.8	ERRFI1	962392	-0.259480040047639	LINC-	0	0	0	0	0	0	0	0	1.4	0	0	0
HE-LINC-C1T86	chr1:9049636-9050431	chr1	9049636	9050431	-	1000	796,	0,	796	1	423	0.4907	0.0121014502877	0.124528438112713	NA	59	ENSG00000265141.1	RN7SL451P	10498	0.00878027116752066	ENSG00000197241.3	SLC2A7	-12928	0.903587457566866	ENSG00000265141.1	RN7SL451P	9703	0.00878027116752066	ENSG00000197241.3	SLC2A7	-35973	0.903587457566866	ENSG00000238290.1	RP11-431K24.1	963633	-0.258670182519309	LINC-	0	0	0	0	0	0	0	0	0	0	0	0
HE-LINC-C1T87	chr1:9051430-9051868	chr1	9051430	9051868	-	1000	439,	0,	439	1	66	0.889	-0.355848971601	0.000942286023208876	NA	59	ENSG00000265141.1	RN7SL451P	11935	0.0140962759940016	ENSG00000197241.3	SLC2A7	-11491	0.990295941661673	ENSG00000265141.1	RN7SL451P	11497	0.0140962759940016	ENSG00000197241.3	SLC2A7	-34536	0.990295941661673	ENSG00000116285.8	ERRFI1	965500	-0.298007662057127	LINC-	0	0	0	0	0	0	0	0	0	0	0	0
HE-LINC-C1T88	chr1:9059324-9060173	chr1	9059324	9060173	-	1000	850,	0,	850	1	207	0.9035	-0.084466469757	0.0258458640540936	NA	60	ENSG00000265141.1	RN7SL451P	20240	-0.000398480780437281	ENSG00000197241.3	SLC2A7	-3186	0.980715539177877	ENSG00000265141.1	RN7SL451P	19391	-0.000398480780437281	ENSG00000197241.3	SLC2A7	-26231	0.980715539177877	ENSG00000116285.8	ERRFI1	973805	-0.319251527391928	LINC-	0	0	0.4	1.2	0	0	0	0	0	0	0	0
HE-LINC-C1T89	chr1:9482242-9501975	chr1	9482242	9501975	-	0	1029,1829,47,	0,3370,6684,	2905	3	333	0.6567	0.033937555782	0.084277372061623	NA	NA	NA	NA	NA	NA	NA	NA	NA	NA	NA	NA	NA	NA	NA	NA	NA	NA	NA	NA	NA	NA	LINC-	NA	NA	NA	NA	NA	NA	NA	NA	NA	NA	NA	NA
HE-LINC-C1T90	chr1:9482242-9501975	chr1	9482242	9501975	-	1000	1032,1829,139,	0,3370,6739,	3000	3	333	0.6567	0.033937555782	0.0838332744410868	NA	62	ENSG00000252956.1	RNA5SP40	4138	NA	ENSG00000235263.1	RP13-392I16.1	-59176	-0.212335526782778	ENSG00000228526.1	RP3-510D11.1	219564	0.149554002777115	ENSG00000049239.8	H6PD	207141	0.528423071659794	ENSG00000142657.16	PGD	-956674	-0.511592407207744	LINC-	22.7	18.3	32.9	39.1	61.2	66.3	32.5	18.7	60.1	51.5	39.8	26.4
HE-LINC-C1T91	chr1:9482242-9501975	chr1	9482242	9501975	-	0	2397,139,	0,3937,	2536	2	333	0.6567	0.033937555782	0.0860226651817742	NA	NA	NA	NA	NA	NA	NA	NA	NA	NA	NA	NA	NA	NA	NA	NA	NA	NA	NA	NA	NA	NA	LINC-	NA	NA	NA	NA	NA	NA	NA	NA	NA	NA	NA	NA
HE-OT-RNA5SP40	chr1:9482242-9501975	chr1	9482242	9501975	-	0	2397,108,	0,16824,	2505	2	333	0.6567	0.033937555782	0.0861707701847679	RNA5SP40	NA	NA	NA	NA	NA	NA	NA	NA	NA	NA	NA	NA	NA	NA	NA	NA	NA	NA	NA	NA	NA	OT-	NA	NA	NA	NA	NA	NA	NA	NA	NA	NA	NA	NA
HE-LINC-C1T93	chr1:9483367-9484593	chr1	9483367	9484593	-	1000	1227,	0,	1227	1	150	0.5846	-0.151936236444	0.00328201526461409	NA	60	ENSG00000252956.1	RNA5SP40	-13244	NA	ENSG00000252956.1	RNA5SP40	-13135	NA	ENSG00000228526.1	RP3-510D11.1	220689	0.0943919750151025	ENSG00000234619.1	RP4-633I8.1	674104	0.639144733435111	ENSG00000264501.1	RN7SL731P	-881930	-0.383339930627232	LINC-	0	1.9	2.6	13.2	3.2	8.5	1.2	0	2.7	0	1.3	0
HE-LINC-C1T94	chr1:10513711-10514534	chr1	10513711	10514534	-	1000	824,	0,	824	1	36	0.7094	-0.307486097591	0.000521141623547538	NA	62	ENSG00000203469.2	RP5-1113E3.3	-4078	0.210455830706728	ENSG00000160049.7	DFFA	-2045	0.570272873729009	ENSG00000271989.1	RP4-736L20.3	22977	0.0722333439588732	ENSG00000160049.7	DFFA	-18049	0.570272873729009	ENSG00000171608.11	PIK3CD	802744	-0.511293150466022	LINC-	2.4	2.6	1.9	0	7.6	1.4	2.8	10.9	5.3	5	3.7	5.7
HE-TUCP-BI-CASZ1	chr1:10699148-10714455	chr1	10699148	10714455	+	1000	8793,6003,	0,9305,	14796	2	606	0.9712	0.212788849413	0.882153902210277	RP4-734G22.3	60	ENSG00000272078.1	RP4-734G22.3	-150	0.0560380746530158	ENSG00000142655.8	PEX14	8333	-0.184304677547427	ENSG00000225158.2	RP11-340B24.3	-241363	NA	ENSG00000130940.10	CASZ1	-157559	0.977267432275883	ENSG00000142657.16	PGD	240499	-0.446972025209595	TUCP-BI-	89.6	151.4	1075.9	153.7	411.6	89.9	118.5	151.1	202.7	182.4	219.2	171.1
HE-OT-RP4-635E18.8	chr1:11072414-11090587	chr1	11072414	11090587	+	1000	123,352,	0,520,	475	2	72	0.9345	0.0125282851599	0.013016647873617	RP4-635E18.8	64	ENSG00000120948.11	TARDBP	0	-0.174641256804481	ENSG00000225158.2	RP11-340B24.3	116359	NA	ENSG00000226849.1	RP4-635E18.7	-37941	-0.0197286188672443	ENSG00000271895.1	RP4-635E18.8	-17302	0.870716295225641	ENSG00000198793.8	MTOR	-250150	-0.614140269793995	OT-	201.5	91.1	149.5	56.8	35	98	79.8	115.4	122.5	91.6	157.4	76.9
HE-BI-SRM	chr1:11120240-11121078	chr1	11120240	11121078	+	1000	839,	0,	839	1	111	0.8376	-0.308816268741	0.00173504436352723	NA	64	ENSG00000116649.5	SRM	159	0.129146715494366	ENSG00000271895.1	RP4-635E18.8	29655	0.180344228502509	ENSG00000226849.1	RP4-635E18.7	-7450	0.141585522950342	ENSG00000241563.2	CORT	610464	0.263972309412835	ENSG00000215910.3	C1orf167	-701604	-0.530336790989428	BI-	10.7	13.4	10.5	8.5	15.4	18.1	4.4	13.3	9.9	16.7	8.3	10.6
HE-LINC-C1T98	chr1:11122232-11122707	chr1	11122232	11122707	+	0	476,	0,	476	1	78	0.7487	-0.257643497149	0.00131686376550835	NA	NA	NA	NA	NA	NA	NA	NA	NA	NA	NA	NA	NA	NA	NA	NA	NA	NA	NA	NA	NA	NA	LINC-	NA	NA	NA	NA	NA	NA	NA	NA	NA	NA	NA	NA
HE-LINC-C1T99	chr1:11361615-11362334	chr1	11361615	11362334	+	0	720,	0,	720	1	198	0.8486	-0.00183861827259	0.0340336989787516	NA	NA	NA	NA	NA	NA	NA	NA	NA	NA	NA	NA	NA	NA	NA	NA	NA	NA	NA	NA	NA	NA	LINC-	NA	NA	NA	NA	NA	NA	NA	NA	NA	NA	NA	NA
HE-LINC-C1T100	chr1:11367885-11369908	chr1	11367885	11369908	+	1000	2024,	0,	2024	1	408	0.5279	-0.0780244580436	0.0650621372004137	NA	67	ENSG00000238199.1	UBE2V2P3	28477	NA	ENSG00000120942.9	UBIAD1	11779	-0.129812230779493	ENSG00000204624.6	PTCHD2	-169315	0.681562706316408	ENSG00000132879.9	FBXO44	-346547	0.914405756394954	ENSG00000171824.9	EXOSC10	207947	-0.569690608660502	LINC-	45.7	30.1	2.6	0	1.9	1.4	7.4	5.3	2.7	4.1	13.1	8.5
HE-LINC-C1T101	chr1:11396249-11397058	chr1	11396249	11397058	-	0	810,	0,	810	1	249	0.5062	-0.17359894654	0.00662874203844764	NA	NA	NA	NA	NA	NA	NA	NA	NA	NA	NA	NA	NA	NA	NA	NA	NA	NA	NA	NA	NA	NA	LINC-	NA	NA	NA	NA	NA	NA	NA	NA	NA	NA	NA	NA
HE-LINC-C1T102	chr1:11397822-11398075	chr1	11397822	11398075	-	0	254,	0,	254	1	81	0.6304	-0.228637893691	0.00115159519522121	NA	NA	NA	NA	NA	NA	NA	NA	NA	NA	NA	NA	NA	NA	NA	NA	NA	NA	NA	NA	NA	NA	LINC-	NA	NA	NA	NA	NA	NA	NA	NA	NA	NA	NA	NA
HE-LINC-C1T103	chr1:11398275-11400015	chr1	11398275	11400015	-	1000	1741,	0,	1741	1	498	0.5911	-0.0835994130276	0.180474059572045	NA	67	ENSG00000238199.1	UBE2V2P3	60607	NA	ENSG00000224338.2	RP11-149P14.1	-85299	NA	ENSG00000238199.1	UBE2V2P3	58867	NA	ENSG00000204624.6	PTCHD2	-139208	0.641337067950122	ENSG00000160049.7	DFFA	867432	-0.312763176398697	LINC-	22.7	6	100.7	1.2	4.4	0.6	3.6	0	0	1.9	7.1	3.6
HE-LINC-C1T104	chr1:11510334-11512894	chr1	11510334	11512894	-	1000	2561,	0,	2561	1	465	0.5697	-0.0623476049729	0.136268151166299	NA	61	ENSG00000204624.6	PTCHD2	-26329	0.807910241229926	ENSG00000116661.9	FBXO2	-195530	0.657817065500974	ENSG00000224338.2	RP11-149P14.1	24456	NA	ENSG00000162490.6	DRAXIN	-238892	0.820053746312892	ENSG00000083444.12	PLOD1	-481368	-0.618392845562088	LINC-	31	63.5	15.3	0	8.5	0	1.9	0	0	3	11.8	16.7
HE-LINC-C1T105	chr1:11600135-11601284	chr1	11600135	11601284	+	0	1150,	0,	1150	1	165	0.5678	0.00454101978345	0.0102638402146453	NA	NA	NA	NA	NA	NA	NA	NA	NA	NA	NA	NA	NA	NA	NA	NA	NA	NA	NA	NA	NA	NA	LINC-	NA	NA	NA	NA	NA	NA	NA	NA	NA	NA	NA	NA
HE-TUCP-C1T106	chr1:11604575-11606936	chr1	11604575	11606936	+	1000	2362,	0,	2362	1	315	0.9901	0.0845153074844	0.237619244954811	NA	60	ENSG00000204624.6	PTCHD2	10842	0.825309727831899	ENSG00000204624.6	PTCHD2	6934	0.825309727831899	ENSG00000235643.1	RP1-69M21.2	-62652	0.377461313090447	ENSG00000132879.9	FBXO44	-109857	0.958834908056284	ENSG00000083444.12	PLOD1	-389687	-0.59738486668932	TUCP-	37.5	36.9	5.8	2.3	0.7	0	1.2	0	0	0	0	1.6
HE-LINC-C1T107	chr1:11607002-11608198	chr1	11607002	11608198	+	1000	1197,	0,	1197	1	243	0.7644	-0.137545112844	0.0171448816805269	NA	60	ENSG00000204624.6	PTCHD2	13269	0.84689578488568	ENSG00000204624.6	PTCHD2	9361	0.84689578488568	ENSG00000235643.1	RP1-69M21.2	-61390	0.249084078842877	ENSG00000132879.9	FBXO44	-107430	0.884637609544308	ENSG00000083444.12	PLOD1	-387260	-0.607606418030753	LINC-	10.1	16.4	3.9	0	0	0	0	0	0	0	0	0
HE-LINC-C1T108	chr1:11951075-11953016	chr1	11951075	11953016	+	1000	299,902,	0,1040,	1201	2	336	0.5607	0.0217936475117	0.06713796900482	NA	73	ENSG00000224904.1	RP5-934G17.6	13248	-0.000639413710196934	ENSG00000224904.1	RP5-934G17.6	10612	-0.000639413710196934	ENSG00000199347.1	RNU5E-1	-15193	-0.0888111813251661	ENSG00000009724.12	MASP2	843785	0.790577984759268	ENSG00000116691.6	MIIP	-128448	-0.2464025206911	LINC-	0	0	0	0	0	0	0	0	0	0	2.4	0
HE-OT-RP11-474O21.5	chr1:12627855-12679963	chr1	12627855	12679963	-	1000	1667,120,	0,1938,	1787	2	183	0.5051	-0.0801859615702	0.00565645956846506	RP11-474O21.5	83	ENSG00000272482.1	RP11-474O21.5	713	0.641890490756081	ENSG00000228338.1	RP5-845O24.8	-202586	NA	ENSG00000252969.1	SNORA70	346527	NA	ENSG00000272482.1	RP11-474O21.5	713	0.641890490756081	ENSG00000162490.6	DRAXIN	928177	-0.382278283618319	OT-	8.5	8.5	132.8	429.3	41.3	33.9	62.6	29	45.6	103.6	162	173.8
HE-LINC-C1T110	chr1:12681461-12682054	chr1	12681461	12682054	+	1000	594,	0,	594	1	162	0.824	-0.0147172589026	0.0200421777861034	NA	83	ENSG00000272482.1	RP11-474O21.5	2211	0.133529093095669	ENSG00000229484.1	RP5-888M10.2	92999	0.513970325775597	ENSG00000204518.2	AADACL4	-22512	0.124763606298788	ENSG00000204481.6	PRAMEF14	-992050	0.892676052673821	ENSG00000116661.9	FBXO2	965619	-0.204553348236208	LINC-	0	0	0.4	10	0	0.6	0	0	0	0	0	0
HE-BI-PRDM2	chr1:14023790-14026603	chr1	14023790	14026603	-	1000	2814,	0,	2814	1	234	0.7598	-0.0677024296522	0.0219333529887562	NA	46	ENSG00000116731.18	PRDM2	-90	-0.161769911522921	ENSG00000252151.1	RNU6-1265P	-424125	NA	ENSG00000253085.1	SCARNA11	1096	-0.0931223703336053	ENSG00000162494.5	LRRC38	186060	0.657661066293551	ENSG00000162493.12	PDPN	116643	-0.254737451015162	BI-	4.8	5.3	10.5	21	17.4	11.3	13	10.3	25.2	9.7	10.6	19.1
HE-TUCP-AS-RNU6-1265P	chr1:14219550-14507069	chr1	14219550	14507069	+	1000	702,140,	0,287380,	842	2	261	1.0991	0.281894590613	0.497085982985727	RNU6-1265P	35	ENSG00000116731.18	PRDM2	121329	0.0952264655494215	ENSG00000116731.18	PRDM2	67976	0.0952264655494215	ENSG00000189337.11	KAZN	-418131	0.454233425376063	ENSG00000204481.6	PRAMEF14	546039	0.650813300288541	ENSG00000231606.1	RP11-344F13.1	-330063	-0.202094958154827	TUCP-AS-	0	4.2	11.8	26.2	12.6	4.7	1.2	19.3	2.7	1.9	0	1.6
HE-LINC-C1T113	chr1:14637722-14638701	chr1	14637722	14638701	+	0	980,	0,	980	1	120	0.8044	-0.199530519607	0.00350867785992847	NA	NA	NA	NA	NA	NA	NA	NA	NA	NA	NA	NA	NA	NA	NA	NA	NA	NA	NA	NA	NA	NA	LINC-	NA	NA	NA	NA	NA	NA	NA	NA	NA	NA	NA	NA
HE-LINC-C1T114	chr1:14665286-14665953	chr1	14665286	14665953	+	0	668,	0,	668	1	162	0.8423	0.0153823380127	0.0256323117571237	NA	NA	NA	NA	NA	NA	NA	NA	NA	NA	NA	NA	NA	NA	NA	NA	NA	NA	NA	NA	NA	NA	LINC-	NA	NA	NA	NA	NA	NA	NA	NA	NA	NA	NA	NA
HE-LINC-C1T115	chr1:14743400-14744419	chr1	14743400	14744419	+	1000	1020,	0,	1020	1	288	0.8785	-0.447924237695	0.00526050247121918	NA	23	ENSG00000234593.1	RP4-704D23.1	65882	NA	ENSG00000116731.18	PRDM2	591826	0.004987310106986	ENSG00000189337.11	KAZN	-180781	-0.0225442396990276	ENSG00000233485.1	RP3-467K16.2	-926972	0.108432316860346	ENSG00000175147.7	TMEM51-AS1	-735560	-0.311803633250496	LINC-	3.9	1.4	0.4	0	0	0	0.4	25.1	2.7	0	4.8	4.6
HE-LINC-C1T116	chr1:14744582-14745848	chr1	14744582	14745848	+	1000	1267,	0,	1267	1	192	0.6047	-0.0248758917707	0.0125887203951264	NA	23	ENSG00000234593.1	RP4-704D23.1	67064	NA	ENSG00000116731.18	PRDM2	593008	0.0284828313993449	ENSG00000189337.11	KAZN	-179352	-0.0184527491583087	ENSG00000233485.1	RP3-467K16.2	-925790	0.0567243862252304	ENSG00000175147.7	TMEM51-AS1	-734378	-0.241664886359186	LINC-	3.4	0	0	0	0	0	0	20.8	0	0	1.3	2.5
HE-LINC-C1T117	chr1:14823200-14823804	chr1	14823200	14823804	+	1000	605,	0,	605	1	192	0.6923	-0.141267057408	0.00803945969127274	NA	26	ENSG00000189337.11	KAZN	-102000	0.071297855696295	ENSG00000116731.18	PRDM2	671626	0.248337666897942	ENSG00000189337.11	KAZN	-101396	0.071297855696295	ENSG00000116731.18	PRDM2	796507	0.248337666897942	ENSG00000175147.7	TMEM51-AS1	-655760	-0.284165510774774	LINC-	4.5	2.6	1.2	0	0.7	0	0	11.8	0	0	2.4	2.5
HE-LINC-C1T118	chr1:14823916-14825098	chr1	14823916	14825098	+	1000	1183,	0,	1183	1	177	0.7227	-0.0837875230381	0.0105860983718062	NA	26	ENSG00000189337.11	KAZN	-101284	0.194097433280282	ENSG00000116731.18	PRDM2	672342	0.123928839023446	ENSG00000189337.11	KAZN	-100102	0.194097433280282	ENSG00000189337.11	KAZN	-101284	0.194097433280282	ENSG00000175147.7	TMEM51-AS1	-655044	-0.224060900588934	LINC-	1.8	4.2	0	2.3	1.9	0	5.9	14	0	0	2.4	0
HE-BI-KAZN	chr1:14922896-14925092	chr1	14922896	14925092	-	1000	2197,	0,	2197	1	300	0.4591	-0.142363332106	0.0111592523261834	NA	27	ENSG00000189337.11	KAZN	-108	0.370028197699379	ENSG00000235829.1	TBCAP2	-93533	NA	ENSG00000234593.1	RP4-704D23.1	245378	NA	ENSG00000142621.14	FHAD1	-648676	0.531031510555239	ENSG00000116771.5	AGMAT	-986513	-0.449244457397635	BI-	20.8	18.3	15.9	28.2	36.9	36.3	13.7	26.6	29	16.7	4.8	10.6
HE-BI-EFHD2-1	chr1:15729475-15736136	chr1	15729475	15736136	-	1000	1166,3774,	0,2681,	4940	2	297	0.4548	-0.276949347698	0.00373837834176612	RP3-467K16.4	63	ENSG00000228140.1	RP3-467K16.4	207	0.986659353093602	ENSG00000132906.13	CASP9	-81191	0.195329264120638	ENSG00000233485.1	RP3-467K16.2	59103	0.104021709514527	ENSG00000228140.1	RP3-467K16.4	207	0.986659353093602	ENSG00000162458.8	FBLIM1	-346966	-0.356138069013012	BI-	2.9	3.7	162.9	33.3	3.2	17.4	0.4	3.3	18.9	1.1	2.4	7.5
HE-BI-EFHD2-2	chr1:15729475-15736136	chr1	15729475	15736136	-	0	1166,189,1597,	0,2681,4858,	2952	3	273	0.7291	-0.0356385238472	0.036648342020072	RP3-467K16.4	NA	NA	NA	NA	NA	NA	NA	NA	NA	NA	NA	NA	NA	NA	NA	NA	NA	NA	NA	NA	NA	BI-	NA	NA	NA	NA	NA	NA	NA	NA	NA	NA	NA	NA
HE-BI-EFHD2-3	chr1:15729475-15736136	chr1	15729475	15736136	-	0	2870,1597,	0,4858,	4467	2	279	0.6212	-0.193417879243	0.00922184552306446	RP3-467K16.4	NA	NA	NA	NA	NA	NA	NA	NA	NA	NA	NA	NA	NA	NA	NA	NA	NA	NA	NA	NA	NA	BI-	NA	NA	NA	NA	NA	NA	NA	NA	NA	NA	NA	NA
HE-LINC-C1T123	chr1:16079944-16080573	chr1	16079944	16080573	-	0	630,	0,	630	1	78	0.4136	-0.0205090915629	0.00217676643933273	NA	NA	NA	NA	NA	NA	NA	NA	NA	NA	NA	NA	NA	NA	NA	NA	NA	NA	NA	NA	NA	NA	LINC-	NA	NA	NA	NA	NA	NA	NA	NA	NA	NA	NA	NA
HE-TUCP-OT-RP11-169K16.7	chr1:16133679-16138864	chr1	16133679	16138864	-	1000	480,49,	0,5137,	529	2	276	1.0672	0.404684067121	0.70682366115078	RP11-169K16.7	86	ENSG00000233954.4	RP11-169K16.7	4670	0.817398549512562	ENSG00000179743.2	RP11-169K16.9	-21696	0.159251914942414	ENSG00000224459.1	RP11-169K16.4	57288	0.563397096232081	ENSG00000233954.4	RP11-169K16.7	4670	0.817398549512562	ENSG00000219481.6	NBPF1	-801193	-0.599268923810609	TUCP-OT-	3117.6	1040.8	1363.5	2227.8	1674.6	1923.5	1536.3	1126.1	3091	2024.5	2122.4	1923.5
HE-LINC-C1T125	chr1:16137604-16138250	chr1	16137604	16138250	-	0	647,	0,	647	1	228	0.8068	-0.35854409321	0.00405614535643724	NA	NA	NA	NA	NA	NA	NA	NA	NA	NA	NA	NA	NA	NA	NA	NA	NA	NA	NA	NA	NA	NA	LINC-	NA	NA	NA	NA	NA	NA	NA	NA	NA	NA	NA	NA
HE-TUCP-BI-RP11-169K16.8	chr1:16154273-16155496	chr1	16154273	16155496	-	1000	1224,	0,	1224	1	312	1.139	0.20700949383	0.536804388911106	RP11-169K16.8	86	ENSG00000178715.7	RP11-169K16.8	769	0.745562906784217	ENSG00000179743.2	RP11-169K16.9	-5064	-0.11419822278066	ENSG00000233954.4	RP11-169K16.7	20079	0.283814953077934	ENSG00000178715.7	RP11-169K16.8	772	0.745562906784217	ENSG00000261135.1	RP4-798A10.7	-685644	-0.438945680784326	TUCP-BI-	512.7	174.9	570.1	1619.1	940.1	1146.7	356.9	293.9	692.7	727.6	1169	742.6
HE-LINC-C1T127	chr1:16508575-16509184	chr1	16508575	16509184	+	0	610,	0,	610	1	210	0.8209	0.0686219104902	0.055662417101041	NA	NA	NA	NA	NA	NA	NA	NA	NA	NA	NA	NA	NA	NA	NA	NA	NA	NA	NA	NA	NA	NA	LINC-	NA	NA	NA	NA	NA	NA	NA	NA	NA	NA	NA	NA
HE-LINC-C1T128	chr1:16568626-16569497	chr1	16568626	16569497	-	1000	872,	0,	872	1	177	1.0703	-0.278988972185	0.00887719681111366	NA	98	ENSG00000233929.1	MT1XP1	1604	0.0598707843625753	ENSG00000037637.6	FBXO42	-3837	-0.238800299575185	ENSG00000233929.1	MT1XP1	733	0.0598707843625753	ENSG00000233954.4	RP11-169K16.7	435303	0.539550026380341	ENSG00000116138.8	DNAJC16	716189	-0.385436590933844	LINC-	3.9	3.7	4.5	9.3	3.2	3	3.6	4	20.1	5	6	4.6
HE-LINC-C1T129	chr1:16569978-16571260	chr1	16569978	16571260	-	0	1283,	0,	1283	1	288	0.642	-0.0523656488551	0.032620821271006	NA	NA	NA	NA	NA	NA	NA	NA	NA	NA	NA	NA	NA	NA	NA	NA	NA	NA	NA	NA	NA	NA	LINC-	NA	NA	NA	NA	NA	NA	NA	NA	NA	NA	NA	NA
HE-BI-RP4-798A10.2	chr1:16783874-16786984	chr1	16783874	16786984	-	1000	3111,	0,	3111	1	384	0.6081	-0.0169687753565	0.0882238385702124	NECAP2	100	ENSG00000226029.1	RP4-798A10.2	-459	0.253146355847421	ENSG00000080947.10	CROCCP3	-6947	-0.251711748788088	ENSG00000187144.7	SPATA21	19955	0.340066422458003	ENSG00000157191.15	NECAP2	19817	0.939521330038597	ENSG00000185519.8	FAM131C	386857	-0.540873029755447	BI-	584.5	390.7	504.4	1134.4	968.9	1633.8	1843.7	1449.6	1708.4	1633.8	1449.6	1339.1
HE-LINC-C1T131	chr1:16825975-16826480	chr1	16825975	16826480	-	0	506,	0,	506	1	69	0.8792	-0.65947250657	0.000126727853738248	NA	NA	NA	NA	NA	NA	NA	NA	NA	NA	NA	NA	NA	NA	NA	NA	NA	NA	NA	NA	NA	NA	LINC-	NA	NA	NA	NA	NA	NA	NA	NA	NA	NA	NA	NA
HE-LINC-C1T132	chr1:16827215-16827478	chr1	16827215	16827478	-	0	264,	0,	264	1	39	1.0412	-0.569988322664	0.000279232158583202	NA	NA	NA	NA	NA	NA	NA	NA	NA	NA	NA	NA	NA	NA	NA	NA	NA	NA	NA	NA	NA	NA	LINC-	NA	NA	NA	NA	NA	NA	NA	NA	NA	NA	NA	NA
HE-BI-RNU1-1	chr1:16841129-16996585	chr1	16841129	16996585	+	1000	1627,50,427,	0,154291,155030,	2104	3	228	0.7039	-0.0573688849275	0.0193269664940031	MST1P2	99	ENSG00000261135.1	RP4-798A10.7	-11	0.923561952478599	ENSG00000226029.1	RP4-798A10.2	46153	-0.0537033602138688	ENSG00000237847.2	AL137798.1	-2913	0.473113334188971	ENSG00000261135.1	RP4-798A10.7	-11	0.923561952478599	ENSG00000132881.7	RSG1	277472	-0.519255666094912	BI-	290.7	126.4	49.2	7.8	56.4	52.7	37	39.6	78.6	71.8	31.3	55.8
HE-BI-U1	chr1:16860980-16863065	chr1	16860980	16863065	+	1000	2086,	0,	2086	1	363	0.9037	-0.0499335080916	0.143169213677999	U1	97	ENSG00000233421.3	U1	261	0.704921073174985	ENSG00000224174.2	RP4-798A10.4	12689	0.378799154668717	ENSG00000268674.1	AL355149.2	-2496	0.24855528148014	ENSG00000228549.2	U1	-336460	0.710459705470851	ENSG00000272426.1	RP11-108M9.6	-370291	-0.37900172097517	BI-	20	108.7	13.2	67	32	95.3	3.6	17.8	1.4	3	3.7	2.5
HE-LINC-C1T135	chr1:16977735-16980210	chr1	16977735	16980210	-	1000	2476,	0,	2476	1	177	0.6904	-0.186247146078	0.00452298624330111	NA	90	ENSG00000186301.7	MST1P2	8093	0.643406036287028	ENSG00000207513.1	RNU1-3	-13070	0.0677149721751119	ENSG00000215908.5	CROCCP2	6557	0.250528885988978	ENSG00000186715.6	MST1L	-116522	0.939640211312271	ENSG00000271742.1	RP4-680D5.9	970587	-0.228786608138889	LINC-	3.9	23.7	12.6	7.1	1.9	1.4	1.9	8.7	14.9	23.7	11.8	22.9
HE-LINC-C1T136	chr1:16979740-16982196	chr1	16979740	16982196	+	1000	2457,	0,	2457	1	258	0.6571	-0.0229855711007	0.0280899868366963	NA	90	ENSG00000186301.7	MST1P2	7623	0.551703969344431	ENSG00000186301.7	MST1P2	2826	0.551703969344431	ENSG00000237847.2	AL137798.1	-17302	0.250391099799296	ENSG00000186715.6	MST1L	-116992	0.790235598911438	ENSG00000116809.7	ZBTB17	677113	-0.455145311878165	LINC-	1.3	9.4	5.3	0	9.7	2.2	1.2	6.7	8.5	7.8	21	6.6
HE-LINC-C1T137	chr1:16981037-16981623	chr1	16981037	16981623	-	1000	587,	0,	587	1	126	0.9803	-0.127034320177	0.0106768112058152	NA	90	ENSG00000186301.7	MST1P2	9506	0.632032787200114	ENSG00000207513.1	RNU1-3	-11657	0.0871043173814706	ENSG00000215908.5	CROCCP2	9859	0.0885019603403892	ENSG00000186715.6	MST1L	-115109	0.779591361075952	ENSG00000116809.7	ZBTB17	678996	-0.422805814069731	LINC-	0.6	4.2	3.3	0	1.9	0	0	0.6	5.3	4.1	13.1	2.5
HE-TUCP-OT-KLHDC7A	chr1:18807424-18812517	chr1	18807424	18812517	+	1000	419,4246,	0,848,	4665	2	1905	1.1699	0.485252357364	0.999999994908746	KLHDC7A	31	ENSG00000179023.7	KLHDC7A	0	0.989869694701679	ENSG00000225387.1	RP11-422P22.1	92416	-0.155581165040672	ENSG00000235282.2	RP1-8B22.1	-27095	NA	ENSG00000179023.7	KLHDC7A	0	0.989869694701679	ENSG00000009709.7	PAX7	-150076	-0.245245085352059	TUCP-OT-	0	0	18.8	66.2	8.5	0	13.7	97.5	31.7	28.1	22.4	19.1
HE-LINC-C1T139	chr1:19591800-19592284	chr1	19591800	19592284	+	0	485,	0,	485	1	111	0.8577	0.0713077440091	0.0227408514101147	NA	NA	NA	NA	NA	NA	NA	NA	NA	NA	NA	NA	NA	NA	NA	NA	NA	NA	NA	NA	NA	NA	LINC-	NA	NA	NA	NA	NA	NA	NA	NA	NA	NA	NA	NA
HE-AS-RP4-657E11.10	chr1:19619747-19625661	chr1	19619747	19625661	-	1000	5915,	0,	5915	1	369	0.6744	-0.135473546994	0.0376133355501406	RP4-657E11.10	50	ENSG00000270728.1	RP4-657E11.10	2087	NA	ENSG00000053371.8	AKR7A2	-4798	-0.0526481117014193	ENSG00000162482.4	AKR7A3	4003	0.183453879898969	ENSG00000127463.9	EMC1	47615	0.247839222785765	ENSG00000187980.6	PLA2G2C	-878256	-0.366573887132071	AS-	182.4	238.9	218.9	133.5	363.1	190.5	197.2	234.7	276.4	332.6	238.6	234.7
HE-BI-AKR7A2	chr1:19638791-19660952	chr1	19638791	19660952	+	1000	336,998,	0,1410,	1334	2	228	0.6816	0.094932048294	0.0499975315624544	NA	50	ENSG00000040487.8	PQLC2	-29	0.853345412988408	ENSG00000270728.1	RP4-657E11.10	14394	NA	ENSG00000240490.2	RN7SL277P	-89926	NA	ENSG00000040487.8	PQLC2	-29	0.853345412988408	ENSG00000127463.9	EMC1	60745	-0.378894537084848	BI-	88.1	84.2	46	59	36.9	46.3	55	46.3	56.9	43.8	33.9	34.2
HE-AS-RP4-749H3.1	chr1:20702149-20708772	chr1	20702149	20708772	+	1000	277,171,1702,	0,4589,4922,	2150	3	189	0.5184	-0.0737485703877	0.00641828872003384	RP4-749H3.1	54	ENSG00000226487.1	RP4-749H3.2	-37597	NA	ENSG00000158816.11	VWA5B1	20762	-0.101929107647596	ENSG00000215520.3	RPS4XP4	-143710	0.73332907827999	ENSG00000236963.1	RP4-749H3.1	-55578	0.919848936529728	ENSG00000244038.5	DDOST	-285851	-0.464705788702949	AS-	13.9	11.3	0	0	0	0	0	0	0	0	0	0
HE-LINC-C1T143	chr1:20812872-20813838	chr1	20812872	20813838	-	1000	601,67,	0,890,	668	2	255	0.9068	-0.00806360427463	0.0701366135188094	NA	60	ENSG00000162545.5	CAMK2N1	1125	0.183056894673304	ENSG00000090432.5	MUL1	-12105	0.433477834505141	ENSG00000162545.5	CAMK2N1	159	0.183056894673304	ENSG00000186543.7	CROCCP5	-946973	0.78030804476771	ENSG00000233072.1	RP11-487E1.1	-516589	-0.303510682996601	LINC-	3.9	9.4	36.7	14	6.6	3	0	0.2	3.9	0	0	3.6
HE-LINC-C1T144	chr1:20812872-20813838	chr1	20812872	20813838	-	0	590,77,	0,890,	667	2	312	0.7588	0.127413250108	0.176710410658712	NA	NA	NA	NA	NA	NA	NA	NA	NA	NA	NA	NA	NA	NA	NA	NA	NA	NA	NA	NA	NA	NA	LINC-	NA	NA	NA	NA	NA	NA	NA	NA	NA	NA	NA	NA
HE-LINC-C1T145	chr1:21065103-21066425	chr1	21065103	21066425	-	1000	1323,	0,	1323	1	129	0.7534	-0.452121017841	0.000610587784024405	NA	56	ENSG00000203394.2	RP5-930J4.4	-3055	-0.0913881166880234	ENSG00000127483.13	HP1BP3	-2729	-0.29640723466512	ENSG00000189410.7	SH2D5	5773	0.401962756099543	ENSG00000183114.6	FAM43B	187493	0.702490115204402	ENSG00000244038.5	DDOST	78425	-0.387081924001959	LINC-	17.7	12.8	3.9	0	0	1.4	1.2	13.3	9.9	0	1.3	2.5
HE-LINC-C1T146	chr1:21514148-21515115	chr1	21514148	21515115	+	0	968,	0,	968	1	243	0.7953	0.119372325585	0.0960863104762317	NA	NA	NA	NA	NA	NA	NA	NA	NA	NA	NA	NA	NA	NA	NA	NA	NA	NA	NA	NA	NA	NA	LINC-	NA	NA	NA	NA	NA	NA	NA	NA	NA	NA	NA	NA
HE-BI-ECE1	chr1:21672462-21673290	chr1	21672462	21673290	+	1000	829,	0,	829	1	72	0.585	-0.228665234994	0.000874923841891479	NA	61	ENSG00000117298.10	ECE1	465	-0.0800077388241121	ENSG00000231105.1	RP5-1071N3.1	46195	-0.388930936970192	ENSG00000236216.4	PPP1R11P1	-51190	0.17190614510273	ENSG00000232037.2	RP11-26H16.1	-562129	0.422686128925885	ENSG00000117242.7	PINK1-AS	693776	-0.440204695528884	BI-	2.4	3.1	10.5	4.6	3.2	1.4	16.1	1.7	5.3	5	2.4	9.4
HE-LINC-C1T148	chr1:21673389-21674391	chr1	21673389	21674391	+	1000	481,374,	0,629,	855	2	144	0.4972	0.118873545318	0.0141346294368902	NA	61	ENSG00000117298.10	ECE1	1392	-0.150358972806981	ENSG00000231105.1	RP5-1071N3.1	47122	-0.206986604672747	ENSG00000236216.4	PPP1R11P1	-50089	-0.0625973242147521	ENSG00000230068.2	CDC42-IT1	-712301	0.504492358842232	ENSG00000187952.8	HS6ST1P1	-81407	-0.431101794944816	LINC-	1.8	0.7	15.3	0	3.2	3	2.8	8.7	1.4	5	11.8	17.8
HE-LINC-C1T149	chr1:22482823-22483869	chr1	22482823	22483869	+	1000	1047,	0,	1047	1	285	0.9034	-0.0101351666878	0.0904942986184507	NA	58	ENSG00000162552.10	WNT4	12361	0.776613961566803	ENSG00000271840.1	RP1-224A6.9	54970	0.686721112800355	ENSG00000266564.1	MIR4418	-108863	NA	ENSG00000162552.10	WNT4	12361	0.776613961566803	ENSG00000090686.11	USP48	372724	-0.386456541464008	LINC-	44.1	6	1.2	2.3	0.7	3	3.6	4.6	6.3	6	2.4	11.8
HE-LINC-C1T150	chr1:22579018-22605246	chr1	22579018	22605246	+	0	150,412,	0,5134,	562	2	276	0.6541	-0.0240901447938	0.0372946762259929	NA	NA	NA	NA	NA	NA	NA	NA	NA	NA	NA	NA	NA	NA	NA	NA	NA	NA	NA	NA	NA	NA	LINC-	NA	NA	NA	NA	NA	NA	NA	NA	NA	NA	NA	NA
HE-LINC-C1T151	chr1:22579018-22605246	chr1	22579018	22605246	+	1000	150,105,1754,	0,304,3792,	2009	3	393	0.6572	-0.0144358043904	0.119170730361945	NA	60	ENSG00000266564.1	MIR4418	-13714	NA	ENSG00000271840.1	RP1-224A6.9	151165	-0.13852342945603	ENSG00000184677.12	ZBTB40	-173098	-0.0865010262282816	ENSG00000227001.2	NBPF2P	824558	0.367616191436813	ENSG00000231105.1	RP5-1071N3.1	959235	-0.285133092007836	LINC-	0	0	0	1.2	0.7	0	42.1	36.9	14.9	1.1	0	0
HE-LINC-C1T154	chr1:22579018-22605246	chr1	22579018	22605246	+	0	49,1754,	0,1323,	1803	2	276	0.6541	-0.0240901447938	0.0346816075131157	NA	NA	NA	NA	NA	NA	NA	NA	NA	NA	NA	NA	NA	NA	NA	NA	NA	NA	NA	NA	NA	NA	LINC-	NA	NA	NA	NA	NA	NA	NA	NA	NA	NA	NA	NA
HE-OT-MIR4418-1	chr1:22579018-22605246	chr1	22579018	22605246	+	0	150,1099,	0,25130,	1249	2	333	0.5262	0.000475361727576	0.0513679114030468	MIR4418	NA	NA	NA	NA	NA	NA	NA	NA	NA	NA	NA	NA	NA	NA	NA	NA	NA	NA	NA	NA	NA	OT-	NA	NA	NA	NA	NA	NA	NA	NA	NA	NA	NA	NA
HE-OT-MIR4418-2	chr1:22579018-22605246	chr1	22579018	22605246	+	0	78,412,	0,20209,	490	2	102	0.8562	0.0730018360273	0.0208011696879471	MIR4418	NA	NA	NA	NA	NA	NA	NA	NA	NA	NA	NA	NA	NA	NA	NA	NA	NA	NA	NA	NA	NA	OT-	NA	NA	NA	NA	NA	NA	NA	NA	NA	NA	NA	NA
HE-TUCP-C1T155	chr1:22607930-22608775	chr1	22607930	22608775	+	0	846,	0,	846	1	354	0.7984	0.103472761598	0.244305450821266	NA	NA	NA	NA	NA	NA	NA	NA	NA	NA	NA	NA	NA	NA	NA	NA	NA	NA	NA	NA	NA	NA	TUCP-	NA	NA	NA	NA	NA	NA	NA	NA	NA	NA	NA	NA
HE-LINC-C1T156	chr1:22678174-22679289	chr1	22678174	22679289	+	1000	1116,	0,	1116	1	183	0.6658	-0.0842517219675	0.00946659101066267	NA	59	ENSG00000234397.3	RP11-415K20.1	28350	-0.065848614235287	ENSG00000266564.1	MIR4418	85381	NA	ENSG00000184677.12	ZBTB40	-99055	0.272555733665844	ENSG00000076864.15	RAP1GAP	682373	0.910783852244478	ENSG00000004487.11	KDM1A	-667767	-0.424074972143065	LINC-	1.8	2.6	0	0	0.7	0	0.4	0	0	0	0	5.7
HE-OT-RP5-1057J7.6-1	chr1:23606604-23615862	chr1	23606604	23615862	-	1000	3003,4361,	0,3884,	7364	2	276	0.7368	-0.0956121457787	0.0203067699643907	RP5-1057J7.6	66	ENSG00000261326.2	RP5-1057J7.6	2617	0.982398075040007	ENSG00000125944.14	HNRNPR	-14402	0.0551117109778539	ENSG00000179546.3	HTR1D	85382	0.0890168830692844	ENSG00000261326.2	RP5-1057J7.6	2617	0.982398075040007	ENSG00000169641.9	LUZP1	111561	-0.378568616668714	OT-	145.6	283.8	419.2	45.2	96.5	216.9	1058.8	815.7	64.4	520.8	589.4	150.8
HE-OT-RP5-1057J7.6-2	chr1:23606604-23615862	chr1	23606604	23615862	-	0	3003,155,1350,	0,3884,7909,	4508	3	207	0.5921	-0.203964590786	0.00361546997737995	RP5-1057J7.6	NA	NA	NA	NA	NA	NA	NA	NA	NA	NA	NA	NA	NA	NA	NA	NA	NA	NA	NA	NA	NA	OT-	NA	NA	NA	NA	NA	NA	NA	NA	NA	NA	NA	NA
HE-LINC-C1T159	chr1:23616433-23617101	chr1	23616433	23617101	-	1000	669,	0,	669	1	177	0.8666	-0.115410734486	0.0138841562293563	NA	66	ENSG00000261326.2	RP5-1057J7.6	3856	-0.0680585114829722	ENSG00000125944.14	HNRNPR	-13163	-0.203240666668751	ENSG00000261326.2	RP5-1057J7.6	3188	-0.0680585114829722	ENSG00000237200.1	ZBTB40-IT1	773134	0.516443618854456	ENSG00000011009.6	LYPLA2	-500359	-0.349649102251478	LINC-	0	0.2	3.9	0	3.2	0.6	0.4	0.2	0	0	0	0
HE-LINC-C1T160	chr1:23617215-23621087	chr1	23617215	23621087	-	1000	3873,	0,	3873	1	243	0.7217	-0.176809797887	0.0099060980801483	NA	66	ENSG00000261326.2	RP5-1057J7.6	7842	0.110187782504394	ENSG00000125944.14	HNRNPR	-9177	-0.118390812774399	ENSG00000261326.2	RP5-1057J7.6	3970	0.110187782504394	ENSG00000237200.1	ZBTB40-IT1	777120	0.822385664538079	ENSG00000236810.1	RP5-886K2.3	-483690	-0.36561528775835	LINC-	3.9	7.2	18.8	1.6	13.6	9.9	9.9	16.3	2.7	3	2.4	2.5
HE-LINC-C1T161	chr1:23621212-23623032	chr1	23621212	23623032	-	1000	1821,	0,	1821	1	195	0.685	-0.0811475526702	0.0111763016144989	NA	66	ENSG00000261326.2	RP5-1057J7.6	9787	0.111819385644665	ENSG00000125944.14	HNRNPR	-7232	-0.0975980910261398	ENSG00000261326.2	RP5-1057J7.6	7967	0.111819385644665	ENSG00000237200.1	ZBTB40-IT1	779065	0.826602326876481	ENSG00000236810.1	RP5-886K2.3	-481745	-0.29384947344316	LINC-	0	2.6	7.1	0	6.6	3.9	4.4	4	1.4	1.9	1.3	4.6
HE-LINC-C1T162	chr1:23623502-23624360	chr1	23623502	23624360	-	0	859,	0,	859	1	99	0.4784	-0.427111573819	0.000225815100654794	NA	NA	NA	NA	NA	NA	NA	NA	NA	NA	NA	NA	NA	NA	NA	NA	NA	NA	NA	NA	NA	NA	LINC-	NA	NA	NA	NA	NA	NA	NA	NA	NA	NA	NA	NA
HE-LINC-C1T163	chr1:24025876-24026316	chr1	24025876	24026316	+	1000	441,	0,	441	1	93	0.6785	-0.773923311994	4.12359031106478e-05	NA	71	ENSG00000142676.8	RPL11	6777	-0.374987018943514	ENSG00000142676.8	RPL11	2961	-0.374987018943514	ENSG00000011007.7	TCEB3	-43329	0.365743665170225	ENSG00000169641.9	LUZP1	521575	0.570471372143636	ENSG00000057757.5	PITHD1	-79019	-0.448684982832142	LINC-	0	0	3.9	0	10.7	9.9	0	2.8	0	1.1	0	3.6
HE-LINC-C1T164	chr1:24028540-24029162	chr1	24028540	24029162	+	1000	623,	0,	623	1	42	0.4442	-0.308799611034	0.000242610421145043	NA	71	ENSG00000203589.2	RP5-886K2.1	-4884	-0.141085591876819	ENSG00000142676.8	RPL11	5625	-0.200695299648281	ENSG00000011007.7	TCEB3	-40483	0.389773773137358	ENSG00000169641.9	LUZP1	524239	0.465906862336601	ENSG00000235052.1	RP1-150O5.3	151134	-0.377551053289357	LINC-	0.6	2.6	4.5	0	14.6	9.9	1.2	5.3	0	1.9	2.4	8.5
HE-LINC-C1T165	chr1:24037115-24037519	chr1	24037115	24037519	+	1000	405,	0,	405	1	0	0	0	0.000296998392335796	NA	71	ENSG00000203589.2	RP5-886K2.1	3691	-0.173087938979732	ENSG00000142676.8	RPL11	14200	-0.4514372930469	ENSG00000011007.7	TCEB3	-32126	0.314666484070338	ENSG00000169641.9	LUZP1	532814	0.572950575796008	ENSG00000057757.5	PITHD1	-67780	-0.511752216380359	LINC-	0	0	3.9	0	10.7	9.9	1.9	1.7	0	3	0	0
HE-BI-RN7SL532P	chr1:24063008-24063769	chr1	24063008	24063769	+	1000	762,	0,	762	1	174	0.7399	-0.224166682126	0.00441972520459162	RN7SL532P	69	ENSG00000244609.2	RN7SL532P	-372	NA	ENSG00000142676.8	RPL11	40093	-0.288479298153086	ENSG00000011007.7	TCEB3	-5876	0.421420607793763	ENSG00000169641.9	LUZP1	558707	0.576038650437475	ENSG00000057757.5	PITHD1	-41887	-0.516743279312206	BI-	0.6	0	3.3	0	12.6	9.9	2.8	2.4	2.7	1.1	0	0
HE-TUCP-AS-MYOM3-1	chr1:24421927-24427703	chr1	24421927	24427703	+	0	45,132,167,110,116,67,	0,649,1987,2437,3240,3907,	637	6	465	0.6648	0.0743946293425	0.37094099391537	MYOM3	NA	NA	NA	NA	NA	NA	NA	NA	NA	NA	NA	NA	NA	NA	NA	NA	NA	NA	NA	NA	NA	TUCP-AS-	NA	NA	NA	NA	NA	NA	NA	NA	NA	NA	NA	NA
HE-TUCP-AS-MYOM3-2	chr1:24421927-24427703	chr1	24421927	24427703	+	1000	89,167,143,116,97,43,	0,1295,1712,2548,3215,5042,	655	6	498	0.6648	0.0470136571528	0.412589501074198	MYOM3	66	ENSG00000142661.14	MYOM3	11305	0.837990204353344	ENSG00000225315.2	RP11-293P20.2	8638	0.65455670940785	ENSG00000230023.2	RP11-10N16.2	-99027	-0.176892969401177	ENSG00000142661.14	MYOM3	-16738	0.837990204353344	ENSG00000229106.1	RP11-4M23.2	192700	-0.406794229316665	TUCP-AS-	0	0	0	1.2	0	0	0	0	0	0	32.5	21.7
HE-TUCP-AS-IFNLR1-1	chr1:24477940-24486984	chr1	24477940	24486984	+	1000	290,181,3240,	0,3562,5805,	3711	3	477	0.8281	0.084023683703	0.497891391243928	IFNLR1	67	ENSG00000142677.3	IL22RA1	8329	-0.172998849704576	ENSG00000225315.2	RP11-293P20.2	64651	0.135345852634179	ENSG00000230023.2	RP11-10N16.2	-39746	-0.163827620413	ENSG00000169504.10	CLIC4	-593908	0.92941575598676	ENSG00000011009.6	LYPLA2	360480	-0.449359734551479	TUCP-AS-	60.9	64.5	3.9	54.4	301.9	202.5	138.2	124.8	202.7	116.6	229.7	206.3
HE-TUCP-AS-IFNLR1-2	chr1:24477940-24486984	chr1	24477940	24486984	+	0	242,184,3240,	0,3511,5757,	3666	3	477	0.8281	0.084023683703	0.498574466151167	IFNLR1	NA	NA	NA	NA	NA	NA	NA	NA	NA	NA	NA	NA	NA	NA	NA	NA	NA	NA	NA	NA	NA	TUCP-AS-	NA	NA	NA	NA	NA	NA	NA	NA	NA	NA	NA	NA
HE-LINC-C1T171	chr1:25829946-25830558	chr1	25829946	25830558	+	0	613,	0,	613	1	108	1.1317	0.0615021732629	0.0472166075787741	NA	NA	NA	NA	NA	NA	NA	NA	NA	NA	NA	NA	NA	NA	NA	NA	NA	NA	NA	NA	NA	NA	LINC-	NA	NA	NA	NA	NA	NA	NA	NA	NA	NA	NA	NA
HE-LINC-C1T172	chr1:25928431-25929067	chr1	25928431	25929067	+	0	637,	0,	637	1	222	0.6607	-0.0412578947693	0.0192294772415793	NA	NA	NA	NA	NA	NA	NA	NA	NA	NA	NA	NA	NA	NA	NA	NA	NA	NA	NA	NA	NA	NA	LINC-	NA	NA	NA	NA	NA	NA	NA	NA	NA	NA	NA	NA
HE-LINC-C1T173	chr1:26199639-26200104	chr1	26199639	26200104	-	1000	466,	0,	466	1	69	0.6992	-0.22169204458	0.00129746891078025	NA	84	ENSG00000182749.5	PAQR7	2360	0.877411934324633	ENSG00000117632.16	STMN1	-10568	-0.492202972863768	ENSG00000182749.5	PAQR7	1895	0.877411934324633	ENSG00000223474.2	AL020996.1	52816	0.943342774606395	ENSG00000142675.13	CNKSR1	-303790	-0.502964054764077	LINC-	1.3	2.6	10.5	35.4	17.4	16.6	25.8	15.4	6.3	11.4	3.7	5.7
HE-AS-EXTL1	chr1:26351422-26361934	chr1	26351422	26361934	-	1000	257,87,539,	0,3107,9974,	883	3	141	0.7654	0.161426078372	0.0408788422980781	EXTL1	91	ENSG00000158008.5	EXTL1	3313	0.858724591477395	ENSG00000158014.10	SLC30A2	-1809	0.20640584680808	ENSG00000158006.9	PAFAH2	26774	0.329291033585666	ENSG00000158008.5	EXTL1	15559	0.858724591477395	ENSG00000204160.6	ZDHHC18	-791267	-0.545943351982714	AS-	13	25.6	15.3	29.8	9.7	43.7	23.5	5.3	41	25.9	19.7	42
HE-TUCP-BI-ZNF593-1	chr1:26490595-26495540	chr1	26490595	26495540	-	1000	1820,84,523,	0,1931,4312,	2427	3	357	1.073	0.210733310459	0.593434875941616	NA	90	ENSG00000142684.7	ZNF593	-822	0.282038224665782	ENSG00000236782.1	RP11-96L14.7	-898	0.165019712905049	ENSG00000158022.6	TRIM63	95668	-0.102333089187997	ENSG00000175087.5	PDIK1L	57876	0.834911858292466	ENSG00000157978.7	LDLRAP1	625469	-0.505792979137124	TUCP-BI-	144.8	61	28.1	29.8	6.6	0.6	0.4	0	5.3	1.9	1.3	0
HE-TUCP-BI-ZNF593-2	chr1:26490595-26495540	chr1	26490595	26495540	-	0	774,98,84,615,	0,1722,1931,4312,	1571	4	390	0.9831	0.290329212742	0.736917930501717	NA	NA	NA	NA	NA	NA	NA	NA	NA	NA	NA	NA	NA	NA	NA	NA	NA	NA	NA	NA	NA	NA	TUCP-BI-	NA	NA	NA	NA	NA	NA	NA	NA	NA	NA	NA	NA
HE-TUCP-BI-ZNF593-3	chr1:26490595-26495540	chr1	26490595	26495540	-	0	774,102,84,623,	0,1718,1931,4312,	1583	4	420	1.0607	0.268981675385	0.810997078600483	NA	NA	NA	NA	NA	NA	NA	NA	NA	NA	NA	NA	NA	NA	NA	NA	NA	NA	NA	NA	NA	NA	TUCP-BI-	NA	NA	NA	NA	NA	NA	NA	NA	NA	NA	NA	NA
HE-TUCP-BI-ZNF593-4	chr1:26490595-26495540	chr1	26490595	26495540	-	0	352,98,84,634,	0,1722,1931,4312,	1168	4	561	1.2016	0.425229239181	0.988798753311904	NA	NA	NA	NA	NA	NA	NA	NA	NA	NA	NA	NA	NA	NA	NA	NA	NA	NA	NA	NA	NA	NA	TUCP-BI-	NA	NA	NA	NA	NA	NA	NA	NA	NA	NA	NA	NA
HE-LINC-C1T179	chr1:27111707-27113001	chr1	27111707	27113001	+	1000	1295,	0,	1295	1	162	0.5431	-0.103271726332	0.00449857931492469	NA	105	ENSG00000060642.6	PIGV	-2256	-0.156044614172343	ENSG00000117713.13	ARID1A	3112	-0.111813877104628	ENSG00000060642.6	PIGV	-962	-0.156044614172343	ENSG00000235912.1	RP1-159A19.3	-864223	0.822906958050583	ENSG00000142784.11	WDTC1	-449300	-0.597070674556343	LINC-	3.9	1.4	0.4	1.2	0.7	3	1.2	5.3	22.5	4.1	14.6	10.6
HE-TUCP-OT-NPM1P39	chr1:27533421-27534287	chr1	27533421	27534287	+	1000	58,515,	0,352,	573	2	267	1.156	0.51870688102	0.859587153311436	NPM1P39	97	ENSG00000225159.1	NPM1P39	0	0.852845713002446	ENSG00000229985.2	RP11-40H20.5	29653	NA	ENSG00000225990.2	SNRPEP7	-3469	NA	ENSG00000225159.1	NPM1P39	0	0.852845713002446	ENSG00000142784.11	WDTC1	-27586	-0.569996368111845	TUCP-OT-	1020.6	940.1	1656.4	2348.7	3258.3	1945.3	2466	2621.2	4303.8	3470.7	4062.7	3403.2
HE-TUCP-OT-SPCS2P4-1	chr1:28421582-28422949	chr1	28421582	28422949	-	1000	1063,198,	0,1154,	1261	2	372	1.059	0.166972118819	0.569114230904854	SPCS2P4	88	ENSG00000228589.2	SPCS2P4	16	0.842982995036949	ENSG00000214812.3	RP5-1053E7.3	-24011	0.471095209420682	ENSG00000158161.11	EYA3	6375	0.175237718325507	ENSG00000228589.2	SPCS2P4	16	0.842982995036949	ENSG00000241547.1	RP11-4K3__A.5	771129	-0.636361551775933	TUCP-OT-	779.3	1181.1	1152.9	647	1264	1079.4	1586.2	1254.4	1236.2	1216.3	1236.2	1020.6
HE-TUCP-OT-SPCS2P4-2	chr1:28421582-28422949	chr1	28421582	28422949	-	0	947,214,	0,1154,	1161	2	474	1.0557	0.235174816213	0.861408557160193	SPCS2P4	NA	NA	NA	NA	NA	NA	NA	NA	NA	NA	NA	NA	NA	NA	NA	NA	NA	NA	NA	NA	NA	TUCP-OT-	NA	NA	NA	NA	NA	NA	NA	NA	NA	NA	NA	NA
HE-LINC-C1T183	chr1:29450535-29451223	chr1	29450535	29451223	-	1000	689,	0,	689	1	213	0.5892	0.0915509212517	0.0329218449452147	NA	52	ENSG00000253304.1	TMEM200B	776	0.757494641012349	ENSG00000225750.1	RP11-242O24.3	-19783	0.289028440548817	ENSG00000253304.1	TMEM200B	88	0.757494641012349	ENSG00000253304.1	TMEM200B	776	0.757494641012349	ENSG00000270605.1	RP5-1092A3.4	883259	-0.478176896359585	LINC-	0	0	0	23.7	7.6	27.2	0	8	5.3	3	0	0
HE-TUCP-BI-TMEM200B	chr1:29450713-29451307	chr1	29450713	29451307	+	1000	595,	0,	595	1	327	0.9032	0.0887259108286	0.23613598224333	NA	52	ENSG00000253304.1	TMEM200B	266	0.711625516801147	ENSG00000159023.14	EPB41	4160	0.00646665209627463	ENSG00000227637.1	RP11-242O24.5	-27694	NA	ENSG00000253304.1	TMEM200B	266	0.711625516801147	ENSG00000270605.1	RP5-1092A3.4	882749	-0.495232552100128	TUCP-BI-	0	0	0	25.2	6.6	23.1	0.4	6	5.3	1.1	0	0
HE-TUCP-C1T185	chr1:29451519-29452699	chr1	29451519	29452699	+	1000	1181,	0,	1181	1	447	0.556	0.0510349237225	0.222371592626871	NA	52	ENSG00000253304.1	TMEM200B	1072	0.722722123369433	ENSG00000159023.14	EPB41	4966	-0.404389356810685	ENSG00000227637.1	RP11-242O24.5	-26302	NA	ENSG00000253304.1	TMEM200B	1072	0.722722123369433	ENSG00000159023.14	EPB41	237916	-0.404389356810685	TUCP-	0	0	0	2.3	0.7	10.7	2.8	6.7	9.9	5	2.4	2.5
HE-LINC-C1T186	chr1:29454607-29455623	chr1	29454607	29455623	+	1000	1017,	0,	1017	1	126	0.6263	-0.243950259133	0.00159507480963197	NA	52	ENSG00000253304.1	TMEM200B	4160	0.680105308058527	ENSG00000159023.14	EPB41	8054	-0.303778980580982	ENSG00000227637.1	RP11-242O24.5	-23378	NA	ENSG00000253304.1	TMEM200B	4160	0.680105308058527	ENSG00000120656.7	TAF12	485010	-0.505918807448552	LINC-	0	0.2	0	9.3	1.9	5.4	2.8	2.4	2.7	1.1	0	3.6
HE-LINC-C1T187	chr1:29460196-29462610	chr1	29460196	29462610	+	1000	2415,	0,	2415	1	249	0.816	0.0790951878488	0.0783221045699092	NA	52	ENSG00000253304.1	TMEM200B	9749	0.380554073326312	ENSG00000159023.14	EPB41	13643	-0.361158360976777	ENSG00000227637.1	RP11-242O24.5	-16391	NA	ENSG00000229820.2	RP1-308E4.1	680144	0.571413366194743	ENSG00000159023.14	EPB41	246593	-0.361158360976777	LINC-	1.3	0	0	15.4	3.2	15.1	13.7	46.3	7.5	10.7	3.7	0
HE-TUCP-AS-RP11-810H18.1-1	chr1:29769462-29852037	chr1	29769462	29852037	+	0	49,117,5918,	0,74637,76658,	6084	3	483	0.8827	0.0433572583088	0.453981392386042	RP11-810H18.1	NA	NA	NA	NA	NA	NA	NA	NA	NA	NA	NA	NA	NA	NA	NA	NA	NA	NA	NA	NA	NA	TUCP-AS-	NA	NA	NA	NA	NA	NA	NA	NA	NA	NA	NA	NA
HE-TUCP-AS-RP11-810H18.1-2	chr1:29769462-29852037	chr1	29769462	29852037	+	1000	126,117,5918,	0,57495,59516,	6161	3	483	0.8827	0.0433572583088	0.452822712942752	RP11-810H18.1	42	ENSG00000266678.1	AL139151.1	10469	NA	ENSG00000266678.1	AL139151.1	10388	NA	ENSG00000222787.1	AL645944.1	-505712	NA	ENSG00000116329.6	OPRD1	630808	0.518295111141535	ENSG00000197989.9	SNHG12	859967	-0.388046112364915	TUCP-AS-	1.3	0	3.3	1.6	0.7	63.9	2.8	0.6	0	0	0	2.5
HE-TUCP-C1T190	chr1:29797538-29798564	chr1	29797538	29798564	+	0	1027,	0,	1027	1	621	0.5592	-0.044138200154	0.505090835809965	NA	NA	NA	NA	NA	NA	NA	NA	NA	NA	NA	NA	NA	NA	NA	NA	NA	NA	NA	NA	NA	NA	TUCP-	NA	NA	NA	NA	NA	NA	NA	NA	NA	NA	NA	NA
HE-LINC-C1T191	chr1:31626865-31627807	chr1	31626865	31627807	-	1000	943,	0,	943	1	93	1.0503	0.0932491048886	0.0379425222382163	NA	53	ENSG00000084628.5	NKAIN1	-26716	-0.0162605793267019	ENSG00000084628.5	NKAIN1	-24785	-0.0162605793267019	ENSG00000225142.2	RP11-490K7.1	45395	NA	ENSG00000264078.1	RP11-73M7.9	-482488	0.462963886906163	ENSG00000121769.3	FABP3	-221890	-0.234698916525765	LINC-	4.8	3.1	1.2	2.3	0.7	6.2	4.4	1.3	16.3	1.1	2.4	15.5
HE-AS-FABP3	chr1:31838950-31843996	chr1	31838950	31843996	+	1000	5047,	0,	5047	1	270	0.5857	-0.179650592307	0.0079226219137085	FABP3	69	ENSG00000121769.3	FABP3	-3487	0.998808534208589	ENSG00000121766.10	ZCCHC17	1167	-0.305187758879385	ENSG00000168528.7	SERINC2	-38416	-0.416350598014825	ENSG00000121769.3	FABP3	-10747	0.998808534208589	ENSG00000160051.7	IQCC	-832286	-0.458093063786102	AS-	655.7	694.2	657.8	768.4	257.7	293.9	147.7	90.9	173.1	217.7	201.2	122.4
HE-LINC-C1T193	chr1:32079203-32079420	chr1	32079203	32079420	-	0	218,	0,	218	1	105	0.684	0.15645324807	0.0220351359107239	NA	NA	NA	NA	NA	NA	NA	NA	NA	NA	NA	NA	NA	NA	NA	NA	NA	NA	NA	NA	NA	NA	LINC-	NA	NA	NA	NA	NA	NA	NA	NA	NA	NA	NA	NA
HE-LINC-C1T194	chr1:32476306-32477105	chr1	32476306	32477105	-	1000	800,	0,	800	1	69	0.6392	-0.329495727181	0.000517177572113041	NA	80	ENSG00000121774.12	KHDRBS1	-2325	-0.0850762843565113	ENSG00000203325.3	RP11-277A4.4	-40787	-0.065890381677382	ENSG00000184007.13	PTP4A2	65849	0.0315196353387572	ENSG00000160050.10	CCDC28B	-188882	0.627202173675731	ENSG00000116497.13	S100PBP	-805263	-0.267804305962685	LINC-	13.9	4.8	0	2.3	3.2	1.4	5	0	6.3	11.4	6	0
HE-BI-KHDRBS1	chr1:32478001-32479135	chr1	32478001	32479135	-	1000	1135,	0,	1135	1	297	0.5756	-0.116767124747	0.0195089292949579	NA	80	ENSG00000121774.12	KHDRBS1	-295	-0.202613702815958	ENSG00000203325.3	RP11-277A4.4	-38757	-0.119151616027557	ENSG00000184007.13	PTP4A2	67544	0.308130899022799	ENSG00000084623.7	EIF3I	-208394	0.453958491780941	ENSG00000134644.11	PUM1	940297	-0.588453822066314	BI-	26.3	13.4	3.3	31.3	3.2	13.5	10.7	10.3	25.2	19.8	28.3	17.8
HE-TUCP-BI-MTMR9LP	chr1:32705616-32710769	chr1	32705616	32710769	+	1000	5154,	0,	5154	1	447	0.5694	0.131633316382	0.285185174714786	MTMR9LP	78	ENSG00000220785.3	MTMR9LP	-407	0.937222325938032	ENSG00000084623.7	EIF3I	8411	-0.112102097172941	ENSG00000183615.5	FAM167B	-2065	0.151030166566332	ENSG00000220785.3	MTMR9LP	-1605	0.937222325938032	ENSG00000121766.10	ZCCHC17	935774	-0.541114949437062	TUCP-BI-	71	45.3	706.5	548.2	200	299.2	252.2	287.8	101.8	115.7	148.4	150.8
HE-LINC-C1T197	chr1:32813643-32814683	chr1	32813643	32814683	+	1000	1041,	0,	1041	1	312	0.8214	0.0413309532448	0.12639988309881	NA	81	ENSG00000233775.1	RP4-811H24.9	-2621	-0.117780904237746	ENSG00000116478.7	HDAC1	14407	-0.00195979495986771	ENSG00000162526.6	TSSK3	-2439	-0.0147030687585537	ENSG00000160055.15	TMEM234	125671	0.511350552452083	ENSG00000254553.1	RP1-27O5.3	-117015	-0.388304168007757	LINC-	29.8	19.9	9	27.1	6.6	28.8	43.7	25.8	17.7	40.6	10.6	20.6
HE-AS-AL031602.1	chr1:33391987-33394401	chr1	33391987	33394401	-	1000	2415,	0,	2415	1	261	0.6708	-0.162091637605	0.0123184681210047	AL031602.1	68	ENSG00000221423.1	AL031602.1	2506	NA	ENSG00000116514.12	RNF19B	-7645	0.833241897275966	ENSG00000121900.13	TMEM54	24948	-0.091218494664829	ENSG00000121905.5	HPCA	42806	0.903167196176445	ENSG00000004455.12	AK2	-152196	-0.527878213477482	AS-	31	37.3	1.9	1.6	0.7	0.6	0	0.2	5.3	4.1	3.7	14.3
HE-BI-RP4-580O19.2	chr1:33977987-33978541	chr1	33977987	33978541	+	1000	555,	0,	555	1	414	0.4601	-0.0871214738388	0.0581862446136257	RP4-580O19.2	42	ENSG00000235907.2	RP4-580O19.2	-356	0.220281908598469	ENSG00000121903.10	ZSCAN20	15880	0.104345582117897	ENSG00000227000.2	HSPD1P14	-325583	NA	ENSG00000162521.14	RBBP4	861244	0.494334354120983	ENSG00000162520.10	SYNC	808790	-0.401851562347069	BI-	3.4	2.6	0.4	0	0	0.6	1.9	0.2	2.7	1.9	0	1.6
HE-BI-ZMYM4	chr1:35732979-35734264	chr1	35732979	35734264	-	1000	1286,	0,	1286	1	144	0.9222	0.102966098181	0.0456180617281983	NA	53	ENSG00000146463.7	ZMYM4	-304	-0.0384305605659615	ENSG00000240374.2	RN7SL503P	-23537	NA	ENSG00000263591.1	RN7SL136P	2896	0.303101324716722	ENSG00000054116.7	TRAPPC3	-880834	0.450123286086511	ENSG00000227409.1	ZMYM4-AS1	-97414	-0.369201049799751	BI-	10.7	8.5	5.3	5.3	9.7	10.7	4.4	6.7	8.5	5	9.4	8.5
HE-LINC-C1T201	chr1:36035414-36162013	chr1	36035414	36162013	-	1000	1169,30,	0,29810,	1199	2	264	0.7616	-0.120964626389	0.0236337111812998	NA	62	ENSG00000239859.2	RN7SL281P	-9862	-0.110570996491418	ENSG00000239859.2	RN7SL281P	-9613	-0.110570996491418	ENSG00000142687.13	KIAA0319L	11863	-0.228320991231441	ENSG00000116819.6	TFAP2E	123042	0.837986297080539	ENSG00000243749.1	ZMYM6NB	711059	-0.649190672405093	LINC-	9.3	19.9	5.3	4.6	3.2	3.9	3.6	0.2	0	0	0	2.5
HE-AS-TFAP2E	chr1:36058772-36061046	chr1	36058772	36061046	-	1000	2275,	0,	2275	1	225	0.6472	-0.0762981604642	0.0137525376427173	TFAP2E	62	ENSG00000239636.1	RP4-728D4.2	17716	0.622693734076729	ENSG00000126067.7	PSMB2	-6139	0.336989069714212	ENSG00000239636.1	RP4-728D4.2	15442	0.622693734076729	ENSG00000116819.6	TFAP2E	22075	0.946885312422424	ENSG00000228348.1	EFCAB14P1	473423	-0.549510088564247	AS-	119.6	112.7	9.7	26.2	41.3	21.2	16.1	16.9	29	27	23.5	55.8
HE-LINC-C1T203	chr1:36172225-36173299	chr1	36172225	36173299	-	0	1075,	0,	1075	1	507	0.6207	-0.131013037017	0.168619974701244	NA	NA	NA	NA	NA	NA	NA	NA	NA	NA	NA	NA	NA	NA	NA	NA	NA	NA	NA	NA	NA	NA	LINC-	NA	NA	NA	NA	NA	NA	NA	NA	NA	NA	NA	NA
HE-LINC-C1T204	chr1:36877477-36879314	chr1	36877477	36879314	-	1000	1838,	0,	1838	1	240	0.8358	-0.122939760667	0.0218951606168736	NA	44	ENSG00000201448.1	SNORA63	-4865	0.640457604284353	ENSG00000116885.14	OSCP1	-2114	0.779065662986624	ENSG00000222821.1	RNU4-27P	9017	NA	ENSG00000142686.7	C1orf216	694241	0.910597046113942	ENSG00000092853.9	CLSPN	643746	-0.362720595793767	LINC-	85.7	46.1	16.6	7.1	6.6	2.2	7.4	16.3	14.9	12.6	8.3	5.7
HE-LINC-C1T205	chr1:37169669-37170842	chr1	37169669	37170842	+	1000	1174,	0,	1174	1	282	0.5195	-0.0628486831515	0.0198015586753703	NA	49	ENSG00000234481.1	RP4-614N24.1	-69072	NA	ENSG00000230214.1	FTLP18	73211	NA	ENSG00000234481.1	RP4-614N24.1	-67899	NA	ENSG00000232862.4	RP4-665N4.4	621746	0.849270415977849	ENSG00000116898.7	MRPS15	239631	-0.307096116429961	LINC-	10.7	4.2	13.8	0	0.7	1.4	0	0	0	0	0	0
HE-BI-GRIK3	chr1:37499945-37501200	chr1	37499945	37501200	+	1000	1256,	0,	1256	1	234	1.0706	-0.0425659764392	0.0717249731417198	NA	59	ENSG00000163873.5	GRIK3	215	0.504712588916536	ENSG00000234481.1	RP4-614N24.1	258576	NA	ENSG00000264698.1	MIR4255	-125964	NA	ENSG00000116885.14	OSCP1	583859	0.745802028679071	ENSG00000204084.8	INPP5B	-912784	-0.415029130303714	BI-	72.1	14.9	1.2	4.6	10.7	0	0	0	0	1.9	1.3	3.6
HE-AS-RNU6-510P	chr1:38456727-38458152	chr1	38456727	38458152	-	1000	1426,	0,	1426	1	207	0.5817	-0.383317145788	0.0012941332063339	RNU6-510P	55	ENSG00000212541.1	RNU6-510P	1018	NA	ENSG00000183386.5	FHL3	-4290	-0.044431278943393	ENSG00000183431.7	SF3A3	134	0.0803442553627762	ENSG00000116922.9	C1orf109	300238	0.361361435902998	ENSG00000163879.9	DNALI1	435632	-0.583161335761346	AS-	4.5	1.9	0.4	14	10.7	13.5	10.7	5.3	1.4	10.7	6	11.8
HE-AS-RP11-329N22.1-1	chr1:38765892-39079835	chr1	38765892	39079835	-	1000	218,128,167,48,	0,11033,140983,257865,	561	4	123	0.8341	-0.100206013531	0.00782928415705068	RP11-329N22.1	55	ENSG00000215895.4	RP11-334L9.1	-94768	-0.17390455274796	ENSG00000116954.7	RRAGC	-224035	-0.222431146185113	ENSG00000237290.1	RP11-214L19.1	85453	-0.118461078702613	ENSG00000116922.9	C1orf109	921921	0.399043015560537	ENSG00000188786.9	MTF1	754543	-0.427139850933789	AS-	0	0.2	16.6	0	17.4	0	0.4	0.6	5.3	1.1	4.8	16.7
HE-AS-RP11-329N22.1-2	chr1:38765892-39079835	chr1	38765892	39079835	-	0	139,234,	0,172699,	373	2	174	0.6148	-0.114571766109	0.00628620218754776	RP11-329N22.1	NA	NA	NA	NA	NA	NA	NA	NA	NA	NA	NA	NA	NA	NA	NA	NA	NA	NA	NA	NA	NA	AS-	NA	NA	NA	NA	NA	NA	NA	NA	NA	NA	NA	NA
HE-LINC-C1T210	chr1:39020892-39022194	chr1	39020892	39022194	-	1000	261,503,	0,800,	764	2	126	0.6121	-0.129704506466	0.00328797332019967	NA	53	ENSG00000238063.1	RP11-329N22.1	81326	NA	ENSG00000116954.7	RRAGC	-281676	-0.0563003497985761	ENSG00000237290.1	RP11-214L19.1	340453	-0.116789594139994	ENSG00000163879.9	DNALI1	999674	0.32228899811505	ENSG00000196449.3	YRDC	748337	-0.462063773446511	LINC-	0.6	1.9	7.8	0	1.9	0	13.7	5.3	0	0	4.8	13
HE-LINC-C1T211	chr1:40302730-40303991	chr1	40302730	40303991	-	1000	1262,	0,	1262	1	381	0.7287	0.00871638750616	0.153529914546528	NA	73	ENSG00000043514.11	TRIT1	-9438	0.101217321570381	ENSG00000043514.11	TRIT1	-2732	0.101217321570381	ENSG00000229213.1	RP1-118J21.24	41062	NA	ENSG00000116983.8	HPCAL4	146630	0.761248650391314	ENSG00000090621.9	PABPC4	261529	-0.528377814909046	LINC-	14.7	12	1.2	2.3	0	0.6	4.4	4	2.7	7.8	1.3	0
HE-TUCP-OT-RP11-115D7.3	chr1:40598404-40601452	chr1	40598404	40601452	+	1000	788,153,	0,2896,	941	2	174	1.1521	0.268417859816	0.29302441957014	RP11-115D7.3	68	ENSG00000226745.2	RP11-115D7.3	-32	0.898426358070588	ENSG00000131236.12	CAP1	60083	0.262853538590809	ENSG00000117000.8	RLF	-25593	-0.159896772464972	ENSG00000226745.2	RP11-115D7.3	-32	0.898426358070588	ENSG00000043514.11	TRIT1	249221	-0.34008273064598	TUCP-OT-	5.5	11.3	0.4	0	0	0.6	0	0	0	0	0	0
HE-LINC-C1T213	chr1:40903240-40903917	chr1	40903240	40903917	+	0	678,	0,	678	1	102	0.8731	0.0220573075565	0.0155748532991018	NA	NA	NA	NA	NA	NA	NA	NA	NA	NA	NA	NA	NA	NA	NA	NA	NA	NA	NA	NA	NA	NA	LINC-	NA	NA	NA	NA	NA	NA	NA	NA	NA	NA	NA	NA
HE-TUCP-AS-SLFNL1	chr1:41481065-41485221	chr1	41481065	41485221	+	1000	4157,	0,	4157	1	579	1.2254	0.273699238733	0.972559143115652	SLFNL1	48	ENSG00000171790.11	SLFNL1	-6322	0.790121772409208	ENSG00000171793.9	CTPS1	2830	-0.0163199204066041	ENSG00000215893.3	RP4-635E8.1	-79089	NA	ENSG00000171790.11	SLFNL1	-7844	0.790121772409208	ENSG00000131236.12	CAP1	975160	-0.29944602170078	TUCP-AS-	20.8	31.3	24.3	66.2	21.4	57.2	35.1	44.9	13.7	54.6	54.8	40.7
HE-AS-SLFNL1	chr1:41485802-41486646	chr1	41485802	41486646	+	1000	845,	0,	845	1	264	0.6729	-0.0239935583221	0.0342865508821058	SLFNL1	48	ENSG00000171790.11	SLFNL1	-1585	0.462558321097496	ENSG00000171793.9	CTPS1	7567	-0.0396693327122439	ENSG00000215893.3	RP4-635E8.1	-77664	NA	ENSG00000049089.9	COL9A2	702314	0.495939433513225	ENSG00000131236.12	CAP1	979897	-0.333572698844111	AS-	0.6	0.7	3.3	30.6	3.2	6.2	3.6	1.7	0	1.9	1.3	3.6
HE-BI-SLFNL1	chr1:41488131-41490335	chr1	41488131	41490335	+	1000	2205,	0,	2205	1	291	0.7102	0.0783172881839	0.088178690840681	SLFNL1	48	ENSG00000171790.11	SLFNL1	716	0.620167504274729	ENSG00000171793.9	CTPS1	9896	-0.0881027820459009	ENSG00000215893.3	RP4-635E8.1	-73975	NA	ENSG00000171790.11	SLFNL1	-778	0.620167504274729	ENSG00000117013.10	KCNQ4	238447	-0.325913847572089	BI-	16.9	10.7	7.8	13.2	9.7	24.4	12.3	17.8	7.5	10.7	18.6	15.5
HE-BI-YBX1	chr1:43146898-43147858	chr1	43146898	43147858	-	1000	961,	0,	961	1	297	0.5989	-0.32123445385	0.00557765394265338	RP5-994D16.3	56	ENSG00000065978.13	YBX1	-240	0.612832577365556	ENSG00000164007.6	CLDN19	-50906	-0.3288555588609	ENSG00000236876.2	TMSB4XP1	180831	0.528721449307637	ENSG00000234917.1	RP5-994D16.3	3452	0.945828570321885	ENSG00000117385.11	LEPRE1	-84897	-0.550488288822691	BI-	64.2	41	20.2	18.4	24.5	17.4	23.5	25.8	25.2	15.4	19.7	15.5
HE-LINC-C1T218	chr1:43838273-43839388	chr1	43838273	43839388	+	1000	1116,	0,	1116	1	132	0.7286	-0.201980618695	0.0030735148568834	NA	78	ENSG00000066322.8	ELOVL1	4577	0.232234816791547	ENSG00000117399.9	CDC20	9399	0.0508409541385632	ENSG00000229431.1	RP1-92O14.6	-11396	-0.134025853939861	ENSG00000198198.9	SZT2	-17280	0.542881526025553	ENSG00000117419.10	ERI3	-982659	-0.403417604571042	LINC-	1.3	7.2	7.1	6.3	7.6	9.2	8.3	2.8	0	1.1	7.1	11.8
HE-LINC-C1T219	chr1:43839130-43839840	chr1	43839130	43839840	-	1000	711,	0,	711	1	456	0.6539	-0.104744433096	0.136227383597903	NA	78	ENSG00000066322.8	ELOVL1	6144	0.0617363555723026	ENSG00000159479.12	MED8	-9748	-0.0268646228945269	ENSG00000066322.8	ELOVL1	5434	0.0617363555723026	ENSG00000233708.1	RP11-342M1.7	485402	0.422455527404173	ENSG00000117411.12	B4GALT2	-604775	-0.416229569902402	LINC-	0.6	4.8	4.5	5.9	1.9	3	0.4	2.8	0	1.1	8.3	17.8
HE-LINC-C1T220	chr1:44403596-44405975	chr1	44403596	44405975	-	1000	870,74,	0,2306,	944	2	315	0.7637	0.0452011571951	0.113993260645146	NA	77	ENSG00000117407.12	ARTN	4496	0.145503480435991	ENSG00000237950.1	RP11-7O11.3	-4067	0.145924735729932	ENSG00000224751.2	SHMT1P1	86313	-0.0756159407680625	ENSG00000229348.1	HYI-AS1	486377	0.878538674327865	ENSG00000271329.1	RP5-891H21.5	-248746	-0.342397849996892	LINC-	51.5	51.6	19.6	10	9.7	11.3	23.5	31.3	21.3	28.1	32.5	14.3
HE-OT-RP11-570P14.1-1	chr1:44587814-44588184	chr1	44587814	44588184	-	0	153,4,	0,280,	157	2	18	1.0209	-0.942150230865	1.80076161661018e-05	RP11-570P14.1	NA	NA	NA	NA	NA	NA	NA	NA	NA	NA	NA	NA	NA	NA	NA	NA	NA	NA	NA	NA	NA	OT-	NA	NA	NA	NA	NA	NA	NA	NA	NA	NA	NA	NA
HE-OT-RP11-570P14.1-2	chr1:44587814-44588184	chr1	44587814	44588184	-	1000	157,91,	0,280,	248	2	237	1.0695	-0.0611749351306	0.0695792472832596	RP11-570P14.1	81	ENSG00000233514.1	RP11-570P14.1	0	0.936693123978314	ENSG00000239275.1	RP4-675G8.2	-15330	NA	ENSG00000239560.2	RN7SL479P	4745	NA	ENSG00000233514.1	RP11-570P14.1	0	0.936693123978314	ENSG00000142949.12	PTPRF	597326	-0.375044565171939	OT-	1239.8	345.4	180.3	678.4	660.5	478.3	543.9	440.5	2103.3	1607.4	1380.1	1626.4
HE-AS-PTCH2	chr1:45282274-45285616	chr1	45282274	45285616	+	1000	3343,	0,	3343	1	177	0.704	-0.207122785634	0.00390419299050545	PTCH2	80	ENSG00000222009.4	BTBD19	3104	0.649437755152656	ENSG00000222009.4	BTBD19	1017	0.649437755152656	ENSG00000253039.1	RNA5SP47	-112379	NA	ENSG00000222009.4	BTBD19	8120	0.649437755152656	ENSG00000187147.13	RNF220	411408	-0.416107632806113	AS-	42.1	20.8	64.6	104	20.2	101.7	134.6	168.5	90.7	153.3	148.4	155.6
HE-LINC-C1T224	chr1:45457712-45458026	chr1	45457712	45458026	-	1000	315,	0,	315	1	183	1.0294	0.148933768362	0.127880497168016	NA	73	ENSG00000268949.1	MRPS17P1	520	-0.155348146169092	ENSG00000126107.10	HECTD3	-10186	0.333336250036686	ENSG00000268949.1	MRPS17P1	206	-0.155348146169092	ENSG00000132763.10	MMACHC	-507699	0.730952651947188	ENSG00000132781.12	MUTYH	-348116	-0.479307214933425	LINC-	23.7	10	14.5	16.9	27.8	31.3	29.8	23.7	74.1	23.7	44.3	43.9
HE-AS-ZSWIM5	chr1:45769517-45771267	chr1	45769517	45771267	+	1000	1751,	0,	1751	1	222	0.876	0.0426003263822	0.0590001643698684	ZSWIM5	69	ENSG00000162415.6	ZSWIM5	-2364	-0.0360175681211987	ENSG00000126088.8	UROD	288270	-0.181327316314195	ENSG00000186603.4	HPDL	-21278	0.221586827287643	ENSG00000117472.5	TSPAN1	-871228	0.407359242904871	ENSG00000232467.2	TMA16P2	-543749	-0.273390787413082	AS-	38.5	27.7	61.5	48.5	41.3	61.3	37	41.1	71.2	44.9	41.1	39.3
HE-BI-HPDL	chr1:45790764-45791886	chr1	45790764	45791886	-	1000	1123,	0,	1123	1	144	0.8536	-0.105408801152	0.00973557269324786	NA	69	ENSG00000186603.4	HPDL	-659	-0.119939864055613	ENSG00000132781.12	MUTYH	-2949	0.0566314994413716	ENSG00000162415.6	ZSWIM5	18883	0.243779344644721	ENSG00000187147.13	RNF220	921020	0.435674863597774	ENSG00000159592.6	GPBP1L1	-361899	-0.554216583116538	BI-	2.4	7.9	0.4	6.3	0.7	3	0	0.2	0	1.9	0	1.6
HE-LINC-C1T227	chr1:46504460-46505785	chr1	46504460	46505785	+	1000	1326,	0,	1326	1	183	0.4727	-0.0550742259384	0.00619810897188472	NA	62	ENSG00000086015.15	MAST2	4920	0.37958555777338	ENSG00000086015.15	MAST2	2664	0.37958555777338	ENSG00000226957.1	RP4-533D7.4	-6705	0.20105155155284	ENSG00000227857.2	RP4-533D7.5	-95743	0.543410483657321	ENSG00000085999.7	RAD54L	-208900	-0.492616670181758	LINC-	13.9	19	4.5	8.5	4.4	10.7	17.6	5.3	18.9	3	9.4	6.6
HE-LINC-C1T228	chr1:47793929-47795313	chr1	47793929	47795313	-	1000	1385,	0,	1385	1	123	0.8334	-0.229418683561	0.00318099383525674	NA	60	ENSG00000162368.9	CMPK1	-4156	0.160571747786385	ENSG00000225762.1	RP11-511I2.2	-51287	-0.177752700846771	ENSG00000123473.11	STIL	14110	-0.173480432777385	ENSG00000225028.1	RP11-330M19.1	-488425	0.471965043315039	ENSG00000223814.1	RP11-543D5.2	-435906	-0.329649025079863	LINC-	2.9	6.6	8.4	1.2	4.4	12.1	13	11.8	0	10.7	13.1	7.5
HE-LINC-C1T229	chr1:47795755-47796378	chr1	47795755	47796378	-	0	624,	0,	624	1	75	0.5776	-0.196480858083	0.00110547863261404	NA	NA	NA	NA	NA	NA	NA	NA	NA	NA	NA	NA	NA	NA	NA	NA	NA	NA	NA	NA	NA	NA	LINC-	NA	NA	NA	NA	NA	NA	NA	NA	NA	NA	NA	NA
HE-AS-RP11-511I2.2	chr1:47850776-47852498	chr1	47850776	47852498	+	1000	1723,	0,	1723	1	318	0.6871	0.0566922508389	0.0970663705863807	RP11-511I2.2	59	ENSG00000225762.1	RP11-511I2.2	-23373	-0.241245131402374	ENSG00000162368.9	CMPK1	6265	-0.0123132209514096	ENSG00000186790.4	FOXE3	-29246	0.0561662401406676	ENSG00000162456.5	KNCN	833577	0.634722942218007	ENSG00000123473.11	STIL	70957	-0.420329162697036	AS-	42.1	36.1	30.6	9.3	12.6	15.9	16.8	42.4	25.2	21.8	11.8	6.6
HE-OT-FOXD2-AS1	chr1:47896471-47903343	chr1	47896471	47903343	-	0	3843,1122,	0,5751,	4965	2	321	0.717	-0.0217286655464	0.0563329276377479	FOXD2-AS1	NA	NA	NA	NA	NA	NA	NA	NA	NA	NA	NA	NA	NA	NA	NA	NA	NA	NA	NA	NA	NA	OT-	NA	NA	NA	NA	NA	NA	NA	NA	NA	NA	NA	NA
HE-TUCP-OT-FOXD2-AS1-1	chr1:47896471-47903343	chr1	47896471	47903343	-	0	3843,125,30,	0,5310,6491,	3998	3	414	1.1674	-0.0595012384729	0.356967929833858	FOXD2-AS1	NA	NA	NA	NA	NA	NA	NA	NA	NA	NA	NA	NA	NA	NA	NA	NA	NA	NA	NA	NA	NA	TUCP-OT-	NA	NA	NA	NA	NA	NA	NA	NA	NA	NA	NA	NA
HE-TUCP-OT-FOXD2-AS1-2	chr1:47896471-47903343	chr1	47896471	47903343	-	0	3843,1456,	0,5310,	5299	2	414	1.1674	-0.0595012384729	0.339047116865642	FOXD2-AS1	NA	NA	NA	NA	NA	NA	NA	NA	NA	NA	NA	NA	NA	NA	NA	NA	NA	NA	NA	NA	NA	TUCP-OT-	NA	NA	NA	NA	NA	NA	NA	NA	NA	NA	NA	NA
HE-TUCP-OT-FOXD2-AS1-3	chr1:47896471-47903343	chr1	47896471	47903343	-	1000	3844,1456,	0,5310,	5300	2	498	0.8355	-0.0377363322146	0.341068875760108	FOXD2-AS1	58	ENSG00000186564.5	FOXD2	1654	0.862767111316754	ENSG00000271355.1	RP4-666O22.3	-46027	NA	ENSG00000225762.1	RP11-511I2.2	22322	0.839966593443671	ENSG00000237424.1	FOXD2-AS1	3030	0.984997266612623	ENSG00000272491.1	RP5-1024N4.4	-791890	-0.321045141459327	TUCP-OT-	18.5	1.4	19.6	1294.9	457.9	301.1	88.8	36.9	63.3	71.8	17	21.7
HE-TUCP-OT-FOXD2	chr1:47901689-47906884	chr1	47901689	47906884	+	1000	1829,2651,	0,2545,	4480	2	861	0.9479	0.353182626223	0.998073409837854	FOXD2	58	ENSG00000186564.5	FOXD2	0	0.984196050712311	ENSG00000186790.4	FOXE3	17966	0.383067539673454	ENSG00000221346.1	AL356458.1	-61292	NA	ENSG00000186564.5	FOXD2	0	0.984196050712311	ENSG00000272491.1	RP5-1024N4.4	-793544	-0.334440181959939	TUCP-OT-	20.8	1.4	5.3	831.9	557.3	369.6	103.2	41.9	13.7	31.3	11.8	32.2
HE-LINC-C1T236	chr1:47910111-47910697	chr1	47910111	47910697	+	1000	587,	0,	587	1	354	0.6939	0.0723613595312	0.161482688537512	NA	58	ENSG00000186564.5	FOXD2	8422	0.621477989059618	ENSG00000186564.5	FOXD2	3748	0.621477989059618	ENSG00000221346.1	AL356458.1	-57479	NA	ENSG00000237424.1	FOXD2-AS1	9798	0.902903674508486	ENSG00000272491.1	RP5-1024N4.4	-785122	-0.261846121257397	LINC-	0	0	0	37.6	4.4	9.9	0	0.2	0	0	0	0
HE-LINC-C1T237	chr1:47910762-47917469	chr1	47910762	47917469	+	1000	6708,	0,	6708	1	363	0.6168	-0.206429223403	0.0179062806671771	NA	58	ENSG00000186564.5	FOXD2	9073	0.683669969521135	ENSG00000186564.5	FOXD2	4399	0.683669969521135	ENSG00000221346.1	AL356458.1	-50707	NA	ENSG00000237424.1	FOXD2-AS1	10449	0.933869545840067	ENSG00000272491.1	RP5-1024N4.4	-784471	-0.265769646145845	LINC-	0.6	0	0	506.9	80.4	155.2	16.1	11.8	1.4	5	1.3	2.5
HE-BI-TRABD2B	chr1:48463462-48465270	chr1	48463462	48465270	+	1000	1809,	0,	1809	1	198	1.0029	-0.0799561791946	0.0309823772108978	NA	42	ENSG00000204018.6	TRABD2B	895	0.830560856942064	ENSG00000225028.1	RP11-330M19.1	177553	0.204611357680187	ENSG00000226133.1	RP4-683M8.2	-53947	0.439443585806911	ENSG00000269113.2	RP11-543D5.4	232794	0.863133155391652	ENSG00000272491.1	RP5-1024N4.4	-231771	-0.151679549984093	BI-	1.3	0.2	0.4	7.1	4.4	9.2	12.3	9.5	9.9	3	1.3	5.7
HE-OT-RP11-193P11.3	chr1:48539018-48548359	chr1	48539018	48548359	-	1000	562,209,45,	0,8985,9297,	816	3	129	0.7062	-0.302294710165	0.00145866623252595	RP11-193P11.3	39	ENSG00000231413.1	RP11-193P11.3	491	NA	ENSG00000242267.2	SKINTL	-13405	-0.23598715210319	ENSG00000204018.6	TRABD2B	76451	0.775530686387937	ENSG00000204018.6	TRABD2B	85792	0.775530686387937	ENSG00000272491.1	RP5-1024N4.4	-146874	-0.286321512720016	OT-	0.6	0.2	1.9	14.7	0	1.4	5	0	1.4	3	13.1	10.6
HE-AS-SKINTL	chr1:48558715-48562892	chr1	48558715	48562892	+	1000	197,117,	0,4061,	314	2	153	0.7439	0.0575866148837	0.023106529977073	SKINTL	39	ENSG00000237180.1	CYP46A4P	3675	0.0285088593911482	ENSG00000237180.1	CYP46A4P	3409	0.0285088593911482	ENSG00000269709.1	AL109659.1	-6414	NA	ENSG00000237424.1	FOXD2-AS1	658402	0.608185983162401	ENSG00000162373.8	BEND5	-683926	-0.164573184558853	AS-	0	0.2	1.9	15.4	0	2.2	5	1.3	5.3	5	1.3	7.5
HE-LINC-C1T241	chr1:48724438-48724850	chr1	48724438	48724850	-	1000	413,	0,	413	1	81	0.7783	-0.146554823378	0.00311481694533606	NA	34	ENSG00000117834.8	SLC5A9	18794	-0.117820075820556	ENSG00000132122.7	SPATA6	-36194	0.117083091762273	ENSG00000272491.1	RP5-1024N4.4	29205	0.0825436458894562	ENSG00000224986.2	PPP1R8P1	-66945	0.315441724648018	ENSG00000225762.1	RP11-511I2.2	850701	-0.266838902470792	LINC-	0	0.2	0.4	0	0.7	0.6	0.4	1.3	0	0	0	11.8
HE-LINC-C1T242	chr1:48726304-48727641	chr1	48726304	48727641	-	1000	1338,	0,	1338	1	126	0.9507	-0.378158371672	0.00178672635381721	NA	34	ENSG00000117834.8	SLC5A9	21585	-0.251804141812773	ENSG00000132122.7	SPATA6	-33403	0.478532084038232	ENSG00000272491.1	RP5-1024N4.4	31071	0.122822669365825	ENSG00000123473.11	STIL	947822	0.573129789034796	ENSG00000162368.9	CMPK1	928172	-0.386204667915669	LINC-	0.6	0.2	7.8	7.1	13.6	9.9	9.1	1.7	3.9	12.6	2.4	3.6
HE-LINC-C1T243	chr1:48728791-48729487	chr1	48728791	48729487	-	1000	697,	0,	697	1	126	0.6319	-0.458567781366	0.000401775766587202	NA	34	ENSG00000117834.8	SLC5A9	23431	-0.257775409706563	ENSG00000132122.7	SPATA6	-31557	0.519819651220865	ENSG00000272491.1	RP5-1024N4.4	33558	0.556379641980731	ENSG00000242267.2	SKINTL	81387	0.590547385315421	ENSG00000162368.9	CMPK1	930018	-0.325138813740952	LINC-	0	1.9	2.6	0	4.4	1.4	3.6	1.7	2.7	11.4	0	3.6
HE-LINC-C1T244	chr1:48735369-48736491	chr1	48735369	48736491	-	1000	1123,	0,	1123	1	138	0.6064	-0.308341603497	0.00110854300337383	NA	34	ENSG00000117834.8	SLC5A9	30435	-0.250839419552523	ENSG00000132122.7	SPATA6	-24553	0.65877016732615	ENSG00000272491.1	RP5-1024N4.4	40136	0.557557632107721	ENSG00000242267.2	SKINTL	88391	0.707049556776978	ENSG00000227947.1	RP11-543D5.1	582356	-0.28257657242214	LINC-	0.6	6.6	3.9	0	6.6	1.4	4.4	14	7.5	11.4	6	7.5
HE-LINC-C1T245	chr1:48737057-48737665	chr1	48737057	48737665	-	0	609,	0,	609	1	132	1.0522	-0.0322873098775	0.0262383642067667	NA	NA	NA	NA	NA	NA	NA	NA	NA	NA	NA	NA	NA	NA	NA	NA	NA	NA	NA	NA	NA	NA	LINC-	NA	NA	NA	NA	NA	NA	NA	NA	NA	NA	NA	NA
HE-TUCP-OT-RP11-329A14.1	chr1:48901449-48902895	chr1	48901449	48902895	+	1000	283,654,226,	0,383,1221,	1163	3	519	0.6252	-0.0324030400557	0.308778474038925	RP11-329A14.1	29	ENSG00000235105.1	RP11-329A14.1	-190	0.995921392479603	ENSG00000206700.1	RNU6-723P	91462	NA	ENSG00000223175.1	RNU4-61P	-10713	NA	ENSG00000235105.1	RP11-329A14.1	-190	0.995921392479603	ENSG00000132122.7	SPATA6	-36396	-0.584802790766788	TUCP-OT-	110.1	340.6	761.3	312.9	336.2	271.8	303.6	227.3	246.1	149.3	231.6	258.2
HE-LINC-C1T247	chr1:51814565-51815167	chr1	51814565	51815167	+	0	603,	0,	603	1	96	1.0642	-0.256621999612	0.0042939065253481	NA	NA	NA	NA	NA	NA	NA	NA	NA	NA	NA	NA	NA	NA	NA	NA	NA	NA	NA	NA	NA	NA	LINC-	NA	NA	NA	NA	NA	NA	NA	NA	NA	NA	NA	NA
HE-BI-ZFYVE9	chr1:52606608-52607289	chr1	52606608	52607289	-	0	682,	0,	682	1	141	0.7793	-0.364616046101	0.00139607535756521	NA	NA	NA	NA	NA	NA	NA	NA	NA	NA	NA	NA	NA	NA	NA	NA	NA	NA	NA	NA	NA	NA	BI-	NA	NA	NA	NA	NA	NA	NA	NA	NA	NA	NA	NA
HE-TUCP-AS-PLA2G12AP1	chr1:52834019-52836460	chr1	52834019	52836460	-	1000	2442,	0,	2442	1	453	0.9746	0.156804670363	0.679171182714736	PLA2G12AP1	85	ENSG00000224680.4	PLA2G12AP1	2111	0.961251012743248	ENSG00000085840.7	ORC1	-2041	0.0985116484899288	ENSG00000154222.10	CC2D1B	2154	0.194971553920052	ENSG00000224680.4	PLA2G12AP1	2111	0.961251012743248	ENSG00000272371.1	RP11-25O10.2	-184030	-0.443149817894233	TUCP-AS-	62.2	73.7	59	31.3	94.7	90.6	92.4	91.8	118.2	100.3	77.8	153.4
HE-LINC-C1T250	chr1:53077637-53078803	chr1	53077637	53078803	+	1000	1167,	0,	1167	1	462	0.5006	-0.134042302695	0.0769235085298942	NA	79	ENSG00000116157.5	GPX7	9565	-0.152424441498629	ENSG00000116157.5	GPX7	2914	-0.152424441498629	ENSG00000182183.10	FAM159A	-20213	-0.179201189802663	ENSG00000162377.4	SELRC1	-86401	0.453031681094962	ENSG00000162384.9	C1orf123	-608652	-0.458183962353415	LINC-	0.6	0.7	4.5	0	5.5	6.9	8.3	0.2	1.4	1.1	0	0
HE-LINC-C1T251	chr1:53140445-53140985	chr1	53140445	53140985	-	1000	541,	0,	541	1	135	0.857	-0.276708098579	0.00300501046238278	NA	79	ENSG00000162377.4	SELRC1	-22755	-0.103598544883445	ENSG00000162377.4	SELRC1	-11523	-0.103598544883445	ENSG00000134744.9	ZCCHC11	121286	0.0991858666495	ENSG00000272371.1	RP11-25O10.2	120495	0.416928454407246	ENSG00000198841.3	KTI12	641497	-0.320047430529191	LINC-	3.4	0.7	0	3	4.4	1.4	1.2	0.2	0	1.1	1.3	0
HE-LINC-C1T252	chr1:53527378-53527766	chr1	53527378	53527766	+	1000	389,	0,	389	1	114	0.9432	0.0633349326168	0.0291327132326276	NA	78	ENSG00000174348.9	PODN	-476	0.884334886992837	ENSG00000116171.12	SCP2	10003	0.593334234813045	ENSG00000174348.9	PODN	-88	0.884334886992837	ENSG00000174348.9	PODN	-476	0.884334886992837	ENSG00000058799.9	YIPF1	-829029	-0.451189347231394	LINC-	0	0	0.4	8.5	4.4	7.7	0	0	0	0	0	0
HE-TUCP-OT-CPT2	chr1:53662101-53679869	chr1	53662101	53679869	+	1000	14896,929,	0,16840,	15825	2	1665	1.0942	0.298385350842	0.999999415022623	CPT2	78	ENSG00000157184.5	CPT2	0	0.970181576798759	ENSG00000235563.1	RP11-334A14.8	77820	0.0481803996626275	ENSG00000259818.1	RP5-1024G6.7	-6466	0.139480248320931	ENSG00000157184.5	CPT2	0	0.970181576798759	ENSG00000134748.12	PRPF38A	791865	-0.418371679069322	TUCP-OT-	647	409.7	648.4	731.3	727.6	910.5	897	822.6	978	773.7	916.1	822.6
HE-AS-GLIS1	chr1:53990558-53992432	chr1	53990558	53992432	+	1000	221,756,	0,1119,	977	2	255	0.8779	-0.176331692837	0.0217715631284195	GLIS1	79	ENSG00000143006.7	DMRTB1	64909	-0.188258095153825	ENSG00000143006.7	DMRTB1	57397	-0.188258095153825	ENSG00000264454.1	AL049745.1	-302033	NA	ENSG00000174332.3	GLIS1	-209319	0.826015273752729	ENSG00000116209.7	TMEM59	-528619	-0.344927544989095	AS-	1.8	0	40.6	181.2	10.7	52.7	19.6	2.8	0	5	6	5.7
HE-LINC-C1T255	chr1:55502352-55503776	chr1	55502352	55503776	-	1000	1425,	0,	1425	1	267	0.7113	-0.0524141570526	0.0320497828996585	NA	51	ENSG00000169174.9	PCSK9	-1445	0.424179554666191	ENSG00000162402.8	USP24	-28256	0.502401629655302	ENSG00000233271.1	RP11-12C17.2	44405	NA	ENSG00000116205.6	TCEANC2	984516	0.748008683667976	ENSG00000116209.7	TMEM59	984599	-0.444967741066013	LINC-	0	2.6	3.9	4.6	11.5	9.2	0	0	0	0	1.3	0
HE-BI-USP24	chr1:55681000-55683018	chr1	55681000	55683018	+	1000	2019,	0,	2019	1	279	0.5968	-0.221138891144	0.00826057115022843	NA	42	ENSG00000162402.8	USP24	214	0.531448749859689	ENSG00000169174.9	PCSK9	150475	0.796828986283131	ENSG00000231090.1	RP11-101C11.1	-516	NA	ENSG00000162391.7	FAM151A	591771	0.810641034928629	ENSG00000162390.13	ACOT11	673070	-0.324925622050753	BI-	27.5	51.6	29.8	19.7	31	26.4	21.4	25.8	42.4	35.2	25.7	42
HE-LINC-C1T257	chr1:55794988-55795276	chr1	55794988	55795276	+	1000	289,	0,	289	1	48	0.9945	-0.172026228561	0.00366007282731723	NA	41	ENSG00000231900.3	GOT2P1	-38151	0.142759476678161	ENSG00000231090.1	RP11-101C11.1	95138	NA	ENSG00000231900.3	GOT2P1	-37863	0.142759476678161	ENSG00000162391.7	FAM151A	705759	0.902698839343778	ENSG00000157216.11	SSBP3	915836	-0.481794825889111	LINC-	0	0	0	0	1.9	3	1.9	5.3	0	1.1	0	0
HE-LINC-C1T258	chr1:56243997-56245452	chr1	56243997	56245452	-	1000	429,480,	0,976,	909	2	153	0.7832	-0.47081614539	0.000787654410770776	NA	34	ENSG00000233147.1	RP11-90C4.1	-44028	0.64551821603195	ENSG00000230250.1	RP11-90C4.2	-135830	NA	ENSG00000272051.1	Y_RNA	293352	NA	ENSG00000162407.8	PPAP2B	-865522	0.942076635404777	ENSG00000162402.8	USP24	564666	-0.287553068387406	LINC-	0	0	0	4.6	0	4.7	15.3	18.7	0	0	0	0
HE-LINC-C1T259	chr1:56345574-56345955	chr1	56345574	56345955	+	1000	382,	0,	382	1	180	0.7608	-0.102443992949	0.01143053669302	NA	34	ENSG00000233147.1	RP11-90C4.1	56094	0.76998450486192	ENSG00000233147.1	RP11-90C4.1	11653	0.76998450486192	ENSG00000233079.1	RP11-90C4.3	-64805	0.946673216116405	ENSG00000162407.8	PPAP2B	-765400	0.94981393436392	ENSG00000162402.8	USP24	664788	-0.219579336947207	LINC-	0	0	0	0	0.7	0	22.4	41.1	0	0	0	0
HE-LINC-C1T260	chr1:56418725-56536186	chr1	56418725	56536186	+	0	96,107,63,132,154,214,	0,8831,22357,64672,106420,117248,	766	6	177	0.7534	-0.0219654654627	0.0178521733431619	NA	NA	NA	NA	NA	NA	NA	NA	NA	NA	NA	NA	NA	NA	NA	NA	NA	NA	NA	NA	NA	NA	LINC-	NA	NA	NA	NA	NA	NA	NA	NA	NA	NA	NA	NA
HE-LINC-C1T261	chr1:56418725-56536186	chr1	56418725	56536186	+	0	36,1608,214,	0,38847,51129,	1858	3	177	0.7534	-0.0219654654627	0.0167260362722685	NA	NA	NA	NA	NA	NA	NA	NA	NA	NA	NA	NA	NA	NA	NA	NA	NA	NA	NA	NA	NA	NA	LINC-	NA	NA	NA	NA	NA	NA	NA	NA	NA	NA	NA	NA
HE-LINC-C1T262	chr1:56418725-56536186	chr1	56418725	56536186	+	1000	2464,111,214,	0,3136,13138,	2789	3	288	0.7909	-0.093764992585	0.0360343760422895	NA	31	ENSG00000233079.1	RP11-90C4.3	7965	0.675881101508625	ENSG00000233079.1	RP11-90C4.3	2933	0.675881101508625	ENSG00000235612.1	RP1-158P9.1	-75207	0.930282026371171	ENSG00000235612.1	RP1-158P9.1	-192668	0.930282026371171	ENSG00000162402.8	USP24	737939	-0.254296991542606	LINC-	0	0	0	4.6	0	3.9	1288.3	846.5	0	0	0	0
HE-LINC-C1T263	chr1:56445588-56445791	chr1	56445588	56445791	+	1000	204,	0,	204	1	147	0.7175	-0.311590511862	0.00179156256376603	NA	34	ENSG00000233079.1	RP11-90C4.3	34828	0.973075581920764	ENSG00000233079.1	RP11-90C4.3	29796	0.973075581920764	ENSG00000235612.1	RP1-158P9.1	-165602	0.506843244375025	ENSG00000233079.1	RP11-90C4.3	34828	0.973075581920764	ENSG00000162402.8	USP24	764802	-0.164927330741188	LINC-	0	0	0	0	0.7	0	13	34.4	0	0	0	0
HE-LINC-C1T264	chr1:56535645-56535861	chr1	56535645	56535861	+	1000	217,	0,	217	1	78	0.4991	-0.172563500193	0.00107114713402833	NA	30	ENSG00000235612.1	RP1-158P9.1	-75748	0.952011780812087	ENSG00000233079.1	RP11-90C4.3	119853	0.626782762119864	ENSG00000235612.1	RP1-158P9.1	-75532	0.952011780812087	ENSG00000235612.1	RP1-158P9.1	-75748	0.952011780812087	ENSG00000162402.8	USP24	854859	-0.250724718890831	LINC-	0	0	0	1.6	0	0	162.2	92.6	0	0	0	0
HE-LINC-C1T265	chr1:56563764-56566483	chr1	56563764	56566483	+	1000	2720,	0,	2720	1	360	0.5932	-0.167490281924	0.0262910857903673	NA	30	ENSG00000235612.1	RP1-158P9.1	-47629	0.812806527785797	ENSG00000233079.1	RP11-90C4.3	147972	0.829685185967781	ENSG00000235612.1	RP1-158P9.1	-44910	0.812806527785797	ENSG00000162407.8	PPAP2B	-547210	0.920975585972873	ENSG00000162402.8	USP24	882978	-0.239527570517224	LINC-	0	0	0	0	0	0	34.2	36.2	0	0	0	1.6
HE-LINC-C1T266	chr1:56590130-56603601	chr1	56590130	56603601	+	1000	1069,45,4378,	0,2372,9094,	5492	3	375	0.5849	-0.0615517445156	0.0499902912401707	NA	30	ENSG00000235612.1	RP1-158P9.1	-21263	0.254993816960638	ENSG00000233079.1	RP11-90C4.3	174338	0.990905627133518	ENSG00000235612.1	RP1-158P9.1	-7792	0.254993816960638	ENSG00000231900.3	GOT2P1	756991	0.993577470811831	ENSG00000162402.8	USP24	909344	-0.18418383351784	LINC-	0	0.7	0	1.2	0.7	9.9	13.7	158.6	0	0	0	0
HE-LINC-C1T267	chr1:56677130-56677991	chr1	56677130	56677991	-	0	862,	0,	862	1	162	0.8897	-0.408646575296	0.00183217995734904	NA	NA	NA	NA	NA	NA	NA	NA	NA	NA	NA	NA	NA	NA	NA	NA	NA	NA	NA	NA	NA	NA	LINC-	NA	NA	NA	NA	NA	NA	NA	NA	NA	NA	NA	NA
HE-LINC-C1T268	chr1:56876793-56878327	chr1	56876793	56878327	-	1000	1535,	0,	1535	1	204	0.8306	-0.0107905277332	0.0308867884590874	NA	23	ENSG00000223956.1	RP4-710M16.2	-2308	-0.300046569730614	ENSG00000162407.8	PPAP2B	-82092	0.584501700547653	ENSG00000223307.2	AC119674.1	33703	NA	ENSG00000162407.8	PPAP2B	-232647	0.584501700547653	ENSG00000223956.1	RP4-710M16.2	-2308	-0.300046569730614	LINC-	3.4	1.4	5.3	3.8	12.6	15.1	7.4	16.9	5.3	3	6	2.5
HE-BI-RP4-710M16.2	chr1:56878824-56880129	chr1	56878824	56880129	-	1000	1306,	0,	1306	1	141	0.8027	-0.279258352153	0.00253887993309135	NA	23	ENSG00000223956.1	RP4-710M16.2	-506	-0.136064114303231	ENSG00000162407.8	PPAP2B	-80290	0.780072124768418	ENSG00000223307.2	AC119674.1	35734	NA	ENSG00000233079.1	RP11-90C4.3	469369	0.85068772785495	ENSG00000157131.10	C8A	-440350	-0.138394585267983	BI-	0	0	0	0	0	1.4	7.4	20	1.4	0	0	0
HE-TUCP-AS-RP4-710M16.2	chr1:56881286-56882425	chr1	56881286	56882425	-	1000	1140,	0,	1140	1	189	1.1712	0.195135201621	0.239671464833324	RP4-710M16.2	23	ENSG00000223956.1	RP4-710M16.2	1790	0.99499877924844	ENSG00000162407.8	PPAP2B	-77994	-0.0558432835608155	ENSG00000223307.2	AC119674.1	38196	NA	ENSG00000223956.1	RP4-710M16.2	1790	0.99499877924844	ENSG00000229871.1	RP4-710M16.1	208297	-0.15409109146888	TUCP-AS-	0	0	0	0	0	2.2	0.4	1.3	1.4	0	2.4	0
HE-LINC-C1T271	chr1:56883699-56884518	chr1	56883699	56884518	-	1000	820,	0,	820	1	111	1.0074	-0.149811608051	0.00840482855402097	NA	23	ENSG00000223956.1	RP4-710M16.2	3883	0.739153397188784	ENSG00000162407.8	PPAP2B	-75901	0.067922387769864	ENSG00000223307.2	AC119674.1	40609	NA	ENSG00000021852.8	C8B	-547295	0.889968481758869	ENSG00000162409.6	PRKAA2	-226477	-0.152321905322577	LINC-	0	0.2	0.4	0	0.7	2.2	1.2	2.4	1.4	0	1.3	0
HE-BI-AL136985.1	chr1:59231085-59232120	chr1	59231085	59232120	+	0	1036,	0,	1036	1	183	0.8623	0.0102931592159	0.0321708138586627	NA	NA	NA	NA	NA	NA	NA	NA	NA	NA	NA	NA	NA	NA	NA	NA	NA	NA	NA	NA	NA	NA	BI-	NA	NA	NA	NA	NA	NA	NA	NA	NA	NA	NA	NA
HE-TUCP-BI-RP4-794H19.2	chr1:59246465-59249967	chr1	59246465	59249967	-	1000	3101,296,	0,3207,	3397	2	996	1.2439	0.568919622578	0.9999601289995	JUN	30	ENSG00000177606.5	JUN	182	0.879466897392141	ENSG00000272226.1	RP11-63G10.3	-28513	-0.151717454559284	ENSG00000264081.1	AL136985.1	15858	NA	ENSG00000177606.5	JUN	182	0.879466897392141	ENSG00000231816.1	RP4-782L23.1	-988500	-0.406812881091357	TUCP-BI-	5717.2	6586	10276.9	29759.8	13429.9	40907	4662.8	35348.6	12528.9	13832.5	14878.7	22290.6
HE-OT-RP4-794H19.2	chr1:59250823-59366674	chr1	59250823	59366674	+	1000	29362,85735,	0,30117,	115097	2	558	0.701	-0.22713408201	0.000236428572852153	RP4-794H19.2	30	ENSG00000234807.4	RP4-794H19.2	0	0.0535963135689712	ENSG00000222168.1	Y_RNA	62779	NA	ENSG00000228121.1	PHBP3	-98674	-0.0339076334868383	ENSG00000184292.5	TACSTD2	207657	0.685843407044051	ENSG00000173406.11	DAB1	238417	-0.291186179110677	OT-	35.6	18.3	16.6	35.4	34	94.5	142.7	134.7	399.4	214.1	603.6	223.9
HE-BI-FGGY-1	chr1:59754975-59762212	chr1	59754975	59762212	-	1000	2066,58,656,41,	0,4030,5806,6567,	2821	4	312	0.5411	-0.224621568707	0.00921305383138812	RP11-467C18.1	31	ENSG00000172456.12	FGGY	-98	0.165009382834183	ENSG00000266150.1	MIR4711	-436687	NA	ENSG00000224609.2	RP11-470E16.1	90682	0.537138877890848	ENSG00000224609.2	RP11-470E16.1	97919	0.537138877890848	ENSG00000134716.5	CYP2J2	-630250	-0.352040735248309	BI-	20	56.3	10.5	12.6	39.6	41.5	25.8	39.6	53.6	53.6	47.9	69.5
HE-BI-FGGY-2	chr1:59754975-59762212	chr1	59754975	59762212	-	0	2066,656,49,	0,5806,6567,	2771	3	312	0.5411	-0.224621568707	0.00924080763014001	RP11-467C18.1	NA	NA	NA	NA	NA	NA	NA	NA	NA	NA	NA	NA	NA	NA	NA	NA	NA	NA	NA	NA	NA	BI-	NA	NA	NA	NA	NA	NA	NA	NA	NA	NA	NA	NA
HE-BI-FGGY-3	chr1:59754975-59762212	chr1	59754975	59762212	-	0	2066,156,95,	0,5806,7066,	2317	3	312	0.5411	-0.224621568707	0.00949663247444938	RP11-467C18.1	NA	NA	NA	NA	NA	NA	NA	NA	NA	NA	NA	NA	NA	NA	NA	NA	NA	NA	NA	NA	NA	BI-	NA	NA	NA	NA	NA	NA	NA	NA	NA	NA	NA	NA
HE-BI-FGGY-4	chr1:59754975-59762212	chr1	59754975	59762212	-	0	2066,58,159,172,	0,4030,5806,7066,	2455	4	312	0.5411	-0.224621568707	0.00941813744623751	RP11-467C18.1	NA	NA	NA	NA	NA	NA	NA	NA	NA	NA	NA	NA	NA	NA	NA	NA	NA	NA	NA	NA	NA	BI-	NA	NA	NA	NA	NA	NA	NA	NA	NA	NA	NA	NA
HE-LINC-C1T279	chr1:60345279-60345645	chr1	60345279	60345645	+	1000	367,	0,	367	1	84	0.8105	-0.402867863872	0.000658847176404022	NA	21	ENSG00000134709.6	HOOK1	8730	0.0608553984001388	ENSG00000134709.6	HOOK1	3229	0.0608553984001388	ENSG00000229332.2	PGBD4P8	-217442	-0.0813961349429035	ENSG00000162599.11	NFIA	-985652	0.353814446614344	ENSG00000226476.2	RP11-776H12.1	-760884	-0.136663949709567	LINC-	3.4	0.7	0	2.3	0	0	0	1.7	6.3	0	11.8	1.6
HE-LINC-C1T280	chr1:60345922-60346776	chr1	60345922	60346776	+	1000	855,	0,	855	1	222	0.8858	-0.0613228662444	0.0332348903621547	NA	21	ENSG00000134709.6	HOOK1	9373	0.0849067932693098	ENSG00000134709.6	HOOK1	3872	0.0849067932693098	ENSG00000229332.2	PGBD4P8	-216311	-0.0564423715255021	ENSG00000270457.1	RP11-467C18.1	590610	0.347159500814699	ENSG00000224609.2	RP11-470E16.1	681629	-0.143776850273235	LINC-	1.3	0.2	0.4	0	0	0	0	0	2.7	0	11.8	0
HE-LINC-C1T281	chr1:60797166-60797737	chr1	60797166	60797737	-	0	572,	0,	572	1	240	0.5398	-0.232518306988	0.00460505003711026	NA	NA	NA	NA	NA	NA	NA	NA	NA	NA	NA	NA	NA	NA	NA	NA	NA	NA	NA	NA	NA	NA	LINC-	NA	NA	NA	NA	NA	NA	NA	NA	NA	NA	NA	NA
HE-LINC-C1T282	chr1:61005839-61124395	chr1	61005839	61124395	-	1000	1349,	0,	1349	1	168	0.985	-0.271622547071	0.00629933083494918	NA	18	ENSG00000226476.2	RP11-776H12.1	18232	0.442357347943123	ENSG00000231252.1	RP11-436K8.1	-908	0.887925810098894	ENSG00000162598.9	C1orf87	466397	0.139260049560817	ENSG00000231252.1	RP11-436K8.1	-166861	0.887925810098894	ENSG00000134716.5	CYP2J2	731933	-0.313764640918362	LINC-	18.5	11.3	28.9	7.1	14.6	31.3	14.5	13.3	1.4	8.6	8.3	0
HE-LINC-C1T283	chr1:61115159-61116878	chr1	61115159	61116878	-	1000	1720,	0,	1720	1	177	0.7693	-0.117165042134	0.00952622068817057	NA	17	ENSG00000226476.2	RP11-776H12.1	10715	0.643783200111332	ENSG00000231252.1	RP11-436K8.1	-8425	0.769583294295516	ENSG00000226476.2	RP11-776H12.1	8996	0.643783200111332	ENSG00000231252.1	RP11-436K8.1	-174378	0.769583294295516	ENSG00000134709.6	HOOK1	836420	-0.294498352714368	LINC-	3.4	10.7	17.1	10.7	1.9	6.9	7.4	4.6	0	8.6	2.4	0
HE-LINC-C1T284	chr1:62692018-62697861	chr1	62692018	62697861	+	0	548,169,308,557,	0,1814,2119,2633,	1582	4	252	0.8782	0.122139620957	0.129800451799578	NA	NA	NA	NA	NA	NA	NA	NA	NA	NA	NA	NA	NA	NA	NA	NA	NA	NA	NA	NA	NA	NA	LINC-	NA	NA	NA	NA	NA	NA	NA	NA	NA	NA	NA	NA
HE-LINC-C1T285	chr1:62692018-62697861	chr1	62692018	62697861	+	1000	370,169,145,2194,	0,1636,3234,3472,	2878	4	198	0.6037	-0.0621618643507	0.00952227541680821	NA	34	ENSG00000200174.1	Y_RNA	14789	NA	ENSG00000240563.1	L1TD1	14018	0.834634256235745	ENSG00000162607.8	USP1	-204107	0.736382745584887	ENSG00000240563.1	L1TD1	31515	0.834634256235745	ENSG00000271200.1	RP11-430G17.3	483922	-0.223164374054331	LINC-	0	0.7	5.3	6.3	32	23.7	25.8	7.3	41	70.7	11.8	102.1
HE-LINC-C1T286	chr1:62692714-62693761	chr1	62692714	62693761	+	1000	1048,	0,	1048	1	222	1.1803	-0.39806539576	0.00919284609004388	NA	34	ENSG00000200174.1	Y_RNA	15485	NA	ENSG00000240563.1	L1TD1	14714	0.688614686630921	ENSG00000162607.8	USP1	-208207	0.643170304512728	ENSG00000240563.1	L1TD1	32211	0.688614686630921	ENSG00000271200.1	RP11-430G17.3	484618	-0.237164924053497	LINC-	0	0.2	1.2	1.6	12.6	8.5	8.3	2.4	9.9	29.4	0	21.7
HE-BI-CACHD1	chr1:64934715-64936105	chr1	64934715	64936105	-	1000	1391,	0,	1391	1	324	0.6363	0.0199470589662	0.0725983344746881	NA	38	ENSG00000158966.9	CACHD1	-323	0.644124610779716	ENSG00000162434.7	JAK1	-362807	0.135895550221859	ENSG00000238653.1	RNU7-62P	84573	NA	ENSG00000158966.9	CACHD1	-323	0.644124610779716	ENSG00000244256.2	RN7SL130P	814691	-0.255054559557788	BI-	9.3	12	15.9	45.7	49.7	29.5	13	5.3	6.3	7	2.4	11.8
HE-LINC-C1T288	chr1:65513732-65516753	chr1	65513732	65516753	-	1000	3022,	0,	3022	1	288	0.6602	-0.0720999252913	0.0274290511075126	NA	33	ENSG00000265996.1	MIR3671	-6772	NA	ENSG00000265996.1	MIR3671	-6685	NA	ENSG00000212257.1	RNU6-1176P	24975	NA	ENSG00000226891.2	RP11-182I10.3	48594	0.469006891386128	ENSG00000158966.9	CACHD1	580325	-0.396047169733566	LINC-	11.4	10.7	25	9.3	5.5	3	4.4	14	7.5	13.6	1.3	4.6
HE-BI-AK4	chr1:65611851-65613205	chr1	65611851	65613205	-	1000	1355,	0,	1355	1	216	0.7374	-0.0782947572916	0.0172268952763202	NA	33	ENSG00000162433.10	AK4	-27	0.488481192484892	ENSG00000229294.1	RP5-1044H5.1	-131934	-0.108308553957638	ENSG00000234496.2	MRPS21P1	53554	NA	ENSG00000116678.14	LEPR	-273043	0.764912029971854	ENSG00000226891.2	RP11-182I10.3	145046	-0.28600116406769	BI-	0	0.2	5.3	0	3.2	1.4	0.4	0	0	0	6	5.7
HE-BI-SGIP1	chr1:66996831-66998564	chr1	66996831	66998564	-	1000	1734,	0,	1734	1	207	0.5974	-0.0957093271043	0.00884449652836179	NA	27	ENSG00000118473.17	SGIP1	-502	0.605315625938377	ENSG00000248458.2	AL139147.1	-132983	-0.202545272846896	ENSG00000223152.1	RNU4-88P	436602	NA	ENSG00000118473.17	SGIP1	-502	0.605315625938377	ENSG00000081985.6	IL12RB2	-774483	-0.222713031772939	BI-	13	8.5	3.3	1.2	1.9	0	1.2	1.3	1.4	0	1.3	2.5
HE-OT-INSL5	chr1:67263424-67268594	chr1	67263424	67268594	-	0	3426,174,	0,4997,	3600	2	261	0.8348	-0.0666350032237	0.0352064604806125	INSL5	NA	NA	NA	NA	NA	NA	NA	NA	NA	NA	NA	NA	NA	NA	NA	NA	NA	NA	NA	NA	NA	OT-	NA	NA	NA	NA	NA	NA	NA	NA	NA	NA	NA	NA
HE-LINC-C1T292	chr1:67728826-67729874	chr1	67728826	67729874	+	1000	1049,	0,	1049	1	126	0.7547	-0.307792478723	0.00156349070101224	NA	37	ENSG00000252116.1	RNU4ATAC4P	-4583	NA	ENSG00000162594.10	IL23R	3164	0.898825985870025	ENSG00000228523.1	RP4-763G1.1	-13861	NA	ENSG00000162594.10	IL23R	96743	0.898825985870025	ENSG00000152763.12	WDR78	338256	-0.411662970274827	LINC-	0	0	0	0	0	0	0	0	0	0	0	0
HE-BI-SERBP1	chr1:67896219-67896520	chr1	67896219	67896520	+	1000	302,	0,	302	1	27	0.4986	-0.306032465448	0.000254157169731431	NA	40	ENSG00000142864.10	SERBP1	121	0.0600380387062793	ENSG00000223263.1	RNU6-387P	13218	NA	ENSG00000235200.1	RP4-763G1.2	-98793	0.00157286957882049	ENSG00000116704.6	SLC35D1	376437	0.736498252578865	ENSG00000152763.12	WDR78	505649	-0.673912401812008	BI-	0.6	0	0	8.5	3.2	0.6	0	0	0	0	2.4	0
HE-LINC-C1T294	chr1:69963055-70022674	chr1	69963055	70022674	+	1000	74,113,117,85,626,48,56,	0,47269,52143,52366,55936,58046,59564,	1119	7	189	0.8192	-0.357346164346	0.00271321714628748	NA	18	ENSG00000229639.1	RP3-380B4.1	64117	-0.0628743251318451	ENSG00000229639.1	RP3-380B4.1	61963	-0.0628743251318451	ENSG00000033122.13	LRRC7	-11407	-0.133670910312514	ENSG00000118454.8	ANKRD13C	-857362	0.100215053025868	ENSG00000271992.1	RP11-42O15.3	-947699	-0.205464063825575	LINC-	0	0	0	0	0	1.4	0	0	3.9	0	0	0
HE-LINC-C1T295	chr1:69963055-70022674	chr1	69963055	70022674	+	0	85,117,85,626,48,56,	0,3179,3402,6972,9082,10600,	1017	6	189	0.8192	-0.357346164346	0.0027300270149068	NA	NA	NA	NA	NA	NA	NA	NA	NA	NA	NA	NA	NA	NA	NA	NA	NA	NA	NA	NA	NA	NA	LINC-	NA	NA	NA	NA	NA	NA	NA	NA	NA	NA	NA	NA
HE-LINC-C1T296	chr1:70032756-70033076	chr1	70032756	70033076	+	1000	321,	0,	321	1	132	0.9617	0.132280771382	0.0576356130346659	NA	18	ENSG00000033122.13	LRRC7	-1325	0.0623483802677092	ENSG00000229639.1	RP3-380B4.1	131664	-0.0928054172046087	ENSG00000033122.13	LRRC7	-1005	0.0623483802677092	ENSG00000233020.1	RP11-42O15.2	-963453	0.214932657475325	ENSG00000271992.1	RP11-42O15.3	-877998	-0.325586763805391	LINC-	0	0.7	1.9	11.3	1.9	0.6	0	0.2	0	1.1	0	0
HE-BI-NEGR1-1	chr1:72748995-73136342	chr1	72748995	73136342	+	0	94,48,188,126,283,	0,250452,271899,274549,299703,	739	5	153	0.8907	0.00395807001851	0.0250159161998636	RP11-292O17.1	NA	NA	NA	NA	NA	NA	NA	NA	NA	NA	NA	NA	NA	NA	NA	NA	NA	NA	NA	NA	NA	BI-	NA	NA	NA	NA	NA	NA	NA	NA	NA	NA	NA	NA
HE-BI-NEGR1-2	chr1:72748995-73136342	chr1	72748995	73136342	+	1000	94,48,188,126,128,40,1765,	0,250452,271899,274549,364896,371681,385583,	2389	7	333	0.3516	-0.405150713386	0.00200133681957566	RP11-292O17.1	12	ENSG00000172260.8	NEGR1	578	0.130254405057462	ENSG00000233994.2	GDI2P2	8153	-0.3701343859134	ENSG00000227016.2	RP11-262K1.1	-94372	NA	ENSG00000225087.1	RP4-660H19.1	-615828	0.186605339772071	ENSG00000233994.2	GDI2P2	8760	-0.3701343859134	BI-	10.1	25.6	49.2	21	19.2	35	15.3	38.2	16.3	10.7	8.3	46.4
HE-BI-NEGR1-3	chr1:72748995-73136342	chr1	72748995	73136342	+	0	59,128,40,1765,	0,31650,38435,52337,	1992	4	333	0.3516	-0.405150713386	0.00205006561240746	NA	NA	NA	NA	NA	NA	NA	NA	NA	NA	NA	NA	NA	NA	NA	NA	NA	NA	NA	NA	NA	NA	BI-	NA	NA	NA	NA	NA	NA	NA	NA	NA	NA	NA	NA
HE-LINC-C1T300	chr1:73115221-73116339	chr1	73115221	73116339	+	1000	1119,	0,	1119	1	201	0.959	0.157763017469	0.125984819874804	NA	12	ENSG00000212366.1	RNU6-1246P	-68231	NA	ENSG00000227207.2	RP11-292O17.1	347709	0.449225523837861	ENSG00000227016.2	RP11-262K1.1	-114375	NA	ENSG00000172260.8	NEGR1	366804	0.456909735251753	ENSG00000233994.2	GDI2P2	374986	-0.323810231062807	LINC-	10.7	2.6	2.6	0	0.7	3	5.9	0.2	2.7	0	0	0
HE-AS-LRRIQ3	chr1:74470385-74508774	chr1	74470385	74508774	+	1000	216,160,97,196,	0,5499,31988,38194,	669	4	126	0.8414	-0.127982314831	0.00685021137123945	LRRIQ3	18	ENSG00000162620.11	LRRIQ3	-70089	-0.0240073969556314	ENSG00000252005.1	RNU4ATAC8P	120880	NA	ENSG00000254685.1	FPGT	-155148	0.226233454398805	ENSG00000116783.9	TNNI3K	-193552	0.694654107423516	ENSG00000116791.9	CRYZ	-728707	-0.0524245106011143	AS-	1.8	0	0	0	0	0	0.4	0.2	0	0	0	0
HE-LINC-C1T302	chr1:75168004-75168471	chr1	75168004	75168471	-	1000	468,	0,	468	1	105	0.5243	-0.186620088987	0.00139298989293895	NA	24	ENSG00000116791.9	CRYZ	-6040	0.596935875015828	ENSG00000116791.9	CRYZ	-2699	0.596935875015828	ENSG00000178965.9	C1orf173	28582	-0.217356906585472	ENSG00000230863.2	RP4-595K12.2	-939301	0.619549897363287	ENSG00000178965.9	C1orf173	29049	-0.217356906585472	LINC-	0	0.2	4.5	5.9	6.6	5.4	0.4	0.2	0	0	1.3	3.6
HE-LINC-C1T303	chr1:75423709-75424108	chr1	75423709	75424108	-	1000	400,	0,	400	1	66	1.2015	-0.528106588065	0.000808635788744343	NA	32	ENSG00000229943.1	RP11-93N20.1	-4890	NA	ENSG00000261213.1	RP11-510C10.4	-164095	0.927682185786001	ENSG00000116791.9	CRYZ	224617	-0.0421431870480139	ENSG00000213579.3	RP4-595K12.1	-623676	0.999891517438253	ENSG00000162620.11	LRRIQ3	760237	-0.257944884961247	LINC-	0	0	0	0	0	11.3	0	0	0	0	0	0
HE-LINC-C1T304	chr1:76081976-76084305	chr1	76081976	76084305	+	1000	2330,	0,	2330	1	228	0.494	-0.348635013702	0.00146706185028747	NA	28	ENSG00000137968.12	SLC44A5	5175	0.808366846916641	ENSG00000213579.3	RP4-595K12.1	33736	-0.08911762501534	ENSG00000117054.9	ACADM	-105731	-0.13711536330147	ENSG00000137968.12	SLC44A5	5175	0.808366846916641	ENSG00000116791.9	CRYZ	882884	-0.274011573452907	LINC-	2.9	5.3	24.3	4.6	1.9	1.4	6.6	2.8	8.5	7	7.1	0
HE-TUCP-OT-TPI1P1	chr1:77165474-77166291	chr1	77165474	77166291	+	1000	117,494,	0,324,	611	2	543	1.2916	0.46768804781	0.992481064458722	TPI1P1	31	ENSG00000226415.1	TPI1P1	0	0.826624922062361	ENSG00000184005.9	ST6GALNAC3	65188	-0.253745430593361	ENSG00000264686.1	AC104458.1	-17534	NA	ENSG00000181227.2	RP4-682C21.2	955013	0.83030937376123	ENSG00000226084.4	RP4-706A16.3	-429294	-0.554751151076926	TUCP-OT-	4573.2	2621.2	5099.4	7352.5	6355.3	4377.9	3829.1	3193.6	4888.6	4662.8	4477.4	3538.4
HE-LINC-C1T306	chr1:77693915-77695419	chr1	77693915	77695419	+	1000	1505,	0,	1505	1	147	0.7676	-0.0596894764573	0.0101378139074925	NA	35	ENSG00000142892.10	PIGK	8800	0.0678973441839072	ENSG00000228187.1	RP11-363H12.1	32835	-0.250733651921606	ENSG00000154027.14	AK5	-52317	-0.22925075772611	ENSG00000036549.8	ZZZ3	-455189	0.571495919751159	ENSG00000235613.2	NSRP1P1	-618880	-0.329334431351077	LINC-	0.6	1.4	10.5	0	9.7	8.5	3.6	5.3	1.4	1.1	3.7	0
HE-LINC-C1T307	chr1:77702487-77703576	chr1	77702487	77703576	+	1000	1090,	0,	1090	1	159	0.8263	-0.40381774113	0.00148032611201189	NA	36	ENSG00000142892.10	PIGK	17372	-0.11354622903244	ENSG00000228187.1	RP11-363H12.1	41407	0.0525243904544022	ENSG00000154027.14	AK5	-44160	0.197268434819719	ENSG00000226084.4	RP4-706A16.3	107719	0.573958932416001	ENSG00000219201.3	RP11-181C21.4	-575134	-0.380230376471828	LINC-	0.6	0.7	1.2	0	1.9	0.6	0.4	8	0	6	23.5	0
HE-BI-ZZZ3	chr1:78149339-78150174	chr1	78149339	78150174	+	1000	836,	0,	836	1	246	0.8156	-0.175548038538	0.0165537227393803	NA	41	ENSG00000036549.8	ZZZ3	235	0.11824394986141	ENSG00000243437.2	RN7SL370P	38038	NA	ENSG00000180488.10	FAM73A	-95135	-0.193518606754775	ENSG00000137959.10	IFI44L	-936268	0.501810633554647	ENSG00000213560.4	RP11-386I14.3	-407844	-0.451599210149357	BI-	7.8	9.4	9	1.6	6.6	8.5	8.3	4.6	7.5	9.7	7.1	2.5
HE-LINC-C1T309	chr1:79575669-79576922	chr1	79575669	79576922	-	1000	1254,	0,	1254	1	150	0.7887	-0.316842361218	0.00209697261590168	NA	16	ENSG00000266388.1	AC093430.1	-23989	NA	ENSG00000266388.1	AC093430.1	-23896	NA	ENSG00000230787.1	PSAT1P3	53929	-0.304253476938116	ENSG00000238015.2	RP4-641G12.3	444965	0.662493485728331	ENSG00000230787.1	PSAT1P3	55182	-0.304253476938116	LINC-	0.6	0	0	0	0	3.9	19.6	5.3	0	4.1	0	2.5
HE-LINC-C1T310	chr1:81114479-81115556	chr1	81114479	81115556	+	1000	1078,	0,	1078	1	141	0.8502	-0.325951420264	0.00219649778822418	NA	22	ENSG00000234184.1	RP5-887A10.1	7510	0.921833868707928	ENSG00000234184.1	RP5-887A10.1	2006	0.921833868707928	ENSG00000227937.1	MTND2P30	-430919	NA	ENSG00000234184.1	RP5-887A10.1	113039	0.921833868707928	ENSG00000224494.1	HNRNPA3P14	-777662	-0.146150539410954	LINC-	0	0	0	0	0	0	0	0	0	0	0	0
HE-LINC-C1T311	chr1:81115640-81116730	chr1	81115640	81116730	+	1000	1091,	0,	1091	1	138	0.6509	-0.0611148083244	0.00649931772713943	NA	22	ENSG00000234184.1	RP5-887A10.1	8671	0.961011429945711	ENSG00000234184.1	RP5-887A10.1	3167	0.961011429945711	ENSG00000227937.1	MTND2P30	-429745	NA	ENSG00000234184.1	RP5-887A10.1	114200	0.961011429945711	ENSG00000224494.1	HNRNPA3P14	-776501	-0.143125692175952	LINC-	0	0	0	0	0	0	0	0	0	0	0	0
HE-LINC-C1T312	chr1:82460940-82462261	chr1	82460940	82462261	+	1000	1322,	0,	1322	1	159	0.5473	-0.406771954044	0.000596277586252885	NA	16	ENSG00000117114.15	LPHN2	6864	-0.261805787524522	ENSG00000117114.15	LPHN2	2820	-0.261805787524522	ENSG00000230817.1	RP4-601K24.1	-906605	-0.168979743221543	ENSG00000236676.1	RP5-837I24.4	369542	0.4712429652176	ENSG00000227288.3	RP5-837I24.1	493461	-0.441621849993243	LINC-	57.5	10.7	9	3.8	3.2	1.4	16.1	13.3	9.9	8.6	21	35.4
HE-BI-PRKACB-1	chr1:84541950-84543706	chr1	84541950	84543706	-	0	1376,125,	0,1614,	1501	2	153	0.6675	-0.225536768787	0.00266286051924512	RP11-486G15.2	NA	NA	NA	NA	NA	NA	NA	NA	NA	NA	NA	NA	NA	NA	NA	NA	NA	NA	NA	NA	NA	BI-	NA	NA	NA	NA	NA	NA	NA	NA	NA	NA	NA	NA
HE-BI-PRKACB-2	chr1:84541950-84543706	chr1	84541950	84543706	-	1000	1376,216,	0,1541,	1592	2	153	0.6675	-0.225536768787	0.00264822661508246	RP11-486G15.2	28	ENSG00000142875.15	PRKACB	-39	-0.0270682079787587	ENSG00000240520.1	UOX	-287405	-0.136558306552991	ENSG00000229486.2	RP4-552O12.1	57896	NA	ENSG00000271576.1	RP11-486G15.2	92	0.960502386773323	ENSG00000055732.8	MCOLN3	-970476	-0.189978295992332	BI-	112.6	61	259.4	91.9	99.1	169.7	181.8	117.9	71.2	204	122.4	167
HE-BI-SAMD13-1	chr1:84759107-84765021	chr1	84759107	84765021	-	1000	5826,	0,	5826	1	267	0.3743	-0.472431484073	0.000548873730141658	SAMD13	35	ENSG00000203943.4	SAMD13	-220	0.707923925365947	ENSG00000240520.1	UOX	-66090	-0.0375757733913197	ENSG00000271576.1	RP11-486G15.2	215493	0.0626140333999181	ENSG00000203943.4	SAMD13	972	0.707923925365947	ENSG00000117151.7	CTBS	-275142	-0.191119231921177	BI-	1.3	0.7	22.4	42.1	11.5	43.7	122.4	392.5	8.5	8.6	38.7	40.7
HE-BI-SAMD13-2	chr1:84759107-84765021	chr1	84759107	84765021	-	0	4321,246,	0,5669,	4567	2	267	0.3743	-0.472431484073	0.0005924517593874	SAMD13	NA	NA	NA	NA	NA	NA	NA	NA	NA	NA	NA	NA	NA	NA	NA	NA	NA	NA	NA	NA	NA	BI-	NA	NA	NA	NA	NA	NA	NA	NA	NA	NA	NA	NA
HE-BI-SSX2IP	chr1:85156530-85157822	chr1	85156530	85157822	+	1000	1293,	0,	1293	1	267	0.4743	-0.0447964792626	0.0163954077172208	NA	39	ENSG00000117155.12	SSX2IP	44	0.3715393251397	ENSG00000122432.12	SPATA1	124653	0.219371491186956	ENSG00000162643.8	WDR63	-307008	-0.46804027481455	ENSG00000097096.8	SYDE2	-510199	0.413446675780257	ENSG00000162643.8	WDR63	-308300	-0.46804027481455	BI-	1.3	4.2	22.4	22	17.4	9.2	19.6	12.6	18.9	9.7	28.3	19.1
HE-LINC-C1T318	chr1:85610606-85611451	chr1	85610606	85611451	+	1000	846,	0,	846	1	297	0.4777	-0.18325621695	0.00950655662472536	NA	33	ENSG00000266110.1	MIR4423	11129	NA	ENSG00000266110.1	MIR4423	11050	NA	ENSG00000223254.1	Y_RNA	-118528	NA	ENSG00000226970.2	RP11-82H13.2	900589	0.691822529488243	ENSG00000097096.8	SYDE2	-56123	-0.36050025660067	LINC-	10.1	0.7	0	0	0	0	0	0.2	2.7	0	0	0
HE-LINC-C1T319	chr1:85618173-85620060	chr1	85618173	85620060	-	1000	1888,	0,	1888	1	201	0.3742	-0.400801521948	0.000547863704351045	NA	33	ENSG00000266110.1	MIR4423	20583	NA	ENSG00000097096.8	SYDE2	-2496	0.090740433838452	ENSG00000055732.8	MCOLN3	103991	0.154516873610239	ENSG00000117133.6	RPF1	675118	0.7621557928522	ENSG00000117151.7	CTBS	579897	-0.270543314147126	LINC-	13	16.4	63.5	23.7	61.2	36.3	164.4	165.7	185.8	252.6	155.7	125.7
HE-LINC-C1T320	chr1:85668102-85669052	chr1	85668102	85669052	+	1000	951,	0,	951	1	177	0.7403	-0.243118350502	0.00398923093059403	NA	34	ENSG00000097096.8	SYDE2	1373	0.267682060612911	ENSG00000266110.1	MIR4423	68546	NA	ENSG00000223254.1	Y_RNA	-60927	NA	ENSG00000174021.6	GNG5	695854	0.639174309718368	ENSG00000223653.1	RP11-131L23.1	-74296	-0.221515364768036	LINC-	0.6	0.7	3.9	0	0.7	0	8.3	8.7	2.7	5	14.6	0
HE-BI-Y_RNA-1	chr1:85729892-85730452	chr1	85729892	85730452	-	1000	561,	0,	561	1	270	0.8738	-0.314187719747	0.010552607345286	Y_RNA	33	ENSG00000223254.1	Y_RNA	473	NA	ENSG00000142867.8	BCL10	-1479	0.0790928615511194	ENSG00000162642.9	C1orf52	4537	0.0082281982081133	ENSG00000223653.1	RP11-131L23.1	-11946	0.380666995189701	ENSG00000137976.7	DNASE2B	866237	-0.313723244669632	BI-	0	1.4	0.4	0	0.7	0	1.2	1.3	16.3	0	0	10.6
HE-BI-CYR61	chr1:86044199-86045913	chr1	86044199	86045913	-	1000	1715,	0,	1715	1	210	0.5041	-0.178003240547	0.00398203316495319	NA	30	ENSG00000142871.11	CYR61	-531	0.442083735859857	ENSG00000117174.6	ZNHIT6	-69193	0.642924990614015	ENSG00000153904.14	DDAH1	266	-0.143065172108139	ENSG00000117174.6	ZNHIT6	-128203	0.642924990614015	ENSG00000016490.11	CLCA1	-888138	-0.259319692366706	BI-	1.8	3.7	11.2	8.5	27.8	33.9	14.5	24.3	20.1	25.9	18.6	33.3
HE-LINC-C1T323	chr1:86081856-86094356	chr1	86081856	86094356	+	0	126,143,188,553,	0,565,11448,11948,	1010	4	120	0.4514	-0.474129503568	0.000189116650454694	NA	NA	NA	NA	NA	NA	NA	NA	NA	NA	NA	NA	NA	NA	NA	NA	NA	NA	NA	NA	NA	NA	LINC-	NA	NA	NA	NA	NA	NA	NA	NA	NA	NA	NA	NA
HE-LINC-C1T324	chr1:86081856-86094356	chr1	86081856	86094356	+	1000	81,259,188,553,	0,8037,11403,11903,	1081	4	120	0.4514	-0.474129503568	0.000188303273540891	NA	31	ENSG00000230285.1	RP11-290M5.2	17042	-0.102865666870588	ENSG00000230285.1	RP11-290M5.2	15439	-0.102865666870588	ENSG00000229505.1	RP4-682E18.1	-401181	NA	ENSG00000171517.5	LPAR3	722960	0.892292037918373	ENSG00000142867.8	BCL10	339083	-0.241185983169565	LINC-	6.3	2.6	29.8	11.8	17.4	11.3	9.1	2.4	9.9	5	2.4	2.5
HE-LINC-C1T325	chr1:86731452-86795287	chr1	86731452	86795287	-	0	846,137,64,2376,109,	0,47795,52563,52887,63669,	3532	5	270	0.7903	-0.0484194526919	0.0380961927751441	NA	NA	NA	NA	NA	NA	NA	NA	NA	NA	NA	NA	NA	NA	NA	NA	NA	NA	NA	NA	NA	NA	LINC-	NA	NA	NA	NA	NA	NA	NA	NA	NA	NA	NA	NA
HE-LINC-C1T326	chr1:86731452-86795287	chr1	86731452	86795287	-	1000	846,137,2700,109,	0,47795,52563,63669,	3792	4	270	0.7903	-0.0484194526919	0.037521886537763	NA	31	ENSG00000122417.11	ODF2L	-25713	0.775367993986609	ENSG00000122417.11	ODF2L	-19057	0.775367993986609	ENSG00000171502.10	COL24A1	108826	0.0716158650322045	ENSG00000122417.11	ODF2L	-66736	0.775367993986609	ENSG00000267561.1	RP5-1052I5.2	-663405	-0.535337286882464	LINC-	13	41	21	20.6	29.2	27.2	55.9	46.3	14.9	38.2	46.2	78.9
HE-LINC-C1T327	chr1:86731452-86795287	chr1	86731452	86795287	-	0	411,137,2700,167,	0,24835,29603,40709,	3415	4	270	0.7903	-0.0484194526919	0.0383573764244542	NA	NA	NA	NA	NA	NA	NA	NA	NA	NA	NA	NA	NA	NA	NA	NA	NA	NA	NA	NA	NA	NA	LINC-	NA	NA	NA	NA	NA	NA	NA	NA	NA	NA	NA	NA
HE-LINC-C1T328	chr1:86731452-86795287	chr1	86731452	86795287	-	0	411,137,64,2376,167,	0,24835,29603,29927,40709,	3155	5	270	0.7903	-0.0484194526919	0.0389439531591857	NA	NA	NA	NA	NA	NA	NA	NA	NA	NA	NA	NA	NA	NA	NA	NA	NA	NA	NA	NA	NA	NA	LINC-	NA	NA	NA	NA	NA	NA	NA	NA	NA	NA	NA	NA
HE-LINC-C1T329	chr1:87869560-87870511	chr1	87869560	87870511	+	0	952,	0,	952	1	201	0.4325	-0.113773804851	0.00461488880284695	NA	NA	NA	NA	NA	NA	NA	NA	NA	NA	NA	NA	NA	NA	NA	NA	NA	NA	NA	NA	NA	NA	LINC-	NA	NA	NA	NA	NA	NA	NA	NA	NA	NA	NA	NA
HE-LINC-C1T330	chr1:88928772-88931556	chr1	88928772	88931556	+	0	295,1021,	0,1764,	1316	2	360	0.4865	-0.0852555237272	0.0349274858673959	NA	NA	NA	NA	NA	NA	NA	NA	NA	NA	NA	NA	NA	NA	NA	NA	NA	NA	NA	NA	NA	NA	LINC-	NA	NA	NA	NA	NA	NA	NA	NA	NA	NA	NA	NA
HE-LINC-C1T331	chr1:88928772-88931556	chr1	88928772	88931556	+	1000	234,1945,	0,779,	2179	2	258	0.517	-0.0480007402256	0.0157922275100396	NA	27	ENSG00000239504.2	RN7SL583P	-15025	0.217876277433444	ENSG00000270507.1	CTA-21C21.1	149787	NA	ENSG00000237959.1	RP11-76N22.3	-112007	0.385072223397497	ENSG00000238081.1	RP4-620F22.3	-827248	0.499696607526898	ENSG00000065243.14	PKN2	-221133	-0.33650326122624	LINC-	37.5	36.9	8.4	3	4.4	5.4	2.8	1.3	53.6	12.6	22.4	10.6
HE-LINC-C1T332	chr1:88978801-88980479	chr1	88978801	88980479	-	1000	1679,	0,	1679	1	183	1.2075	-0.201124583714	0.0228807911802187	NA	27	ENSG00000230053.2	RP11-76N22.1	16120	0.466037199212633	ENSG00000237505.2	RP11-76N22.2	-22717	0.218664711838722	ENSG00000230053.2	RP11-76N22.1	14442	0.466037199212633	ENSG00000230053.2	RP11-76N22.1	16120	0.466037199212633	ENSG00000154451.10	GBP5	-758065	-0.303181176315109	LINC-	1.3	3.1	2.6	5.9	3.2	0	13	10.3	3.9	16.7	2.4	5.7
HE-BI-CCBL2,RBMXL1	chr1:89458995-89459689	chr1	89458995	89459689	+	1000	695,	0,	695	1	117	0.7594	-0.14164787354	0.00439294821688217	NA	36	ENSG00000213516.5	RBMXL1	352	-0.00156165920709538	ENSG00000235308.1	RP11-82K18.2	69468	NA	ENSG00000237568.1	RP4-620F22.2	-266576	NA	ENSG00000237505.2	RP11-76N22.2	308108	0.477859564651327	ENSG00000197147.8	LRRC8B	-531400	-0.30270852202722	BI-	0	0.2	1.9	0	1.9	1.4	1.9	6	8.5	0	2.4	11.8
HE-LINC-C1T334	chr1:89893097-89893958	chr1	89893097	89893958	-	1000	862,	0,	862	1	192	0.454	-0.437426797053	0.000533758749607818	NA	38	ENSG00000225492.2	GBP1P1	18080	0.254226877327791	ENSG00000231999.2	RP5-1007M22.2	-154842	-0.243440443217206	ENSG00000238081.1	RP4-620F22.3	137077	-0.10934169423513	ENSG00000239504.2	RN7SL583P	950161	0.492763171618408	ENSG00000213516.5	RBMXL1	435315	-0.303860293280101	LINC-	0.6	0	0	0	0.7	2.2	7.4	4	2.7	4.1	14.6	0
HE-TUCP-AS-GEMIN8P4	chr1:90458324-90459985	chr1	90458324	90459985	+	1000	1662,	0,	1662	1	318	0.8989	0.153896737327	0.285101117520099	GEMIN8P4	36	ENSG00000228175.2	GEMIN8P4	-1544	0.940000873745639	ENSG00000171492.10	LRRC8D	56154	0.725154407525324	ENSG00000162664.11	ZNF326	-686	-0.449198503551518	ENSG00000228175.2	GEMIN8P4	-1556	0.940000873745639	ENSG00000162664.11	ZNF326	-2347	-0.449198503551518	TUCP-AS-	31.9	34.4	39.4	43.7	47.2	20.1	17.6	10.3	35.6	35.2	33.9	27.9
HE-LINC-C1T336	chr1:91150003-91174367	chr1	91150003	91174367	-	0	85,457,	0,23908,	542	2	87	1.1791	-0.0919570121841	0.0164368807313961	NA	NA	NA	NA	NA	NA	NA	NA	NA	NA	NA	NA	NA	NA	NA	NA	NA	NA	NA	NA	NA	NA	LINC-	NA	NA	NA	NA	NA	NA	NA	NA	NA	NA	NA	NA
HE-LINC-C1T337	chr1:91166231-91168554	chr1	91166231	91168554	-	1000	2324,	0,	2324	1	132	0.8572	-0.151541033549	0.00595161410170239	NA	23	ENSG00000143032.7	BARHL2	-14240	0.990792868222892	ENSG00000143032.7	BARHL2	-8542	0.990792868222892	ENSG00000229201.1	RP5-827O9.1	167202	NA	ENSG00000143032.7	BARHL2	-14240	0.990792868222892	ENSG00000231613.1	RP5-943J3.1	914081	-0.185226156639992	LINC-	4.5	9.4	25.7	1.2	1.9	0	0	0	0	0	0	0
HE-LINC-C1T338	chr1:91169171-91169990	chr1	91169171	91169990	-	1000	820,	0,	820	1	183	0.7566	-0.356078018204	0.00214614864228552	NA	23	ENSG00000143032.7	BARHL2	-12804	0.955814543775295	ENSG00000143032.7	BARHL2	-7106	0.955814543775295	ENSG00000229201.1	RP5-827O9.1	170142	NA	ENSG00000143032.7	BARHL2	-12804	0.955814543775295	ENSG00000231613.1	RP5-943J3.1	915517	-0.153046451835661	LINC-	0	0.2	10.5	0	0	0	0	0	0	0	0	0
HE-LINC-C1T339	chr1:91172671-91173310	chr1	91172671	91173310	-	1000	640,	0,	640	1	48	0.8523	-0.236729250876	0.00149833459531555	NA	23	ENSG00000143032.7	BARHL2	-9484	0.939254795284992	ENSG00000143032.7	BARHL2	-3786	0.939254795284992	ENSG00000229201.1	RP5-827O9.1	173642	NA	ENSG00000143032.7	BARHL2	-9484	0.939254795284992	ENSG00000097046.8	CDC7	-793098	-0.248414391896343	LINC-	1.3	1.4	11.8	4.6	0	0	0	0	0	0	0	0
HE-TUCP-OT-PHKA1P1	chr1:91358430-91359388	chr1	91358430	91359388	-	1000	286,504,	0,455,	790	2	309	0.8376	0.403411601886	0.620377672106488	PHKA1P1	21	ENSG00000232882.1	PHKA1P1	219	0.980197528846826	ENSG00000122482.16	ZNF644	-21471	-0.0356634685171252	ENSG00000272094.1	RP4-665J23.4	29953	-0.180005639560072	ENSG00000232882.1	PHKA1P1	219	0.980197528846826	ENSG00000233593.2	RP4-665J23.1	42181	-0.331623450526083	TUCP-OT-	0	0.7	36.7	72.8	87	28	5.9	13.3	3.9	9.7	1.3	1.6
HE-LINC-C1T341	chr1:91377848-91378439	chr1	91377848	91378439	-	0	592,	0,	592	1	69	0.8004	-0.653040356891	0.000102691183627871	NA	NA	NA	NA	NA	NA	NA	NA	NA	NA	NA	NA	NA	NA	NA	NA	NA	NA	NA	NA	NA	NA	LINC-	NA	NA	NA	NA	NA	NA	NA	NA	NA	NA	NA	NA
HE-LINC-C1T342	chr1:91515162-91515294	chr1	91515162	91515294	+	0	133,	0,	133	1	36	1.1044	0.0175651221685	0.0158313369193518	NA	NA	NA	NA	NA	NA	NA	NA	NA	NA	NA	NA	NA	NA	NA	NA	NA	NA	NA	NA	NA	NA	LINC-	NA	NA	NA	NA	NA	NA	NA	NA	NA	NA	NA	NA
HE-LINC-C1T343	chr1:91921734-91924150	chr1	91921734	91924150	+	1000	244,320,357,	0,1241,2060,	921	3	189	0.7644	0.0344831236875	0.0298858877889857	NA	35	ENSG00000097046.8	CDC7	-44674	-0.140635618344464	ENSG00000215873.2	FEN1P1	126664	NA	ENSG00000097046.8	CDC7	-42258	-0.140635618344464	ENSG00000230667.4	SETP18	-619234	0.329223515967263	ENSG00000233593.2	RP4-665J23.1	604527	-0.239456003431581	LINC-	0	0	0	0	0	0	0	0	0	0	1.3	0
HE-AS-BRDT	chr1:92479622-92480912	chr1	92479622	92480912	-	1000	1291,	0,	1291	1	99	0.3194	-0.459435382142	0.000107836637680694	BRDT	47	ENSG00000172031.6	EPHX4	-14627	0.355590147690245	ENSG00000230667.4	SETP18	-59178	-0.397689531258865	ENSG00000069702.6	TGFBR3	107730	-0.18494734501812	ENSG00000229052.2	RP11-386I23.1	-915341	0.572699384836499	ENSG00000230667.4	SETP18	-60056	-0.397689531258865	AS-	3.9	2.6	7.8	0	3.2	1.4	15.3	16.3	0	1.1	6	0
HE-BI-EPHX4-1	chr1:92486984-92495979	chr1	92486984	92495979	-	1000	5778,1056,	0,7938,	6834	2	255	0.8905	0.20501462145	0.167512667678199	EPHX4	47	ENSG00000172031.6	EPHX4	440	0.513901488867518	ENSG00000230667.4	SETP18	-44111	0.179351594983473	ENSG00000069702.6	TGFBR3	115092	-0.392530157351182	ENSG00000172031.6	EPHX4	440	0.513901488867518	ENSG00000069702.6	TGFBR3	124087	-0.392530157351182	BI-	83.6	119.3	356.4	208.8	296.7	208.6	302.4	279.7	104.6	112.3	54.8	60.5
HE-BI-EPHX4-2	chr1:92486984-92495979	chr1	92486984	92495979	-	0	5776,1056,	0,7938,	6832	2	249	0.8263	0.220762885549	0.146059937614443	EPHX4	NA	NA	NA	NA	NA	NA	NA	NA	NA	NA	NA	NA	NA	NA	NA	NA	NA	NA	NA	NA	NA	BI-	NA	NA	NA	NA	NA	NA	NA	NA	NA	NA	NA	NA
HE-BI-EPHX4-3	chr1:92486984-92495979	chr1	92486984	92495979	-	0	5284,1058,	0,7938,	6342	2	234	0.5123	-0.538627880492	0.000371096032687508	EPHX4	NA	NA	NA	NA	NA	NA	NA	NA	NA	NA	NA	NA	NA	NA	NA	NA	NA	NA	NA	NA	NA	BI-	NA	NA	NA	NA	NA	NA	NA	NA	NA	NA	NA	NA
HE-LINC-C1T348	chr1:92655453-92656240	chr1	92655453	92656240	+	1000	788,	0,	788	1	123	0.6245	-0.235823027097	0.00164270869738311	NA	50	ENSG00000226773.1	RP4-775D17.1	-13252	NA	ENSG00000069712.9	KIAA1107	5173	0.396315197386876	ENSG00000226773.1	RP4-775D17.1	-12465	NA	ENSG00000261311.1	RP5-1014C4.3	-209078	0.488261450907351	ENSG00000122484.7	RPAP2	-109069	-0.560365607500972	LINC-	22	13.4	2.6	0	0	0	2.8	2.4	0	1.1	11.8	2.5
HE-LINC-C1T349	chr1:93837952-93839097	chr1	93837952	93839097	+	1000	1146,	0,	1146	1	171	0.6792	0.135735999329	0.0360033165836919	NA	60	ENSG00000229635.1	RP4-713B5.2	-12603	NA	ENSG00000117505.7	DR1	9803	-0.352877446262256	ENSG00000207379.1	Y_RNA	-12171	NA	ENSG00000067334.9	DNTTIP2	-507522	0.301749442090969	ENSG00000117505.7	DR1	26507	-0.352877446262256	LINC-	10.7	1.4	0	0	0	0	0.4	0.2	7.5	1.1	6	0
HE-BI-RP4-713B5.2	chr1:93849670-93851155	chr1	93849670	93851155	+	1000	1486,	0,	1486	1	96	0.8852	-0.332946128499	0.00140514983102245	RP4-713B5.2	60	ENSG00000229635.1	RP4-713B5.2	-885	NA	ENSG00000117505.7	DR1	21521	-0.301076920240086	ENSG00000207379.1	Y_RNA	-113	NA	ENSG00000260464.1	RP4-561L24.3	-463060	0.695521719266148	ENSG00000137962.8	ARHGAP29	-890954	-0.377624689506145	BI-	42.8	30.6	5.3	0	5.5	3	6.6	12.6	6.3	12.6	7.1	1.6
HE-LINC-C1T351	chr1:94454457-94454727	chr1	94454457	94454727	-	0	271,	0,	271	1	0	0	0	0.000299423986338051	NA	NA	NA	NA	NA	NA	NA	NA	NA	NA	NA	NA	NA	NA	NA	NA	NA	NA	NA	NA	NA	NA	LINC-	NA	NA	NA	NA	NA	NA	NA	NA	NA	NA	NA	NA
HE-LINC-C1T352	chr1:94455669-94456176	chr1	94455669	94456176	-	1000	508,	0,	508	1	192	0.9304	0.176186397837	0.122887830108599	NA	53	ENSG00000198691.7	ABCA4	-17132	0.894342187696851	ENSG00000198691.7	ABCA4	-2217	0.894342187696851	ENSG00000233129.1	RP5-837O21.2	54869	NA	ENSG00000198691.7	ABCA4	-130512	0.894342187696851	ENSG00000067334.9	DNTTIP2	110702	-0.221732907320787	LINC-	0	0	0	18.4	0	0.6	0	0.6	0	0	0	0
HE-BI-F3	chr1:95007507-95008711	chr1	95007507	95008711	+	1000	1205,	0,	1205	1	198	0.7133	0.147060014879	0.0563998072322825	NA	53	ENSG00000117525.9	F3	151	0.543568911445754	ENSG00000117528.7	ABCD3	23285	0.0561534758502215	ENSG00000143036.12	SLC44A3	-277187	-0.0319523994251041	ENSG00000117525.9	F3	151	0.543568911445754	ENSG00000067334.9	DNTTIP2	662033	-0.462130759163918	BI-	3.9	0.2	3.9	55.7	10.7	54.4	13.7	15.4	12.4	5	13.1	26.4
HE-BI-SLC44A3	chr1:95081771-95285837	chr1	95081771	95285837	-	1000	857,25,	0,4416,	882	2	162	0.6079	0.0568834084588	0.0160890949432458	NA	52	ENSG00000224081.3	RP11-86H7.1	0	0.925663821259863	ENSG00000237416.2	RP11-465K1.2	-16467	0.0397657479275914	ENSG00000223675.1	RP11-86H7.6	23918	0.243673683929174	ENSG00000224081.3	RP11-86H7.1	0	0.925663821259863	ENSG00000228971.2	RP11-286B14.1	-689835	-0.261738724087365	BI-	7.1	6.6	13.2	21	9.7	26.4	18.6	24.3	22.5	13.6	33.9	40.7
HE-LINC-C1T355	chr1:95090826-95094058	chr1	95090826	95094058	-	1000	3233,	0,	3233	1	264	0.9341	-0.0727287741912	0.0481446190451848	NA	52	ENSG00000235565.1	RP11-86H7.7	4318	0.619808457631129	ENSG00000224081.3	RP11-86H7.1	-9959	0.634348236023519	ENSG00000235565.1	RP11-86H7.7	1086	0.619808457631129	ENSG00000244433.2	PGBD4P7	-45659	0.661550263038915	ENSG00000230439.2	RP11-488P3.1	853058	-0.406997578983438	LINC-	0	0.2	5.8	11.8	0	1.4	13	20.8	12.4	17.8	41.1	14.3
HE-LINC-C1T356	chr1:95752651-95753275	chr1	95752651	95753275	+	0	625,	0,	625	1	126	0.8001	-0.0330873200584	0.0112379898474831	NA	NA	NA	NA	NA	NA	NA	NA	NA	NA	NA	NA	NA	NA	NA	NA	NA	NA	NA	NA	NA	NA	LINC-	NA	NA	NA	NA	NA	NA	NA	NA	NA	NA	NA	NA
HE-LINC-C1T357	chr1:96574410-96575849	chr1	96574410	96575849	+	1000	1440,	0,	1440	1	207	0.5334	-0.205156736289	0.00359385111852441	NA	29	ENSG00000237435.3	RP11-147C23.1	112733	-0.0572490144406431	ENSG00000237435.3	RP11-147C23.1	85974	-0.0572490144406431	ENSG00000200800.1	RNU1-130P	-115608	NA	ENSG00000117569.13	PTBP2	-612811	0.209227545132838	ENSG00000226026.1	RP11-57H12.3	874872	-0.296150963305521	LINC-	0	0	0	0	0	0	0	0	0	0	0	0
HE-TUCP-OT-RP11-122C9.1-1	chr1:97144339-97145196	chr1	97144339	97145196	-	1000	343,382,	0,457,	725	2	633	1.0605	0.286986627535	0.980729787371621	RP11-122C9.1	19	ENSG00000137970.7	RP11-122C9.1	20	0.60578498899479	ENSG00000223229.1	RN7SKP270	-16216	NA	ENSG00000234226.4	NDUFS5P2	94049	NA	ENSG00000137970.7	RP11-122C9.1	20	0.60578498899479	ENSG00000228502.1	EEF1A1P11	232710	-0.253649162803168	TUCP-OT-	16861.5	14878.7	17714.6	19614.8	23071	12982.2	19614.8	14253.4	18486.6	22290.6	20867.7	18486.6
HE-TUCP-OT-RP11-122C9.1-2	chr1:97144339-97145196	chr1	97144339	97145196	-	0	327,309,	0,549,	636	2	525	1.0436	0.271040890361	0.931444832743187	RP11-122C9.1	NA	NA	NA	NA	NA	NA	NA	NA	NA	NA	NA	NA	NA	NA	NA	NA	NA	NA	NA	NA	NA	TUCP-OT-	NA	NA	NA	NA	NA	NA	NA	NA	NA	NA	NA	NA
HE-LINC-C1T360	chr1:97284256-97286903	chr1	97284256	97286903	+	1000	2648,	0,	2648	1	150	1.0224	-0.349956428772	0.0032231660224788	NA	20	ENSG00000117569.13	PTBP2	11889	0.199910811685712	ENSG00000117569.13	PTBP2	3907	0.199910811685712	ENSG00000212039.1	AL592205.1	-81352	NA	ENSG00000234422.1	UBE2WP1	400106	0.634293106218763	ENSG00000228057.1	SEC63P1	-727001	-0.156349106265088	LINC-	0	9.4	17.9	3.8	10.7	6.9	1.2	0.6	1.4	7.8	9.4	3.6
HE-LINC-C1T361	chr1:98439664-98440273	chr1	98439664	98440273	-	0	610,	0,	610	1	117	0.8486	-0.322026976038	0.00178086679980057	NA	NA	NA	NA	NA	NA	NA	NA	NA	NA	NA	NA	NA	NA	NA	NA	NA	NA	NA	NA	NA	NA	LINC-	NA	NA	NA	NA	NA	NA	NA	NA	NA	NA	NA	NA
HE-LINC-C1T362	chr1:98441464-98442757	chr1	98441464	98442757	-	0	1294,	0,	1294	1	102	0.6266	-0.507960996336	0.000212211999599586	NA	NA	NA	NA	NA	NA	NA	NA	NA	NA	NA	NA	NA	NA	NA	NA	NA	NA	NA	NA	NA	NA	LINC-	NA	NA	NA	NA	NA	NA	NA	NA	NA	NA	NA	NA
HE-LINC-C1T363	chr1:98445734-98451124	chr1	98445734	98451124	-	1000	5391,	0,	5391	1	186	0.5014	-0.237719779908	0.00164656958477637	NA	15	ENSG00000259946.1	RP11-490G2.2	16754	0.748893053523437	ENSG00000225206.4	MIR137HG	-2432	0.873016552827867	ENSG00000259946.1	RP11-490G2.2	11364	0.748893053523437	ENSG00000225206.4	MIR137HG	-64295	0.873016552827867	ENSG00000162627.12	SNX7	-676112	-0.38282384204843	LINC-	225.8	125.5	3.9	1.6	8.5	0	8.3	6	5.3	14.5	22.4	20.6
HE-LINC-C1T364	chr1:98577047-98578233	chr1	98577047	98578233	+	1000	1187,	0,	1187	1	141	0.9895	-0.126187770424	0.0125091434065452	NA	17	ENSG00000233557.2	NFU1P2	34491	NA	ENSG00000233557.2	NFU1P2	34023	NA	ENSG00000226053.1	RP5-1070A16.1	-98070	0.82624165458439	ENSG00000226053.1	RP5-1070A16.1	-99256	0.82624165458439	ENSG00000188641.8	DPYD	190442	-0.0911393141607016	LINC-	2.9	0	0	0	0	0	0.4	0.2	3.9	1.9	8.3	15.5
HE-LINC-C1T365	chr1:98669438-98672555	chr1	98669438	98672555	+	1000	3118,	0,	3118	1	201	0.5875	-0.147991636957	0.00524992778555092	NA	17	ENSG00000226053.1	RP5-1070A16.1	-6865	0.829823985142047	ENSG00000233557.2	NFU1P2	126414	NA	ENSG00000226053.1	RP5-1070A16.1	-3748	0.829823985142047	ENSG00000226053.1	RP5-1070A16.1	-6865	0.829823985142047	ENSG00000188641.8	DPYD	282833	-0.0918192209323205	LINC-	49.2	18.3	1.2	0	0	1.4	26.7	10.3	11	60.7	365	195.6
HE-LINC-C1T366	chr1:98802647-98803754	chr1	98802647	98803754	+	1000	1108,	0,	1108	1	147	0.4284	-0.416539458069	0.000342457040204409	NA	18	ENSG00000221777.1	AL160056.1	-36294	NA	ENSG00000226053.1	RP5-1070A16.1	64433	0.840374965264206	ENSG00000221777.1	AL160056.1	-35187	NA	ENSG00000226053.1	RP5-1070A16.1	126344	0.840374965264206	ENSG00000188641.8	DPYD	416042	-0.102791537818649	LINC-	4.5	5.3	1.2	2.3	0	0	1.9	0.2	0	4.1	17	17.8
HE-LINC-C1T367	chr1:98859538-98860823	chr1	98859538	98860823	+	1000	1286,	0,	1286	1	207	0.5409	-0.137460139661	0.00579440049933945	NA	18	ENSG00000221777.1	AL160056.1	20597	NA	ENSG00000221777.1	AL160056.1	20483	NA	ENSG00000162627.12	SNX7	-266413	0.529975255925789	ENSG00000226053.1	RP5-1070A16.1	183235	0.868973050426844	ENSG00000117600.8	LPPR4	-869971	-0.230175262395405	LINC-	0.6	0	2.6	0	3.2	0.6	1.9	1.3	0	0	14.6	15.5
HE-BI-SNX7	chr1:99126779-99126966	chr1	99126779	99126966	-	0	188,	0,	188	1	0	0	0	0.000300936328536334	NA	NA	NA	NA	NA	NA	NA	NA	NA	NA	NA	NA	NA	NA	NA	NA	NA	NA	NA	NA	NA	NA	BI-	NA	NA	NA	NA	NA	NA	NA	NA	NA	NA	NA	NA
HE-AS-GPR88	chr1:101002496-101005223	chr1	101002496	101005223	-	1000	2728,	0,	2728	1	267	0.8997	0.00021015265593	0.0725869795613148	GPR88	53	ENSG00000181656.6	GPR88	1530	0.915188129770008	ENSG00000213421.4	RP11-84O12.2	-46982	NA	ENSG00000228086.1	RP5-837M10.4	50943	NA	ENSG00000181656.6	GPR88	1530	0.915188129770008	ENSG00000079335.13	CDC14A	194639	-0.536734082146412	AS-	139.1	128.4	1.2	0	1.9	11.3	1.9	9.5	3.9	0	1.3	0
HE-AS-RP5-1033H2.1	chr1:101640323-101659375	chr1	101640323	101659375	-	1000	1119,49,	0,19004,	1168	2	135	0.7069	-0.0199938693837	0.00976440033487582	RP5-1033H2.1	41	ENSG00000271578.1	RP5-1033H2.1	3299	NA	ENSG00000238296.1	snoU13	-34845	NA	ENSG00000117543.15	DPH5	148679	-0.187994202622867	ENSG00000235795.1	RP11-421L21.2	198346	0.743236668352163	ENSG00000233184.2	RP11-421L21.3	167941	-0.270370211998857	AS-	0	0	0	0	0	0	0.4	0.6	0	0	0	0
HE-LINC-C1T371	chr1:104669334-104670796	chr1	104669334	104670796	+	1000	1463,	0,	1463	1	123	0.6229	-0.487990431449	0.000297232349567799	NA	18	ENSG00000228347.1	FTLP17	-27118	NA	ENSG00000215869.3	RP11-364B6.1	49625	-0.0209652308288085	ENSG00000225036.1	RP11-414B7.1	-1305820	NA	ENSG00000187733.6	AMY1C	376306	0.39408159993357	ENSG00000236085.1	ACTG1P4	557159	-0.357872274600786	LINC-	2.4	0.2	6.3	0	0.7	0	1.2	8.7	3.9	4.1	10.6	5.7
HE-TUCP-AS-PRMT6	chr1:107594117-107600704	chr1	107594117	107600704	-	1000	6588,	0,	6588	1	249	1.224	0.218518579169	0.373719644685531	PRMT6	15	ENSG00000198890.6	PRMT6	1403	0.823452898064013	ENSG00000238883.1	AC114491.1	-390387	NA	ENSG00000232551.2	RP11-233E12.2	245463	NA	ENSG00000198890.6	PRMT6	1437	0.823452898064013	ENSG00000230932.2	RP5-947P14.2	976703	-0.429738178030026	TUCP-AS-	170.3	417.4	637.8	1468.2	750.8	601.8	416.1	407.9	314.2	315.9	331.3	363.7
HE-TUCP-OT-PRMT6	chr1:107599267-107602875	chr1	107599267	107602875	+	1000	1263,56,	0,3553,	1319	2	1128	1.2274	0.605654538165	0.999993029632088	PRMT6	15	ENSG00000198890.6	PRMT6	0	0.784560567349594	ENSG00000237460.2	RP11-233E12.1	218478	NA	ENSG00000162631.14	NTNG1	-79754	-0.219117571942912	ENSG00000198890.6	PRMT6	0	0.784560567349594	ENSG00000230932.2	RP5-947P14.2	975266	-0.41331295170679	TUCP-OT-	31	235	429.3	1433.3	570.1	511.7	276.4	238.2	182.4	142.2	208.2	187.6
HE-LINC-C1T374	chr1:107610607-107611118	chr1	107610607	107611118	+	0	512,	0,	512	1	72	0.7381	-0.449510919695	0.000335907075671971	NA	NA	NA	NA	NA	NA	NA	NA	NA	NA	NA	NA	NA	NA	NA	NA	NA	NA	NA	NA	NA	NA	LINC-	NA	NA	NA	NA	NA	NA	NA	NA	NA	NA	NA	NA
HE-LINC-C1T375	chr1:108667796-108669251	chr1	108667796	108669251	-	1000	1456,	0,	1456	1	186	0.5502	0.0335314430149	0.0144253706859394	NA	41	ENSG00000226822.1	RP11-356N1.2	54258	-0.0949117723772325	ENSG00000085491.11	SLC25A24	-7407	-0.0451751568205177	ENSG00000264753.1	AL390036.1	106403	NA	ENSG00000116299.12	KIAA1324	-987050	0.481723224544617	ENSG00000116266.6	STXBP3	-620045	-0.238765410580692	LINC-	2.4	2.6	0.4	1.2	3.2	3.9	0.4	7.3	27.5	5	18.6	0
HE-LINC-C1T376	chr1:108671114-108672875	chr1	108671114	108672875	-	1000	1762,	0,	1762	1	216	0.9664	-0.0691476490439	0.0359602433726861	NA	41	ENSG00000226822.1	RP11-356N1.2	57882	0.0136422389229452	ENSG00000085491.11	SLC25A24	-3783	0.27061048601068	ENSG00000264753.1	AL390036.1	109721	NA	ENSG00000244716.2	RP11-20O24.4	-862003	0.400172213082914	ENSG00000085433.11	WDR47	-911975	-0.37814817419693	LINC-	3.9	6.6	5.3	17.6	7.6	8.5	7.4	18.7	29	11.4	15.8	14.3
HE-BI-PRPF38B	chr1:109233204-109234850	chr1	109233204	109234850	-	1000	1647,	0,	1647	1	234	0.6618	-0.048169260534	0.0197306253948841	NA	62	ENSG00000134186.7	PRPF38B	-95	0.142911439839644	ENSG00000232971.2	RP11-293A10.3	-42028	NA	ENSG00000162639.11	HENMT1	29056	-0.132743887258807	ENSG00000116266.6	STXBP3	-54446	0.412883693025836	ENSG00000116337.11	AMPD2	-923876	-0.245990811896071	BI-	10.7	19.9	49.2	10.7	18.3	15.1	25.8	14	16.3	24.9	9.4	19.1
HE-TUCP-OT-RP11-20O24.4-1	chr1:109534878-109535489	chr1	109534878	109535489	+	1000	267,271,	0,341,	538	2	333	1.0268	0.223634477551	0.543246982764104	RP11-20O24.4	70	ENSG00000244716.2	RP11-20O24.4	0	0.6201787664736	ENSG00000121957.7	GPSM2	61834	0.0574963576448288	ENSG00000228665.2	RP11-20O24.1	-37200	-0.156400866148862	ENSG00000244716.2	RP11-20O24.4	0	0.6201787664736	ENSG00000162650.11	ATXN7L2	-491223	-0.427155046274282	TUCP-OT-	5891.3	5183.7	4815.8	963.7	6529.4	931.6	9380.5	6414.1	8541.2	8073.6	8320.5	7740.8
HE-TUCP-OT-RP11-20O24.4-2	chr1:109534878-109535489	chr1	109534878	109535489	+	0	241,271,	0,340,	512	2	456	0.9725	0.212200391125	0.778808550614711	RP11-20O24.4	NA	NA	NA	NA	NA	NA	NA	NA	NA	NA	NA	NA	NA	NA	NA	NA	NA	NA	NA	NA	NA	TUCP-OT-	NA	NA	NA	NA	NA	NA	NA	NA	NA	NA	NA	NA
HE-TUCP-C1T380	chr1:109789091-109789973	chr1	109789091	109789973	-	1000	883,	0,	883	1	147	1.1281	0.256990217703	0.210819732519468	NA	75	ENSG00000143126.7	CELSR2	-2668	0.353189929696566	ENSG00000134222.12	PSRC1	-32205	0.0144240052785925	ENSG00000238310.1	RNU7-122P	38621	NA	ENSG00000251484.3	RP5-1065J22.4	142585	0.779908949651004	ENSG00000168710.13	AHCYL1	-737335	-0.460561049319773	TUCP-	13.9	3.7	2.6	0	1.9	4.7	5.9	3.3	2.7	1.1	2.4	2.5
HE-TUCP-OT-AMIGO1	chr1:110046797-110052369	chr1	110046797	110052369	-	1000	1222,2346,	0,3218,	3568	2	1482	1.2528	0.419704735145	0.999999451840405	AMIGO1	77	ENSG00000181754.6	AMIGO1	9	0.956022810869077	ENSG00000254942.1	RP5-1160K1.8	-30159	-0.251297288885648	ENSG00000143106.8	PSMA5	77735	0.174786954327918	ENSG00000181754.6	AMIGO1	9	0.956022810869077	ENSG00000244716.2	RP11-20O24.4	517491	-0.645188070414436	TUCP-OT-	806.3	657.8	414.4	381.5	428.2	365.7	304.9	251.2	85.2	97.8	178.9	170.1
HE-AS-GNAT2-1	chr1:110152186-110152760	chr1	110152186	110152760	+	0	575,	0,	575	1	159	1.1776	0.112127107856	0.122123362572043	GNAT2	NA	NA	NA	NA	NA	NA	NA	NA	NA	NA	NA	NA	NA	NA	NA	NA	NA	NA	NA	NA	NA	AS-	NA	NA	NA	NA	NA	NA	NA	NA	NA	NA	NA	NA
HE-AS-GNAT2-2	chr1:110153932-110155686	chr1	110153932	110155686	+	1000	1755,	0,	1755	1	183	0.9327	-0.188126558965	0.0105971640184989	GNAT2	77	ENSG00000134183.7	GNAT2	-1747	0.750822441199658	ENSG00000207709.2	MIR197	12343	NA	ENSG00000116337.11	AMPD2	-3040	-0.00914163253654888	ENSG00000134183.7	GNAT2	-1747	0.750822441199658	ENSG00000258634.2	RP4-773N10.4	-447030	-0.52448770630181	AS-	0	0.2	3.3	1.2	1.9	1.4	0	0.2	0	0	1.3	0
HE-LINC-C1T384	chr1:110254470-110254637	chr1	110254470	110254637	+	0	168,	0,	168	1	0	0	0	0.00030130188861804	NA	NA	NA	NA	NA	NA	NA	NA	NA	NA	NA	NA	NA	NA	NA	NA	NA	NA	NA	NA	NA	NA	LINC-	NA	NA	NA	NA	NA	NA	NA	NA	NA	NA	NA	NA
HE-LINC-C1T385	chr1:110320151-110321581	chr1	110320151	110321581	+	1000	1431,	0,	1431	1	333	0.7302	-0.00932109073726	0.087003754772102	NA	76	ENSG00000198758.6	EPS8L3	13502	-0.147242629354072	ENSG00000134201.6	GSTM5	2101	0.406146593906003	ENSG00000228420.1	RP4-735C1.6	-49396	0.915445509078857	ENSG00000241720.2	RP4-735C1.4	51709	0.966666510364653	ENSG00000134248.9	LAMTOR5	-630413	-0.318687943571658	LINC-	0.6	0.2	2.6	7.1	5.5	10.7	4.4	3.3	6.3	7	1.3	5.7
HE-LINC-C1T386	chr1:110329391-110330136	chr1	110329391	110330136	+	0	746,	0,	746	1	171	0.7509	-0.0314566838224	0.0156456580915448	NA	NA	NA	NA	NA	NA	NA	NA	NA	NA	NA	NA	NA	NA	NA	NA	NA	NA	NA	NA	NA	NA	LINC-	NA	NA	NA	NA	NA	NA	NA	NA	NA	NA	NA	NA
HE-TUCP-C1T387	chr1:110330756-110332233	chr1	110330756	110332233	+	1000	1478,	0,	1478	1	402	0.734	0.0320551476113	0.210402015565781	NA	76	ENSG00000224927.2	NDUFA5P10	-22864	0.189733917804514	ENSG00000134201.6	GSTM5	12706	-0.157681980280152	ENSG00000228420.1	RP4-735C1.6	-38744	0.443060266015244	ENSG00000184371.9	CSF1	-122108	0.719616668674377	ENSG00000134222.12	PSRC1	504948	-0.489259242701396	TUCP-	0	0	0	7.8	0	0.6	0	2.4	0	0	0	0
HE-LINC-C1T388	chr1:110335712-110336537	chr1	110335712	110336537	+	0	826,	0,	826	1	93	0.9046	-0.0101747382575	0.0125360599901134	NA	NA	NA	NA	NA	NA	NA	NA	NA	NA	NA	NA	NA	NA	NA	NA	NA	NA	NA	NA	NA	NA	LINC-	NA	NA	NA	NA	NA	NA	NA	NA	NA	NA	NA	NA
HE-TUCP-C1T389	chr1:110344169-110345707	chr1	110344169	110345707	+	0	1539,	0,	1539	1	279	1.0022	0.138053644565	0.247214449552661	NA	NA	NA	NA	NA	NA	NA	NA	NA	NA	NA	NA	NA	NA	NA	NA	NA	NA	NA	NA	NA	NA	TUCP-	NA	NA	NA	NA	NA	NA	NA	NA	NA	NA	NA	NA
HE-LINC-C1T390	chr1:110345825-110346906	chr1	110345825	110346906	+	1000	1082,	0,	1082	1	159	0.9269	-0.150898495526	0.0106914803556111	NA	76	ENSG00000224927.2	NDUFA5P10	-7795	-0.0644756271959878	ENSG00000134201.6	GSTM5	27775	0.336153599275996	ENSG00000228420.1	RP4-735C1.6	-24071	0.945930658656454	ENSG00000241720.2	RP4-735C1.4	77383	0.986866864668848	ENSG00000121957.7	GPSM2	927853	-0.277874946283441	LINC-	0	0	0	0	0	0	0	0	0	0	0	0
HE-TUCP-C1T391	chr1:110349469-110351965	chr1	110349469	110351965	+	1000	2497,	0,	2497	1	456	0.5988	0.0266448731999	0.220791839795949	NA	76	ENSG00000224927.2	NDUFA5P10	-4151	-0.082377084134947	ENSG00000134201.6	GSTM5	31419	0.382293911837049	ENSG00000228420.1	RP4-735C1.6	-19012	0.938837980963826	ENSG00000241720.2	RP4-735C1.4	81027	0.979851036851272	ENSG00000134248.9	LAMTOR5	-601095	-0.332412016783938	TUCP-	0	0	0	2.3	0.7	0	3.6	0	0	0	0	0
HE-LINC-C1T392	chr1:110360842-110362056	chr1	110360842	110362056	+	0	1215,	0,	1215	1	237	0.8089	0.102487130121	0.0839301494821823	NA	NA	NA	NA	NA	NA	NA	NA	NA	NA	NA	NA	NA	NA	NA	NA	NA	NA	NA	NA	NA	NA	LINC-	NA	NA	NA	NA	NA	NA	NA	NA	NA	NA	NA	NA
HE-LINC-C1T393	chr1:110899102-110900201	chr1	110899102	110900201	-	0	1100,	0,	1100	1	156	0.6372	-0.434668337444	0.000645469904809299	NA	NA	NA	NA	NA	NA	NA	NA	NA	NA	NA	NA	NA	NA	NA	NA	NA	NA	NA	NA	NA	NA	LINC-	NA	NA	NA	NA	NA	NA	NA	NA	NA	NA	NA	NA
HE-LINC-C1T394	chr1:110900680-110901588	chr1	110900680	110901588	-	0	909,	0,	909	1	180	0.6303	-0.132114911264	0.00607249570924023	NA	NA	NA	NA	NA	NA	NA	NA	NA	NA	NA	NA	NA	NA	NA	NA	NA	NA	NA	NA	NA	NA	LINC-	NA	NA	NA	NA	NA	NA	NA	NA	NA	NA	NA	NA
HE-LINC-C1T395	chr1:111199774-111201169	chr1	111199774	111201169	-	1000	1396,	0,	1396	1	111	0.3622	-0.580031789532	6.29456184539776e-05	NA	74	ENSG00000259834.1	RP11-284N8.3	1507	0.934157189227372	ENSG00000177272.7	KCNA3	-13141	0.951223697442637	ENSG00000259834.1	RP11-284N8.3	112	0.934157189227372	ENSG00000177272.7	KCNA3	-16486	0.951223697442637	ENSG00000162777.12	DENND2D	-545988	-0.377695232005741	LINC-	20	55.3	14.5	1.2	17.4	0	0	0	0	1.9	3.7	0
HE-TUCP-OT-KCNA3-1	chr1:111201507-111217655	chr1	111201507	111217655	-	0	702,119,3558,	0,9338,12591,	4379	3	1728	1.2478	0.579052781095	0.999999985707185	KCNA3	NA	NA	NA	NA	NA	NA	NA	NA	NA	NA	NA	NA	NA	NA	NA	NA	NA	NA	NA	NA	NA	TUCP-OT-	NA	NA	NA	NA	NA	NA	NA	NA	NA	NA	NA	NA
HE-TUCP-OT-KCNA3-2	chr1:111201507-111217655	chr1	111201507	111217655	-	1000	702,122,3558,	0,9338,12591,	4382	3	1728	1.2478	0.579052781095	0.999999985704582	KCNA3	73	ENSG00000177272.7	KCNA3	0	0.979354863436681	ENSG00000199710.1	Y_RNA	-89375	NA	ENSG00000259834.1	RP11-284N8.3	1845	0.798025327365711	ENSG00000177272.7	KCNA3	0	0.979354863436681	ENSG00000162777.12	DENND2D	-529502	-0.424424848068268	TUCP-OT-	37.5	108.1	30.6	26.2	83.2	8.5	2.8	0.6	9.9	15.4	3.7	0
HE-LINC-C1T398	chr1:111222898-111225718	chr1	111222898	111225718	+	1000	2821,	0,	2821	1	195	0.7526	-0.217198359471	0.00532866584810656	NA	73	ENSG00000177272.7	KCNA3	5243	0.743650699690585	ENSG00000240194.2	CYMP	188999	0.78946017388723	ENSG00000232791.3	OR11I1P	-170842	NA	ENSG00000116396.9	KCNC4	468933	0.904620433654001	ENSG00000168710.13	AHCYL1	695590	-0.471497732766599	LINC-	41.1	37.3	1.2	0	0.7	0	0	0	0	0	0	0
HE-LINC-C1T399	chr1:111234403-111234866	chr1	111234403	111234866	+	0	464,	0,	464	1	129	0.8867	-0.391489641342	0.0014580696459169	NA	NA	NA	NA	NA	NA	NA	NA	NA	NA	NA	NA	NA	NA	NA	NA	NA	NA	NA	NA	NA	NA	LINC-	NA	NA	NA	NA	NA	NA	NA	NA	NA	NA	NA	NA
HE-LINC-C1T400	chr1:111970463-111971405	chr1	111970463	111971405	-	0	943,	0,	943	1	186	0.5351	-0.098061658129	0.00600363829962967	NA	NA	NA	NA	NA	NA	NA	NA	NA	NA	NA	NA	NA	NA	NA	NA	NA	NA	NA	NA	NA	NA	LINC-	NA	NA	NA	NA	NA	NA	NA	NA	NA	NA	NA	NA
HE-BI-UBE2FP3	chr1:111976188-111981090	chr1	111976188	111981090	-	1000	4903,	0,	4903	1	231	0.6611	-0.193586910719	0.00607124449972242	UBE2FP3	58	ENSG00000233337.1	UBE2FP3	954	NA	ENSG00000243960.1	RP11-552M11.4	-170	0.387297025376184	ENSG00000260948.1	RP11-552M11.8	498	0.281300567424828	ENSG00000116455.9	WDR77	-10908	0.643852062742564	ENSG00000231246.1	RP5-965F6.2	-922060	-0.277887844837703	BI-	55.6	69.7	36.7	19.1	64.5	35.7	15.3	28.1	7.5	17.8	52.6	35.4
HE-LINC-C1T402	chr1:114229624-114230420	chr1	114229624	114230420	-	1000	797,	0,	797	1	138	0.6965	-0.342096530077	0.00120078217008189	NA	45	ENSG00000232450.1	RP4-730K3.3	-11833	-0.069933491118999	ENSG00000116793.11	PHTF1	-9033	0.363816158193429	ENSG00000238256.1	MTND5P20	110103	NA	ENSG00000197323.6	TRIM33	-823361	0.391631380683055	ENSG00000116774.7	OLFML3	-291643	-0.347036477519909	LINC-	33.3	13.4	33.8	0	15.4	10.7	16.1	15.4	7.5	10.7	14.6	22.9
HE-BI-SYT6	chr1:114696577-114701607	chr1	114696577	114701607	+	1000	5031,	0,	5031	1	435	0.7176	-0.0954988552246	0.111535885958779	NA	39	ENSG00000134207.9	SYT6	105	0.616797543042189	ENSG00000116774.7	OLFML3	171701	0.264837814120354	ENSG00000271419.1	RP4-591B8.3	-195001	NA	ENSG00000232895.2	RP4-543J13.1	-108323	0.618881260271903	ENSG00000198765.7	SYCP1	-700847	-0.259198535026083	BI-	69.2	91.1	6.3	1.6	78.9	75.3	20.3	14.8	150.7	54.6	3.7	6.6
HE-LINC-C1T404	chr1:115579839-115581065	chr1	115579839	115581065	-	1000	1227,	0,	1227	1	165	0.8172	0.0680393418521	0.0332257627309854	NA	38	ENSG00000134200.2	TSHB	5081	NA	ENSG00000134198.5	TSPAN2	-9567	0.34942326208708	ENSG00000052723.7	SIKE1	256533	-0.440092947194004	ENSG00000134207.9	SYT6	884593	0.587923010819814	ENSG00000052723.7	SIKE1	257759	-0.440092947194004	LINC-	2.4	10.7	0	0	0.7	0.6	1.2	2.4	2.7	1.1	3.7	3.6
HE-LINC-C1T405	chr1:115582097-115583374	chr1	115582097	115583374	-	1000	1278,	0,	1278	1	195	0.7499	-0.458781714348	0.00118225618479184	NA	38	ENSG00000134200.2	TSHB	7390	NA	ENSG00000134198.5	TSPAN2	-7258	0.482615177763717	ENSG00000052723.7	SIKE1	258791	-0.456770267598486	ENSG00000228035.1	RP4-663N10.1	-242281	0.645597673698462	ENSG00000232185.1	CNOT7P2	-523848	-0.612814181969643	LINC-	13	11.3	1.9	2.3	1.9	0.6	5	10.3	3.9	5	3.7	4.6
HE-LINC-C1T406	chr1:115824155-115824301	chr1	115824155	115824301	+	0	147,	0,	147	1	114	1.2038	0.067562081791	0.0663020633080097	NA	NA	NA	NA	NA	NA	NA	NA	NA	NA	NA	NA	NA	NA	NA	NA	NA	NA	NA	NA	NA	NA	LINC-	NA	NA	NA	NA	NA	NA	NA	NA	NA	NA	NA	NA
HE-OT-TCEB1P20	chr1:116048178-116102732	chr1	116048178	116102732	+	1000	204,55,306,30,	0,35574,35840,54525,	595	4	267	0.6165	-0.147542260562	0.0136075526550567	TCEB1P20	43	ENSG00000265534.1	AL512638.1	19906	NA	ENSG00000265534.1	AL512638.1	19814	NA	ENSG00000232185.1	CNOT7P2	-4490	-0.0235383190976064	ENSG00000175984.10	DENND2C	835135	0.296228905793524	ENSG00000163393.8	SLC22A15	-470941	-0.366949422109578	OT-	0	0.2	0	8.5	0.7	0	15.3	28.1	12.4	23.7	0	0
HE-LINC-C1T408	chr1:116370053-116371367	chr1	116370053	116371367	-	1000	1315,	0,	1315	1	180	0.8464	0.0281810648695	0.0327604381174156	NA	44	ENSG00000177551.5	NHLH2	-11995	0.675807445657398	ENSG00000177551.5	NHLH2	-7631	0.675807445657398	ENSG00000118729.10	CASQ2	58651	-0.137748168735176	ENSG00000233730.1	RP4-666F24.3	729074	0.699704524789402	ENSG00000173218.9	VANGL1	186793	-0.524315272884587	LINC-	13.9	13.4	5.8	0	4.4	0.6	0.4	0	0	1.1	0	0
HE-TUCP-AS-NHLH2	chr1:116380256-116382305	chr1	116380256	116382305	+	1000	2050,	0,	2050	1	321	0.8346	0.185970796859	0.288910549170336	NHLH2	43	ENSG00000177551.5	NHLH2	-3106	0.965534936470677	ENSG00000173218.9	VANGL1	139411	-0.385704933671291	ENSG00000271143.1	RP11-12L8.2	-76813	NA	ENSG00000177551.5	NHLH2	-6282	0.965534936470677	ENSG00000173218.9	VANGL1	195682	-0.385704933671291	TUCP-AS-	197.2	653.6	1134.4	119	214.8	0.6	3.6	0	1.4	0	1.3	0
HE-BI-NHLH2	chr1:116383717-116384623	chr1	116383717	116384623	+	1000	907,	0,	907	1	153	0.5477	-0.281814772474	0.00130845410873081	NHLH2	43	ENSG00000177551.5	NHLH2	-30	0.820790276754977	ENSG00000173218.9	VANGL1	142872	-0.557262963492304	ENSG00000271143.1	RP11-12L8.2	-74495	NA	ENSG00000177551.5	NHLH2	-2821	0.820790276754977	ENSG00000173218.9	VANGL1	199143	-0.557262963492304	BI-	12.3	20.8	19.6	1.6	4.4	0	0	0.2	0	0	0	0
HE-AS-RP11-12L8.2	chr1:116458873-116460289	chr1	116458873	116460289	-	1000	1417,	0,	1417	1	111	0.5164	-0.696718432402	4.72325479656177e-05	RP11-12L8.2	44	ENSG00000271143.1	RP11-12L8.2	1171	NA	ENSG00000237993.1	RP11-159M11.2	-96145	NA	ENSG00000214204.4	HNRNPA1P43	58433	0.27604528871357	ENSG00000233730.1	RP4-666F24.3	817996	0.699884432973536	ENSG00000173218.9	VANGL1	275715	-0.534088004852033	AS-	24.4	10.7	7.1	0	0	0	0	0	0	0	0	0
HE-AS-RP11-12L8.1-1	chr1:116463505-116467634	chr1	116463505	116467634	-	1000	2152,82,201,	0,3187,3929,	2435	3	642	0.4103	-0.282676123458	0.13229090362534	RP11-12L8.1	44	ENSG00000228127.1	RP11-12L8.1	5637	NA	ENSG00000237993.1	RP11-159M11.2	-88800	NA	ENSG00000214204.4	HNRNPA1P43	63065	0.131043632884256	ENSG00000163393.8	SLC22A15	-51485	0.784514221027764	ENSG00000134247.9	PTGFRN	-985045	-0.53415654090214	AS-	20.8	55.3	29.8	3.8	10.7	2.2	0	1.3	0	4.1	1.3	2.5
HE-AS-RP11-12L8.1-2	chr1:116467847-116469551	chr1	116467847	116469551	-	1000	1705,	0,	1705	1	297	0.9622	-0.0747060442344	0.0787534168185092	RP11-12L8.1	44	ENSG00000228127.1	RP11-12L8.1	7554	NA	ENSG00000237993.1	RP11-159M11.2	-86883	NA	ENSG00000214204.4	HNRNPA1P43	67407	0.0820533892724817	ENSG00000212385.1	RNU6-817P	-486940	0.597997724067254	ENSG00000173218.9	VANGL1	284977	-0.42997373066905	AS-	12.3	10	13.2	0	0.7	0	0	0	0	0	0	0
HE-LINC-C1T414	chr1:116647040-116648016	chr1	116647040	116648016	+	0	977,	0,	977	1	303	0.6053	-0.09636146391	0.0262197094150153	NA	NA	NA	NA	NA	NA	NA	NA	NA	NA	NA	NA	NA	NA	NA	NA	NA	NA	NA	NA	NA	NA	LINC-	NA	NA	NA	NA	NA	NA	NA	NA	NA	NA	NA	NA
HE-LINC-C1T415	chr1:117029783-117032260	chr1	117029783	117032260	-	1000	2478,	0,	2478	1	450	0.7163	-0.0768992297407	0.162568558223633	NA	48	ENSG00000224950.1	RP5-1086K13.1	-9574	0.756780210062845	ENSG00000224950.1	RP5-1086K13.1	-3385	0.756780210062845	ENSG00000233154.1	RP4-655J12.4	8319	0.27191702261886	ENSG00000224950.1	RP5-1086K13.1	-9574	0.756780210062845	ENSG00000134247.9	PTGFRN	-420419	-0.325711568738916	LINC-	7.8	2.6	5.3	5.9	4.4	7.7	13	28.1	20.1	32.2	17	5.7
HE-LINC-C1T416	chr1:117042495-117043265	chr1	117042495	117043265	-	1000	771,	0,	771	1	108	0.6935	-0.419290160225	0.000517778340105015	NA	48	ENSG00000224950.1	RP5-1086K13.1	1431	0.726968562346109	ENSG00000116815.11	CD58	-13892	0.505922875319222	ENSG00000224950.1	RP5-1086K13.1	661	0.726968562346109	ENSG00000224950.1	RP5-1086K13.1	1431	0.726968562346109	ENSG00000225079.2	FTH1P22	-274980	-0.197213736856715	LINC-	1.3	0.2	0.4	0	3.2	0	0	4	1.4	1.1	0	2.5
HE-LINC-C1T417	chr1:117043908-117044576	chr1	117043908	117044576	-	1000	669,	0,	669	1	126	0.7411	-0.3973446522	0.000849348953606304	NA	48	ENSG00000224950.1	RP5-1086K13.1	2742	0.711090539902454	ENSG00000116815.11	CD58	-12581	0.403482801857792	ENSG00000224950.1	RP5-1086K13.1	2074	0.711090539902454	ENSG00000224950.1	RP5-1086K13.1	2742	0.711090539902454	ENSG00000271427.1	RP11-188D8.1	-863519	-0.302240393384464	LINC-	0	0	0.4	0	3.2	0.6	0	0.6	0	0	0	0
HE-BI-PTGFRN	chr1:117451782-117452488	chr1	117451782	117452488	-	1000	707,	0,	707	1	240	0.6147	0.0244614651536	0.0307046531563074	NA	46	ENSG00000134247.9	PTGFRN	-191	0.674592959953057	ENSG00000252510.1	RNA5SP55	-52481	NA	ENSG00000225079.2	FTH1P22	133537	0.531283965808621	ENSG00000134247.9	PTGFRN	-191	0.674592959953057	ENSG00000233154.1	RP4-655J12.4	431024	-0.340669083430295	BI-	1.8	1.4	4.5	7.8	7.6	45.8	9.9	4	6.3	15.4	9.4	9.4
HE-OT-RP11-229A19.3	chr1:117671483-117687212	chr1	117671483	117687212	+	1000	181,4776,	0,10954,	4957	2	255	0.6478	-0.153986074764	0.00973518565995571	RP11-229A19.3	43	ENSG00000134253.5	TRIM45	6274	0.303400451687799	ENSG00000116830.6	TTF2	25991	-0.219793747536594	ENSG00000235202.1	RP11-39H13.1	-150930	NA	ENSG00000134258.12	VTCN1	-82073	0.766566971473083	ENSG00000224950.1	RP5-1086K13.1	629649	-0.33448884245684	OT-	105.4	120.3	11.2	40	83.2	457.9	84.1	56.9	71.2	40.6	57.2	75.3
HE-LINC-C1T420	chr1:118398940-118400246	chr1	118398940	118400246	-	1000	1307,	0,	1307	1	168	0.6773	-0.21744691848	0.0034444890422862	NA	26	ENSG00000196505.5	GDAP2	-30109	0.211533795703926	ENSG00000196505.5	GDAP2	-11791	0.211533795703926	ENSG00000228217.1	AL390877.1	77812	-0.141813881571589	ENSG00000183508.4	FAM46C	251690	0.381890219040222	ENSG00000134253.5	TRIM45	735037	-0.418329958950916	LINC-	10.1	8.5	3.9	0	4.4	3.9	5	1.7	7.5	7	2.4	4.6
HE-LINC-C1T421	chr1:119416317-119418973	chr1	119416317	119418973	-	1000	2657,	0,	2657	1	213	0.4524	-0.0340172715053	0.0085053891202549	NA	41	ENSG00000092607.9	TBX15	-37775	0.899293911301552	ENSG00000092607.9	TBX15	-6696	0.899293911301552	ENSG00000226126.2	PSMC1P12	258048	0.189457906185439	ENSG00000092607.9	TBX15	-113206	0.899293911301552	ENSG00000134193.10	REG4	-935310	-0.220988062272793	LINC-	0	0.7	0	0	3.2	7.7	0	0	0	0	0	0
HE-LINC-C1T422	chr1:119548152-119548957	chr1	119548152	119548957	-	1000	806,	0,	806	1	318	0.5026	-0.149243599525	0.0160803507306064	NA	42	ENSG00000239216.1	RP4-712E4.2	4929	0.445971608333037	ENSG00000116874.7	WARS2	-24882	0.328821361032343	ENSG00000239216.1	RP4-712E4.2	4124	0.445971608333037	ENSG00000092607.9	TBX15	16778	0.749594532855562	ENSG00000134193.10	REG4	-805326	-0.260648050442721	LINC-	1.8	1.9	0	3	4.4	4.7	0	0.2	1.4	0	0	0
HE-LINC-C1T423	chr1:119550813-119552077	chr1	119550813	119552077	+	1000	1265,	0,	1265	1	249	0.6381	0.0752135769525	0.0483320620332767	NA	42	ENSG00000239216.1	RP4-712E4.2	6785	0.748947874878803	ENSG00000229911.2	RP4-630J13.1	294512	NA	ENSG00000224238.2	WARS2-IT1	-37951	0.157127000219562	ENSG00000092607.9	TBX15	18634	0.897772762242423	ENSG00000134193.10	REG4	-803470	-0.232939323953384	LINC-	0	0.2	0.4	0	8.5	3.9	0	0.6	0	0	0	0
HE-LINC-C1T424	chr1:119552957-119554672	chr1	119552957	119554672	+	1000	1716,	0,	1716	1	183	0.6357	0.0506193505386	0.0200160978947983	NA	42	ENSG00000239216.1	RP4-712E4.2	8929	0.782598863063254	ENSG00000229911.2	RP4-630J13.1	296656	NA	ENSG00000224238.2	WARS2-IT1	-35356	0.115053221870835	ENSG00000092607.9	TBX15	20778	0.875230842525793	ENSG00000134193.10	REG4	-801326	-0.236333973483899	LINC-	0	0.2	1.2	3	1.9	0.6	0.4	2.4	0	0	0	0
HE-AS-HSD3BP4	chr1:120102952-120108523	chr1	120102952	120108523	-	1000	5572,	0,	5572	1	243	0.9368	0.0135259403952	0.0586739201397758	HSD3BP4	52	ENSG00000203855.6	HSD3BP4	1834	0.0404030024055276	ENSG00000240244.3	GAPDHP33	-30267	0.829089257183389	ENSG00000239873.2	GAPDHP27	555	0.485788929644359	ENSG00000240244.3	GAPDHP33	-31279	0.829089257183389	ENSG00000116874.7	WARS2	425229	-0.484724153116172	AS-	19.2	78.4	5.3	2.3	8.5	9.9	26.7	20.8	6.3	13.6	13.1	16.7
HE-BI-HSD3BP4	chr1:120114059-120114746	chr1	120114059	120114746	-	0	688,	0,	688	1	123	0.8145	-2.70787280754e-05	0.0140651335056075	HSD3BP4	NA	NA	NA	NA	NA	NA	NA	NA	NA	NA	NA	NA	NA	NA	NA	NA	NA	NA	NA	NA	NA	BI-	NA	NA	NA	NA	NA	NA	NA	NA	NA	NA	NA	NA
HE-AS-NBPF7-1	chr1:120371899-120389448	chr1	120371899	120389448	+	1000	221,89,829,	0,14917,15180,	1139	3	186	0.9905	-0.0773996815223	0.027814095210265	NBPF7	58	ENSG00000215864.3	NBPF7	-15238	0.00280739741975663	ENSG00000092621.7	PHGDH	85061	0.260084365098653	ENSG00000227205.4	PFN1P9	-6491	NA	ENSG00000116882.10	HAO2	460497	0.895553080569339	ENSG00000224238.2	WARS2-IT1	781871	-0.198306564681961	AS-	0	1.9	0	0	0	0	0	0	0	0	0	0
HE-AS-NBPF7-2	chr1:120371899-120389448	chr1	120371899	120389448	+	0	221,89,131,304,	0,14917,15180,17246,	745	4	186	0.9905	-0.0773996815223	0.0284683465299957	NBPF7	NA	NA	NA	NA	NA	NA	NA	NA	NA	NA	NA	NA	NA	NA	NA	NA	NA	NA	NA	NA	NA	AS-	NA	NA	NA	NA	NA	NA	NA	NA	NA	NA	NA	NA
HE-LINC-C1T429	chr1:120371899-120389448	chr1	120371899	120389448	+	0	390,304,	0,905,	694	2	141	0.7697	-0.120727970429	0.00673736543424033	NA	NA	NA	NA	NA	NA	NA	NA	NA	NA	NA	NA	NA	NA	NA	NA	NA	NA	NA	NA	NA	NA	LINC-	NA	NA	NA	NA	NA	NA	NA	NA	NA	NA	NA	NA
HE-BI-NOTCH2	chr1:120612454-120619645	chr1	120612454	120619645	+	1000	81,771,	0,6421,	852	2	264	0.7526	-0.274372135103	0.00865232626015417	NA	54	ENSG00000134250.13	NOTCH2	214	-0.00930839705847041	ENSG00000226446.1	NOTCH2P1	182904	-0.191628721094572	ENSG00000207149.1	RNU6-465P	-49917	NA	ENSG00000198857.3	HSD3BP5	468491	0.750593809614368	ENSG00000227082.1	AL592494.5	-526160	-0.312509362741092	BI-	4.8	0.7	3.9	6.3	5.5	15.1	4.4	1.7	23.9	10.7	7.1	8.5
HE-BI-EMBP1	chr1:121260152-121261405	chr1	121260152	121261405	-	1000	1254,	0,	1254	1	186	0.8916	-0.0482864621131	0.0246142549056841	EMBP1	27	ENSG00000231752.1	EMBP1	262	0.429655632787476	ENSG00000224857.1	RP11-344P13.1	-54339	NA	ENSG00000228826.1	RP11-344P13.4	7857	0.449700287469507	ENSG00000134240.7	HMGCS2	949877	0.743074255971069	ENSG00000134250.13	NOTCH2	649165	-0.365565450757923	BI-	123.3	50.7	29.8	34.9	16.4	37.3	5.9	4	7.5	1.9	11.8	13
HE-TUCP-AS-RP11-344P13.1	chr1:121318326-121322706	chr1	121318326	121322706	+	1000	4381,	0,	4381	1	1389	0.8053	0.0262301990546	0.99991372882597	RP11-344P13.1	26	ENSG00000224857.1	RP11-344P13.1	-3996	NA	ENSG00000231752.1	EMBP1	7735	0.712925392707508	ENSG00000227552.1	RP11-417J8.1	-21230587	-0.0648692113305607	ENSG00000228826.1	RP11-344P13.4	66031	0.876694646486451	ENSG00000261662.1	RP5-1042I8.7	865090	-0.299345194272545	TUCP-AS-	4.8	7.9	15.9	6.3	9.7	4.7	3.6	3.3	6.3	3	8.3	9.4
HE-LINC-C1T433	chr1:121347241-121348603	chr1	121347241	121348603	+	1000	1363,	0,	1363	1	168	0.5819	-0.447988408569	0.000556765195276014	NA	26	ENSG00000224857.1	RP11-344P13.1	24919	NA	ENSG00000231752.1	EMBP1	36650	0.425240105810356	ENSG00000227552.1	RP11-417J8.1	-21204690	-0.013747455992589	ENSG00000233432.2	RP11-344P13.3	103099	0.492569934220437	ENSG00000134250.13	NOTCH2	735001	-0.317206528511057	LINC-	11.4	11.3	1.2	3.8	0.7	0	5	0.6	0	5	1.3	0
HE-LINC-C1T434	chr1:142795354-142797270	chr1	142795354	142797270	+	1000	1917,	0,	1917	1	201	0.807	-0.202113577483	0.00785255248901064	NA	45	ENSG00000230255.1	RP11-423O2.1	3866	0.267226192797732	ENSG00000230255.1	RP11-423O2.1	2798	0.267226192797732	ENSG00000229683.1	ASNSP5	-2317	0.383656063931816	ENSG00000232274.2	RP11-782C8.2	-415716	0.622047207461256	ENSG00000233218.1	SNX18P16	106429	-0.164867264772891	LINC-	36.5	13.4	5.3	0	1.9	3	7.4	1.7	0	1.1	1.3	2.5
HE-OT-RP11-423O2.5-1	chr1:142802943-142891001	chr1	142802943	142891001	-	1000	2434,59,589,	0,85796,87271,	3082	3	135	0.6462	-0.246090402028	0.00162775860148767	RP11-423O2.5	46	ENSG00000231182.2	RP11-423O2.7	-65715	-0.256261967334901	ENSG00000231182.2	RP11-423O2.7	-59984	-0.256261967334901	ENSG00000236055.1	RP11-423O2.2	11768	0.245421700273847	ENSG00000234978.1	RP11-423O2.5	74997	0.936867501674566	ENSG00000233218.1	SNX18P16	202076	-0.320878206798817	OT-	68.3	36.1	78.8	6.3	51.5	19.6	43.7	11.8	0	25.9	17	19.1
HE-OT-RP11-423O2.5-2	chr1:142802943-142891001	chr1	142802943	142891001	-	0	2434,59,219,162,	0,85796,87271,87871,	2874	4	198	0.7017	0.024012273903	0.0225891128984321	RP11-423O2.5	NA	NA	NA	NA	NA	NA	NA	NA	NA	NA	NA	NA	NA	NA	NA	NA	NA	NA	NA	NA	NA	OT-	NA	NA	NA	NA	NA	NA	NA	NA	NA	NA	NA	NA
HE-OT-AL590452.1	chr1:144972335-145018922	chr1	144972335	145018922	+	1000	575,518,108,109,942,	0,32448,41386,44053,45646,	2252	5	189	0.7904	-0.196063407034	0.00668405112761936	AL590452.1	58	ENSG00000268172.1	AL590452.1	-16974	0.355578136827143	ENSG00000222788.1	RNU2-38P	27585	NA	ENSG00000252656.1	RN7SKP88	-25729	0.189373036229883	ENSG00000235398.3	LINC00623	630579	0.78946533593979	ENSG00000223380.3	SEC22B	-123885	-0.370219954920663	OT-	591.6	886.4	214.1	154.8	292.2	496.6	151.1	155.8	389.8	201.2	272.5	365.7
HE-BI-NOTCH2NL,RP11-458D21.5-1	chr1:145200339-145208992	chr1	145200339	145208992	-	0	2181,15,	0,8512,	2196	2	264	0.6875	-0.266744794744	0.00684733576541627	NA	NA	NA	NA	NA	NA	NA	NA	NA	NA	NA	NA	NA	NA	NA	NA	NA	NA	NA	NA	NA	NA	BI-	NA	NA	NA	NA	NA	NA	NA	NA	NA	NA	NA	NA
HE-BI-NOTCH2NL,RP11-458D21.5-2	chr1:145200339-145208992	chr1	145200339	145208992	-	1000	2181,233,	0,8421,	2414	2	264	0.6875	-0.266744794744	0.00675790572917447	NA	61	ENSG00000213240.7	NOTCH2NL	-127	0.482654109502686	ENSG00000227280.2	RP11-458D21.2	-164062	-0.134511514959638	ENSG00000201789.1	RNU6-1071P	50499	NA	ENSG00000255168.1	RP11-458D21.5	-153	0.538835928961391	ENSG00000186364.6	NUDT17	-381469	-0.451068878091397	BI-	18.5	7.9	14.5	38.3	66.4	44.3	8.3	7.3	68.2	38.2	28.3	25.2
HE-AS-PDZK1-1	chr1:145746598-145747521	chr1	145746598	145747521	-	1000	924,	0,	924	1	345	0.7674	0.00268687400076	0.119824478438718	PDZK1	67	ENSG00000174827.9	PDZK1	4258	0.952463560104285	ENSG00000117262.14	GPR89A	-16890	0.668651676154311	ENSG00000117281.11	CD160	30984	-0.103530794464325	ENSG00000174827.9	PDZK1	20603	0.952463560104285	ENSG00000152022.7	LIX1L	270436	-0.466392387805473	AS-	3.9	1.4	12.6	3	4.4	3.9	7.4	6	5.3	5	6	3.6
HE-BI-PDZK1	chr1:145756462-145761088	chr1	145756462	145761088	-	1000	4627,	0,	4627	1	309	0.502	-0.168828458669	0.0102067170186708	PDZK1	67	ENSG00000174827.9	PDZK1	-215	0.843705583046654	ENSG00000117262.14	GPR89A	-3323	0.866736921386112	ENSG00000117281.11	CD160	40848	0.0138245044089717	ENSG00000168509.13	HFE2	347993	0.93434268734977	ENSG00000152022.7	LIX1L	284003	-0.502442882567474	BI-	27.5	28.5	10.5	14.7	8.5	5.4	16.1	11.8	22.5	14.5	9.4	5.7
HE-AS-PDZK1-2	chr1:145763057-145764245	chr1	145763057	145764245	-	1000	1189,	0,	1189	1	90	0.4678	-0.50464210657	0.000116429690878712	PDZK1	67	ENSG00000174827.9	PDZK1	2034	0.984728679958372	ENSG00000117262.14	GPR89A	-166	0.853452219760766	ENSG00000117281.11	CD160	47443	-0.0336834381063603	ENSG00000215860.3	PDZK1P1	-178374	0.995915689227552	ENSG00000152022.7	LIX1L	287160	-0.523660176373915	AS-	6.3	4.8	13.8	5.9	7.6	3	8.3	2.4	7.5	4.1	11.8	13
HE-LINC-C1T443	chr1:146476918-146478113	chr1	146476918	146478113	-	1000	1196,	0,	1196	1	228	0.4328	-0.170708954182	0.00418643516273455	NA	59	ENSG00000234225.2	RP4-704D21.2	2936	0.635324581299981	ENSG00000227242.2	NBPF13P	-12782	0.37132211228436	ENSG00000234225.2	RP4-704D21.2	1741	0.635324581299981	ENSG00000121848.8	RNF115	867077	0.649995071911657	ENSG00000198483.8	ANKRD35	928883	-0.355168987841686	LINC-	0	3.1	3.9	1.2	0	1.4	1.9	0.6	0	0	0	0
HE-LINC-C1T444	chr1:147100460-147101802	chr1	147100460	147101802	+	1000	1343,	0,	1343	1	63	0.9897	0.031687998521	0.015090324770479	NA	72	ENSG00000116128.5	BCL9	17048	0.253680016314121	ENSG00000116128.5	BCL9	2443	0.253680016314121	ENSG00000242379.2	RN7SL261P	-59573	NA	ENSG00000269647.1	BX842679.1	-531968	0.548807633329371	ENSG00000225871.2	RP11-495P10.10	-806755	-0.656017488404519	LINC-	36.5	27	34.2	3	32	12.1	62.6	72.6	43.8	71.8	74.2	46.4
HE-LINC-C1T445	chr1:147102085-147102862	chr1	147102085	147102862	+	1000	778,	0,	778	1	102	0.8774	-0.250533340661	0.00262845435460311	NA	72	ENSG00000116128.5	BCL9	18673	0.283703254919627	ENSG00000116128.5	BCL9	4068	0.283703254919627	ENSG00000242379.2	RN7SL261P	-58513	NA	ENSG00000202064.1	RNVU1-11	-758718	0.534781841021989	ENSG00000225871.2	RP11-495P10.10	-805130	-0.495258563527559	LINC-	20	29.2	42.7	32.1	42.4	24.4	101.6	87.1	30.3	84.2	63.9	81.5
HE-LINC-C1T446	chr1:147266053-147267170	chr1	147266053	147267170	+	1000	1118,	0,	1118	1	162	0.8703	-0.0934320066483	0.0134435011531056	NA	74	ENSG00000234190.1	RP11-433J22.3	16353	0.915431934749831	ENSG00000234190.1	RP11-433J22.3	4988	0.915431934749831	ENSG00000223728.3	RP11-314N2.2	-45926	0.875128091597963	ENSG00000121634.4	GJA8	-108893	0.989143253699258	ENSG00000256374.1	PPIAL4D	-936483	-0.19891293670846	LINC-	0	0	0	0	0	0	0	0.6	0	0	0	0
HE-LINC-C1T447	chr1:147385092-147386853	chr1	147385092	147386853	+	1000	1762,	0,	1762	1	351	0.7806	-0.184821077598	0.0400542041449679	NA	74	ENSG00000121634.4	GJA8	5009	0.965622065098131	ENSG00000121634.4	GJA8	3699	0.965622065098131	ENSG00000188092.10	GPR89B	-13653	0.165032905989992	ENSG00000121634.4	GJA8	10146	0.965622065098131	ENSG00000256374.1	PPIAL4D	-817444	-0.21070632619419	LINC-	0	0	2.6	0	1.9	0	0	0	1.4	0	0	0
HE-LINC-C1T448	chr1:147775026-147775665	chr1	147775026	147775665	+	1000	640,	0,	640	1	285	0.6725	-0.0319283012846	0.0410020552554516	NA	73	ENSG00000244252.1	RP11-495P10.7	5648	0.280612077227084	ENSG00000238107.1	RP11-495P10.5	5363	-0.00872970670200264	ENSG00000224481.1	RP11-495P10.3	-25459	0.455248942661404	ENSG00000234283.1	RP11-495P10.6	22171	0.782497061835711	ENSG00000213226.4	RP11-337C18.4	984198	-0.40563304302498	LINC-	0	1.4	0	0	7.6	0	0	2.8	0	19.8	4.8	5.7
HE-OT-RNVU1-10	chr1:147831586-147834901	chr1	147831586	147834901	-	1000	2831,111,	0,3205,	2942	2	432	0.5747	-0.161628722828	0.0538425015797166	RNVU1-10	74	ENSG00000207340.1	RNVU1-10	236	0.390532643009313	ENSG00000215863.2	RP11-495P10.2	-226	0.402598570902788	ENSG00000202408.1	RNU1-122P	24700	-0.0527858664789413	ENSG00000231267.2	PPIAL4E	-809110	0.711475987481394	ENSG00000188092.10	GPR89B	434395	-0.410016945343693	OT-	34.8	4.2	1.2	0	12.6	3.9	13	2.8	1.4	5	14.6	4.6
HE-BI-RP11-495P10.2	chr1:147931047-147931808	chr1	147931047	147931808	+	1000	762,	0,	762	1	330	0.4968	0.185990011399	0.143515280410996	RP11-495P10.2	78	ENSG00000215863.2	RP11-495P10.2	-834	0.279999253471786	ENSG00000225871.2	RP11-495P10.10	22011	-0.0332103289320894	ENSG00000212456.1	RNVU1-13	-62338	0.235001130364957	ENSG00000226335.2	XXyac-YX155B6.6	230118	0.413881409716205	ENSG00000231448.1	RP11-763B22.9	-923091	-0.319571716705078	BI-	75	27	19.6	4.6	54.7	4.7	20.3	6	69.6	32.2	77.8	39.3
HE-TUCP-BI-RNVU1-13	chr1:147993480-147994151	chr1	147993480	147994151	-	1000	672,	0,	672	1	504	0.9366	0.0727716693577	0.675817333424035	RNVU1-13	76	ENSG00000212456.1	RNVU1-13	5	0.0135531289853452	ENSG00000122497.13	NBPF14	-9491	-0.163033304141298	ENSG00000270656.1	RP3-328E19.5	9887	NA	ENSG00000255963.1	PPIAL4A	38732	0.672133937556041	ENSG00000162836.6	ACP6	851533	-0.553972431549614	TUCP-BI-	1.3	23.1	1.2	1.2	7.6	0	0	0.2	2.7	7.8	3.7	1.6
HE-BI-RP3-328E19.4	chr1:148000041-148000344	chr1	148000041	148000344	-	1000	304,	0,	304	1	63	0.6517	-0.30421608625	0.000613829846572749	RP3-328E19.4	76	ENSG00000223491.1	RP3-328E19.4	131	-0.0904998616637687	ENSG00000122497.13	NBPF14	-3298	-0.39097089251365	ENSG00000270656.1	RP3-328E19.5	16448	NA	ENSG00000175658.3	DRD5P2	-900271	0.751566329046499	ENSG00000162836.6	ACP6	857726	-0.526112155013936	BI-	15.4	20.8	0.4	1.2	3.2	1.4	4.4	2.4	0	1.9	6	0
HE-TUCP-C1T453	chr1:148176278-148178395	chr1	148176278	148178395	+	1000	2118,	0,	2118	1	450	0.8272	0.153504608683	0.562740321655804	NA	77	ENSG00000223612.2	RP11-289I10.2	-16894	0.292465556780374	ENSG00000223491.1	RP3-328E19.4	175784	0.0704204492809834	ENSG00000223612.2	RP11-289I10.2	-14777	0.292465556780374	ENSG00000235887.2	RP11-763B22.6	-676115	0.446183007678499	ENSG00000212456.1	RNVU1-13	182132	-0.256922567508861	TUCP-	31	33	12.6	22	45.9	24.4	11.4	8	18.9	23.7	29.7	21.7
HE-LINC-C1T454	chr1:148183902-148185562	chr1	148183902	148185562	+	1000	1661,	0,	1661	1	177	0.8399	-0.133330363285	0.0107136857798918	NA	77	ENSG00000223612.2	RP11-289I10.2	-9270	-0.0496952611954864	ENSG00000223491.1	RP3-328E19.4	183408	-0.233547945775381	ENSG00000223612.2	RP11-289I10.2	-7610	-0.0496952611954864	ENSG00000227212.3	PFN1P7	-391149	0.426264717666067	ENSG00000232527.3	RP11-14N7.2	-744420	-0.293683456179308	LINC-	12.3	5.3	2.6	0	14.6	1.4	0.4	2.8	6.3	15.4	3.7	5.7
HE-LINC-C1T455	chr1:148675088-148841437	chr1	148675088	148841437	-	1000	2800,2647,	0,3216,	5447	2	195	0.6004	-0.269037830516	0.0020067482687167	NA	100	ENSG00000235887.2	RP11-763B22.6	-10956	-0.0231982508540465	ENSG00000223495.2	RP11-763B22.7	-12366	0.450597163326078	ENSG00000207205.1	RNVU1-15	70016	-0.103802546393203	ENSG00000223495.2	RP11-763B22.7	-12683	0.450597163326078	ENSG00000235999.1	RP11-403I13.8	-446014	-0.248612048693634	LINC-	2.9	2.6	64.6	4.6	6.6	0	0	0	0	0	0	0
HE-OT-RP11-763B22.3-1	chr1:148675088-148841437	chr1	148675088	148841437	-	0	2800,91,50,	0,3216,166289,	2941	3	177	1.0363	0.0657547676402	0.0646669236047159	RP11-763B22.3	NA	NA	NA	NA	NA	NA	NA	NA	NA	NA	NA	NA	NA	NA	NA	NA	NA	NA	NA	NA	NA	OT-	NA	NA	NA	NA	NA	NA	NA	NA	NA	NA	NA	NA
HE-OT-RP11-763B22.3-2	chr1:148675088-148841437	chr1	148675088	148841437	-	0	2800,88,61,	0,3216,166289,	2949	3	177	1.0363	0.0657547676402	0.0646375492763048	RP11-763B22.3	NA	NA	NA	NA	NA	NA	NA	NA	NA	NA	NA	NA	NA	NA	NA	NA	NA	NA	NA	NA	NA	OT-	NA	NA	NA	NA	NA	NA	NA	NA	NA	NA	NA	NA
HE-BI-RNVU1-18	chr1:149223420-149225698	chr1	149223420	149225698	+	1000	794,1081,	0,1198,	1875	2	267	0.6873	-0.393103410196	0.00314120176470615	RNVU1-18	101	ENSG00000206737.1	RNVU1-18	-801	-0.0109210387921591	ENSG00000226028.2	PFN1P12	108232	NA	ENSG00000232721.1	RP11-403I13.5	-5018	0.828950122802463	ENSG00000159164.5	SV2A	-666014	0.940539589542976	ENSG00000163113.9	OTUD7B	-759205	-0.746558347449359	BI-	194	202.7	33.8	19.1	39.6	47.8	30.6	27.4	34.3	17.8	24.5	16.7
HE-BI-RP5-998N21.4	chr1:149380381-149380894	chr1	149380381	149380894	+	1000	514,	0,	514	1	78	1.0197	-0.310506682466	0.0021695808657275	NA	105	ENSG00000234571.1	RP5-998N21.4	735	0.597011157736501	ENSG00000253193.3	FCGR1C	2016	0.144298178186279	ENSG00000230186.2	RP5-998N21.7	-19169	0.651286796374845	ENSG00000203818.6	HIST2H3PS2	-20161	0.704376031412503	ENSG00000184260.4	HIST2H2AC	-478144	-0.519406971785087	BI-	3.9	2.6	0.4	3.8	0	0	1.2	0	0	0	6	0
HE-TUCP-BI-RP5-998N21.7	chr1:149392238-149400544	chr1	149392238	149400544	-	1000	6929,414,	0,7893,	7343	2	411	1.2096	0.792765244342	0.992864760836564	HIST2H3PS2	105	ENSG00000203818.6	HIST2H3PS2	2	0.909262171665903	ENSG00000268074.1	RP5-998N21.8	-24022	0.29416804127192	ENSG00000234571.1	RP5-998N21.4	12592	0.746911919819583	ENSG00000240929.1	HIST2H2BB	1365	0.918219581000842	ENSG00000143401.10	ANP32E	-807960	-0.464041306235042	TUCP-BI-	177.9	112.7	85.4	91.9	87	73.6	138.2	63.8	187.3	177.7	251.2	123.8
HE-LINC-C1T461	chr1:149513079-149514036	chr1	149513079	149514036	+	1000	958,	0,	958	1	216	0.6808	0.0434644976554	0.0324921049667768	NA	108	ENSG00000212544.1	RNVU1-19	-1177	0.71505926096844	ENSG00000230186.2	RP5-998N21.7	83499	0.0560413748130006	ENSG00000271594.1	RP11-277L2.6	-10751	NA	ENSG00000212544.1	RNVU1-19	-1177	0.71505926096844	ENSG00000243452.3	NBPF15	957100	-0.313634286750642	LINC-	10.7	0.2	0	0	0	2.2	0	0.2	13.7	0	0	0
HE-BI-RNVU1-19	chr1:149515028-149515939	chr1	149515028	149515939	+	1000	912,	0,	912	1	156	0.7322	-0.241333534007	0.00314590537305011	NA	108	ENSG00000212544.1	RNVU1-19	772	-0.134087459201177	ENSG00000230186.2	RP5-998N21.7	85448	0.241173943923417	ENSG00000271594.1	RP11-277L2.6	-8848	NA	ENSG00000231267.2	PPIAL4E	871017	0.533623199194168	ENSG00000184260.4	HIST2H2AC	-343497	-0.344371667703082	BI-	11.4	0	0	0	0	1.4	0	0	0	0	0	0
HE-LINC-C1T463	chr1:149644037-149644491	chr1	149644037	149644491	+	1000	455,	0,	455	1	135	1.0189	-0.0815020295036	0.0179558048996302	NA	110	ENSG00000239903.2	RP11-353N4.2	-2748	0.177253962766089	ENSG00000268554.1	RP11-353N4.7	6330	0.115491191051179	ENSG00000239903.2	RP11-353N4.2	-2294	0.177253962766089	ENSG00000117362.8	APH1A	-597943	0.506408963668676	ENSG00000136631.8	VPS45	-395332	-0.543617126921972	LINC-	4.8	3.1	2.6	10	10.7	16.6	0.4	0.6	2.7	5	1.3	3.6
HE-LINC-C1T464	chr1:149658293-149659260	chr1	149658293	149659260	+	1000	968,	0,	968	1	69	0.8969	-0.269638290553	0.00170595804841239	NA	110	ENSG00000237168.1	RP11-353N4.3	-6284	0.276992720635669	ENSG00000239903.2	RP11-353N4.2	8991	0.22315229541718	ENSG00000237168.1	RP11-353N4.3	-5317	0.276992720635669	ENSG00000242352.2	RP11-403I13.6	397107	0.634365069672379	ENSG00000187145.10	MRPS21	-607996	-0.542047571757106	LINC-	0.6	1.4	2.6	10	9.7	16.6	0	0	0	0	0	0
HE-LINC-C1T465	chr1:149664059-149664416	chr1	149664059	149664416	+	1000	358,	0,	358	1	117	0.6788	0.0528835407281	0.0124716440436659	NA	110	ENSG00000237168.1	RP11-353N4.3	-518	0.122431563503188	ENSG00000239903.2	RP11-353N4.2	14757	0.0961289814250941	ENSG00000237168.1	RP11-353N4.3	-161	0.122431563503188	ENSG00000242352.2	RP11-403I13.6	402873	0.569035661228746	ENSG00000136631.8	VPS45	-375310	-0.542041165089561	LINC-	0	0.2	1.9	10	8.5	15.1	0	0	1.4	1.9	1.3	0
HE-LINC-C1T466	chr1:149667483-149668219	chr1	149667483	149668219	+	1000	737,	0,	737	1	162	0.5914	0.142296308849	0.0267919246528191	NA	110	ENSG00000237168.1	RP11-353N4.3	2906	0.329076417198949	ENSG00000237168.1	RP11-353N4.3	2594	0.329076417198949	ENSG00000223759.2	RP11-353N4.4	-4778	0.357497157770915	ENSG00000242352.2	RP11-403I13.6	406297	0.614593266937374	ENSG00000187145.10	MRPS21	-598806	-0.523252072383848	LINC-	2.4	0.2	1.9	8.5	7.6	15.1	5	0	0	1.1	0	1.6
HE-AS-RNU1-68P	chr1:149670384-149672773	chr1	149670384	149672773	+	1000	69,473,	0,1917,	542	2	237	0.9503	0.115090859517	0.13922322170291	RNU1-68P	111	ENSG00000252925.1	RNU1-68P	-1484	NA	ENSG00000237168.1	RP11-353N4.3	5495	0.161763858268532	ENSG00000223759.2	RP11-353N4.4	-224	0.57238200547431	ENSG00000223759.2	RP11-353N4.4	-2613	0.57238200547431	ENSG00000187145.10	MRPS21	-595905	-0.438619083251592	AS-	1.3	11.3	0.4	8.5	13.6	32.8	0	1.7	1.4	7.8	4.8	6.6
HE-BI-VPS45-1	chr1:150020507-150039318	chr1	150020507	150039318	-	1000	21,59,304,	0,1952,18508,	384	3	258	0.5915	0.0293939045704	0.0363245837411325	RP11-458I7.1	117	ENSG00000136631.8	VPS45	-51	-0.351950816838413	ENSG00000143401.10	ANP32E	-151399	0.185917153563023	ENSG00000163113.9	OTUD7B	37882	0.377023592208459	ENSG00000225996.2	AL356356.1	-482579	0.471992221819191	ENSG00000143368.9	SF3B4	139082	-0.402718593720453	BI-	12.3	5.3	15.3	24.4	11.5	12.9	11.4	5.3	3.9	10.7	8.3	11.8
HE-BI-VPS45-2	chr1:150037286-150038378	chr1	150037286	150038378	-	1000	563,474,	0,619,	1037	2	159	0.5819	-0.237002271594	0.00207173310528954	NA	117	ENSG00000136631.8	VPS45	-991	-0.0447490045403721	ENSG00000143401.10	ANP32E	-152339	0.260085886634415	ENSG00000163113.9	OTUD7B	54661	0.012386201835786	ENSG00000143387.8	CTSK	-742421	0.575338297756316	ENSG00000143418.15	CERS2	-909101	-0.531877983172111	BI-	13	8.5	5.8	18.4	7.6	8.5	6.6	0	0	7	1.3	8.5
HE-LINC-C1T470	chr1:150118751-150119840	chr1	150118751	150119840	-	0	1090,	0,	1090	1	177	0.7571	-0.169359200688	0.00676756271275476	NA	NA	NA	NA	NA	NA	NA	NA	NA	NA	NA	NA	NA	NA	NA	NA	NA	NA	NA	NA	NA	NA	LINC-	NA	NA	NA	NA	NA	NA	NA	NA	NA	NA	NA	NA
HE-LINC-C1T471	chr1:150153840-150155241	chr1	150153840	150155241	+	1000	1402,	0,	1402	1	192	0.5923	-0.164661712613	0.00480935505596934	NA	123	ENSG00000023902.9	PLEKHO1	22240	0.326604919118335	ENSG00000023902.9	PLEKHO1	16924	0.326604919118335	ENSG00000266187.1	RN7SL480P	-28689	NA	ENSG00000268554.1	RP11-353N4.7	526881	0.786049946453988	ENSG00000117362.8	APH1A	-88140	-0.509942593889388	LINC-	10.1	15.5	5.3	0	14.6	6.2	5.9	1.7	1.4	5	3.7	2.5
HE-BI-snoU13-1	chr1:150232264-150234119	chr1	150232264	150234119	-	1000	1856,	0,	1856	1	177	0.5803	-0.0817551412408	0.00661072071823589	CA14	122	ENSG00000238526.1	snoU13	26	0.465418744957868	ENSG00000117362.8	APH1A	-3685	-0.448073290179976	ENSG00000271845.1	RP4-790G17.7	2583	0.28571845601167	ENSG00000118298.6	CA14	4565	0.937323408414676	ENSG00000143368.9	SF3B4	333883	-0.489046562182564	BI-	71	87.9	516.4	657.8	265	40.8	41.1	25.1	25.2	35.2	17	80
HE-LINC-C1T473	chr1:150535460-150536881	chr1	150535460	150536881	-	1000	1422,	0,	1422	1	198	0.9188	0.0454999959366	0.0544086994388265	NA	121	ENSG00000264508.1	RN7SL473P	-2455	0.924351432975536	ENSG00000264508.1	RN7SL473P	-2159	0.924351432975536	ENSG00000203804.3	C1orf138	1491	0.819663364590064	ENSG00000264584.1	RN7SL600P	-4864	0.929062748303212	ENSG00000233368.2	RP11-277L2.3	959585	-0.395568466471896	LINC-	0	0	0	2.3	0.7	0.6	0.4	25.1	1.4	0	0	0
HE-OT-RP11-235D19.2	chr1:150853712-150859586	chr1	150853712	150859586	-	1000	470,110,	0,5765,	580	2	111	0.9064	0.128495104714	0.0378416922720665	RP11-235D19.2	108	ENSG00000212512.1	Y_RNA	4575	NA	ENSG00000143418.15	CERS2	-73473	-0.0335605164775215	ENSG00000143437.16	ARNT	4468	0.543831848939086	ENSG00000224800.1	RP11-235D19.2	5427	0.947375375954704	ENSG00000163157.10	TMOD4	-289174	-0.31719735726289	OT-	1.3	1.9	0.4	7.1	0.7	0.6	3.6	0	0	1.1	0	4.6
HE-TUCP-OT-RP11-235D19.3	chr1:150859659-150885137	chr1	150859659	150885137	+	1000	131,420,	0,25059,	551	2	168	1.0617	0.246563186609	0.205828376312009	RP11-235D19.3	108	ENSG00000212512.1	Y_RNA	4648	NA	ENSG00000224690.2	UBE2D3P3	86152	NA	ENSG00000143379.8	SETDB1	-13602	0.0436918664094081	ENSG00000224800.1	RP11-235D19.2	5500	0.86640856041929	ENSG00000143409.11	FAM63A	-121192	-0.33113851638497	TUCP-OT-	0	0	0.4	0	1.9	0	0	0	0	0	0	0
HE-LINC-C1T476	chr1:151121092-151122171	chr1	151121092	151122171	-	1000	1080,	0,	1080	1	117	0.7168	-0.0941096163993	0.00513408170972298	NA	112	ENSG00000143434.11	SEMA6C	3067	-0.111429105966822	ENSG00000163155.7	LYSMD1	-10053	-0.254529139746171	ENSG00000143434.11	SEMA6C	1988	-0.111429105966822	ENSG00000143420.13	ENSA	520083	0.536639142938328	ENSG00000229357.1	RP11-235D19.3	245799	-0.503412432455941	LINC-	4.8	1.9	4.5	11.3	1.9	7.7	11.4	11.8	14.9	7	9.4	8.5
HE-LINC-C1T477	chr1:151333082-151333267	chr1	151333082	151333267	-	0	186,	0,	186	1	54	0.9307	-0.386123267349	0.000784638496700068	NA	NA	NA	NA	NA	NA	NA	NA	NA	NA	NA	NA	NA	NA	NA	NA	NA	NA	NA	NA	NA	NA	LINC-	NA	NA	NA	NA	NA	NA	NA	NA	NA	NA	NA	NA
HE-LINC-C1T478	chr1:151769109-151769888	chr1	151769109	151769888	+	1000	780,	0,	780	1	90	0.7861	-0.0192395332878	0.00793627080062232	NA	111	ENSG00000269489.1	RP11-98D18.17	-1421	0.611334459111891	ENSG00000203288.3	RP11-98D18.9	2231	0.773547743912774	ENSG00000269489.1	RP11-98D18.17	-642	0.611334459111891	ENSG00000159409.10	CELF3	79819	0.830342757159222	ENSG00000143437.16	ARNT	919865	-0.566657888686528	LINC-	10.1	27.7	13.8	10.7	1.9	0	9.9	10.3	0	3	4.8	1.6
HE-LINC-C1T479	chr1:151906576-151909322	chr1	151906576	151909322	-	1000	1354,88,	0,2659,	1442	2	294	0.9272	-0.157830736184	0.041699711377084	NA	110	ENSG00000223810.2	KRT8P28	-14066	NA	ENSG00000223810.2	KRT8P28	-12677	NA	ENSG00000159445.8	THEM4	24292	0.199163774494147	ENSG00000143412.5	ANXA9	954829	0.979826098427003	ENSG00000143442.17	POGZ	477381	-0.546376098200697	LINC-	0	0	0	0	4.4	0	0	0	0	0	1.3	0
HE-OT-RP1-52J10.9	chr1:152616847-152639158	chr1	152616847	152639158	-	1000	368,145,122,	0,4760,22190,	635	3	66	0.8849	0.108635524041	0.0193730943982473	RP1-52J10.9	114	ENSG00000187223.3	LCE2D	3286	NA	ENSG00000197084.4	LCE1C	-138153	NA	ENSG00000185962.1	LCE3A	21268	NA	ENSG00000240386.2	LCE1F	-109690	0.999987746044974	ENSG00000160679.8	CHTOP	-967367	-0.355863491130376	OT-	0	0	0	0	0	0	0	0	0	0	0	0
HE-TUCP-OT-RP1-20N18.4	chr1:152995807-152996862	chr1	152995807	152996862	+	1000	240,444,	0,612,	684	2	498	0.6066	0.0334057017808	0.348023387906555	RP1-20N18.4	112	ENSG00000234262.1	RP1-20N18.4	-631	0.99928872965203	ENSG00000163209.10	SPRR3	19475	-0.0612109552333533	ENSG00000169469.7	SPRR1B	-6816	-0.0592638552934629	ENSG00000234262.1	RP1-20N18.4	-631	0.99928872965203	ENSG00000143614.7	GATAD2B	-899644	-0.295466580084383	TUCP-OT-	0	0	0	0	0	0.6	0	0	0	0	0	0
HE-LINC-C1T482	chr1:153166309-153167885	chr1	153166309	153167885	-	1000	344,111,	0,1466,	455	2	237	0.8572	0.18254406086	0.159274833818037	NA	111	ENSG00000203784.2	LELP1	-8034	-0.0497057364010013	ENSG00000159527.3	PGLYRP3	-102453	0.676115892610418	ENSG00000159516.8	SPRR2G	42964	0.425224880113609	ENSG00000196805.6	SPRR2B	53958	0.825558879778865	ENSG00000143621.12	ILF2	-475639	-0.179043973667533	LINC-	0.6	0	0	0	0	0	0	0.2	0	0	0	0
HE-TUCP-OT-RP1-140J1.4	chr1:153193690-153199048	chr1	153193690	153199048	+	1000	758,3371,	0,1988,	4129	2	411	1.2298	0.33249795418	0.896160624998961	RP1-140J1.4	113	ENSG00000203783.4	PRR9	3630	0.950162410882056	ENSG00000203783.4	PRR9	1897	0.950162410882056	ENSG00000203782.5	LOR	-33128	0.0380835731688697	ENSG00000196805.6	SPRR2B	79763	0.96529871454453	ENSG00000189334.4	S100A14	-395772	-0.175912501285911	TUCP-OT-	3.9	6.6	0	1.2	0.7	0	1.2	0	3.9	0	0	0
HE-LINC-C1T484	chr1:153210446-153211567	chr1	153210446	153211567	-	0	1122,	0,	1122	1	171	0.5844	-0.0321594423817	0.00908145781309205	NA	NA	NA	NA	NA	NA	NA	NA	NA	NA	NA	NA	NA	NA	NA	NA	NA	NA	NA	NA	NA	NA	LINC-	NA	NA	NA	NA	NA	NA	NA	NA	NA	NA	NA	NA
HE-LINC-C1T485	chr1:153212500-153213600	chr1	153212500	153213600	-	0	1101,	0,	1101	1	228	0.641	-0.00384751814105	0.0238905024374588	NA	NA	NA	NA	NA	NA	NA	NA	NA	NA	NA	NA	NA	NA	NA	NA	NA	NA	NA	NA	NA	NA	LINC-	NA	NA	NA	NA	NA	NA	NA	NA	NA	NA	NA	NA
HE-LINC-C1T486	chr1:153217091-153217951	chr1	153217091	153217951	-	0	861,	0,	861	1	159	0.5777	-0.158671830393	0.00346133728510155	NA	NA	NA	NA	NA	NA	NA	NA	NA	NA	NA	NA	NA	NA	NA	NA	NA	NA	NA	NA	NA	NA	LINC-	NA	NA	NA	NA	NA	NA	NA	NA	NA	NA	NA	NA
HE-BI-LOR	chr1:153230371-153231551	chr1	153230371	153231551	-	0	1181,	0,	1181	1	210	0.7203	-0.0781492356915	0.0155048191084368	NA	NA	NA	NA	NA	NA	NA	NA	NA	NA	NA	NA	NA	NA	NA	NA	NA	NA	NA	NA	NA	NA	BI-	NA	NA	NA	NA	NA	NA	NA	NA	NA	NA	NA	NA
HE-AS-LOR	chr1:153232590-153234013	chr1	153232590	153234013	-	1000	1424,	0,	1424	1	168	0.9201	-0.00427049798072	0.0291906668459835	LOR	114	ENSG00000203782.5	LOR	1837	0.198264757737996	ENSG00000159527.3	PGLYRP3	-36325	0.692019381291375	ENSG00000159516.8	SPRR2G	109245	0.66938369340132	ENSG00000196805.6	SPRR2B	120086	0.737854661047134	ENSG00000143570.13	SLC39A1	-706175	-0.389302147091868	AS-	1.8	9.4	3.3	7.8	0	0.6	0.4	0.6	0	0	0	0
HE-LINC-C1T489	chr1:153476936-153477160	chr1	153476936	153477160	+	1000	225,	0,	225	1	21	0.864	-0.795965187974	2.97044314105527e-05	NA	123	ENSG00000263841.1	RN7SL44P	3696	NA	ENSG00000184330.7	S100A7A	81235	NA	ENSG00000238279.1	BX470102.3	-28919	0.181606324768162	ENSG00000203784.2	LELP1	301017	0.991609219486191	ENSG00000143553.6	SNAPIN	-154194	-0.337003766493324	LINC-	0	0	0.4	10	0	0	0	0	0	0	0	0
HE-LINC-C1T490	chr1:153484671-153484908	chr1	153484671	153484908	+	0	238,	0,	238	1	36	0.5629	-0.375774873351	0.000217182470268938	NA	NA	NA	NA	NA	NA	NA	NA	NA	NA	NA	NA	NA	NA	NA	NA	NA	NA	NA	NA	NA	NA	LINC-	NA	NA	NA	NA	NA	NA	NA	NA	NA	NA	NA	NA
HE-BI-S100A5	chr1:153514085-153514350	chr1	153514085	153514350	+	0	266,	0,	266	1	12	0.4452	-0.808513480903	6.63809945516257e-06	S100A5	NA	NA	NA	NA	NA	NA	NA	NA	NA	NA	NA	NA	NA	NA	NA	NA	NA	NA	NA	NA	NA	BI-	NA	NA	NA	NA	NA	NA	NA	NA	NA	NA	NA	NA
HE-BI-S100A4	chr1:153518263-153524866	chr1	153518263	153524866	+	1000	123,695,1148,	0,2634,5456,	1966	3	279	0.5532	0.0614332872848	0.0449561603731009	S100A4	121	ENSG00000196154.7	S100A4	-15	0.880140566214595	ENSG00000238279.1	BX470102.3	10672	0.341994059454054	ENSG00000160678.7	S100A1	-75536	0.0378204218665008	ENSG00000196154.7	S100A4	-4349	0.880140566214595	ENSG00000143614.7	GATAD2B	-377188	-0.354411533346166	BI-	1.8	0	1.2	47.9	10.7	126.3	9.1	10.9	3.9	3	1.3	1.6
HE-LINC-C1T493	chr1:153557598-153558414	chr1	153557598	153558414	-	1000	817,	0,	817	1	75	0.7039	-0.539940661853	0.000168410683086662	NA	123	ENSG00000196754.6	S100A2	18048	0.123606365120559	ENSG00000188643.6	S100A16	-20948	0.61056597465821	ENSG00000196754.6	S100A2	17232	0.123606365120559	ENSG00000143545.4	RAB13	-400420	0.71095000299363	ENSG00000198837.5	DENND4B	-360758	-0.401186772406168	LINC-	0.6	0	0	0	0	1.4	1.9	6	6.3	3	15.8	2.5
HE-TUCP-OT-RP11-216N14.5-1	chr1:153766390-153776677	chr1	153766390	153776677	+	0	292,4764,955,130,1479,	0,1507,7243,8591,8809,	7620	5	462	0.9701	0.209994189953	0.704727468028151	RP11-216N14.5	NA	NA	NA	NA	NA	NA	NA	NA	NA	NA	NA	NA	NA	NA	NA	NA	NA	NA	NA	NA	NA	TUCP-OT-	NA	NA	NA	NA	NA	NA	NA	NA	NA	NA	NA	NA
HE-TUCP-OT-RP11-216N14.5-2	chr1:153766390-153776677	chr1	153766390	153776677	+	0	292,1202,131,138,168,1301,187,395,130,1479,	0,1234,2519,5569,5796,6107,7494,7803,8591,8809,	5423	10	852	1.0945	0.330311334897	0.99834964972462	RP11-216N14.5	NA	NA	NA	NA	NA	NA	NA	NA	NA	NA	NA	NA	NA	NA	NA	NA	NA	NA	NA	NA	NA	TUCP-OT-	NA	NA	NA	NA	NA	NA	NA	NA	NA	NA	NA	NA
HE-TUCP-OT-RP11-216N14.5-3	chr1:153766390-153776677	chr1	153766390	153776677	+	1000	526,4200,168,1301,187,108,159,130,1479,	0,1071,5360,5671,7058,7367,7603,8155,8373,	8258	9	468	0.7476	0.10078787304	0.371901186632156	RP11-216N14.5	109	ENSG00000231827.2	RP11-216N14.5	-1259	0.997749247748045	ENSG00000143554.9	SLC27A3	13757	-0.142315455839757	ENSG00000236327.2	RP11-759F5.1	-86394	NA	ENSG00000231827.2	RP11-216N14.5	-1259	0.997749247748045	ENSG00000188643.6	S100A16	180769	-0.264727924364518	TUCP-OT-	25.3	48.5	28.9	7.1	549.6	9.9	4.4	6.7	5.3	4.1	0	9.4
HE-LINC-C1T497	chr1:153951477-153952158	chr1	153951477	153952158	+	1000	682,	0,	682	1	135	0.6201	-0.164931077631	0.00296073555363517	NA	109	ENSG00000143543.10	JTB	1313	0.12515961290041	ENSG00000143578.11	CREB3L4	4638	-0.117072299254024	ENSG00000177954.7	RPS27	-11077	-0.195753446875746	ENSG00000160712.8	IL6R	-426192	0.546324139210456	ENSG00000143545.4	RAB13	-7357	-0.370520822492753	LINC-	12.3	10.7	12.6	4.6	6.6	12.1	13.7	10.9	3.9	7.8	7.1	11.8
HE-AS-NUP210L	chr1:153999167-154000792	chr1	153999167	154000792	+	1000	1626,	0,	1626	1	198	0.7179	-0.40406529822	0.00155127934398142	NUP210L	108	ENSG00000200220.1	RNU6-179P	-13331	NA	ENSG00000231416.1	RP11-422P24.9	30731	0.680181469005297	ENSG00000231837.2	RPS7P2	-50550	NA	ENSG00000160716.4	CHRNB2	-541090	0.783835812138856	ENSG00000160691.14	SHC1	-947704	-0.592213533620848	AS-	10.7	7.9	1.2	0	3.2	0.6	5	2.4	2.7	1.1	3.7	0
HE-LINC-C1T499	chr1:155162881-155163126	chr1	155162881	155163126	-	1000	246,	0,	246	1	0	0	0	0.000299878709740745	NA	112	ENSG00000185499.12	MUC1	419	-0.12593293741598	ENSG00000169231.8	THBS3	-2253	0.07992559376928	ENSG00000185499.12	MUC1	174	-0.12593293741598	ENSG00000173080.4	RXFP4	-748354	0.591506960039217	ENSG00000246203.2	RP11-29H23.5	-466910	-0.449066257183846	LINC-	0	0	5.3	10.7	0.7	2.2	0	0.2	0	0	0	0
HE-AS-RP11-29H23.7	chr1:155534485-155536357	chr1	155534485	155536357	+	1000	1873,	0,	1873	1	231	0.6833	-0.234490117275	0.00597347692543275	RP11-29H23.7	110	ENSG00000271267.1	RP11-29H23.7	-1612	NA	ENSG00000235919.3	ASH1L-AS1	710	0.0325028728632756	ENSG00000225082.2	DAP3P1	-20078	-0.0263685494742877	ENSG00000163352.5	LENEP	568423	0.550674683416706	ENSG00000160803.6	UBQLN4	-489100	-0.420971971185194	AS-	7.1	6	17.1	11.3	6.6	14.2	13.7	18.7	9.9	8.6	19.7	22.9
HE-LINC-C1T501	chr1:155912939-155914215	chr1	155912939	155914215	-	1000	1277,	0,	1277	1	357	0.63	-0.0894353207671	0.0508965342691816	NA	128	ENSG00000173080.4	RXFP4	2735	0.00106671178968401	ENSG00000116584.12	ARHGEF2	-2430	0.199078874555645	ENSG00000132680.6	KIAA0907	8748	-0.50850043574437	ENSG00000132692.13	BCAN	-696967	0.937314469349216	ENSG00000160691.14	SHC1	967344	-0.593812333902663	LINC-	27.5	22.4	1.9	0	0	0.6	0.4	5.3	11	1.1	1.3	3.6
HE-LINC-C1T502	chr1:156265641-156266282	chr1	156265641	156266282	-	0	642,	0,	642	1	252	0.4926	-0.253586390518	0.00391937044728807	NA	NA	NA	NA	NA	NA	NA	NA	NA	NA	NA	NA	NA	NA	NA	NA	NA	NA	NA	NA	NA	NA	LINC-	NA	NA	NA	NA	NA	NA	NA	NA	NA	NA	NA	NA
HE-LINC-C1T503	chr1:156404825-156405946	chr1	156404825	156405946	+	1000	1122,	0,	1122	1	246	0.7232	0.0847453974169	0.0645516736175564	NA	90	ENSG00000125462.11	C1orf61	4332	0.985524231758425	ENSG00000207933.2	MIR9-1	14595	NA	ENSG00000260460.1	RP11-284F21.8	-73700	NA	ENSG00000125462.11	C1orf61	4332	0.985524231758425	ENSG00000117036.7	ETV3	-703441	-0.507922787583604	LINC-	211.3	103.6	0	0	0	0	0.4	0	0	0	0	0
HE-LINC-C1T504	chr1:156404825-156405946	chr1	156404825	156405946	+	0	54,570,	0,446,	624	2	48	1.0398	-0.038159929775	0.0099442142642973	NA	NA	NA	NA	NA	NA	NA	NA	NA	NA	NA	NA	NA	NA	NA	NA	NA	NA	NA	NA	NA	NA	LINC-	NA	NA	NA	NA	NA	NA	NA	NA	NA	NA	NA	NA
HE-LINC-C1T505	chr1:156406091-156408206	chr1	156406091	156408206	+	1000	2116,	0,	2116	1	366	0.8248	-0.17709027478	0.0548860796655688	NA	90	ENSG00000125462.11	C1orf61	5598	0.999705648615372	ENSG00000207933.2	MIR9-1	15861	NA	ENSG00000260460.1	RP11-284F21.8	-71440	NA	ENSG00000125462.11	C1orf61	5598	0.999705648615372	ENSG00000117036.7	ETV3	-702175	-0.534737382560356	LINC-	371.9	278.4	0	0	0	0	0	0	0	0	0	0
HE-LINC-C1T506	chr1:156663327-156663612	chr1	156663327	156663612	+	1000	286,	0,	286	1	111	0.8265	0.0198175906261	0.0149718870486025	NA	84	ENSG00000237588.1	RP11-66D17.3	1538	0.113013426343328	ENSG00000132692.13	BCAN	34003	-0.165357172540544	ENSG00000143303.7	RRNAD1	-34622	0.0789377240203814	ENSG00000252808.1	SCARNA4	767450	0.693740564467784	ENSG00000229953.1	RP11-284F21.7	32111	-0.302575938352838	LINC-	5.5	0	3.3	10	4.4	20.1	13	7.3	33.3	0	0	8.5
HE-LINC-C1T507	chr1:156667063-156667489	chr1	156667063	156667489	+	1000	427,	0,	427	1	180	0.5594	-0.0257932872078	0.0100566898180374	NA	84	ENSG00000237588.1	RP11-66D17.3	5274	0.00386728336631736	ENSG00000132692.13	BCAN	37739	-0.221629702274158	ENSG00000143303.7	RRNAD1	-30745	-0.183755158222496	ENSG00000229961.1	RP11-71G12.1	-488115	0.471123829926108	ENSG00000173080.4	RXFP4	755583	-0.456120926473343	LINC-	0	0	3.3	0	0.7	1.4	2.8	4	1.4	5	1.3	2.5
HE-LINC-C1T508	chr1:156668401-156669364	chr1	156668401	156669364	+	1000	964,	0,	964	1	240	0.4717	0.111803907861	0.0342114355470368	NA	84	ENSG00000237588.1	RP11-66D17.3	6612	-5.56806660753126e-05	ENSG00000132692.13	BCAN	39077	-0.17434123773787	ENSG00000143303.7	RRNAD1	-28870	-0.17641243621019	ENSG00000132698.9	RAB25	637450	0.402260015013888	ENSG00000173080.4	RXFP4	756921	-0.419226357376168	LINC-	1.3	0.2	0	0	0	0	12.3	15.4	1.4	1.1	3.7	0
HE-TUCP-C1T509	chr1:156676213-156677469	chr1	156676213	156677469	-	1000	1257,	0,	1257	1	450	0.7396	0.00813439592565	0.282830458237208	NA	85	ENSG00000143320.4	CRABP2	1861	0.361035575898125	ENSG00000223356.1	RP11-66D17.5	-4535	0.561915189355006	ENSG00000143320.4	CRABP2	605	0.361035575898125	ENSG00000223356.1	RP11-66D17.5	-5497	0.561915189355006	ENSG00000198715.6	C1orf85	412006	-0.45005242528835	TUCP-	13	25	7.1	2.3	15.4	4.7	8.3	17.8	6.3	10.7	9.4	7.5
HE-LINC-C1T510	chr1:156678171-156678813	chr1	156678171	156678813	-	1000	643,	0,	643	1	63	0.8215	-0.225183599533	0.001725604112779	NA	85	ENSG00000143320.4	CRABP2	3205	0.388679535121694	ENSG00000223356.1	RP11-66D17.5	-3191	0.582916060087878	ENSG00000143320.4	CRABP2	2563	0.388679535121694	ENSG00000223356.1	RP11-66D17.5	-4153	0.582916060087878	ENSG00000163467.6	TSACC	371708	-0.428975068566628	LINC-	2.9	13.4	3.3	7.8	7.6	3.9	6.6	2.8	6.3	7	2.4	1.6
HE-LINC-C1T511	chr1:156678941-156679838	chr1	156678941	156679838	-	1000	898,	0,	898	1	429	0.519	-0.0428377621229	0.102903867551838	NA	86	ENSG00000223356.1	RP11-66D17.5	-3128	0.57799309014694	ENSG00000223356.1	RP11-66D17.5	-2166	0.57799309014694	ENSG00000143320.4	CRABP2	3333	0.0969531561555767	ENSG00000132694.14	ARHGEF11	-335324	0.597227186452488	ENSG00000163382.7	APOA1BP	118284	-0.48771201842265	LINC-	2.9	14.3	3.3	5.3	10.7	6.9	2.8	6	2.7	1.9	3.7	1.6
HE-LINC-C1T512	chr1:156855123-156856462	chr1	156855123	156856462	+	1000	1340,	0,	1340	1	159	0.5894	-0.00796777205931	0.00937824176157252	NA	86	ENSG00000198400.7	NTRK1	5330	0.980269831509914	ENSG00000198400.7	NTRK1	3481	0.980269831509914	ENSG00000187800.9	PEAR1	-7028	-0.338409345373602	ENSG00000198400.7	NTRK1	69691	0.980269831509914	ENSG00000160818.12	GPATCH4	283835	-0.352514342670305	LINC-	0	0.2	17.1	1.2	0.7	0.6	0	0	0	0	0	0
HE-LINC-C1T513	chr1:156856635-156857973	chr1	156856635	156857973	+	1000	1339,	0,	1339	1	324	0.7162	-0.0844680279415	0.048216298846993	NA	86	ENSG00000198400.7	NTRK1	6842	0.958655613003585	ENSG00000198400.7	NTRK1	4993	0.958655613003585	ENSG00000187800.9	PEAR1	-5517	-0.361490010287883	ENSG00000198400.7	NTRK1	71203	0.958655613003585	ENSG00000160818.12	GPATCH4	285347	-0.378799549111074	LINC-	0	1.4	15.9	3	0	0.6	0	0	0	0	0	0
HE-TUCP-BI-LRRC71	chr1:156898377-156901656	chr1	156898377	156901656	-	1000	3280,	0,	3280	1	408	0.8301	0.0787248416801	0.319303883828387	LRRC71	84	ENSG00000160838.9	LRRC71	-234	-0.0597985628659793	ENSG00000132694.14	ARHGEF11	-2976	-0.151021555205298	ENSG00000027644.4	INSRR	69567	0.138697450222386	ENSG00000116586.7	LAMTOR2	877113	0.82251514810187	ENSG00000132680.6	KIAA0907	997465	-0.65913780443787	TUCP-BI-	46.4	26.2	1.9	8.5	6.6	10.7	13.7	15.4	37.1	15.4	18.6	14.3
HE-OT-RP11-85G21.1-1	chr1:157195008-157249327	chr1	157195008	157249327	-	0	383,100,298,336,	0,965,27188,53984,	1117	4	267	0.712	-0.0322603634987	0.037186097101236	RP11-85G21.1	NA	NA	NA	NA	NA	NA	NA	NA	NA	NA	NA	NA	NA	NA	NA	NA	NA	NA	NA	NA	NA	OT-	NA	NA	NA	NA	NA	NA	NA	NA	NA	NA	NA	NA
HE-OT-RP11-85G21.1-2	chr1:157195008-157249327	chr1	157195008	157249327	-	1000	434,100,298,336,	0,965,27188,53984,	1168	4	312	0.806	0.0382743425793	0.118214233851774	RP11-85G21.1	74	ENSG00000271736.1	RP11-85G21.3	-1179	0.740044224267336	ENSG00000237189.1	RP11-85G21.2	-8166	0.329721894280961	ENSG00000117036.7	ETV3	86742	-0.13606782055578	ENSG00000271736.1	RP11-85G21.3	-1179	0.740044224267336	ENSG00000143320.4	CRABP2	573719	-0.396127367542407	OT-	0	0	0	0	1.9	1.4	1.9	2.8	27.5	30.6	13.1	15.5
HE-TUCP-C1T517	chr1:157261580-157281316	chr1	157261580	157281316	-	1000	193,99,528,	0,18793,19209,	820	3	264	0.8232	0.207977634282	0.208699433074303	NA	71	ENSG00000237189.1	RP11-85G21.2	23473	0.113076494987775	ENSG00000143297.14	FCRL5	-201851	0.235211735515384	ENSG00000237189.1	RP11-85G21.2	3737	0.113076494987775	ENSG00000236731.1	RP4-801G22.2	-319202	0.637951483636274	ENSG00000132688.10	NES	634127	-0.333152741026062	TUCP-	0	0	0	4.6	0	0	3.6	14.8	1.4	1.9	0	6.6
HE-LINC-C1T518	chr1:157277687-157278562	chr1	157277687	157278562	-	0	876,	0,	876	1	234	0.811	-0.114240560975	0.021325521932901	NA	NA	NA	NA	NA	NA	NA	NA	NA	NA	NA	NA	NA	NA	NA	NA	NA	NA	NA	NA	NA	NA	LINC-	NA	NA	NA	NA	NA	NA	NA	NA	NA	NA	NA	NA
HE-LINC-C1T519	chr1:157388351-157389111	chr1	157388351	157389111	+	0	761,	0,	761	1	234	0.7829	-0.0856336802285	0.0236900430898645	NA	NA	NA	NA	NA	NA	NA	NA	NA	NA	NA	NA	NA	NA	NA	NA	NA	NA	NA	NA	NA	NA	LINC-	NA	NA	NA	NA	NA	NA	NA	NA	NA	NA	NA	NA
HE-LINC-C1T520	chr1:157679854-157680162	chr1	157679854	157680162	-	1000	309,	0,	309	1	108	0.886	-0.2145011624	0.00375666899300695	NA	65	ENSG00000231700.3	RP11-367J7.4	1286	0.119394553835544	ENSG00000232366.1	VDAC1P9	-13808	NA	ENSG00000160856.16	FCRL3	9207	-0.0906980809531513	ENSG00000143321.14	HDGF	943445	0.582717699780059	ENSG00000253831.1	ETV3L	610562	-0.478852649022927	LINC-	69.2	170	315.3	263	347.2	232	280.1	240.3	243.9	240.6	232.8	287.8
HE-AS-IFI16	chr1:159021058-159022894	chr1	159021058	159022894	-	1000	1837,	0,	1837	1	150	0.917	-0.192763999758	0.00683916556958576	IFI16	82	ENSG00000265589.1	AL359753.1	-6145	NA	ENSG00000163568.9	AIM2	-9380	-0.324027205974314	ENSG00000180409.2	OR10AA1P	241933	NA	ENSG00000163565.14	IFI16	53136	0.969837319054183	ENSG00000085552.12	IGSF9	-892492	-0.484564652429675	AS-	52.6	76.5	11.8	90.7	89.5	146.6	351.2	252.2	862.7	355.8	277	167
HE-BI-C1orf204-1	chr1:159824643-159837474	chr1	159824643	159837474	+	1000	116,215,7039,	0,1057,5793,	7370	3	222	0.5553	-0.0118934073234	0.0112286310186433	RP11-190A12.7	81	ENSG00000188004.5	C1orf204	-50	0.235823969113035	ENSG00000158714.6	SLAMF8	17604	0.193581521773608	ENSG00000224259.1	RP11-48O20.4	-93534	0.305000841186119	ENSG00000132716.13	DCAF8	-407678	0.555196502640077	ENSG00000163568.9	AIM2	707757	-0.293641932750577	BI-	23.7	44.8	89.7	108.4	25.7	91.2	202.7	831.9	100	85.9	88.6	36.6
HE-BI-C1orf204-2	chr1:159824643-159837474	chr1	159824643	159837474	+	0	26,208,7039,	0,953,5703,	7273	3	222	0.5553	-0.0118934073234	0.0112942102743297	RP11-190A12.7	NA	NA	NA	NA	NA	NA	NA	NA	NA	NA	NA	NA	NA	NA	NA	NA	NA	NA	NA	NA	NA	BI-	NA	NA	NA	NA	NA	NA	NA	NA	NA	NA	NA	NA
HE-LINC-C1T524	chr1:159955903-159956874	chr1	159955903	159956874	+	0	972,	0,	972	1	120	0.6838	-0.181965472862	0.00270090857656933	NA	NA	NA	NA	NA	NA	NA	NA	NA	NA	NA	NA	NA	NA	NA	NA	NA	NA	NA	NA	NA	NA	LINC-	NA	NA	NA	NA	NA	NA	NA	NA	NA	NA	NA	NA
HE-TUCP-OT-PIGM-1	chr1:159994743-160001783	chr1	159994743	160001783	-	0	6670,81,	0,6960,	6751	2	861	0.8179	0.00140266073458	0.967109265407549	PIGM	NA	NA	NA	NA	NA	NA	NA	NA	NA	NA	NA	NA	NA	NA	NA	NA	NA	NA	NA	NA	NA	TUCP-OT-	NA	NA	NA	NA	NA	NA	NA	NA	NA	NA	NA	NA
HE-TUCP-OT-PIGM-2	chr1:159994743-160001783	chr1	159994743	160001783	-	1000	6705,81,	0,6960,	6786	2	861	0.8179	0.00140266073458	0.967041599544166	PIGM	86	ENSG00000143315.5	PIGM	0	0.868179960655074	ENSG00000177807.6	KCNJ10	-5474	-0.0483373993260833	ENSG00000162723.5	SLAMF9	70699	-0.195061285330223	ENSG00000143315.5	PIGM	0	0.868179960655074	ENSG00000143318.8	CASQ1	-158502	-0.441022790824351	TUCP-OT-	694.2	542.8	1339.1	629.2	827.4	465.9	1146.7	1086.5	586	890.3	890.3	586
HE-LINC-C1T527	chr1:160002876-160004035	chr1	160002876	160004035	+	1000	1160,	0,	1160	1	102	0.653	-0.265695729589	0.00114972191971834	NA	86	ENSG00000143315.5	PIGM	1093	0.122371691053599	ENSG00000237409.2	RP11-226L15.1	12359	NA	ENSG00000225279.1	RP11-536C5.2	-28243	-0.217166198430161	ENSG00000215846.5	MPTX1	756583	0.614451364557459	ENSG00000085552.12	IGSF9	87490	-0.28970217286857	LINC-	8.5	1.9	1.2	0	1.9	3	1.2	0.6	2.7	11.4	1.3	3.6
HE-AS-CASQ1	chr1:160170953-160171840	chr1	160170953	160171840	-	1000	888,	0,	888	1	111	0.8166	0.108086703611	0.0248105801063968	CASQ1	101	ENSG00000162734.8	PEA15	-3287	0.373857129463457	ENSG00000227741.1	RP11-536C5.7	-149	-0.17470880964061	ENSG00000162729.9	IGSF8	102220	-0.41754413815768	ENSG00000143318.8	CASQ1	11555	0.998826785317778	ENSG00000143258.11	USP21	-957400	-0.462813926001328	AS-	17.7	7.2	4.5	2.3	5.5	7.7	3.6	6	9.9	13.6	19.7	2.5
HE-LINC-C1T529	chr1:160336455-160336610	chr1	160336455	160336610	+	0	156,	0,	156	1	120	0.7644	-0.19261848523	0.00340530111627417	NA	NA	NA	NA	NA	NA	NA	NA	NA	NA	NA	NA	NA	NA	NA	NA	NA	NA	NA	NA	NA	NA	LINC-	NA	NA	NA	NA	NA	NA	NA	NA	NA	NA	NA	NA
HE-LINC-C1T530	chr1:160346014-160346848	chr1	160346014	160346848	+	1000	835,	0,	835	1	180	0.9437	0.0049490694259	0.0390246299733772	NA	104	ENSG00000171786.5	NHLH1	9157	0.855953285472285	ENSG00000171786.5	NHLH1	3376	0.855953285472285	ENSG00000162738.5	VANGL2	-23528	0.667957891007244	ENSG00000213085.5	CCDC19	476061	0.87814633913658	ENSG00000132716.13	DCAF8	113693	-0.439205798068387	LINC-	15.4	1.9	1.2	0	4.4	0	0.4	0	0	0	0	0
HE-LINC-C1T531	chr1:160367155-160368278	chr1	160367155	160368278	+	0	1124,	0,	1124	1	153	0.611	-0.303383429871	0.00136628059932612	NA	NA	NA	NA	NA	NA	NA	NA	NA	NA	NA	NA	NA	NA	NA	NA	NA	NA	NA	NA	NA	NA	LINC-	NA	NA	NA	NA	NA	NA	NA	NA	NA	NA	NA	NA
HE-LINC-C1T532	chr1:160878201-160879056	chr1	160878201	160879056	-	1000	856,	0,	856	1	192	0.8366	0.092073058309	0.0553801138207401	NA	106	ENSG00000213080.3	RP11-312J18.5	14286	0.774239495625831	ENSG00000232188.1	RP11-312J18.6	-22473	0.406546734814096	ENSG00000179914.4	ITLN1	23241	0.0379549843762284	ENSG00000202078.1	Y_RNA	583050	0.827501740811131	ENSG00000085552.12	IGSF9	963670	-0.403332109417443	LINC-	0	0	0	0	0.7	0	1.2	0	0	0	0	0
HE-TUCP-BI-USF1-1	chr1:161015872-161023755	chr1	161015872	161023755	+	0	3575,	0,	3575	1	393	0.9884	-0.0532552980227	0.212305997541948	ARHGAP30	NA	NA	NA	NA	NA	NA	NA	NA	NA	NA	NA	NA	NA	NA	NA	NA	NA	NA	NA	NA	NA	TUCP-BI-	NA	NA	NA	NA	NA	NA	NA	NA	NA	NA	NA	NA
HE-TUCP-BI-USF1-2	chr1:161015872-161023755	chr1	161015872	161023755	+	1000	3372,838,	0,7046,	4210	2	393	0.9884	-0.0532552980227	0.205929667732687	ARHGAP30	100	ENSG00000158773.10	USF1	105	-0.392157469220759	ENSG00000232879.2	RP11-544M22.3	11076	NA	ENSG00000268154.1	AL591806.1	-11900	NA	ENSG00000186517.9	ARHGAP30	-23888	0.98707135210176	ENSG00000143258.11	USP21	-113368	-0.659604314509633	TUCP-BI-	32.7	20.8	12.6	44.7	47.2	87.9	72.7	57.7	66.7	25.9	28.3	19.1
HE-BI-DEDD	chr1:161102573-161103229	chr1	161102573	161103229	+	1000	657,	0,	657	1	117	0.6963	-0.108557590035	0.00449258169432104	NA	96	ENSG00000158796.11	DEDD	95	0.00670376137830121	ENSG00000158793.9	NIT1	7338	0.0644632538198853	ENSG00000143222.7	UFC1	-19337	0.700990608623273	ENSG00000143222.7	UFC1	-19993	0.700990608623273	ENSG00000122218.10	COPA	789383	-0.496735136338552	BI-	27.5	16.9	17.1	4.6	16.4	14.2	13	19.3	52	28.1	31.3	42.9
HE-LINC-C1T536	chr1:161219458-161220174	chr1	161219458	161220174	+	0	717,	0,	717	1	129	0.654	-0.4368721658	0.000512697080113871	NA	NA	NA	NA	NA	NA	NA	NA	NA	NA	NA	NA	NA	NA	NA	NA	NA	NA	NA	NA	NA	NA	LINC-	NA	NA	NA	NA	NA	NA	NA	NA	NA	NA	NA	NA
HE-LINC-C1T537	chr1:161259332-161261742	chr1	161259332	161261742	-	1000	2411,	0,	2411	1	156	0.8522	-0.11114161722	0.00982550029226437	NA	87	ENSG00000158887.11	MPZ	-14238	0.136128239153767	ENSG00000158887.11	MPZ	-12783	0.136128239153767	ENSG00000143257.7	NR1I3	51240	0.0488608703057353	ENSG00000235101.1	SETP9	621804	0.662088536697473	ENSG00000213080.3	RP11-312J18.5	396972	-0.337753718492002	LINC-	0	11.3	12.6	5.9	3.2	19.6	5	2.4	0	10.7	0	4.6
HE-LINC-C1T538	chr1:161360052-161360613	chr1	161360052	161360613	+	1000	562,	0,	562	1	261	0.9305	0.0627517758861	0.122252835599901	NA	88	ENSG00000236484.2	RRM2P2	10904	0.0418286468894972	ENSG00000235477.1	RP11-122G18.5	18298	0.040280187267099	ENSG00000206921.1	RNU6-481P	-10466	NA	ENSG00000143222.7	UFC1	237486	0.319074616640673	ENSG00000270149.1	F11R	351300	-0.363449688074004	LINC-	5.5	0.2	0.4	7.1	1.9	6.2	2.8	0.2	0	15.4	4.8	1.6
HE-OT-RP11-122G18.7-1	chr1:161369028-161395551	chr1	161369028	161395551	+	1000	675,3830,	0,22694,	4505	2	273	0.9113	-0.00383839644254	0.0703762650709812	RP11-122G18.7	87	ENSG00000206921.1	RNU6-481P	-2051	NA	ENSG00000235477.1	RP11-122G18.5	27274	-0.294307271444858	ENSG00000143226.8	FCGR2A	-79669	0.0749789693753657	ENSG00000179914.4	ITLN1	514068	0.641365594638594	ENSG00000158773.10	USF1	353261	-0.489429668525834	OT-	74.1	20.8	34.2	93	88.6	63.9	66.7	91.8	92.1	82.4	58.9	49.2
HE-OT-RP11-122G18.7-2	chr1:161369028-161395551	chr1	161369028	161395551	+	0	497,3830,	0,21880,	4327	2	234	0.7856	-0.389461510093	0.00264411326386556	RP11-122G18.7	NA	NA	NA	NA	NA	NA	NA	NA	NA	NA	NA	NA	NA	NA	NA	NA	NA	NA	NA	NA	NA	OT-	NA	NA	NA	NA	NA	NA	NA	NA	NA	NA	NA	NA
HE-LINC-C1T541	chr1:161399200-161400630	chr1	161399200	161400630	+	1000	1431,	0,	1431	1	183	0.5925	-0.115604532996	0.00601831494064708	NA	87	ENSG00000215840.3	RP11-122G18.7	23342	0.479020479754475	ENSG00000215840.3	RP11-122G18.7	22328	0.479020479754475	ENSG00000143226.8	FCGR2A	-74590	-0.00135912869068781	ENSG00000215845.6	TSTD1	390420	0.544637816711989	ENSG00000254706.1	RP11-565P22.6	-935997	-0.558889086270906	LINC-	14.7	1.4	1.2	0	1.9	2.2	22.4	23.7	26.3	17.8	9.4	2.5
HE-LINC-C1T542	chr1:162596790-162597391	chr1	162596790	162597391	+	0	602,	0,	602	1	183	0.6635	-0.297738185966	0.00238534034838789	NA	NA	NA	NA	NA	NA	NA	NA	NA	NA	NA	NA	NA	NA	NA	NA	NA	NA	NA	NA	NA	NA	LINC-	NA	NA	NA	NA	NA	NA	NA	NA	NA	NA	NA	NA
HE-LINC-C1T543	chr1:162750662-162751010	chr1	162750662	162751010	-	1000	349,	0,	349	1	96	0.5982	-0.432833606299	0.000316329313347687	NA	35	ENSG00000243173.2	RN7SL861P	3490	0.560429392439449	ENSG00000185860.8	C1orf110	-43238	-0.179034970519728	ENSG00000259788.1	RP11-359K18.3	219564	-0.0381982663582068	ENSG00000162733.11	DDR2	149847	0.804590752523796	ENSG00000230739.1	RP11-331H2.4	-43575	-0.33505827878596	LINC-	13.9	2.6	68.9	228.9	342.7	272.8	128.7	66	215.7	202.5	80	144.2
HE-LINC-C1T544	chr1:162752681-162753733	chr1	162752681	162753733	-	1000	1053,	0,	1053	1	285	0.6848	-0.283425436806	0.00816909611929561	NA	35	ENSG00000243173.2	RN7SL861P	6213	0.4473538386357	ENSG00000185860.8	C1orf110	-40515	-0.320234024286181	ENSG00000259788.1	RP11-359K18.3	221583	-0.0374409335350522	ENSG00000162733.11	DDR2	152570	0.849296386358131	ENSG00000185860.8	C1orf110	-84872	-0.320234024286181	LINC-	3.9	15.5	189	603.6	836.1	860	308.6	215.7	344.1	366.3	183.9	249.6
HE-LINC-C1T545	chr1:163597231-163597997	chr1	163597231	163597997	-	0	767,	0,	767	1	159	0.5896	-0.187029921197	0.00299811474957619	NA	NA	NA	NA	NA	NA	NA	NA	NA	NA	NA	NA	NA	NA	NA	NA	NA	NA	NA	NA	NA	NA	LINC-	NA	NA	NA	NA	NA	NA	NA	NA	NA	NA	NA	NA
HE-LINC-C1T546	chr1:165100663-165107155	chr1	165100663	165107155	-	1000	197,242,195,	0,1259,6298,	634	3	111	1.0851	-0.0476751232908	0.0210262254432737	NA	38	ENSG00000252359.1	SNORD112	65374	NA	ENSG00000162761.10	LMX1A	-63949	0.125423926732796	ENSG00000252359.1	SNORD112	58882	NA	ENSG00000203307.2	RP11-375H19.2	-943265	0.257736277561987	ENSG00000143198.7	MGST3	-492943	-0.206293651224108	LINC-	0	0	0	0	8.5	0	0	0	0	0	0	0
HE-LINC-C1T547	chr1:165898863-165899487	chr1	165898863	165899487	+	0	625,	0,	625	1	261	0.6985	-0.00998904983013	0.0397611042725283	NA	NA	NA	NA	NA	NA	NA	NA	NA	NA	NA	NA	NA	NA	NA	NA	NA	NA	NA	NA	NA	NA	LINC-	NA	NA	NA	NA	NA	NA	NA	NA	NA	NA	NA	NA
HE-LINC-C1T548	chr1:166142445-166143379	chr1	166142445	166143379	+	1000	935,	0,	935	1	123	0.6954	-0.2218018061	0.00223037755066	NA	51	ENSG00000188859.5	FAM78B	6239	0.856049915040228	ENSG00000203307.2	RP11-375H19.2	85725	0.0405631718148628	ENSG00000229588.1	RP11-479J7.2	-160742	0.80609477188331	ENSG00000188859.5	FAM78B	6239	0.856049915040228	ENSG00000224358.1	RP11-466F5.8	404279	-0.149724748128453	LINC-	1.3	10.7	1.2	0	0.7	0	0	0	0	0	0	0
HE-LINC-C1T549	chr1:166259188-166260007	chr1	166259188	166260007	+	0	820,	0,	820	1	168	0.878	-0.222880151451	0.00641142144819607	NA	NA	NA	NA	NA	NA	NA	NA	NA	NA	NA	NA	NA	NA	NA	NA	NA	NA	NA	NA	NA	NA	LINC-	NA	NA	NA	NA	NA	NA	NA	NA	NA	NA	NA	NA
HE-LINC-C1T550	chr1:166260192-166261603	chr1	166260192	166261603	+	1000	1412,	0,	1412	1	150	0.6054	-0.10958614106	0.00457630654610203	NA	52	ENSG00000215835.2	RP11-9L18.2	13358	-0.0877618517410371	ENSG00000203307.2	RP11-375H19.2	203472	0.0197152185304168	ENSG00000229588.1	RP11-479J7.2	-42518	0.846242636548697	ENSG00000188859.5	FAM78B	123986	0.866010911521455	ENSG00000143149.8	ALDH9A1	592092	-0.180299144729252	LINC-	4.8	26.2	1.2	0	0.7	0	0	0	0	1.1	0	0
HE-LINC-C1T551	chr1:166261684-166263239	chr1	166261684	166263239	+	1000	1556,	0,	1556	1	207	0.7067	-0.0406588221476	0.0179617694905039	NA	52	ENSG00000215835.2	RP11-9L18.2	14850	-0.348412021501126	ENSG00000203307.2	RP11-375H19.2	204964	-0.0631963696239501	ENSG00000229588.1	RP11-479J7.2	-40882	0.828120721934022	ENSG00000267884.1	AL626787.1	232975	0.979124405806779	ENSG00000215835.2	RP11-9L18.2	14850	-0.348412021501126	LINC-	56.3	36.1	3.3	4.6	0	0	1.9	0.2	2.7	0	4.8	0
HE-LINC-C1T552	chr1:166309204-166310081	chr1	166309204	166310081	+	0	878,	0,	878	1	144	1.0671	-0.276232068785	0.00627832105654368	NA	NA	NA	NA	NA	NA	NA	NA	NA	NA	NA	NA	NA	NA	NA	NA	NA	NA	NA	NA	NA	NA	LINC-	NA	NA	NA	NA	NA	NA	NA	NA	NA	NA	NA	NA
HE-LINC-C1T553	chr1:167126555-167126819	chr1	167126555	167126819	-	1000	265,	0,	265	1	93	0.5481	-0.241763531257	0.000927929392576241	NA	45	ENSG00000213068.3	RP11-277B15.1	-5255	0.691558652541607	ENSG00000213068.3	RP11-277B15.1	-4841	0.691558652541608	ENSG00000143167.7	GPA33	66687	0.894321661615693	ENSG00000143167.7	GPA33	66951	0.894321661615693	ENSG00000224837.1	GCSHP5	-898841	-0.194789419521174	LINC-	0	0	17.9	3	0.7	0	0	0	0	3	0	0
HE-LINC-C1T554	chr1:167136248-167139606	chr1	167136248	167139606	+	1000	153,69,174,	0,1485,3185,	396	3	123	0.91	-0.0573681815648	0.0132463704263819	NA	43	ENSG00000213068.3	RP11-277B15.1	4174	0.166043509989278	ENSG00000198842.5	DUSP27	37846	-0.0340814755063351	ENSG00000143190.16	POU2F1	-50460	-0.226931561016336	ENSG00000143167.7	GPA33	76380	0.625276715389179	ENSG00000215835.2	RP11-9L18.2	889414	-0.305189323688894	LINC-	0	0	8.4	45.7	0.7	0	0	0.2	0	0	0	0
HE-LINC-C1T555	chr1:167143446-167144196	chr1	167143446	167144196	+	1000	751,	0,	751	1	72	0.6469	-0.107710483438	0.00236956143551295	NA	43	ENSG00000213068.3	RP11-277B15.1	11372	0.0477415129150934	ENSG00000198842.5	DUSP27	45044	-0.0653863091955172	ENSG00000143190.16	POU2F1	-45870	-0.242328509494211	ENSG00000143167.7	GPA33	83578	0.498691931499383	ENSG00000215835.2	RP11-9L18.2	896612	-0.270834878759138	LINC-	0	0	0.4	14.7	0	0	0.4	0	0	0	0	0
HE-LINC-C1T556	chr1:167763252-167763750	chr1	167763252	167763750	+	0	499,	0,	499	1	108	0.5038	-0.159062229268	0.00161497945977431	NA	NA	NA	NA	NA	NA	NA	NA	NA	NA	NA	NA	NA	NA	NA	NA	NA	NA	NA	NA	NA	NA	LINC-	NA	NA	NA	NA	NA	NA	NA	NA	NA	NA	NA	NA
HE-AS-ADCY10	chr1:167777498-167778683	chr1	167777498	167778683	+	1000	1186,	0,	1186	1	162	0.5364	-0.260160997481	0.00157838890131636	ADCY10	52	ENSG00000250762.1	RP1-313L4.4	-11988	0.418569941162993	ENSG00000197965.7	MPZL1	16342	-0.0160637872374945	ENSG00000232194.1	RP1-313L4.3	-10961	-0.147079750935425	ENSG00000250762.1	RP1-313L4.4	-11988	0.418569941162993	ENSG00000213064.4	SFT2D2	-417678	-0.580354745529001	AS-	2.4	10.7	1.9	4.6	1.9	2.2	7.4	8	2.7	5	6	4.6
HE-LINC-C1T558	chr1:168170193-168170862	chr1	168170193	168170862	-	1000	670,	0,	670	1	189	0.6832	-0.339393306513	0.00204887521458527	NA	45	ENSG00000237049.1	RPL34P1	-8992	-0.521757398491884	ENSG00000214262.4	ANKRD36BP1	-43941	-0.521757398491884	ENSG00000143147.10	GPR161	63372	-0.45046975969715	ENSG00000143155.8	TIPRL	22691	0.460633227915814	ENSG00000237049.1	RPL34P1	-8992	-0.521757398491884	LINC-	570.1	841.3	434.3	169.1	446.4	457.9	499.3	381.5	485.7	430.2	539	441.9
HE-LINC-C1T559	chr1:168186230-168186467	chr1	168186230	168186467	-	0	238,	0,	238	1	108	0.6917	-0.136873186755	0.00342202663149993	NA	NA	NA	NA	NA	NA	NA	NA	NA	NA	NA	NA	NA	NA	NA	NA	NA	NA	NA	NA	NA	NA	LINC-	NA	NA	NA	NA	NA	NA	NA	NA	NA	NA	NA	NA
HE-AS-RNU6-1310P	chr1:168229718-168232753	chr1	168229718	168232753	+	1000	3036,	0,	3036	1	258	0.5907	-0.328584889714	0.00300240282173444	RNU6-1310P	43	ENSG00000206880.1	RNU6-1310P	-3001	NA	ENSG00000213064.4	SFT2D2	17340	-0.179146347331507	ENSG00000143178.8	TBX19	-17525	0.515056834645282	ENSG00000224837.1	GCSHP5	204058	0.598493249143893	ENSG00000143147.10	GPR161	122897	-0.353209311713277	AS-	1.3	3.1	4.5	3	4.4	4.7	38.9	25.1	33.3	21.8	18.6	24.1
HE-LINC-C1T561	chr1:168425084-168426237	chr1	168425084	168426237	-	1000	1154,	0,	1154	1	141	0.5724	-0.175507162604	0.00246562667461213	NA	45	ENSG00000215833.3	QRSL1P1	5788	0.0141354078600279	ENSG00000237658.1	RP5-968D22.3	-7215	0.691743945053159	ENSG00000215833.3	QRSL1P1	4635	0.0141354078600279	ENSG00000228697.1	RP5-968D22.1	34343	0.888405865124199	ENSG00000143147.10	GPR161	319416	-0.350475190805687	LINC-	0	0	0.4	0	0	0	0	0	0	0	0	0
HE-AS-DPT	chr1:168669189-168670255	chr1	168669189	168670255	+	1000	1067,	0,	1067	1	120	1.0585	-0.396064471833	0.00212147712500883	DPT	46	ENSG00000143196.4	DPT	-29313	0.934003619326675	ENSG00000143184.4	XCL1	117874	-0.153415027281196	ENSG00000225826.1	LINC00626	-85922	0.503891390833803	ENSG00000143196.4	DPT	-29313	0.934003619326675	ENSG00000235736.1	RP1-10C16.1	-74539	-0.222969639266072	AS-	0	0.7	0.4	5.9	24.5	4.7	9.1	1.7	13.7	1.1	4.8	5.7
HE-LINC-C1T563	chr1:169461303-169461658	chr1	169461303	169461658	+	0	356,	0,	356	1	150	0.6784	-0.0315821138651	0.0102135152033485	NA	NA	NA	NA	NA	NA	NA	NA	NA	NA	NA	NA	NA	NA	NA	NA	NA	NA	NA	NA	NA	NA	LINC-	NA	NA	NA	NA	NA	NA	NA	NA	NA	NA	NA	NA
HE-LINC-C1T564	chr1:170625965-170629869	chr1	170625965	170629869	+	1000	24,530,	0,3375,	554	2	108	0.9383	0.0735725814124	0.0284977408794763	NA	50	ENSG00000116132.7	PRRX1	-5904	0.766724369112618	ENSG00000235303.1	RP1-79C4.1	9485	0.362176727554148	ENSG00000116132.7	PRRX1	-2000	0.766724369112618	ENSG00000116132.7	PRRX1	-5904	0.766724369112618	ENSG00000244531.1	RP3-454G6.2	-965418	-0.23197539464824	LINC-	0	0	0	3.8	4.4	20.7	1.9	1.3	0	0	0	0
HE-LINC-C1T565	chr1:170630002-170630684	chr1	170630002	170630684	+	1000	683,	0,	683	1	141	0.7204	0.111280795332	0.0261927544616922	NA	50	ENSG00000116132.7	PRRX1	-1867	0.822200352192016	ENSG00000235303.1	RP1-79C4.1	13522	0.318144677925425	ENSG00000116132.7	PRRX1	-1185	0.822200352192016	ENSG00000116132.7	PRRX1	-1867	0.822200352192016	ENSG00000225704.2	RP4-798A17.5	-684226	-0.290656070676866	LINC-	0	0	0	2.3	0	17.4	0	0	0	0	0	0
HE-LINC-C1T566	chr1:170724133-170724971	chr1	170724133	170724971	-	1000	839,	0,	839	1	99	0.8378	-0.484521485761	0.000478592543059211	NA	51	ENSG00000116132.7	PRRX1	25384	0.422926130575779	ENSG00000215924.1	BX284613.1	-285517	NA	ENSG00000225545.1	RP11-545I10.2	166756	NA	ENSG00000117501.10	MROH9	-179641	0.694322128102636	ENSG00000225704.2	RP4-798A17.5	-589257	-0.201538706532656	LINC-	0	0	0	0	10.7	15.9	0	0	0	3	0	0
HE-LINC-C1T567	chr1:170775094-170794844	chr1	170775094	170794844	-	1000	1652,36,	0,19715,	1688	2	114	0.534	-0.270631393329	0.000844531465883478	NA	56	ENSG00000116132.7	PRRX1	95257	0.249709271587057	ENSG00000215924.1	BX284613.1	-215644	NA	ENSG00000225545.1	RP11-545I10.2	217717	NA	ENSG00000231424.1	RP1-45C12.1	-426089	0.914366460371814	ENSG00000231407.1	RP11-576I22.2	293056	-0.255550141342325	LINC-	0	0.2	0.4	2.3	56.4	106.7	5.9	1.7	29	15.4	0	0
HE-LINC-C1T568	chr1:170833237-170835714	chr1	170833237	170835714	-	1000	591,151,	0,2327,	742	2	69	0.7499	0.0822022779838	0.0110189752627253	NA	57	ENSG00000117501.10	MROH9	-68898	0.521950054724397	ENSG00000215924.1	BX284613.1	-174774	NA	ENSG00000225545.1	RP11-545I10.2	275860	NA	ENSG00000231424.1	RP1-45C12.1	-385219	0.838809012624006	ENSG00000231407.1	RP11-576I22.2	333926	-0.303113693719575	LINC-	0	0	0	0	4.4	18.1	0	0.6	1.4	0	0	0
HE-LINC-C1T569	chr1:170857551-170859255	chr1	170857551	170859255	-	1000	1705,	0,	1705	1	123	0.9569	-0.081513418437	0.0121016559060668	NA	57	ENSG00000117501.10	MROH9	-45357	0.26687457800091	ENSG00000215924.1	BX284613.1	-151233	NA	ENSG00000225545.1	RP11-545I10.2	300174	NA	ENSG00000007933.8	FMO3	-200763	0.833460473591049	ENSG00000075945.8	KIFAP3	804906	-0.272901088076969	LINC-	1.3	0.7	0	0	7.6	6.9	4.4	3.3	41	8.6	3.7	0
HE-LINC-C1T570	chr1:171808619-171809569	chr1	171808619	171809569	-	0	951,	0,	951	1	180	0.8716	-0.0235448161932	0.0259456459874414	NA	NA	NA	NA	NA	NA	NA	NA	NA	NA	NA	NA	NA	NA	NA	NA	NA	NA	NA	NA	NA	NA	LINC-	NA	NA	NA	NA	NA	NA	NA	NA	NA	NA	NA	NA
HE-LINC-C1T571	chr1:173184909-173185846	chr1	173184909	173185846	-	1000	938,	0,	938	1	276	0.3876	-0.354214616747	0.00185005715362409	NA	45	ENSG00000117586.6	TNFSF4	9394	0.328966782920208	ENSG00000231615.2	RP11-296O14.2	-145690	-0.201032869431155	ENSG00000117586.6	TNFSF4	8457	0.328966782920208	ENSG00000227373.1	RP11-160H22.5	-943296	0.620700353977499	ENSG00000183831.6	ANKRD45	-453155	-0.470594330696785	LINC-	1.3	5.3	1.2	5.3	1.9	1.4	3.6	1.7	1.4	5	8.3	4.6
HE-LINC-C1T572	chr1:175834240-175835748	chr1	175834240	175835748	-	1000	1509,	0,	1509	1	252	0.7259	-0.208887480077	0.0103291697808914	NA	31	ENSG00000224718.1	RP11-222A5.1	-10731	NA	ENSG00000227740.1	RP11-318C24.2	-38150	0.792170689861501	ENSG00000116147.11	TNR	121334	0.436056322235524	ENSG00000227740.1	RP11-318C24.2	-53901	0.792170689861501	ENSG00000235750.5	KIAA0040	673613	-0.479720521875769	LINC-	11.4	13.4	0	0	0	5.4	1.2	0	2.7	3	1.3	0
HE-LINC-C1T573	chr1:175908071-175909136	chr1	175908071	175909136	-	0	1066,	0,	1066	1	123	0.9817	0.0511114636234	0.0319884536517824	NA	NA	NA	NA	NA	NA	NA	NA	NA	NA	NA	NA	NA	NA	NA	NA	NA	NA	NA	NA	NA	NA	LINC-	NA	NA	NA	NA	NA	NA	NA	NA	NA	NA	NA	NA
HE-LINC-C1T574	chr1:176815866-176816461	chr1	176815866	176816461	-	0	596,	0,	596	1	324	0.5542	-0.168974340217	0.0179073991475739	NA	NA	NA	NA	NA	NA	NA	NA	NA	NA	NA	NA	NA	NA	NA	NA	NA	NA	NA	NA	NA	NA	LINC-	NA	NA	NA	NA	NA	NA	NA	NA	NA	NA	NA	NA
HE-LINC-C1T575	chr1:176817038-176819174	chr1	176817038	176819174	-	1000	2137,	0,	2137	1	444	0.5768	-0.193188809521	0.0526749152397848	NA	23	ENSG00000116183.6	PAPPA2	58593	-0.16390553615361	ENSG00000152092.10	ASTN1	-7264	0.673737152700808	ENSG00000237514.2	PTP4A1P7	231113	-0.229764772422564	ENSG00000198797.6	FAM5B	-321459	0.787369643976007	ENSG00000237514.2	PTP4A1P7	233249	-0.229764772422564	LINC-	9.3	22.4	5.3	0	9.7	0.6	0.4	0.2	0	1.1	0	0
HE-LINC-C1T576	chr1:178626579-178626986	chr1	178626579	178626986	+	0	408,	0,	408	1	219	0.6997	-0.228140117486	0.00629447419548858	NA	NA	NA	NA	NA	NA	NA	NA	NA	NA	NA	NA	NA	NA	NA	NA	NA	NA	NA	NA	NA	NA	LINC-	NA	NA	NA	NA	NA	NA	NA	NA	NA	NA	NA	NA
HE-LINC-C1T577	chr1:178989103-178989863	chr1	178989103	178989863	+	1000	761,	0,	761	1	246	0.7522	-0.161762095041	0.0149485895544982	NA	57	ENSG00000116199.7	FAM20B	-5836	0.216319529767992	ENSG00000116191.12	RALGPS2	99865	-0.104217852106407	ENSG00000116199.7	FAM20B	-5076	0.216319529767992	ENSG00000235145.2	RP11-533E19.3	-948718	0.678304246727525	ENSG00000143322.15	ABL2	-209716	-0.310971051613828	LINC-	0	0	0	0	0	0.6	0	0	0	0	0	0
HE-LINC-C1T578	chr1:179048332-179049228	chr1	179048332	179049228	+	0	897,	0,	897	1	66	1.1711	0.0898570699246	0.0405053677448624	NA	NA	NA	NA	NA	NA	NA	NA	NA	NA	NA	NA	NA	NA	NA	NA	NA	NA	NA	NA	NA	NA	LINC-	NA	NA	NA	NA	NA	NA	NA	NA	NA	NA	NA	NA
HE-LINC-C1T579	chr1:179791446-179791836	chr1	179791446	179791836	+	1000	391,	0,	391	1	93	0.6997	-0.0648074923513	0.00475111253579062	NA	52	ENSG00000229407.1	RP11-12M5.3	4120	0.522302901344875	ENSG00000143340.6	FAM163A	6113	0.373143335389297	ENSG00000143337.13	TOR1AIP1	-59341	0.312701925810647	ENSG00000057252.8	SOAT1	528521	0.953052493943181	ENSG00000271783.1	RP11-533E19.6	-98693	-0.297753027216966	LINC-	1.3	0	1.2	0	0	0.6	0.4	0	0	3	6	0
HE-TUCP-OT-IER5	chr1:181057638-181063337	chr1	181057638	181063337	+	1000	927,3876,283,	0,1086,5417,	5086	3	825	1.1682	0.458243089661	0.999261305579235	IER5	33	ENSG00000162783.8	IER5	0	0.96280755376226	ENSG00000153029.10	MR1	26564	0.00656723444410178	ENSG00000237292.1	RP11-540K16.1	-80283	0.24945152651873	ENSG00000162783.8	IER5	0	0.96280755376226	ENSG00000225982.1	RP11-538D16.3	-998048	-0.265253892275361	TUCP-OT-	1201.3	798.3	629.2	1032	431.7	724.1	459.1	653.6	986.3	250	420.1	1385.8
HE-LINC-C1T581	chr1:181072722-181073427	chr1	181072722	181073427	-	0	706,	0,	706	1	300	0.8649	-0.0949353873197	0.0570229400571172	NA	NA	NA	NA	NA	NA	NA	NA	NA	NA	NA	NA	NA	NA	NA	NA	NA	NA	NA	NA	NA	NA	LINC-	NA	NA	NA	NA	NA	NA	NA	NA	NA	NA	NA	NA
HE-LINC-C1T582	chr1:181295036-181295282	chr1	181295036	181295282	-	1000	247,	0,	247	1	162	0.5234	0.0348093672058	0.0111392894658024	NA	32	ENSG00000198216.6	CACNA1E	-86956	0.461325876322583	ENSG00000222397.1	RN7SKP229	-513326	NA	ENSG00000225359.1	RP11-540K16.2	134751	NA	ENSG00000272198.1	RP11-309G3.3	235037	0.880123639186334	ENSG00000135835.6	KIAA1614	412992	-0.238428791997711	LINC-	101.7	22.4	0	0	6.6	0.6	3.6	1.7	0	1.1	11.8	2.5
HE-LINC-C1T583	chr1:181779621-181782403	chr1	181779621	181782403	+	1000	1702,951,	0,1832,	2653	2	294	0.3797	-0.300618200107	0.00281166527714859	NA	42	ENSG00000222397.1	RN7SKP229	-29288	NA	ENSG00000198216.6	CACNA1E	2402	0.991311238466532	ENSG00000225982.1	RP11-538D16.3	-273283	-0.165964477079318	ENSG00000198216.6	CACNA1E	397383	0.991311238466532	ENSG00000135835.6	KIAA1614	897331	-0.273553359552704	LINC-	16.9	36.9	1.2	0	0	0	0	0.2	0	0	1.3	0
HE-LINC-C1T584	chr1:182104995-182105815	chr1	182104995	182105815	+	0	821,	0,	821	1	123	0.6051	-0.141614353744	0.00286958438437623	NA	NA	NA	NA	NA	NA	NA	NA	NA	NA	NA	NA	NA	NA	NA	NA	NA	NA	NA	NA	NA	NA	LINC-	NA	NA	NA	NA	NA	NA	NA	NA	NA	NA	NA	NA
HE-LINC-C1T585	chr1:182802871-182806137	chr1	182802871	182806137	-	1000	3267,	0,	3267	1	147	0.8195	-0.130977403316	0.00672025019099074	NA	48	ENSG00000135829.12	DHX9	-2367	-0.21526743082498	ENSG00000157060.9	SHCBP1L	-62863	0.201741454484804	ENSG00000135824.8	RGS8	149160	0.290271263316151	ENSG00000135838.9	NPL	47709	0.645867901640834	ENSG00000135862.5	LAMC1	-186458	-0.460952501163133	LINC-	38.5	51.6	21	1.2	14.6	14.2	17.6	10.9	12.4	9.7	6	15.5
HE-BI-LAMC1	chr1:182990976-182991696	chr1	182990976	182991696	-	1000	721,	0,	721	1	132	0.8396	0.0334908483522	0.0207462255971187	NA	47	ENSG00000135862.5	LAMC1	-899	-0.267916587702661	ENSG00000224468.2	RP11-181K3.4	-115818	NA	ENSG00000207472.1	RNU6-41P	39523	NA	ENSG00000157060.9	SHCBP1L	69036	0.483145265113578	ENSG00000135824.8	RGS8	337985	-0.337645663715184	BI-	4.8	0.7	1.9	1.2	4.4	4.7	3.6	1.3	6.3	11.4	1.3	6.6
HE-LINC-C1T587	chr1:184081938-184091773	chr1	184081938	184091773	+	0	157,116,286,853,	0,6916,8161,8983,	1412	4	162	0.5368	-0.273577669637	0.00142690513907872	NA	NA	NA	NA	NA	NA	NA	NA	NA	NA	NA	NA	NA	NA	NA	NA	NA	NA	NA	NA	NA	NA	LINC-	NA	NA	NA	NA	NA	NA	NA	NA	NA	NA	NA	NA
HE-LINC-C1T588	chr1:184081938-184091773	chr1	184081938	184091773	+	1000	572,286,853,	0,1701,2523,	1711	3	162	0.5368	-0.273577669637	0.00140126960961278	NA	32	ENSG00000198860.7	TSEN15	58443	0.305084330834398	ENSG00000198860.7	TSEN15	38592	0.305084330834398	ENSG00000207080.2	Y_RNA	-193019	NA	ENSG00000121481.6	RNF2	-932558	0.569376819359878	ENSG00000143344.10	RGL1	476730	-0.469855584928013	LINC-	2.4	14.9	20.2	12.6	29.2	15.1	18.6	26.6	5.3	28.1	11.8	52.1
HE-LINC-C1T589	chr1:184091867-184093149	chr1	184091867	184093149	+	1000	1283,	0,	1283	1	150	0.6123	-0.134050020596	0.00401263846756321	NA	32	ENSG00000199840.1	Y_RNA	-49090	NA	ENSG00000198860.7	TSEN15	48521	0.473945697279488	ENSG00000207080.2	Y_RNA	-191643	NA	ENSG00000121481.6	RNF2	-922629	0.491130968103489	ENSG00000143344.10	RGL1	486659	-0.449383110578745	LINC-	6.3	9.4	19.6	13.2	29.2	14.2	22.4	12.6	16.3	36.1	13.1	43.9
HE-LINC-C1T590	chr1:184632353-184633606	chr1	184632353	184633606	-	1000	1254,	0,	1254	1	321	0.5579	0.139553589459	0.11627431758602	NA	38	ENSG00000252790.1	SNORD112	-13462	NA	ENSG00000116406.14	EDEM3	-25759	0.149416356079143	ENSG00000271387.1	RP11-382D12.2	276515	-0.133781885283018	ENSG00000238061.2	RP4-635A23.4	-616370	0.342413702660738	ENSG00000232036.2	GS1-115G20.2	97961	-0.253185783732665	LINC-	4.8	8.5	12.6	5.9	8.5	6.9	1.2	4	13.7	5	48.9	13
HE-LINC-C1T591	chr1:184634432-184635320	chr1	184634432	184635320	+	1000	889,	0,	889	1	189	0.5745	-0.0297757593235	0.0109977383182562	NA	38	ENSG00000252790.1	SNORD112	-12636	NA	ENSG00000116667.7	C1orf21	36278	0.551812034835571	ENSG00000252790.1	SNORD112	-11748	NA	ENSG00000116667.7	C1orf21	278240	0.551812034835571	ENSG00000116406.14	EDEM3	-89615	-0.368156413191301	LINC-	7.8	4.2	10.5	7.1	5.5	7.7	5.9	1.3	9.9	7	7.1	1.6
HE-BI-IVNS1ABP	chr1:185286521-185289431	chr1	185286521	185289431	+	1000	2911,	0,	2911	1	198	1.0666	-0.00183082401444	0.0576593135263692	NA	36	ENSG00000116679.11	IVNS1ABP	60	0.344094360542905	ENSG00000116668.8	SWT1	25624	0.174596448766688	ENSG00000252407.1	RNU7-183P	-113945	NA	ENSG00000135842.12	FAM129A	342839	0.534684452270192	ENSG00000230470.1	GS1-115G20.1	909050	-0.356061816540022	BI-	48.2	38.4	61	45.7	62.5	52.7	29	29	45.6	48	28.3	26.4
HE-BI-GS1-279B7.1	chr1:185302034-185302805	chr1	185302034	185302805	+	1000	772,	0,	772	1	147	0.6698	-0.0295214327251	0.00951913459327929	GS1-279B7.1	35	ENSG00000261024.1	GS1-279B7.1	-166	NA	ENSG00000116668.8	SWT1	41137	-0.0372882724842376	ENSG00000252407.1	RNU7-183P	-100571	NA	ENSG00000271387.1	RP11-382D12.2	946196	0.254302232813835	ENSG00000116679.11	IVNS1ABP	15573	-0.317210654855711	BI-	4.5	0.2	0	0	0.7	0	2.8	0.6	2.7	9.7	9.4	10.6
HE-LINC-C1T594	chr1:186398385-186398932	chr1	186398385	186398932	+	0	548,	0,	548	1	123	0.6964	-0.25890912737	0.00179364406228945	NA	NA	NA	NA	NA	NA	NA	NA	NA	NA	NA	NA	NA	NA	NA	NA	NA	NA	NA	NA	NA	NA	LINC-	NA	NA	NA	NA	NA	NA	NA	NA	NA	NA	NA	NA
HE-LINC-C1T595	chr1:186407440-186408494	chr1	186407440	186408494	+	1000	1055,	0,	1055	1	114	0.8463	-0.140862809667	0.0054894270539354	NA	20	ENSG00000116703.12	PDC	-8197	0.111619518956779	ENSG00000157181.10	C1orf27	16930	-0.235618883605222	ENSG00000229739.1	RP11-295K2.3	-11719	-0.16187855848711	ENSG00000224691.1	GS1-174L6.4	261006	0.161761267230562	ENSG00000047410.8	TPR	62615	-0.341959530677953	LINC-	29.8	4.8	2.6	0	0	2.2	1.2	3.3	8.5	5	9.4	4.6
HE-LINC-C1T596	chr1:186439431-186491436	chr1	186439431	186491436	+	0	97,2529,	0,49477,	2626	2	180	0.6637	-0.36720475744	0.00129315576696329	NA	NA	NA	NA	NA	NA	NA	NA	NA	NA	NA	NA	NA	NA	NA	NA	NA	NA	NA	NA	NA	NA	LINC-	NA	NA	NA	NA	NA	NA	NA	NA	NA	NA	NA	NA
HE-LINC-C1T597	chr1:186439431-186491436	chr1	186439431	186491436	+	1000	2740,	0,	2740	1	180	0.6637	-0.36720475744	0.00128424701871437	NA	21	ENSG00000116703.12	PDC	9177	0.238495780963352	ENSG00000229739.1	RP11-295K2.3	18550	0.0837266816566293	ENSG00000228238.1	GS1-304P7.2	-55975	0.484721407452132	ENSG00000228238.1	GS1-304P7.2	-107980	0.484721407452132	ENSG00000231599.1	RP11-445P19.1	-973307	-0.273978544624502	LINC-	35.6	47.5	9	0	3.2	8.5	0.4	22.2	6.3	17.8	6	26.4
HE-BI-PTGS2	chr1:186649726-186650551	chr1	186649726	186650551	+	1000	826,	0,	826	1	132	0.9269	-0.0146818371229	0.0197516832954557	NA	20	ENSG00000073756.7	PTGS2	167	0.533097412077	ENSG00000228238.1	GS1-304P7.2	101295	-0.296337253843999	ENSG00000116711.8	PLA2G4A	-147534	0.473302897791968	ENSG00000116703.12	PDC	219472	0.546021479336697	ENSG00000228238.1	GS1-304P7.2	102315	-0.296337253843999	BI-	0	0	2.6	13.2	8.5	4.7	6.6	0	1.4	1.9	6	14.3
HE-LINC-C1T599	chr1:186650697-186652249	chr1	186650697	186652249	+	1000	1553,	0,	1553	1	147	0.6724	-0.434179141137	0.000638423304254869	NA	20	ENSG00000073756.7	PTGS2	1138	0.053781547885187	ENSG00000228238.1	GS1-304P7.2	102266	-0.238521427733028	ENSG00000116711.8	PLA2G4A	-145836	0.249627216453588	ENSG00000116703.12	PDC	220443	0.413760669263691	ENSG00000262180.1	OCLM	280993	-0.298419156011881	LINC-	1.3	0	1.2	0	4.4	5.4	16.1	4	1.4	5	15.8	14.3
HE-LINC-C1T600	chr1:188683029-188684052	chr1	188683029	188684052	-	1000	1024,	0,	1024	1	138	0.828	-0.401849927664	0.00120663096367741	NA	13	ENSG00000237283.1	RP11-316I3.1	4041	0.907356278345986	ENSG00000238054.1	RP11-316I3.2	-154556	-0.0781749133537423	ENSG00000237283.1	RP11-316I3.1	3018	0.907356278345986	ENSG00000237283.1	RP11-316I3.1	4041	0.907356278345986	ENSG00000238054.1	RP11-316I3.2	-172513	-0.0781749133537423	LINC-	0	0	0	0	0	0	0	0	0	0	1.3	0
HE-LINC-C1T601	chr1:188713623-188714979	chr1	188713623	188714979	-	1000	1357,	0,	1357	1	261	0.6464	-0.340990639719	0.00376642464938271	NA	13	ENSG00000237283.1	RP11-316I3.1	34968	0.94620104016065	ENSG00000238054.1	RP11-316I3.2	-123629	-0.0767409326881825	ENSG00000237283.1	RP11-316I3.1	33612	0.94620104016065	ENSG00000237283.1	RP11-316I3.1	34968	0.94620104016065	ENSG00000238054.1	RP11-316I3.2	-141586	-0.0767409326881825	LINC-	0	0	0	0	0	0	0	0	0	0	0	0
HE-LINC-C1T602	chr1:188749586-188750698	chr1	188749586	188750698	-	1000	1113,	0,	1113	1	147	0.4527	-0.399772794804	0.000412742032693552	NA	14	ENSG00000237283.1	RP11-316I3.1	70687	0.746605154648685	ENSG00000238054.1	RP11-316I3.2	-87910	-0.0698439372021548	ENSG00000237283.1	RP11-316I3.1	69575	0.746605154648685	ENSG00000237283.1	RP11-316I3.1	70687	0.746605154648685	ENSG00000238054.1	RP11-316I3.2	-105867	-0.0698439372021547	LINC-	0	0	0	0	0	0	1.2	0	0	0	0	0
HE-LINC-C1T603	chr1:188751348-188752435	chr1	188751348	188752435	-	1000	1088,	0,	1088	1	141	0.6001	-0.43359973692	0.00049234222813448	NA	14	ENSG00000237283.1	RP11-316I3.1	72424	0.905521228609004	ENSG00000238054.1	RP11-316I3.2	-86173	-0.0788064682315794	ENSG00000237283.1	RP11-316I3.1	71337	0.905521228609004	ENSG00000237283.1	RP11-316I3.1	72424	0.905521228609004	ENSG00000238054.1	RP11-316I3.2	-104130	-0.0788064682315794	LINC-	0	0	0	0	0	0	0	0	0	0	0	0
HE-LINC-C1T604	chr1:188761662-188762875	chr1	188761662	188762875	-	1000	1214,	0,	1214	1	264	0.6754	-0.406821952805	0.00278624873384401	NA	14	ENSG00000237283.1	RP11-316I3.1	82864	0.925009038113448	ENSG00000238054.1	RP11-316I3.2	-75733	-0.035120228135781	ENSG00000237283.1	RP11-316I3.1	81651	0.925009038113448	ENSG00000237283.1	RP11-316I3.1	82864	0.925009038113448	ENSG00000232212.1	RP11-398M15.1	-981720	-0.0816308005318152	LINC-	0	0	0	0	0.7	0.6	0	0	0	0	0	0
HE-LINC-C1T605	chr1:188772637-188774350	chr1	188772637	188774350	-	1000	1714,	0,	1714	1	129	0.8508	-0.341610790041	0.0016778640040047	NA	14	ENSG00000238054.1	RP11-316I3.2	-82215	-0.0711456121125806	ENSG00000238054.1	RP11-316I3.2	-64258	-0.0711456121125806	ENSG00000237283.1	RP11-316I3.1	92626	0.76468719473668	ENSG00000237283.1	RP11-316I3.1	94339	0.76468719473668	ENSG00000238054.1	RP11-316I3.2	-82215	-0.0711456121125806	LINC-	0.6	0	0	0	0.7	0	2.8	0	0	1.1	1.3	0
HE-LINC-C1T606	chr1:188774447-188775530	chr1	188774447	188775530	-	1000	1084,	0,	1084	1	153	0.7603	-0.106473697739	0.00798093011669584	NA	14	ENSG00000238054.1	RP11-316I3.2	-81035	-0.0573035539673568	ENSG00000238054.1	RP11-316I3.2	-63078	-0.0573035539673568	ENSG00000237283.1	RP11-316I3.1	94436	0.692208452742056	ENSG00000237283.1	RP11-316I3.1	95519	0.692208452742056	ENSG00000238054.1	RP11-316I3.2	-81035	-0.0573035539673568	LINC-	0	0	0	0	0	0.6	0	0	0	0	0	0
HE-OT-MIR4426	chr1:192685313-192685783	chr1	192685313	192685783	+	1000	48,368,	0,103,	416	2	114	1.0926	0.0294246735062	0.0368820613789916	MIR4426	28	ENSG00000231767.2	MIR4426	0	0.814286310677392	ENSG00000127074.10	RGS13	55923	0.38036272826264	ENSG00000228687.1	RP3-419C19.3	-79880	NA	ENSG00000231767.2	MIR4426	0	0.814286310677392	ENSG00000134371.9	CDC73	-405834	-0.619363015663812	OT-	6355.3	1866.8	2376.1	6586	2432.6	4134.1	3538.4	3903.1	6472.8	3652.3	4888.6	3786.4
HE-LINC-C1T608	chr1:193257502-193258038	chr1	193257502	193258038	+	0	537,	0,	537	1	78	0.7095	-0.622593416904	0.000104354132326435	NA	NA	NA	NA	NA	NA	NA	NA	NA	NA	NA	NA	NA	NA	NA	NA	NA	NA	NA	NA	NA	NA	LINC-	NA	NA	NA	NA	NA	NA	NA	NA	NA	NA	NA	NA
HE-LINC-C1T609	chr1:193430995-193434803	chr1	193430995	193434803	+	0	444,1988,	0,1821,	2432	2	159	0.8901	-0.0982855961092	0.0123975797047684	NA	NA	NA	NA	NA	NA	NA	NA	NA	NA	NA	NA	NA	NA	NA	NA	NA	NA	NA	NA	NA	NA	LINC-	NA	NA	NA	NA	NA	NA	NA	NA	NA	NA	NA	NA
HE-LINC-C1T610	chr1:193430995-193434803	chr1	193430995	193434803	+	1000	3070,	0,	3070	1	159	0.8901	-0.0982855961092	0.011932121293598	NA	27	ENSG00000232077.1	RP11-452J13.1	157120	0.745605588685958	ENSG00000232077.1	RP11-452J13.1	95912	0.745605588685958	ENSG00000226640.1	RP11-21J7.1	-213221	NA	ENSG00000232077.1	RP11-452J13.1	157120	0.745605588685958	ENSG00000234473.1	ZNF101P2	467188	-0.201532708533298	LINC-	1.3	1.9	0	0	3.2	14.2	10.7	0.6	12.4	16.7	1.3	1.6
HE-LINC-C1T611	chr1:199418089-199427547	chr1	199418089	199427547	+	1000	107,72,157,128,	0,1767,3741,9331,	464	4	150	0.9993	0.103386087163	0.0641061358296073	NA	31	ENSG00000236468.1	RP11-104D3.2	61820	NA	ENSG00000231718.1	RP11-382E9.1	55654	-0.0651459464984215	ENSG00000231984.1	RP11-2L13.1	-294072	NA	ENSG00000203721.1	LINC00862	-925393	0.698957067772721	ENSG00000229989.3	MIR181A1HG	511531	-0.192623906697134	LINC-	0	0	0	0	0	0	0	0	5.3	0	0	0
HE-LINC-C1T612	chr1:199481361-199486100	chr1	199481361	199486100	+	1000	229,821,	0,3919,	1050	2	117	0.9167	-0.193056526318	0.0050159638932492	NA	32	ENSG00000263805.1	AL450244.1	-103047	NA	ENSG00000231718.1	RP11-382E9.1	118926	0.855985798541643	ENSG00000231984.1	RP11-2L13.1	-235519	NA	ENSG00000231718.1	RP11-382E9.1	363635	0.855985798541643	ENSG00000081237.14	PTPRC	873560	-0.154399785799264	LINC-	0	0	3.3	3	1.9	0	0	0	0	0	0	0
HE-OT-RP11-469A15.2	chr1:200380775-200448547	chr1	200380775	200448547	+	1000	299,5511,	0,62245,	5810	2	270	0.8796	-0.103970882875	0.0306701207026249	RP11-469A15.2	36	ENSG00000162702.6	ZNF281	1591	0.0924565038313913	ENSG00000213045.3	RP11-532L16.1	81970	NA	ENSG00000260088.1	RP11-92G12.3	-190088	-0.225458864541464	ENSG00000230623.2	RP11-469A15.2	-62273	0.991750876809494	ENSG00000118200.10	CAMSAP2	-327911	-0.297522900094782	OT-	3.4	0	35.8	29.8	47.2	0	28.3	13.3	2.7	6	1.3	3.6
HE-BI-ASCL5	chr1:201084586-201089131	chr1	201084586	201089131	+	1000	4546,	0,	4546	1	288	0.9105	0.0601314236483	0.119056626852966	ASCL5	57	ENSG00000232237.2	ASCL5	-210	0.281012943747457	ENSG00000234132.1	RP11-168O16.2	72385	-0.296411761242069	ENSG00000163395.12	IGFN1	-70822	0.049360282596493	ENSG00000118200.10	CAMSAP2	375900	0.424346439751004	ENSG00000134375.6	TIMM17A	-840033	-0.50197525689046	BI-	12.3	46.1	23.7	37	16.4	36.3	14.5	32	5.3	12.6	14.6	20.6
HE-BI-LAD1-1	chr1:201368581-201387934	chr1	201368581	201387934	+	1000	338,1203,7424,	0,1340,11930,	8965	3	321	0.6965	0.0632724866163	0.0714542253377083	LAD1	63	ENSG00000159166.9	LAD1	-95	-0.152264300077251	ENSG00000081277.7	PKP1	66460	0.0230788055733237	ENSG00000227048.2	RP11-134G8.2	-10169	NA	ENSG00000159173.14	TNNI1	-30413	0.991226276221748	ENSG00000176393.6	RNPEP	-582919	-0.439948016963728	BI-	4.5	4.8	38.2	359.5	244.5	45.2	334.8	88.1	170	441.9	262.5	191
HE-BI-LAD1-2	chr1:201368581-201387934	chr1	201368581	201387934	+	0	178,5686,	0,1180,	5864	2	297	0.7203	0.0674430939422	0.0735468884554668	TNNI1	NA	NA	NA	NA	NA	NA	NA	NA	NA	NA	NA	NA	NA	NA	NA	NA	NA	NA	NA	NA	NA	BI-	NA	NA	NA	NA	NA	NA	NA	NA	NA	NA	NA	NA
HE-AS-SYT2	chr1:202560830-202561754	chr1	202560830	202561754	+	1000	925,	0,	925	1	258	0.7435	0.0537444751997	0.0646000855529863	SYT2	76	ENSG00000226862.1	RP11-569A11.1	-12566	-0.131232663173842	ENSG00000077157.15	PPP1R12B	3133	-0.0755881155501429	ENSG00000226862.1	RP11-569A11.1	-11642	-0.131232663173842	ENSG00000143858.7	SYT2	-118715	0.966305733447832	ENSG00000234996.3	RP11-480I12.7	-270052	-0.318319859812388	AS-	290.7	379.8	10.5	52.1	84.5	13.5	46.2	44.1	132.7	52.5	31.3	43.9
HE-AS-RP11-480I12.4	chr1:202793933-202795695	chr1	202793933	202795695	-	1000	1763,	0,	1763	1	294	1.0207	0.0446056955742	0.178901309121724	RP11-480I12.4	76	ENSG00000184774.6	RP11-480I12.4	3310	0.220063357929542	ENSG00000214796.4	RP11-480I12.5	-25261	0.825365739867418	ENSG00000260021.1	RP11-480I12.10	13976	-0.104853108772236	ENSG00000214796.4	RP11-480I12.5	-35053	0.825365739867418	ENSG00000122176.9	FMOD	-524922	-0.412082627405454	AS-	2.4	2.6	2.6	2.3	17.4	2.2	4.4	0.2	0	1.1	1.3	0
HE-TUCP-BI-RP11-480I12.7	chr1:202803857-202830867	chr1	202803857	202830867	-	1000	26,11896,	0,14996,	11922	2	483	0.9021	0.375364661739	0.847347137062724	RP11-480I12.5	76	ENSG00000234996.3	RP11-480I12.7	-15	0.559313750876965	ENSG00000183155.4	RABIF	-17218	-0.402310084125842	ENSG00000260021.1	RP11-480I12.10	23900	-0.127380011750935	ENSG00000214796.4	RP11-480I12.5	119	0.970053886537307	ENSG00000143862.3	ARL8A	716998	-0.418877982826287	TUCP-BI-	234.3	96.4	222.7	237.7	635.1	227.6	240.6	131.3	368.8	412.1	162	371.3
HE-BI-PPFIA4	chr1:203036217-203036999	chr1	203036217	203036999	-	1000	314,351,	0,432,	665	2	402	0.6669	-0.0569292660069	0.111899904993074	PPFIA4	69	ENSG00000143847.11	PPFIA4	426	0.977886322327812	ENSG00000122180.4	MYOG	-15261	-0.0385238859278014	ENSG00000234761.1	RP11-38O14.5	78507	NA	ENSG00000143847.11	PPFIA4	41373	0.977886322327812	ENSG00000163444.7	TMEM183A	60485	-0.391878485111385	BI-	2.4	16.4	11.8	50.6	18.3	19.6	1.2	16.3	0	11.4	2.4	9.4
HE-LINC-C1T621	chr1:203259236-203259518	chr1	203259236	203259518	-	0	283,	0,	283	1	114	0.7579	-0.297378089296	0.00155661360382747	NA	NA	NA	NA	NA	NA	NA	NA	NA	NA	NA	NA	NA	NA	NA	NA	NA	NA	NA	NA	NA	NA	LINC-	NA	NA	NA	NA	NA	NA	NA	NA	NA	NA	NA	NA
HE-LINC-C1T622	chr1:203284280-203286095	chr1	203284280	203286095	+	1000	1816,	0,	1816	1	270	0.4534	-0.166649718456	0.00693827276683206	NA	69	ENSG00000202300.1	RNU6-487P	-3947	NA	ENSG00000159388.5	BTG2	5550	0.84611457533671	ENSG00000188783.5	PRELP	-158861	-0.258966775330526	ENSG00000159388.5	BTG2	9661	0.84611457533671	ENSG00000257315.1	ZBED6	-481157	-0.309452370331995	LINC-	9.3	4.8	0	0	0	0	1.9	47.2	1.4	1.1	19.7	25.2
HE-LINC-C1T623	chr1:203521075-203523217	chr1	203521075	203523217	-	1000	2143,	0,	2143	1	261	1.0054	-0.151949537728	0.037345382264139	NA	70	ENSG00000188770.5	OPTC	58119	-0.0781410561296677	ENSG00000236035.2	RP11-90O23.1	-102880	-0.0955027376770916	ENSG00000271588.1	RP11-435P24.3	151366	NA	ENSG00000234775.1	RP11-335O13.7	426135	0.922296413880803	ENSG00000163444.7	TMEM183A	546703	-0.339145329515361	LINC-	0	0	0.4	0	11.5	9.2	0	0	0	0	0	1.6
HE-LINC-C1T624	chr1:204475656-204475865	chr1	204475656	204475865	+	1000	210,	0,	210	1	21	0.7955	-0.19011272083	0.00130742447502703	NA	60	ENSG00000198625.8	MDM4	-9855	0.218070263150999	ENSG00000226330.1	RP11-739N20.2	70682	0.391154070434973	ENSG00000198625.8	MDM4	-9646	0.218070263150999	ENSG00000235363.1	SNRPGP10	-844719	0.466808299921158	ENSG00000158615.8	PPP1R15B	94737	-0.424257551308083	LINC-	2.4	2.6	1.2	0	0.7	0.6	0	0.2	5.3	0	2.4	1.6
HE-OT-RP11-430C7.4	chr1:204566185-204585789	chr1	204566185	204585789	+	1000	56,13724,	0,5881,	13780	2	456	0.6378	-0.136044236427	0.052264630209992	RP11-430C7.4	63	ENSG00000240710.1	RP11-430C7.4	-5978	0.203660672506047	ENSG00000198625.8	MDM4	23314	-0.0999916836848103	ENSG00000240219.1	RP11-430C7.5	-10114	0.352473985156566	ENSG00000170382.7	LRRN2	-88676	0.843364582252064	ENSG00000182004.8	SNRPE	735454	-0.491224607683257	OT-	31.9	39.4	22.4	18.4	10.7	5.4	14.5	31.3	5.3	1.9	2.4	1.6
HE-AS-RP11-430C7.4	chr1:204583210-204585111	chr1	204583210	204585111	-	1000	1902,	0,	1902	1	237	0.7817	-0.127862028576	0.0173246084159565	RP11-430C7.4	63	ENSG00000170382.7	LRRN2	-6222	0.716355884003999	ENSG00000170382.7	LRRN2	-1187	0.716355884003999	ENSG00000200408.1	RNA5SP74	51561	NA	ENSG00000170382.7	LRRN2	-69750	0.716355884003999	ENSG00000236035.2	RP11-90O23.1	958223	-0.455514030933358	AS-	10.7	14.9	9.7	2.3	1.9	1.4	5.9	8	0	1.9	1.3	0
HE-LINC-C1T627	chr1:205051031-205052205	chr1	205051031	205052205	+	1000	1175,	0,	1175	1	165	0.7662	-0.180595983058	0.00565624039429981	NA	59	ENSG00000174529.6	TMEM81	-2614	0.219411126613718	ENSG00000184144.5	CNTN2	3404	0.980224896659339	ENSG00000271580.1	RP11-536L3.4	-8086	NA	ENSG00000184144.5	CNTN2	38706	0.980224896659339	ENSG00000117266.11	CDK18	-422692	-0.337968295140192	LINC-	18.5	12	62.8	4.6	5.5	0.6	0	0	2.7	1.1	0	0
HE-TUCP-OT-RBBP5	chr1:205052245-205091143	chr1	205052245	205091143	-	1000	1816,36242,	0,2657,	38058	2	768	0.951	0.220064704371	0.911864573984115	RBBP5	59	ENSG00000117222.9	RBBP5	0	0.941587098538648	ENSG00000133059.12	DSTYK	-20489	0.487053144482074	ENSG00000252946.1	SNORD112	178299	NA	ENSG00000117222.9	RBBP5	0	0.941587098538648	ENSG00000235363.1	SNRPGP10	-229232	-0.420687299139837	TUCP-OT-	929	789.9	1016.9	719.8	1748.2	1254.4	948.3	800.8	784.7	862.7	784.7	815.7
HE-LINC-C1T629	chr1:205505015-205507142	chr1	205505015	205507142	+	1000	2128,	0,	2128	1	168	0.9434	0.104461293946	0.0597529907591779	NA	53	ENSG00000117266.11	CDK18	5574	0.52366116031686	ENSG00000117266.11	CDK18	3094	0.52366116031686	ENSG00000253097.1	RNU2-19P	-28702	NA	ENSG00000117266.11	CDK18	31292	0.52366116031686	ENSG00000268313.1	AC119673.1	-177482	-0.417595996380825	LINC-	13.9	6.6	3.3	11.8	3.2	9.9	9.1	20	16.3	18.8	15.8	27.9
HE-BI-ELK4	chr1:205594611-205595281	chr1	205594611	205595281	+	1000	174,88,	0,583,	262	2	96	0.4843	0.0675288775999	0.00601552071779416	RP11-6B6.3	54	ENSG00000236942.1	RP11-6B6.3	0	0.722769305491861	ENSG00000174514.8	MFSD4	22565	0.119279125598838	ENSG00000268313.1	AC119673.1	-87216	0.298826872460476	ENSG00000236942.1	RP11-6B6.3	0	0.722769305491861	ENSG00000170382.7	LRRN2	939750	-0.268981697830692	BI-	200.6	130.8	117.9	126.1	195.6	153.4	98.9	100.8	223.9	112.3	129.9	75.3
HE-TUCP-BI-SLC41A1	chr1:205783136-205784338	chr1	205783136	205784338	+	1000	1203,	0,	1203	1	336	0.9575	0.0876811038078	0.278908167549124	NA	53	ENSG00000133065.6	SLC41A1	260	0.693391513620991	ENSG00000268313.1	AC119673.1	98983	0.252687147090245	ENSG00000227687.1	RP4-681L3.2	-119918	-0.0481837233886997	ENSG00000174502.14	SLC26A9	-129452	0.697120216511441	ENSG00000174529.6	TMEM81	729491	-0.359376327748841	TUCP-BI-	17.7	7.2	21	10.7	15.4	25	29.8	16.3	1.4	4.1	13.1	3.6
HE-AS-PM20D1	chr1:205814221-205814819	chr1	205814221	205814819	+	0	599,	0,	599	1	96	0.8592	-0.317384641304	0.001514287678205	PM20D1	NA	NA	NA	NA	NA	NA	NA	NA	NA	NA	NA	NA	NA	NA	NA	NA	NA	NA	NA	NA	NA	AS-	NA	NA	NA	NA	NA	NA	NA	NA	NA	NA	NA	NA
HE-LINC-C1T633	chr1:206482226-206483377	chr1	206482226	206483377	+	1000	1152,	0,	1152	1	183	0.6644	-0.279784805801	0.00260411094480656	NA	59	ENSG00000229509.1	RP11-421E17.4	-24563	-0.324184563126485	ENSG00000196188.6	CTSE	150122	0.356357792145279	ENSG00000163486.8	SRGAP2	-32823	-0.37197405478151	ENSG00000182795.12	C1orf116	-723875	0.546385550973534	ENSG00000229874.2	RP11-312O7.2	344242	-0.660058356520204	LINC-	7.1	3.7	0	0	0	0	0.4	3.3	2.7	1.9	8.3	4.6
HE-LINC-C1T634	chr1:206674991-206677069	chr1	206674991	206677069	+	1000	2079,	0,	2079	1	192	0.8105	-0.130408889634	0.0114104305311869	NA	56	ENSG00000261000.1	RP11-534L20.5	-2290	-0.0919916149660286	ENSG00000143466.8	IKBKE	4768	0.373178200393492	ENSG00000261000.1	RP11-534L20.5	-212	-0.0919916149660286	ENSG00000227687.1	RP4-681L3.2	770735	0.607908504619074	ENSG00000162877.8	PM20D1	855731	-0.350166980025313	LINC-	1.3	0.2	2.6	16.9	8.5	9.2	16.8	35.3	21.3	12.6	7.1	13
HE-BI-MAPKAPK2	chr1:206857806-206858154	chr1	206857806	206858154	-	1000	349,	0,	349	1	138	0.5187	-0.0599417635643	0.00453174808739614	NA	55	ENSG00000162889.6	MAPKAPK2	-135	0.90759714424885	ENSG00000224114.1	RP11-343H5.4	-11028	-0.121999040078776	ENSG00000237605.1	RP11-343H5.6	48839	0.26241981377404	ENSG00000162889.6	MAPKAPK2	-135	0.90759714424885	ENSG00000163486.8	SRGAP2	341954	-0.347599267390218	BI-	0.6	1.9	0.4	1.2	0.7	1.4	4.4	0.6	2.7	1.9	2.4	0
HE-OT-RP11-164O23.5	chr1:207302544-207328382	chr1	207302544	207328382	-	1000	1076,87,80,	0,5495,25759,	1243	3	264	0.8699	-0.245898473076	0.0146518102153989	RP11-164O23.5	50	ENSG00000226565.1	RP11-164O23.5	4756	NA	ENSG00000236911.2	RP11-78B10.2	-396888	NA	ENSG00000180667.6	YOD1	76219	0.861739979056064	ENSG00000123838.6	C4BPA	50775	0.943338492123102	ENSG00000237605.1	RP11-343H5.6	519415	-0.277630595113448	OT-	1.3	3.7	16.6	9.3	4.4	19.6	12.3	3.3	0	5	2.4	3.6
HE-BI-CD46	chr1:207924169-207925342	chr1	207924169	207925342	-	1000	1174,	0,	1174	1	120	0.7229	-0.129867923991	0.00424860923167935	NA	41	ENSG00000117335.14	CD46	-60	-0.0271573929698935	ENSG00000207966.1	MIR29C	-49855	NA	ENSG00000236911.2	RP11-78B10.2	144269	NA	ENSG00000244703.3	CD46P1	106763	0.403784462709814	ENSG00000123836.10	PFKFB2	702541	-0.203039648568534	BI-	11.4	9.4	7.8	2.3	1.9	3.9	19.6	4	2.7	6	13.1	4.6
HE-LINC-C1T638	chr1:208137563-208138585	chr1	208137563	208138585	+	1000	1023,	0,	1023	1	270	0.4745	-0.0970326410162	0.0122530481670449	NA	33	ENSG00000174059.12	CD34	52816	0.377013692354055	ENSG00000117335.14	CD46	168705	0.553855909830639	ENSG00000232812.1	RP11-459K23.2	-763448	0.0790009451850062	ENSG00000196352.9	CD55	642710	0.568325833595186	ENSG00000259815.1	RP11-565N2.2	-663867	-0.297160184957881	LINC-	0.6	0	0.4	6.3	1.9	12.9	8.3	2.8	3.9	1.1	7.1	5.7
HE-LINC-C1T639	chr1:208140026-208141377	chr1	208140026	208141377	+	1000	1352,	0,	1352	1	348	0.5119	-0.140603846139	0.0232827569480529	NA	33	ENSG00000174059.12	CD34	55279	0.681542798746488	ENSG00000117335.14	CD46	171168	0.276091289184871	ENSG00000232812.1	RP11-459K23.2	-760656	-0.118073676059748	ENSG00000174059.12	CD34	55279	0.681542798746488	ENSG00000234219.1	RP11-454L1.2	204097	-0.311665423887056	LINC-	2.4	1.9	0	5.3	1.9	9.9	11.4	12.6	13.7	8.6	2.4	4.6
HE-BI-PLXNA2-1	chr1:208417820-208419227	chr1	208417820	208419227	+	0	67,687,	0,721,	754	2	63	0.6199	-0.17325771366	0.00128235959704268	NA	NA	NA	NA	NA	NA	NA	NA	NA	NA	NA	NA	NA	NA	NA	NA	NA	NA	NA	NA	NA	NA	BI-	NA	NA	NA	NA	NA	NA	NA	NA	NA	NA	NA	NA
HE-BI-PLXNA2-2	chr1:208417820-208419227	chr1	208417820	208419227	+	1000	485,687,	0,610,	1172	2	69	0.693	0.0610367859255	0.00783190750632715	NA	26	ENSG00000076356.6	PLXNA2	155	0.496392060701901	ENSG00000117335.14	CD46	448962	-0.223437867464034	ENSG00000232812.1	RP11-459K23.2	-482806	0.0648339833043263	ENSG00000261453.1	RP11-565N2.1	-367717	0.507630371439015	ENSG00000196352.9	CD55	922967	-0.330484121242645	BI-	85.7	47.5	5.8	4.6	8.5	3.9	8.3	5.3	8.5	4.1	9.4	16.7
HE-AS-RP11-2P2.1-1	chr1:208426399-208497253	chr1	208426399	208497253	+	1000	129,128,89,245,	0,1440,7633,50851,	591	4	309	0.8125	-0.162856001123	0.0350811138255843	RP11-2P2.1	25	ENSG00000226843.1	RP11-2P2.1	-2322	NA	ENSG00000117335.14	CD46	457541	0.250087667717623	ENSG00000232812.1	RP11-459K23.2	-404780	0.907077703975377	ENSG00000226289.1	RP11-57I17.3	594600	0.939178670790018	ENSG00000174059.12	CD34	341652	-0.161232837472959	AS-	1.3	1.4	0	0	0	0	0.4	0	3.9	1.1	6	2.5
HE-AS-RP11-2P2.1-2	chr1:208426399-208497253	chr1	208426399	208497253	+	0	127,128,89,140,73,	0,1438,7631,69853,70780,	557	5	117	0.6629	-0.127153198712	0.00360266972668244	RP11-2P2.1	NA	NA	NA	NA	NA	NA	NA	NA	NA	NA	NA	NA	NA	NA	NA	NA	NA	NA	NA	NA	NA	AS-	NA	NA	NA	NA	NA	NA	NA	NA	NA	NA	NA	NA
HE-LINC-C1T644	chr1:208440901-208441744	chr1	208440901	208441744	+	1000	844,	0,	844	1	252	0.6342	-0.146543296491	0.0121462354336446	NA	25	ENSG00000226843.1	RP11-2P2.1	12180	NA	ENSG00000117335.14	CD46	472043	0.172495968838619	ENSG00000232812.1	RP11-459K23.2	-460289	0.922640966093298	ENSG00000232812.1	RP11-459K23.2	-461132	0.922640966093298	ENSG00000203709.4	C1orf132	398406	-0.185591510445145	LINC-	1.3	3.1	0.4	0	0	3	0	0	1.4	4.1	4.8	6.6
HE-LINC-C1T645	chr1:208497823-208498702	chr1	208497823	208498702	+	1000	880,	0,	880	1	150	0.6791	-0.273446539324	0.00202473040036181	NA	25	ENSG00000226843.1	RP11-2P2.1	69102	NA	ENSG00000117335.14	CD46	528965	0.223422620686971	ENSG00000232812.1	RP11-459K23.2	-403331	0.814220336503515	ENSG00000226289.1	RP11-57I17.3	666024	0.919656339240794	ENSG00000174059.12	CD34	413076	-0.243803747350751	LINC-	1.8	1.4	0	0	0.7	0	0	0	0	1.1	6	14.3
HE-OT-RP11-565N2.1	chr1:208779939-208786240	chr1	208779939	208786240	-	0	5644,139,	0,6163,	5783	2	225	0.549	-0.156552667944	0.00484910366867803	RP11-565N2.1	NA	NA	NA	NA	NA	NA	NA	NA	NA	NA	NA	NA	NA	NA	NA	NA	NA	NA	NA	NA	NA	OT-	NA	NA	NA	NA	NA	NA	NA	NA	NA	NA	NA	NA
HE-LINC-C1T647	chr1:208914507-208915714	chr1	208914507	208915714	+	1000	1208,	0,	1208	1	174	0.4246	-0.106614462566	0.00347439768327375	NA	28	ENSG00000232812.1	RP11-459K23.2	12474	0.352080092977125	ENSG00000232812.1	RP11-459K23.2	7978	0.352080092977125	ENSG00000236950.1	RP5-1051D14.1	-230085	NA	ENSG00000232812.1	RP11-459K23.2	12474	0.352080092977125	ENSG00000008118.5	CAMK1G	-842555	-0.379055400491376	LINC-	0.6	5.3	0	0	0	0.6	0	1.7	0	7	6	21.7
HE-LINC-C1T648	chr1:210425226-210427026	chr1	210425226	210427026	+	1000	1801,	0,	1801	1	213	0.7448	0.129979246026	0.0626758392445153	NA	32	ENSG00000082497.7	SERTAD4	13903	0.759481224382359	ENSG00000082497.7	SERTAD4	5250	0.759481224382358	ENSG00000233455.2	RP4-667H12.4	-50003	0.225548710196611	ENSG00000082497.7	SERTAD4	19082	0.759481224382359	ENSG00000123689.5	G0S2	576461	-0.309005951244406	LINC-	34	16.4	3.3	22	11.5	38.6	5.9	2.8	9.9	3	6	16.7
HE-LINC-C1T649	chr1:210462972-210465978	chr1	210462972	210465978	-	1000	24,154,296,	0,742,2711,	474	3	111	0.8266	0.17107044756	0.0392049678494746	NA	32	ENSG00000233455.2	RP4-667H12.4	-11051	0.211310798626335	ENSG00000200972.1	RNU5A-8P	-81520	0.168757464886673	ENSG00000228110.3	ST13P19	22385	-0.00613187550027866	ENSG00000270936.1	RP5-879K22.1	-170378	0.512263783945936	ENSG00000226986.3	RP11-543B16.2	-914411	-0.394747140836927	LINC-	0.6	0.7	3.3	17.6	4.4	7.7	7.4	17.8	1.4	1.1	0	2.5
HE-TUCP-C1T650	chr1:210465608-210495024	chr1	210465608	210495024	+	1000	1733,	0,	1733	1	609	0.5102	-0.026330993686	0.452982330737792	NA	32	ENSG00000233455.2	RP4-667H12.4	-11421	0.447819386035986	ENSG00000082497.7	SERTAD4	45632	0.659273560486682	ENSG00000054392.8	HHAT	-6572	0.686137907873199	ENSG00000054392.8	HHAT	-35988	0.686137907873199	ENSG00000009790.10	TRAF3IP3	536231	-0.421926986843542	TUCP-	3.9	3.1	17.9	74.3	42.4	32	24.3	36.9	18.9	7.8	3.7	13
HE-TUCP-OT-RP4-667H12.4	chr1:210465608-210495024	chr1	210465608	210495024	+	0	1451,32,	0,29346,	1483	2	633	0.4596	-0.0315389465753	0.473191772103065	RP4-667H12.4	NA	NA	NA	NA	NA	NA	NA	NA	NA	NA	NA	NA	NA	NA	NA	NA	NA	NA	NA	NA	NA	TUCP-OT-	NA	NA	NA	NA	NA	NA	NA	NA	NA	NA	NA	NA
HE-LINC-C1T652	chr1:211550184-211551695	chr1	211550184	211551695	-	1000	1512,	0,	1512	1	240	0.6996	-0.258105485184	0.0060603099925441	NA	44	ENSG00000153363.8	LINC00467	-4450	-0.158759740709766	ENSG00000198570.5	RD3	-98169	-0.0842144072572126	ENSG00000221488.1	AC092017.1	165760	NA	ENSG00000230063.1	RP11-384C4.6	-919095	0.407623364889942	ENSG00000220749.3	RPL21P28	-673676	-0.483637312456397	LINC-	12.3	16.9	9.7	0	3.2	12.1	5.9	29	14.9	10.7	13.1	11.8
HE-LINC-C1T653	chr1:211752191-211752562	chr1	211752191	211752562	-	1000	372,	0,	372	1	192	1.1263	0.0847005637776	0.125030941623266	NA	49	ENSG00000170385.9	SLC30A1	478	0.879049517673347	ENSG00000261314.1	RP11-359E8.5	-3795	NA	ENSG00000170385.9	SLC30A1	107	0.879049517673347	ENSG00000123684.8	LPGAT1	-251552	0.906848622636789	ENSG00000117625.9	RCOR3	320843	-0.633809838444728	LINC-	1.3	5.3	11.8	30.6	20.2	13.5	5.9	4	3.9	3	6	6.6
HE-BI-SLC30A1-1	chr1:211752261-211752694	chr1	211752261	211752694	+	1000	434,	0,	434	1	150	0.8534	-0.0247268895431	0.0182815793869253	NA	49	ENSG00000170385.9	SLC30A1	177	0.857179854526602	ENSG00000223649.1	RP11-359E8.3	86002	NA	ENSG00000227764.1	RP11-354K1.1	-60343	-0.132070211012484	ENSG00000123684.8	LPGAT1	-251853	0.923363008670125	ENSG00000117625.9	RCOR3	320542	-0.587876595122157	BI-	1.3	3.7	13.2	22.9	21.4	12.1	4.4	2.4	3.9	1.9	3.7	7.5
HE-BI-SLC30A1-2	chr1:211752861-211754013	chr1	211752861	211754013	+	1000	1153,	0,	1153	1	162	0.8444	-0.489553121109	0.000915983550923672	NA	49	ENSG00000170385.9	SLC30A1	777	0.54366493636749	ENSG00000223649.1	RP11-359E8.3	86602	NA	ENSG00000227764.1	RP11-354K1.1	-59024	0.269233057988472	ENSG00000153363.8	LINC00467	196716	0.557706773990557	ENSG00000143476.13	DTL	-456058	-0.40756166339448	BI-	28.8	6.6	19.6	5.9	13.6	2.2	23.5	16.9	12.4	5	36.5	4.6
HE-LINC-C1T656	chr1:211754517-211755356	chr1	211754517	211755356	+	1000	840,	0,	840	1	81	0.5363	-0.199260191391	0.00100402994979249	NA	49	ENSG00000170385.9	SLC30A1	2433	0.21679501575304	ENSG00000223649.1	RP11-359E8.3	88258	NA	ENSG00000227764.1	RP11-354K1.1	-57681	0.84436950805975	ENSG00000227764.1	RP11-354K1.1	-58520	0.84436950805975	ENSG00000082512.10	TRAF5	254560	-0.493892763017752	LINC-	14.7	1.9	1.9	0	3.2	1.4	1.9	1.7	0	3	1.3	0
HE-AS-RP11-565J7.1	chr1:212109269-212110808	chr1	212109269	212110808	-	1000	1540,	0,	1540	1	282	0.6295	-0.318269964916	0.00514276432291442	RP11-565J7.1	63	ENSG00000233626.2	RP11-565J7.1	1217	0.0385978807739856	ENSG00000143493.8	INTS7	-2933	-0.136752255934564	ENSG00000123684.8	LPGAT1	105155	-0.0508008642253212	ENSG00000227764.1	RP11-354K1.1	297771	0.907987039955022	ENSG00000082512.10	TRAF5	610851	-0.415217857568882	AS-	71	20.8	5.8	2.3	1.9	2.2	10.7	6.7	21.3	7	15.8	4.6
HE-LINC-C1T658	chr1:212110955-212111506	chr1	212110955	212111506	-	0	552,	0,	552	1	90	0.6218	-0.135586931218	0.00224030499818532	NA	NA	NA	NA	NA	NA	NA	NA	NA	NA	NA	NA	NA	NA	NA	NA	NA	NA	NA	NA	NA	NA	LINC-	NA	NA	NA	NA	NA	NA	NA	NA	NA	NA	NA	NA
HE-LINC-C1T659	chr1:212286633-212287300	chr1	212286633	212287300	+	1000	668,	0,	668	1	129	0.6455	0.0292312272679	0.0107544783916397	NA	66	ENSG00000143476.13	DTL	12645	0.0396744017895283	ENSG00000143476.13	DTL	5891	0.0396744017895283	ENSG00000229983.1	RP11-15I11.2	-54249	-0.123968966794495	ENSG00000261252.1	RP11-318L16.6	678219	0.661020696149872	ENSG00000174606.8	ANGEL2	-902535	-0.318182585603926	LINC-	0	0	0.4	0	0	0	1.2	1.3	12.4	0	0	0
HE-AS-RP11-61J19.3	chr1:212729190-212732414	chr1	212729190	212732414	-	1000	3225,	0,	3225	1	297	0.513	0.181317781039	0.0934110950804703	RP11-61J19.3	54	ENSG00000260805.1	RP11-61J19.4	1239	-0.225187304614704	ENSG00000264590.1	RN7SL512P	-56636	NA	ENSG00000224535.1	RP11-61J19.2	88105	NA	ENSG00000227764.1	RP11-354K1.1	919377	0.898877942331949	ENSG00000143476.13	DTL	523495	-0.488949862500726	AS-	737.2	329.8	73.7	120.1	68.2	122.5	115.1	105.7	161.8	120.1	113.2	140.7
HE-LINC-C1T661	chr1:212733371-212736851	chr1	212733371	212736851	+	1000	795,638,	0,2843,	1433	2	255	0.5145	-0.0619391767831	0.0144951367962249	NA	54	ENSG00000260805.1	RP11-61J19.4	2196	0.883666133644501	ENSG00000260805.1	RP11-61J19.4	298	0.883666133644501	ENSG00000162772.12	ATF3	-1825	0.00817483834224222	ENSG00000260805.1	RP11-61J19.4	2196	0.883666133644501	ENSG00000143494.11	VASH2	-390491	-0.533183416058869	LINC-	2.9	0.7	0.4	2.3	3.2	4.7	4.4	2.4	3.9	5	3.7	6.6
HE-LINC-C1T662	chr1:212894025-212896451	chr1	212894025	212896451	-	1000	2427,	0,	2427	1	102	0.7559	-0.208803156468	0.00213942164120003	NA	47	ENSG00000123685.4	BATF3	23124	0.0465185003837388	ENSG00000117697.10	NSL1	-3044	0.235576717405355	ENSG00000123685.4	BATF3	20698	0.0465185003837388	ENSG00000229983.1	RP11-15I11.2	554902	0.568384693153439	ENSG00000220749.3	RPL21P28	671080	-0.391383060846161	LINC-	42.1	45.3	19.6	8.5	31	17.4	47.2	41.1	37.1	64.5	41.1	57.4
HE-LINC-C1T663	chr1:213462011-213463009	chr1	213462011	213463009	+	1000	999,	0,	999	1	156	0.7943	-0.128605062001	0.00796749247265102	NA	37	ENSG00000136643.7	RPS6KC1	46608	-0.193534889776417	ENSG00000136643.7	RPS6KC1	13895	-0.193534889776417	ENSG00000225233.1	RP11-554K11.2	-202635	-0.216573271950864	ENSG00000123685.4	BATF3	588684	0.656080167919615	ENSG00000174606.8	ANGEL2	272843	-0.31589327395872	LINC-	16.1	1.9	0	1.2	0.7	0	0.4	2.8	9.9	3	7.1	0
HE-LINC-C1T664	chr1:213550291-213574232	chr1	213550291	213574232	+	1000	104,150,727,	0,1785,23215,	981	3	111	0.922	-0.10273091314	0.00868220973422634	NA	33	ENSG00000228646.3	RP11-554K11.1	-52129	NA	ENSG00000136643.7	RPS6KC1	102175	-0.0567581379087036	ENSG00000225233.1	RP11-554K11.2	-91412	-0.0205934823944526	ENSG00000143499.9	SMYD2	-904154	0.945399868761055	ENSG00000162769.8	FLVCR1	518694	-0.317033099385262	LINC-	0	0	4.5	1.6	3.2	3	0	0.2	0	1.9	0	0
HE-LINC-C1T665	chr1:213550291-213574232	chr1	213550291	213574232	+	0	80,727,	0,172,	807	2	108	0.4707	0.0716163620793	0.00651913461839518	NA	NA	NA	NA	NA	NA	NA	NA	NA	NA	NA	NA	NA	NA	NA	NA	NA	NA	NA	NA	NA	NA	LINC-	NA	NA	NA	NA	NA	NA	NA	NA	NA	NA	NA	NA
HE-BI-KCTD3	chr1:215739892-215740480	chr1	215739892	215740480	-	0	589,	0,	589	1	138	0.6016	-0.562681631032	0.000210561084463909	NA	NA	NA	NA	NA	NA	NA	NA	NA	NA	NA	NA	NA	NA	NA	NA	NA	NA	NA	NA	NA	NA	BI-	NA	NA	NA	NA	NA	NA	NA	NA	NA	NA	NA	NA
HE-LINC-C1T667	chr1:219221519-219222213	chr1	219221519	219222213	-	1000	695,	0,	695	1	159	0.3916	-0.28780282571	0.000832826823203993	NA	24	ENSG00000143353.7	LYPLAL1	-124973	0.181001950160099	ENSG00000228063.1	RP11-135J2.4	-37731	-0.114356466773283	ENSG00000225561.1	RP11-412H9.2	131993	NA	ENSG00000228536.1	RP11-392O17.1	-363070	0.388949347296769	ENSG00000215817.3	ZC3H11B	-564249	-0.367011458880689	LINC-	7.1	1.9	1.9	1.2	0	3.9	1.9	0.6	11	1.9	2.4	14.3
HE-TUCP-BI-LYPLAL1	chr1:219254699-219347303	chr1	219254699	219347303	-	1000	587,87467,	0,5138,	88054	2	1965	0.9116	0.0626083565995	0.999984569258733	RP11-135J2.4	29	ENSG00000228063.1	RP11-135J2.4	0	0.487128329639636	ENSG00000225920.2	RIMKLBP2	-25953	NA	ENSG00000225561.1	RP11-412H9.2	165173	NA	ENSG00000143353.7	LYPLAL1	117	0.699932662206803	ENSG00000238232.1	RP11-95P13.2	-383231	-0.274549625376163	TUCP-BI-	1.3	8.5	35.8	17.6	35	25	17.6	23.7	73	34.2	29.7	35.4
HE-BI-RP11-135J2.4-1	chr1:219347182-219619020	chr1	219347182	219619020	+	0	489,110,420,	0,22975,27635,	1019	3	159	0.7276	-0.0988554082785	0.00811161981164986	RP11-135J2.3	NA	NA	NA	NA	NA	NA	NA	NA	NA	NA	NA	NA	NA	NA	NA	NA	NA	NA	NA	NA	NA	BI-	NA	NA	NA	NA	NA	NA	NA	NA	NA	NA	NA	NA
HE-BI-RP11-135J2.4-2	chr1:219347182-219619020	chr1	219347182	219619020	+	0	187,110,137,183,1327,	0,22673,213534,223726,225826,	1944	5	177	0.8495	-0.240725325968	0.0053699506795632	RP11-95P13.1	NA	NA	NA	NA	NA	NA	NA	NA	NA	NA	NA	NA	NA	NA	NA	NA	NA	NA	NA	NA	NA	BI-	NA	NA	NA	NA	NA	NA	NA	NA	NA	NA	NA	NA
HE-BI-RP11-135J2.4-3	chr1:219347182-219619020	chr1	219347182	219619020	+	0	187,107,137,183,1327,	0,22676,213534,223726,225826,	1941	5	177	0.8495	-0.240725325968	0.00537092368117381	RP11-95P13.1	NA	NA	NA	NA	NA	NA	NA	NA	NA	NA	NA	NA	NA	NA	NA	NA	NA	NA	NA	NA	NA	BI-	NA	NA	NA	NA	NA	NA	NA	NA	NA	NA	NA	NA
HE-BI-RP11-135J2.4-4	chr1:219347182-219619020	chr1	219347182	219619020	+	1000	187,110,775,137,183,1327,	0,22673,75851,213534,223726,225826,	2719	6	177	0.8495	-0.240725325968	0.00512437582727193	RP11-95P13.1	29	ENSG00000143353.7	LYPLAL1	-4	-0.212828104411038	ENSG00000228208.2	C1orf143	647862	0.327674907797939	ENSG00000238232.1	RP11-95P13.2	-111514	-0.0668852955238508	ENSG00000092969.7	TGFB2	827605	0.50554948034681	ENSG00000196660.6	SLC30A10	-784807	-0.399429000131207	BI-	20	46.1	60.3	22	90.2	30.3	50.2	60.8	69.6	102.1	46.2	70.8
HE-BI-RP11-135J2.4-5	chr1:219347182-219619020	chr1	219347182	219619020	+	0	186,110,282,	0,22672,29985,	578	3	87	0.8668	-0.130010552203	0.00483841374099282	RP11-135J2.3	NA	NA	NA	NA	NA	NA	NA	NA	NA	NA	NA	NA	NA	NA	NA	NA	NA	NA	NA	NA	NA	BI-	NA	NA	NA	NA	NA	NA	NA	NA	NA	NA	NA	NA
HE-BI-RP11-135J2.4-6	chr1:219347182-219619020	chr1	219347182	219619020	+	0	28,637,	0,29592,	665	2	180	0.979	-0.0768233336799	0.0260226479766641	NA	NA	NA	NA	NA	NA	NA	NA	NA	NA	NA	NA	NA	NA	NA	NA	NA	NA	NA	NA	NA	NA	BI-	NA	NA	NA	NA	NA	NA	NA	NA	NA	NA	NA	NA
HE-BI-RP11-135J2.4-7	chr1:219347182-219619020	chr1	219347182	219619020	+	0	161,137,183,1327,	0,41106,51298,53398,	1808	4	177	0.8495	-0.240725325968	0.00541423674733218	RP11-95P13.1	NA	NA	NA	NA	NA	NA	NA	NA	NA	NA	NA	NA	NA	NA	NA	NA	NA	NA	NA	NA	NA	BI-	NA	NA	NA	NA	NA	NA	NA	NA	NA	NA	NA	NA
HE-BI-RP11-135J2.4-8	chr1:219347182-219619020	chr1	219347182	219619020	+	0	119,183,1327,	0,51256,53356,	1629	3	177	0.8495	-0.240725325968	0.0054730791430136	RP11-95P13.1	NA	NA	NA	NA	NA	NA	NA	NA	NA	NA	NA	NA	NA	NA	NA	NA	NA	NA	NA	NA	NA	BI-	NA	NA	NA	NA	NA	NA	NA	NA	NA	NA	NA	NA
HE-BI-RP11-135J2.4-9	chr1:219347182-219619020	chr1	219347182	219619020	+	0	36,183,1327,	0,7866,9966,	1546	3	177	0.8495	-0.240725325968	0.00550057900155456	RP11-95P13.1	NA	NA	NA	NA	NA	NA	NA	NA	NA	NA	NA	NA	NA	NA	NA	NA	NA	NA	NA	NA	NA	BI-	NA	NA	NA	NA	NA	NA	NA	NA	NA	NA	NA	NA
HE-AS-RP11-135J2.3	chr1:219396439-219397148	chr1	219396439	219397148	+	1000	710,	0,	710	1	123	0.5308	-0.48497264868	0.000237661115887552	RP11-135J2.3	32	ENSG00000223842.1	RP11-135J2.3	-2400	0.80205703975002	ENSG00000143353.7	LYPLAL1	10232	0.00880536789751683	ENSG00000238232.1	RP11-95P13.2	-333386	-0.129750019950236	ENSG00000223842.1	RP11-135J2.3	-2400	0.80205703975002	ENSG00000228536.1	RP11-392O17.1	-188844	-0.204990963587082	AS-	0.6	1.4	3.3	0	6.6	3.9	1.2	1.3	5.3	5	0	2.5
HE-BI-RP11-135J2.3-1	chr1:219398727-219399377	chr1	219398727	219399377	+	1000	651,	0,	651	1	132	0.8559	-0.264681938894	0.00311740261854941	RP11-135J2.3	32	ENSG00000223842.1	RP11-135J2.3	-112	0.808560221418574	ENSG00000143353.7	LYPLAL1	12520	-0.095103829759218	ENSG00000238232.1	RP11-95P13.2	-331157	-0.125521434664896	ENSG00000223842.1	RP11-135J2.3	-112	0.808560221418574	ENSG00000228536.1	RP11-392O17.1	-186556	-0.156299602575976	BI-	0	1.4	3.9	0	6.6	4.7	0.4	2.4	3.9	4.1	0	2.5
HE-BI-RP11-135J2.3-2	chr1:219399690-219400096	chr1	219399690	219400096	+	1000	407,	0,	407	1	84	0.8056	-0.154308350646	0.00333121030619413	NA	32	ENSG00000223842.1	RP11-135J2.3	851	0.687265349353191	ENSG00000143353.7	LYPLAL1	13483	-0.126127319669603	ENSG00000238232.1	RP11-95P13.2	-330438	-0.210191559891014	ENSG00000223842.1	RP11-135J2.3	851	0.687265349353191	ENSG00000238232.1	RP11-95P13.2	-330844	-0.210191559891014	BI-	0	0	0	0	6.6	5.4	1.2	0.6	3.9	6	0	3.6
HE-LINC-C1T681	chr1:219400219-219400662	chr1	219400219	219400662	+	1000	444,	0,	444	1	96	1.1453	-0.0724328631385	0.0186023583004527	NA	32	ENSG00000223842.1	RP11-135J2.3	1380	0.690328986116171	ENSG00000143353.7	LYPLAL1	14012	-0.0481329944066679	ENSG00000238232.1	RP11-95P13.2	-329872	-0.197641358617345	ENSG00000223842.1	RP11-135J2.3	1380	0.690328986116171	ENSG00000238232.1	RP11-95P13.2	-330315	-0.197641358617345	LINC-	0	0	0.4	0	4.4	4.7	1.2	0	3.9	5	1.3	4.6
HE-LINC-C1T682	chr1:219400746-219404514	chr1	219400746	219404514	+	1000	3769,	0,	3769	1	255	0.4817	-0.231698735058	0.00373947291195637	NA	32	ENSG00000223842.1	RP11-135J2.3	1907	0.591308176023533	ENSG00000143353.7	LYPLAL1	14539	-0.184808336461883	ENSG00000238232.1	RP11-95P13.2	-326020	-0.195537571052239	ENSG00000223842.1	RP11-135J2.3	1907	0.591308176023533	ENSG00000067704.8	IARS2	-866698	-0.224658072865027	LINC-	2.4	6	13.8	6.3	34	18.1	26.7	22.2	23.9	77	31.3	39.3
HE-LINC-C1T683	chr1:219404581-219405402	chr1	219404581	219405402	+	1000	822,	0,	822	1	177	0.6737	-0.35519854004	0.00155988107463223	NA	32	ENSG00000223842.1	RP11-135J2.3	5742	0.247290962960544	ENSG00000143353.7	LYPLAL1	18374	0.0332418773792335	ENSG00000238232.1	RP11-95P13.2	-325132	-0.282916267163816	ENSG00000228208.2	C1orf143	721143	0.639583882060609	ENSG00000238232.1	RP11-95P13.2	-325953	-0.282916267163816	LINC-	0	0	4.5	1.2	7.6	4.7	7.4	4	3.9	21.8	2.4	9.4
HE-LINC-C1T684	chr1:219408532-219410526	chr1	219408532	219410526	+	1000	1995,	0,	1995	1	165	0.6957	-0.380795779618	0.00115508082514439	NA	32	ENSG00000223842.1	RP11-135J2.3	9693	0.100940975604377	ENSG00000143353.7	LYPLAL1	22325	0.0803371628181727	ENSG00000238232.1	RP11-95P13.2	-320008	-0.165477009187503	ENSG00000228208.2	C1orf143	725094	0.612426073285777	ENSG00000067704.8	IARS2	-858912	-0.285914958321745	LINC-	2.9	3.7	9.7	1.2	7.6	6.2	29	25.8	6.3	40.6	14.6	24.1
HE-LINC-C1T685	chr1:219417477-219418239	chr1	219417477	219418239	+	1000	763,	0,	763	1	165	0.7931	-0.367496350836	0.00184433759251799	NA	32	ENSG00000223842.1	RP11-135J2.3	18638	0.268843139113589	ENSG00000143353.7	LYPLAL1	31270	-0.238560272261696	ENSG00000238232.1	RP11-95P13.2	-312295	-0.168678035121939	ENSG00000092969.7	TGFB2	897900	0.55289324769437	ENSG00000143353.7	LYPLAL1	70291	-0.238560272261696	LINC-	0.6	0.7	3.9	0	10.7	1.4	5.9	1.3	5.3	13.6	1.3	0
HE-LINC-C1T686	chr1:219418535-219418934	chr1	219418535	219418934	+	1000	400,	0,	400	1	129	0.8296	-0.0789584927989	0.00955365954019301	NA	32	ENSG00000223842.1	RP11-135J2.3	19696	0.240609177343608	ENSG00000143353.7	LYPLAL1	32328	-0.239061558359449	ENSG00000238232.1	RP11-95P13.2	-311600	-0.205032723106032	ENSG00000226693.1	RP11-412H9.1	362543	0.535519258523518	ENSG00000143353.7	LYPLAL1	71349	-0.239061558359449	LINC-	0	0.2	1.9	0	11.5	0.6	6.6	1.3	2.7	9.7	2.4	3.6
HE-LINC-C1T687	chr1:219420742-219421204	chr1	219420742	219421204	-	0	463,	0,	463	1	129	0.4188	-0.212407880316	0.0010939526910521	NA	NA	NA	NA	NA	NA	NA	NA	NA	NA	NA	NA	NA	NA	NA	NA	NA	NA	NA	NA	NA	NA	LINC-	NA	NA	NA	NA	NA	NA	NA	NA	NA	NA	NA	NA
HE-LINC-C1T688	chr1:219438100-219438603	chr1	219438100	219438603	+	0	504,	0,	504	1	129	0.7908	-0.21960358252	0.00334127534281335	NA	NA	NA	NA	NA	NA	NA	NA	NA	NA	NA	NA	NA	NA	NA	NA	NA	NA	NA	NA	NA	NA	LINC-	NA	NA	NA	NA	NA	NA	NA	NA	NA	NA	NA	NA
HE-LINC-C1T689	chr1:219442015-219443290	chr1	219442015	219443290	+	1000	1276,	0,	1276	1	105	0.5871	-0.0117256877466	0.00510750531397781	NA	34	ENSG00000223842.1	RP11-135J2.3	43176	0.458912012714707	ENSG00000143353.7	LYPLAL1	55808	-0.416969627681809	ENSG00000238232.1	RP11-95P13.2	-287244	0.0176577646596888	ENSG00000230024.1	RP11-95P13.1	-173969	0.517391491372601	ENSG00000143353.7	LYPLAL1	94829	-0.416969627681809	LINC-	0	4.8	6.3	1.6	7.6	1.4	3.6	4	5.3	3	2.4	6.6
HE-LINC-C1T690	chr1:219477671-219478795	chr1	219477671	219478795	+	1000	1125,	0,	1125	1	168	0.7253	-0.0136220500931	0.0153688918185314	NA	33	ENSG00000223842.1	RP11-135J2.3	78832	0.218913890951858	ENSG00000143353.7	LYPLAL1	91464	0.0613680205328102	ENSG00000238232.1	RP11-95P13.2	-251739	-0.142066520456055	ENSG00000136628.12	EPRS	-742329	0.818657029709945	ENSG00000238232.1	RP11-95P13.2	-252863	-0.142066520456055	LINC-	0	1.9	3.3	1.6	6.6	3	2.8	2.4	0	4.1	2.4	4.6
HE-LINC-C1T691	chr1:219500023-219502237	chr1	219500023	219502237	+	1000	2215,	0,	2215	1	333	0.7912	0.0500337489629	0.140054488036638	NA	35	ENSG00000228536.1	RP11-392O17.1	-85260	-0.0576876452251169	ENSG00000143353.7	LYPLAL1	113816	-0.0737292354393306	ENSG00000238232.1	RP11-95P13.2	-228297	-0.208904722883093	ENSG00000118873.10	RAB3GAP2	-945773	0.744223085024188	ENSG00000238232.1	RP11-95P13.2	-230511	-0.208904722883093	LINC-	0	1.9	13.2	0	29.2	6.9	7.4	3.3	2.7	6	4.8	0
HE-LINC-C1T692	chr1:219502320-219503503	chr1	219502320	219503503	+	1000	1184,	0,	1184	1	87	0.4766	-0.239166945719	0.000668501785725412	NA	35	ENSG00000228536.1	RP11-392O17.1	-82963	0.0443137476575153	ENSG00000143353.7	LYPLAL1	116113	-0.11770216134214	ENSG00000238232.1	RP11-95P13.2	-227031	-0.19589815180644	ENSG00000118873.10	RAB3GAP2	-943476	0.65359717166286	ENSG00000238232.1	RP11-95P13.2	-228214	-0.19589815180644	LINC-	0	0	4.5	1.2	13.6	4.7	7.4	1.7	0	8.6	0	0
HE-LINC-C1T693	chr1:219506842-219507999	chr1	219506842	219507999	+	1000	1158,	0,	1158	1	150	0.582	-0.361792934308	0.000819859191891092	NA	35	ENSG00000228536.1	RP11-392O17.1	-78441	0.294863403643009	ENSG00000143353.7	LYPLAL1	120635	-0.019405391466897	ENSG00000238232.1	RP11-95P13.2	-222535	-0.114507660887111	ENSG00000228208.2	C1orf143	823404	0.40427914257042	ENSG00000232134.1	RP11-544K18.2	-810851	-0.406172316790536	LINC-	3.9	4.2	5.3	0	13.6	2.2	7.4	10.9	2.7	20.8	10.6	11.8
HE-LINC-C1T694	chr1:219546664-219547450	chr1	219546664	219547450	+	0	787,	0,	787	1	174	0.9466	-0.253291509691	0.00695289560865533	NA	NA	NA	NA	NA	NA	NA	NA	NA	NA	NA	NA	NA	NA	NA	NA	NA	NA	NA	NA	NA	NA	LINC-	NA	NA	NA	NA	NA	NA	NA	NA	NA	NA	NA	NA
HE-LINC-C1T695	chr1:219579808-219580919	chr1	219579808	219580919	+	1000	1112,	0,	1112	1	111	0.4453	-0.248065616068	0.000743761112200079	NA	34	ENSG00000228536.1	RP11-392O17.1	-5475	0.480455334005258	ENSG00000143353.7	LYPLAL1	193601	0.0649604242641674	ENSG00000238232.1	RP11-95P13.2	-149615	-0.0470387409459601	ENSG00000228208.2	C1orf143	896370	0.482775813768458	ENSG00000213033.4	AURKAPS1	-861451	-0.349661188127037	LINC-	1.3	2.6	2.6	0	6.6	3	8.3	0.2	2.7	13.6	1.3	15.5
HE-BI-RP11-392O17.1	chr1:219584455-219585238	chr1	219584455	219585238	+	0	784,	0,	784	1	285	0.4781	0.0283523854083	0.0331242117424449	RP11-392O17.1	NA	NA	NA	NA	NA	NA	NA	NA	NA	NA	NA	NA	NA	NA	NA	NA	NA	NA	NA	NA	NA	BI-	NA	NA	NA	NA	NA	NA	NA	NA	NA	NA	NA	NA
HE-LINC-C1T697	chr1:219600820-219601510	chr1	219600820	219601510	+	0	691,	0,	691	1	174	0.7219	-0.147944421138	0.00692107661111252	NA	NA	NA	NA	NA	NA	NA	NA	NA	NA	NA	NA	NA	NA	NA	NA	NA	NA	NA	NA	NA	NA	LINC-	NA	NA	NA	NA	NA	NA	NA	NA	NA	NA	NA	NA
HE-LINC-C1T698	chr1:219604766-219605138	chr1	219604766	219605138	+	0	373,	0,	373	1	123	0.6604	-0.305659045685	0.00118970541388612	NA	NA	NA	NA	NA	NA	NA	NA	NA	NA	NA	NA	NA	NA	NA	NA	NA	NA	NA	NA	NA	NA	LINC-	NA	NA	NA	NA	NA	NA	NA	NA	NA	NA	NA	NA
HE-LINC-C1T699	chr1:219620036-219621160	chr1	219620036	219621160	+	0	1125,	0,	1125	1	135	0.6139	-0.48856746897	0.000334505247166324	NA	NA	NA	NA	NA	NA	NA	NA	NA	NA	NA	NA	NA	NA	NA	NA	NA	NA	NA	NA	NA	NA	LINC-	NA	NA	NA	NA	NA	NA	NA	NA	NA	NA	NA	NA
HE-LINC-C1T700	chr1:219751035-219751822	chr1	219751035	219751822	+	0	788,	0,	788	1	123	0.412	-0.228669515041	0.000883973771226951	NA	NA	NA	NA	NA	NA	NA	NA	NA	NA	NA	NA	NA	NA	NA	NA	NA	NA	NA	NA	NA	NA	LINC-	NA	NA	NA	NA	NA	NA	NA	NA	NA	NA	NA	NA
HE-TUCP-OT-MORF4L1P1	chr1:220426864-220427958	chr1	220426864	220427958	+	1000	134,834,	0,261,	968	2	291	1.0314	0.123064892067	0.277613362600623	MORF4L1P1	43	ENSG00000218283.2	MORF4L1P1	-48	0.799374176402049	ENSG00000270708.1	RP11-568G11.5	32929	NA	ENSG00000260505.1	RP11-410C4.5	-146506	NA	ENSG00000218283.2	MORF4L1P1	-48	0.799374176402049	ENSG00000221571.1	RNU6ATAC35P	-572254	-0.311461346888409	TUCP-OT-	4743	15344.5	10600.4	13429.9	12982.2	13429.9	8885.5	6586	6355.3	6107.7	5268	5717.2
HE-LINC-C1T702	chr1:220907941-220908488	chr1	220907941	220908488	-	0	548,	0,	548	1	153	0.9662	0.0887226735544	0.0544522441701632	NA	NA	NA	NA	NA	NA	NA	NA	NA	NA	NA	NA	NA	NA	NA	NA	NA	NA	NA	NA	NA	NA	LINC-	NA	NA	NA	NA	NA	NA	NA	NA	NA	NA	NA	NA
HE-LINC-C1T703	chr1:220995595-220996980	chr1	220995595	220996980	+	1000	1386,	0,	1386	1	183	0.4521	-0.468100183575	0.000380880635892764	NA	41	ENSG00000221571.1	RNU6ATAC35P	-3523	0.235076447903083	ENSG00000186205.8	MARC1	7860	0.691319399973667	ENSG00000221571.1	RNU6ATAC35P	-2138	0.235076447903083	ENSG00000196660.6	SLC30A10	863606	0.746624376088663	ENSG00000162813.13	BPNT1	731791	-0.264059020216978	LINC-	2.4	5.3	10.5	9.3	6.6	1.4	5.9	9.5	0	0	0	2.5
HE-LINC-C1T704	chr1:220997055-220998958	chr1	220997055	220998958	+	1000	1904,	0,	1904	1	297	0.6334	-0.213080005868	0.0119126548709711	NA	41	ENSG00000221571.1	RNU6ATAC35P	-2063	0.477059581606932	ENSG00000186205.8	MARC1	9320	0.887579736277429	ENSG00000221571.1	RNU6ATAC35P	-160	0.477059581606932	ENSG00000186205.8	MARC1	36954	0.887579736277429	ENSG00000162813.13	BPNT1	733251	-0.251092180780105	LINC-	9.3	6.6	15.3	15.4	13.6	0	27.6	29.6	1.4	4.1	3.7	5.7
HE-BI-RP11-295M18.2	chr1:221002026-221003243	chr1	221002026	221003243	-	1000	1218,	0,	1218	1	180	0.5796	-0.0309313656985	0.00987431993526116	RP11-295M18.2	41	ENSG00000238078.1	RP11-295M18.2	646	-0.0370980326764903	ENSG00000257551.1	HLA-AS1	-2862	0.313188352005368	ENSG00000225782.1	RP11-322F10.2	165568	NA	ENSG00000136630.11	HLX	-48456	0.736310973552389	ENSG00000118873.10	RAB3GAP2	557447	-0.297572365317747	BI-	0.6	0.2	0	0	1.9	0.6	13.7	0	52	8.6	9.4	4.6
HE-AS-RP11-295M18.2	chr1:221003397-221004076	chr1	221003397	221004076	-	1000	680,	0,	680	1	102	0.9615	-0.346181157342	0.00183285004512011	RP11-295M18.2	41	ENSG00000238078.1	RP11-295M18.2	1479	-0.155010453021994	ENSG00000257551.1	HLA-AS1	-2029	0.163521286852139	ENSG00000225782.1	RP11-322F10.2	166939	NA	ENSG00000136630.11	HLX	-47623	0.712296292719723	ENSG00000118873.10	RAB3GAP2	558280	-0.229803189992991	AS-	0	0.7	0	0	0	1.4	4.4	1.7	21.3	4.1	0	0
HE-TUCP-C1T707	chr1:222645268-222649340	chr1	222645268	222649340	-	1000	4073,	0,	4073	1	948	0.5285	0.00812965589383	0.973902593171498	NA	33	ENSG00000234419.1	CICP13	7904	-0.141848016966649	ENSG00000222399.1	RNU6-791P	-27634	NA	ENSG00000226643.1	RP11-358H9.1	17221	0.0466000903622729	ENSG00000143512.8	HHIPL2	-72105	0.712664037960224	ENSG00000197520.6	FAM177B	-261209	-0.192224835684544	TUCP-	7.8	10.7	14.5	13.2	10.7	25.8	34.2	39.6	27.5	19.8	15.8	10.6
HE-OT-RNU6-791P	chr1:222659460-222677938	chr1	222659460	222677938	-	1000	4,231,	0,18248,	235	2	114	0.6314	-0.132585936068	0.0031094488466952	RNU6-791P	33	ENSG00000222399.1	RNU6-791P	861	NA	ENSG00000143512.8	HHIPL2	-17664	0.109812486208401	ENSG00000226643.1	RP11-358H9.1	31413	0.0185683295357954	ENSG00000225265.1	RP11-378J18.3	-85229	0.405807398311776	ENSG00000143502.9	SUSD4	-859606	-0.522056822286687	OT-	0	0.2	3.9	11.8	11.5	8.5	3.6	0.6	11	3	2.4	10.6
HE-LINC-C1T709	chr1:223181537-223185227	chr1	223181537	223185227	+	1000	3691,	0,	3691	1	225	0.915	-0.08948367498	0.0264858090857074	NA	37	ENSG00000234523.1	NDUFB1P2	62470	0.34184696884054	ENSG00000154309.7	DISP1	2200	0.663742914878719	ENSG00000236846.1	RP11-239E10.2	-132164	0.248835314162668	ENSG00000154309.7	DISP1	193131	0.663742914878719	ENSG00000197520.6	FAM177B	270988	-0.408114949025528	LINC-	27.5	39.4	17.1	18.4	25.7	37.3	69.4	60.8	118.2	60.7	58.9	15.5
HE-AS-TLR5	chr1:223285358-223288477	chr1	223285358	223288477	+	1000	3120,	0,	3120	1	438	0.7856	-0.132520563117	0.123742103124575	TLR5	40	ENSG00000187554.7	TLR5	-22740	0.542241119912995	ENSG00000154309.7	DISP1	106021	0.084025498118939	ENSG00000236846.1	RP11-239E10.2	-28914	0.0666673308079903	ENSG00000187554.7	TLR5	-31266	0.542241119912995	ENSG00000263182.1	RP11-504P24.6	-911071	-0.449164309477571	AS-	1.8	7.2	10.5	10	15.4	31.3	19.6	20	31.7	54.6	22.4	6.6
HE-LINC-C1T711	chr1:223385409-223387019	chr1	223385409	223387019	-	1000	1611,	0,	1611	1	285	0.722	-0.0166140549927	0.0495201976959463	NA	45	ENSG00000143502.9	SUSD4	-15773	0.846638968332532	ENSG00000143502.9	SUSD4	-7142	0.846638968332532	ENSG00000187554.7	TLR5	68785	0.218390262301321	ENSG00000143502.9	SUSD4	-150525	0.846638968332532	ENSG00000232372.1	RP11-504P24.2	-788837	-0.510974540739195	LINC-	10.1	18.3	0.4	0	4.4	2.2	5	3.3	11	4.1	10.6	2.5
HE-LINC-C1T712	chr1:223388783-223389131	chr1	223388783	223389131	-	0	349,	0,	349	1	165	1.1614	0.0809139439939	0.104250439683602	NA	NA	NA	NA	NA	NA	NA	NA	NA	NA	NA	NA	NA	NA	NA	NA	NA	NA	NA	NA	NA	NA	LINC-	NA	NA	NA	NA	NA	NA	NA	NA	NA	NA	NA	NA
HE-BI-TP53BP2	chr1:224033758-224034718	chr1	224033758	224034718	+	1000	961,	0,	961	1	381	0.562	-0.0164604200801	0.0847962711722536	NA	46	ENSG00000143514.12	TP53BP2	84	-0.175619612366438	ENSG00000162909.13	CAPN2	70038	-0.300471557867019	ENSG00000233771.2	CICP5	-100589	0.198058308771753	ENSG00000143771.7	CNIH4	-510794	0.476540316561593	ENSG00000162909.13	CAPN2	144463	-0.300471557867019	BI-	79.9	17.6	29.8	49.6	35.7	37.3	43.7	59.9	158.3	50.4	38.7	33.3
HE-TUCP-C1T714	chr1:224138460-224222758	chr1	224138460	224222758	-	0	1534,58,1645,	0,1627,1910,	3237	3	756	0.4879	0.0181248329406	0.822418726545481	NA	NA	NA	NA	NA	NA	NA	NA	NA	NA	NA	NA	NA	NA	NA	NA	NA	NA	NA	NA	NA	NA	TUCP-	NA	NA	NA	NA	NA	NA	NA	NA	NA	NA	NA	NA
HE-TUCP-C1T715	chr1:224138460-224222758	chr1	224138460	224222758	-	0	1534,191,65,647,	0,3719,10410,11319,	2437	4	747	0.5179	0.0262705204117	0.836461349851103	NA	NA	NA	NA	NA	NA	NA	NA	NA	NA	NA	NA	NA	NA	NA	NA	NA	NA	NA	NA	NA	NA	TUCP-	NA	NA	NA	NA	NA	NA	NA	NA	NA	NA	NA	NA
HE-TUCP-C1T716	chr1:224138460-224222758	chr1	224138460	224222758	-	1000	1534,2000,65,197,383,177,	0,1910,10410,11319,13569,20816,	4356	6	783	0.4937	0.0347312716823	0.86814538712781	NA	45	ENSG00000229930.1	RP11-504P24.5	0	0.383078885652737	ENSG00000252484.1	RN7SKP49	-72226	NA	ENSG00000188460.4	ACTBP11	85907	0.103101244445982	ENSG00000185842.10	DNAH14	-861206	0.629017122319718	ENSG00000143756.7	FBXO28	-79031	-0.478315213292423	TUCP-	158.8	157	158.8	224.6	148.4	222.7	456.6	445.4	357.5	626.8	331.3	603.6
HE-OT-RP11-504P24.4	chr1:224180446-224216743	chr1	224180446	224216743	+	1000	276,14984,	0,3123,	15260	2	507	0.6899	-0.258012954697	0.04403151684051	RP11-504P24.4	45	ENSG00000243000.1	RP11-504P24.3	-3151	0.534906071328161	ENSG00000233771.2	CICP5	42328	-0.0148268926384646	ENSG00000143756.7	FBXO28	-85046	-0.359675120631243	ENSG00000185495.6	RP11-504P24.4	-3213	0.704140189561844	ENSG00000143756.7	FBXO28	-121343	-0.359675120631243	OT-	123.3	116.9	228.6	76.7	109.9	131.1	315.9	399.4	176.6	98.9	124.9	114.8
HE-BI-AC138393.1	chr1:224217104-224222628	chr1	224217104	224222628	+	1000	2821,372,	0,5153,	3193	2	192	0.5836	-0.1407762496	0.00491395216251157	RP11-504P24.5	45	ENSG00000269358.1	AC138393.1	733	NA	ENSG00000263182.1	RP11-504P24.6	18790	0.351656562167246	ENSG00000143756.7	FBXO28	-79161	-0.0666674655739603	ENSG00000229991.1	AKR1B1P1	-545032	0.377835774594384	ENSG00000235428.1	WI2-2998D17.2	474242	-0.2842334823899	BI-	3.4	32.3	15.3	4.6	10.7	9.2	8.3	23.7	3.9	3	18.6	2.5
HE-AS-RP11-504P24.5	chr1:224220399-224222171	chr1	224220399	224222171	+	1000	1773,	0,	1773	1	237	0.4907	-0.205068368855	0.00425932090040839	RP11-504P24.5	45	ENSG00000229930.1	RP11-504P24.5	-2359	-0.0646776277727026	ENSG00000263182.1	RP11-504P24.6	22085	0.629941527586244	ENSG00000143756.7	FBXO28	-79618	-0.320517184131289	ENSG00000263182.1	RP11-504P24.6	23970	0.629941527586244	ENSG00000232372.1	RP11-504P24.2	44543	-0.398600065004415	AS-	7.8	35.2	7.8	0	5.5	0	13.7	32	3.9	4.1	11.8	0
HE-LINC-C1T720	chr1:224949302-224950155	chr1	224949302	224950155	+	0	854,	0,	854	1	186	0.9116	-0.305585830771	0.00501054894518882	NA	NA	NA	NA	NA	NA	NA	NA	NA	NA	NA	NA	NA	NA	NA	NA	NA	NA	NA	NA	NA	NA	LINC-	NA	NA	NA	NA	NA	NA	NA	NA	NA	NA	NA	NA
HE-LINC-C1T721	chr1:225658056-225659991	chr1	225658056	225659991	+	1000	1936,	0,	1936	1	294	0.8234	0.0801631247107	0.127922426205135	NA	42	ENSG00000234476.1	RP11-496N12.6	5011	0.141727324976928	ENSG00000203691.2	AC092811.1	56016	-0.157366998909623	ENSG00000227496.1	RP11-145A3.1	-228315	-0.24218251732415	ENSG00000143799.8	PARP1	-937724	0.683645209218228	ENSG00000225334.1	RP11-449J1.1	703454	-0.272933106336842	LINC-	0	0.2	1.9	1.2	11.5	1.4	0.4	0	2.7	5	6	13
HE-TUCP-C1T722	chr1:225661304-225670763	chr1	225661304	225670763	+	1000	3009,214,	0,9246,	3223	2	528	0.7422	-0.0544355341181	0.351723654949602	NA	42	ENSG00000234476.1	RP11-496N12.6	8259	0.246426439028926	ENSG00000203691.2	AC092811.1	59264	-0.0798594552395228	ENSG00000227496.1	RP11-145A3.1	-217543	-0.202319740497252	ENSG00000143815.10	LBR	44677	0.636745060744922	ENSG00000233384.1	RP11-100E13.1	857382	-0.269880929792395	TUCP-	2.4	0.7	7.1	10.7	25.7	2.2	1.2	0	5.3	3	6	7.5
HE-LINC-C1T723	chr1:225667802-225669230	chr1	225667802	225669230	+	1000	1429,	0,	1429	1	159	0.7335	-0.26641218635	0.00268080144669345	NA	42	ENSG00000272441.1	RP11-496N12.9	-11097	0.0107331577918478	ENSG00000203691.2	AC092811.1	65762	-0.0283118743189031	ENSG00000227496.1	RP11-145A3.1	-219076	-0.0698920695902431	ENSG00000234478.1	RP11-275I14.4	-667902	0.582963033445951	ENSG00000182827.8	ACBD3	-706629	-0.280111870802863	LINC-	0	0.2	1.9	0	0.7	0	0.4	0	0	1.1	4.8	2.5
HE-TUCP-BI-ENAH	chr1:225840952-225842522	chr1	225840952	225842522	+	1000	1571,	0,	1571	1	345	0.9094	0.112228461525	0.296508820308884	NA	42	ENSG00000154380.11	ENAH	108	0.0433317791619784	ENSG00000203691.2	AC092811.1	238912	-0.23948753179779	ENSG00000227496.1	RP11-145A3.1	-45784	-0.157264365989909	ENSG00000248322.1	RP4-559A3.6	-284305	0.319750715657025	ENSG00000182827.8	ACBD3	-533479	-0.503619165736819	TUCP-BI-	23.7	23.7	27	22.9	17.4	19.6	9.9	14	52	23.7	9.4	19.1
HE-BI-H3F3A	chr1:226233324-226249342	chr1	226233324	226249342	-	1000	968,652,	0,15367,	1620	2	171	0.8177	-0.00655597866582	0.021445272710941	NA	45	ENSG00000163041.5	H3F3A	-210	0.225900251708602	ENSG00000182827.8	ACBD3	-83038	-0.0829937296669466	ENSG00000143751.8	SDE2	46292	-0.0556318158538149	ENSG00000234476.1	RP11-496N12.6	596297	0.405681688999178	ENSG00000196187.7	TMEM63A	179273	-0.428130825021446	BI-	20.8	17.6	27	3.8	13.6	10.7	9.1	16.3	7.5	11.4	9.4	1.6
HE-LINC-C1T726	chr1:226236423-226239499	chr1	226236423	226239499	-	1000	3077,	0,	3077	1	186	0.6114	-0.144810199392	0.00492808207176231	NA	45	ENSG00000163041.5	H3F3A	-10053	0.0917749818989693	ENSG00000182827.8	ACBD3	-92881	0.175421903875368	ENSG00000143751.8	SDE2	49391	-0.107194770105444	ENSG00000242861.1	RP11-285F7.2	205276	0.747184104112473	ENSG00000255835.1	RP4-559A3.7	127521	-0.327377113910112	LINC-	4.5	10.7	12.6	0	4.4	7.7	52.9	56.9	11	15.4	46.2	5.7
HE-LINC-C1T727	chr1:226241535-226243743	chr1	226241535	226243743	-	1000	2209,	0,	2209	1	315	0.5333	-0.13458181576	0.0173219385912315	NA	45	ENSG00000163041.5	H3F3A	-5809	-0.289511368847411	ENSG00000182827.8	ACBD3	-88637	0.278618895146154	ENSG00000143751.8	SDE2	54503	0.0168646276278111	ENSG00000203691.2	AC092811.1	643339	0.606078888637404	ENSG00000234476.1	RP11-496N12.6	590698	-0.37290395071854	LINC-	0.6	1.9	7.8	1.6	4.4	7.7	8.3	10.9	1.4	1.1	3.7	7.5
HE-LINC-C1T728	chr1:226543013-226543458	chr1	226543013	226543458	-	1000	446,	0,	446	1	84	0.651	-0.23641892572	0.00119152688669127	NA	49	ENSG00000143799.8	PARP1	-6495	-0.0219221633827162	ENSG00000143799.8	PARP1	-4934	-0.0219221633827162	ENSG00000236994.1	YBX1P9	36619	NA	ENSG00000183814.11	LIN9	45888	0.493936316103154	ENSG00000226349.1	RP11-145A3.2	619482	-0.231941215617452	LINC-	1.8	1.9	3.3	0	0	0.6	0.4	2.8	7.5	3	7.1	11.8
HE-LINC-C1T729	chr1:227725762-227726436	chr1	227725762	227726436	-	1000	675,	0,	675	1	132	0.7142	-0.038707107093	0.00881612609621866	NA	62	ENSG00000227711.1	RP11-275O4.3	18258	NA	ENSG00000225934.2	RP4-566D2.1	-59689	NA	ENSG00000227711.1	RP11-275O4.3	17584	NA	ENSG00000269890.1	RP5-1139B12.2	-735662	0.301854791823004	ENSG00000143776.14	CDC42BPA	220261	-0.202205017090475	LINC-	1.3	0.2	1.9	0	1.9	0.6	9.1	4	2.7	1.1	0	1.6
HE-LINC-C1T730	chr1:227850586-227852598	chr1	227850586	227852598	+	1000	2013,	0,	2013	1	201	1.0031	-0.0842794098631	0.0307470589009931	NA	83	ENSG00000181450.12	ZNF678	16341	0.351757270565325	ENSG00000181450.12	ZNF678	2992	0.351757270565325	ENSG00000143740.10	SNAP47	-63642	-0.287852134316029	ENSG00000224834.1	BTF3P9	228821	0.745329978512464	ENSG00000143793.8	C1orf35	-442526	-0.501011740557525	LINC-	0	6	7.8	3	13.6	9.2	5	10.3	3.9	4.1	0	14.3
HE-LINC-C1T731	chr1:227852927-227854661	chr1	227852927	227854661	+	1000	1735,	0,	1735	1	279	0.5109	-0.355863451027	0.00265109408711235	NA	83	ENSG00000181450.12	ZNF678	18682	0.432713435387665	ENSG00000181450.12	ZNF678	5333	0.432713435387665	ENSG00000143740.10	SNAP47	-61579	-0.46637023141984	ENSG00000181450.12	ZNF678	101691	0.432713435387665	ENSG00000143740.10	SNAP47	-63313	-0.46637023141984	LINC-	0.6	7.9	7.1	1.2	13.6	3.9	6.6	7.3	2.7	6	3.7	0
HE-LINC-C1T732	chr1:227976247-227979875	chr1	227976247	227979875	+	0	354,3070,	0,559,	3424	2	321	0.8852	-0.0143495440631	0.104543504887042	NA	NA	NA	NA	NA	NA	NA	NA	NA	NA	NA	NA	NA	NA	NA	NA	NA	NA	NA	NA	NA	NA	LINC-	NA	NA	NA	NA	NA	NA	NA	NA	NA	NA	NA	NA
HE-TUCP-C1T733	chr1:227976247-227979875	chr1	227976247	227979875	+	1000	3609,	0,	3609	1	873	0.5459	-0.00568421249777	0.942688615266586	NA	81	ENSG00000185888.5	PRSS38	-27147	NA	ENSG00000143740.10	SNAP47	7320	0.000115738572746965	ENSG00000185888.5	PRSS38	-23519	NA	ENSG00000233003.3	CICP26	-189647	0.751183069653583	ENSG00000116574.4	RHOU	-894577	-0.40566039732681	TUCP-	13	14.9	9	88	48.8	241	21.4	10.3	7.5	21.8	19.7	17.8
HE-TUCP-C1T734	chr1:227976247-227979875	chr1	227976247	227979875	+	0	314,3027,	0,562,	3341	2	399	0.733	0.118522977932	0.288988824058737	NA	NA	NA	NA	NA	NA	NA	NA	NA	NA	NA	NA	NA	NA	NA	NA	NA	NA	NA	NA	NA	NA	TUCP-	NA	NA	NA	NA	NA	NA	NA	NA	NA	NA	NA	NA
HE-BI-WNT9A	chr1:228136048-228139507	chr1	228136048	228139507	+	1000	3460,	0,	3460	1	321	0.6333	-0.0496286895245	0.0401442938814244	NA	80	ENSG00000143816.6	WNT9A	417	0.649493168757853	ENSG00000185888.5	PRSS38	101877	NA	ENSG00000154342.4	WNT3A	-55245	-0.0736576522776392	ENSG00000233003.3	CICP26	-29846	0.669178851466131	ENSG00000202257.1	RNA5S16	-643626	-0.398550608015759	BI-	8.5	7.2	6.3	42.1	11.5	83.3	47.8	37.5	21.3	53.6	22.4	16.7
HE-TUCP-C1T736	chr1:228156686-228159350	chr1	228156686	228159350	+	1000	2665,	0,	2665	1	1554	0.4805	0.0499768085204	0.999969025958039	NA	79	ENSG00000233003.3	CICP26	-6700	0.744781301247391	ENSG00000185888.5	PRSS38	122515	NA	ENSG00000154342.4	WNT3A	-35402	-0.00744252939567212	ENSG00000233003.3	CICP26	-9208	0.744781301247391	ENSG00000236636.2	RP11-211A18.1	703778	-0.303616848789286	TUCP-	2.9	8.5	6.3	16.9	11.5	49.4	18.6	17.8	13.7	13.6	10.6	5.7
HE-LINC-C1T737	chr1:228159487-228160530	chr1	228159487	228160530	+	1000	1044,	0,	1044	1	282	0.9839	0.0912027072829	0.194996958057845	NA	79	ENSG00000233003.3	CICP26	-3899	0.387646316322186	ENSG00000185888.5	PRSS38	125316	NA	ENSG00000154342.4	WNT3A	-34222	0.0457572638311617	ENSG00000143793.8	C1orf35	-133625	0.493574834120645	ENSG00000143776.14	CDC42BPA	653312	-0.440323756103987	LINC-	5.5	3.1	2.6	3.8	4.4	19.6	9.1	8	22.5	15.4	6	20.6
HE-TUCP-C1T738	chr1:228160883-228162103	chr1	228160883	228162103	+	1000	1221,	0,	1221	1	651	0.9433	0.131458627354	0.936975173716655	NA	79	ENSG00000233003.3	CICP26	-2503	0.180962125039016	ENSG00000185888.5	PRSS38	126712	NA	ENSG00000154342.4	WNT3A	-32649	0.114622387755461	ENSG00000162910.14	MRPL55	-136130	0.595143627639564	ENSG00000181450.12	ZNF678	409647	-0.449518524989801	TUCP-	22.7	10	4.5	24.4	8.5	27.2	49.2	25.1	52	14.5	37.7	9.4
HE-BI-C1orf35	chr1:228291079-228292752	chr1	228291079	228292752	+	1000	1674,	0,	1674	1	240	0.5771	-0.131782988928	0.00937208575222536	C1orf35	80	ENSG00000143793.8	C1orf35	-11	-0.160757013694152	ENSG00000143761.9	ARF1	4167	-0.201829151366397	ENSG00000143774.12	GUK1	-34911	-0.0435294049180222	ENSG00000181201.2	HIST3H2BA	-361248	0.501694114857689	ENSG00000162913.9	C1orf145	-110286	-0.36181288685954	BI-	190.5	111.2	82.9	62.4	159.7	102.4	59.2	73	184.4	93.6	76.5	89.4
HE-AS-C1orf148	chr1:228351419-228352874	chr1	228351419	228352874	+	1000	1456,	0,	1456	1	243	0.6067	-0.156852671201	0.00912607931039965	C1orf148	80	ENSG00000203684.5	C1orf148	-1130	0.832686211442399	ENSG00000198835.3	GJC2	3892	0.0584078227279859	ENSG00000181873.8	IBA57	-642	0.130543334245535	ENSG00000203684.5	C1orf148	-1794	0.832686211442399	ENSG00000181450.12	ZNF678	600183	-0.462289737395133	AS-	37.5	22.4	15.3	13.2	4.4	13.5	10.7	14.8	18.9	11.4	7.1	24.1
HE-LINC-C1T741	chr1:228566587-228567069	chr1	228566587	228567069	-	0	483,	0,	483	1	243	0.8418	0.0117927176462	0.0586224482111553	NA	NA	NA	NA	NA	NA	NA	NA	NA	NA	NA	NA	NA	NA	NA	NA	NA	NA	NA	NA	NA	NA	LINC-	NA	NA	NA	NA	NA	NA	NA	NA	NA	NA	NA	NA
HE-AS-TRIM17	chr1:228597553-228598702	chr1	228597553	228598702	+	1000	1150,	0,	1150	1	216	0.55	-0.122769790971	0.00729021692211297	TRIM17	88	ENSG00000231563.1	RP11-245P10.4	2471	-0.0251347347168326	ENSG00000231563.1	RP11-245P10.4	158	-0.0251347347168326	ENSG00000196890.3	HIST3H2BB	-47106	0.12565644429809	ENSG00000162931.7	TRIM17	-7009	0.805385238895245	ENSG00000270104.1	RP11-245P10.6	24836	-0.245807879732746	AS-	1.3	4.2	19.6	84.4	4.4	15.1	6.6	10.3	2.7	6	3.7	1.6
HE-LINC-C1T743	chr1:228610136-228610726	chr1	228610136	228610726	+	0	591,	0,	591	1	249	0.8059	-0.0790768440365	0.0313505268433456	NA	NA	NA	NA	NA	NA	NA	NA	NA	NA	NA	NA	NA	NA	NA	NA	NA	NA	NA	NA	NA	NA	LINC-	NA	NA	NA	NA	NA	NA	NA	NA	NA	NA	NA	NA
HE-LINC-C1T744	chr1:228622408-228630431	chr1	228622408	228630431	-	1000	755,270,163,	0,7050,7861,	1188	3	141	0.8932	-0.0864164627672	0.0120240436988564	NA	85	ENSG00000230841.2	RP5-915N17.3	-6891	-0.191767122839303	ENSG00000230841.2	RP5-915N17.3	-6433	-0.191767122839303	ENSG00000168148.3	HIST3H3	9382	NA	ENSG00000196890.3	HIST3H2BB	-15377	0.785719608603272	ENSG00000143761.9	ARF1	360070	-0.659716840950458	LINC-	4.5	3.7	7.8	5.3	10.7	5.4	0.4	4.6	3.9	7.8	10.6	16.7
HE-TUCP-BI-HIST3H2BB	chr1:228633102-228646034	chr1	228633102	228646034	-	1000	30,988,	0,11813,	1018	2	393	1.2888	0.713889291761	0.992255911246338	HIST3H2A	87	ENSG00000196890.3	HIST3H2BB	226	0.691035594561318	ENSG00000181201.2	HIST3H2BA	-5770	0.456398965707681	ENSG00000168148.3	HIST3H3	20076	NA	ENSG00000181218.4	HIST3H2A	474	0.957953313778719	ENSG00000143761.9	ARF1	375673	-0.717385915720811	TUCP-BI-	784.7	548.2	910.5	922.4	589.4	406.6	494.8	262.5	515	1363.5	792.9	1468.2
HE-TUCP-BI-HIST3H2A-1	chr1:228645662-228650739	chr1	228645662	228650739	+	1000	1497,3160,	0,1772,	4657	2	381	1.3072	0.775786319373	0.993096779468117	HIST3H2BB	87	ENSG00000181218.4	HIST3H2A	102	0.832988112579444	ENSG00000231563.1	RP11-245P10.4	48267	-0.188182757538639	ENSG00000168159.8	RNF187	-24023	-0.0318289579985752	ENSG00000196890.3	HIST3H2BB	-146	0.881357211485739	ENSG00000143761.9	ARF1	375301	-0.736440714286217	TUCP-BI-	126.6	114.8	213.1	104	145.1	128.7	112.7	56.9	25.2	360.1	71.8	334.4
HE-TUCP-BI-HIST3H2A-2	chr1:228645662-228650739	chr1	228645662	228650739	+	0	1497,1721,	0,3211,	3218	2	381	1.3072	0.775786319373	0.993670686360358	HIST3H2BB	NA	NA	NA	NA	NA	NA	NA	NA	NA	NA	NA	NA	NA	NA	NA	NA	NA	NA	NA	NA	NA	TUCP-BI-	NA	NA	NA	NA	NA	NA	NA	NA	NA	NA	NA	NA
HE-OT-RP4-799G3.2	chr1:228970377-229068236	chr1	228970377	229068236	+	1000	196,135,183,154,	0,81682,82800,97706,	668	4	117	1.0524	0.0120975122767	0.0297124953039322	RP4-799G3.2	83	ENSG00000271399.1	RP4-799G3.2	-23380	-0.093290463181429	ENSG00000271475.1	RP4-799G3.1	57765	NA	ENSG00000229840.2	ISCA1P2	-109682	0.0048756239320346	ENSG00000162913.9	C1orf145	569012	0.627471496259613	ENSG00000069248.8	NUP133	-673726	-0.35188429436012	OT-	0	0	6.3	47.9	0	1.4	0	0.2	0	1.1	0	0
HE-LINC-C1T749	chr1:229068575-229068846	chr1	229068575	229068846	+	0	272,	0,	272	1	126	1.0337	-0.223048749276	0.00685450826499165	NA	NA	NA	NA	NA	NA	NA	NA	NA	NA	NA	NA	NA	NA	NA	NA	NA	NA	NA	NA	NA	NA	LINC-	NA	NA	NA	NA	NA	NA	NA	NA	NA	NA	NA	NA
HE-LINC-C1T750	chr1:229222875-229224526	chr1	229222875	229224526	-	0	1652,	0,	1652	1	306	0.6671	-0.0886997761296	0.0329752846382552	NA	NA	NA	NA	NA	NA	NA	NA	NA	NA	NA	NA	NA	NA	NA	NA	NA	NA	NA	NA	NA	NA	LINC-	NA	NA	NA	NA	NA	NA	NA	NA	NA	NA	NA	NA
HE-LINC-C1T751	chr1:229444032-229444834	chr1	229444032	229444834	+	1000	803,	0,	803	1	156	0.5787	-0.260598692003	0.00172401962765145	NA	72	ENSG00000213029.2	SPHAR	3903	0.50281717869847	ENSG00000168118.7	RAB4A	2391	0.0677469081066918	ENSG00000237481.1	RP4-803J11.2	-10316	-0.193709832894593	ENSG00000231563.1	RP11-245P10.4	848950	0.807562995604218	ENSG00000154370.9	TRIM11	849491	-0.373084463339254	LINC-	10.1	4.8	2.6	1.6	5.5	1.4	0.4	1.7	1.4	0	0	0
HE-LINC-C1T752	chr1:229446995-229447563	chr1	229446995	229447563	+	1000	569,	0,	569	1	147	0.9855	-0.167264832986	0.0104557729423457	NA	72	ENSG00000213029.2	SPHAR	6866	0.236304372414833	ENSG00000168118.7	RAB4A	5354	0.068429525622292	ENSG00000237481.1	RP4-803J11.2	-7587	-0.13123069339733	ENSG00000231563.1	RP11-245P10.4	851913	0.536190120283567	ENSG00000168159.8	RNF187	772233	-0.370659021132438	LINC-	1.3	1.9	1.9	1.6	0.7	0	2.8	0.6	3.9	0	0	0
HE-LINC-C1T753	chr1:229802893-229805870	chr1	229802893	229805870	+	1000	2978,	0,	2978	1	240	0.6995	-0.146628871393	0.011507016668254	NA	40	ENSG00000135763.5	URB2	16299	0.140388695041225	ENSG00000135763.5	URB2	6947	0.140388695041225	ENSG00000228058.1	RP11-552D4.1	-332607	-0.234527100297457	ENSG00000135776.4	ABCB10	108451	0.555617139556088	ENSG00000240524.2	RP5-1061H20.3	395547	-0.361761863623909	LINC-	11.4	25.6	13.2	7.1	15.4	12.1	12.3	30.2	21.3	33.1	52.6	22.9
HE-LINC-C1T754	chr1:230418771-230420250	chr1	230418771	230420250	-	1000	1480,	0,	1480	1	285	0.706	-0.189979806854	0.0156495188752537	NA	51	ENSG00000224407.1	RP5-956O18.3	2611	0.170856643480365	ENSG00000203257.1	AL691479.1	-31188	-0.207854354429282	ENSG00000224407.1	RP5-956O18.3	1132	0.170856643480365	ENSG00000143641.8	GALNT2	226714	0.71826298358197	ENSG00000223393.1	RP5-858B6.3	-590342	-0.557645150562792	LINC-	7.1	1.4	3.3	4.6	6.6	4.7	8.3	3.3	3.9	4.1	6	3.6
HE-TUCP-C1T755	chr1:230421727-230422644	chr1	230421727	230422644	-	1000	918,	0,	918	1	462	0.7022	0.00303313463292	0.282654838809366	NA	51	ENSG00000224407.1	RP5-956O18.3	5005	-0.0838596613045893	ENSG00000203257.1	AL691479.1	-28794	-0.0560069467382984	ENSG00000224407.1	RP5-956O18.3	4088	-0.0838596613045893	ENSG00000227006.1	RP5-956O18.2	18415	0.996696128736561	ENSG00000173409.9	ARV1	-692083	-0.262626750294357	TUCP-	0	0	0	0	0	0	0	0	0	0	0	0
HE-LINC-C1T756	chr1:230426558-230435697	chr1	230426558	230435697	-	1000	850,122,342,	0,2417,8798,	1314	3	165	0.893	-0.272022453312	0.00457299942142964	NA	51	ENSG00000203257.1	AL691479.1	-16279	-0.0625086235662777	ENSG00000203257.1	AL691479.1	-15741	-0.0625086235662777	ENSG00000224407.1	RP5-956O18.3	8919	-0.104526181399497	ENSG00000227006.1	RP5-956O18.2	31468	0.984137212274031	ENSG00000173409.9	ARV1	-679030	-0.256338906118962	LINC-	0.6	0	0	0	0	0	0	0	5.3	0	0	0
HE-LINC-C1T757	chr1:230426558-230435697	chr1	230426558	230435697	-	0	600,342,	0,6859,	942	2	165	0.893	-0.272022453312	0.00467697789516617	NA	NA	NA	NA	NA	NA	NA	NA	NA	NA	NA	NA	NA	NA	NA	NA	NA	NA	NA	NA	NA	NA	LINC-	NA	NA	NA	NA	NA	NA	NA	NA	NA	NA	NA	NA
HE-LINC-C1T758	chr1:230685010-230685888	chr1	230685010	230685888	-	1000	879,	0,	879	1	156	0.8369	0.160585394198	0.0587516611751041	NA	46	ENSG00000232964.1	RP11-543E8.1	-42518	NA	ENSG00000235817.2	RP11-543E8.2	-61867	NA	ENSG00000177614.5	PGBD5	123535	0.33999340192993	ENSG00000203257.1	AL691479.1	233912	0.500466002243035	ENSG00000116906.7	GNPAT	-691065	-0.289568695300875	LINC-	0.6	0	0	0	0	0.6	0	0	0	0	0	0
HE-AS-RP11-543E8.2-1	chr1:230746610-230777520	chr1	230746610	230777520	+	0	68,111,352,	0,8099,30559,	531	3	117	0.6205	-0.136450906256	0.00297213354186254	RP11-543E8.2	NA	NA	NA	NA	NA	NA	NA	NA	NA	NA	NA	NA	NA	NA	NA	NA	NA	NA	NA	NA	NA	AS-	NA	NA	NA	NA	NA	NA	NA	NA	NA	NA	NA	NA
HE-AS-RP11-543E8.2-2	chr1:230746610-230777520	chr1	230746610	230777520	+	1000	56,111,103,222,352,	0,8087,8271,10568,30547,	844	5	201	0.7826	0.0346815794077	0.0360157743933227	RP11-543E8.2	44	ENSG00000235817.2	RP11-543E8.2	-1548	NA	ENSG00000232964.1	RP11-543E8.1	15281	NA	ENSG00000135775.8	COG2	-715	-0.0766165315633445	ENSG00000227006.1	RP5-956O18.2	342381	0.636515897514146	ENSG00000010072.11	SPRTN	-726240	-0.371023352985348	AS-	0.6	1.4	4.5	0	0	0	9.9	4	2.7	4.1	0	0
HE-LINC-C1T761	chr1:230746610-230777520	chr1	230746610	230777520	+	0	73,111,222,352,	0,732,3213,23192,	758	4	126	0.7425	-0.0406381625291	0.00887097750942893	NA	NA	NA	NA	NA	NA	NA	NA	NA	NA	NA	NA	NA	NA	NA	NA	NA	NA	NA	NA	NA	NA	LINC-	NA	NA	NA	NA	NA	NA	NA	NA	NA	NA	NA	NA
HE-BI-COG2	chr1:230774213-230777973	chr1	230774213	230777973	-	1000	3761,	0,	3761	1	285	0.3745	-0.304994179908	0.00228073453148826	NA	44	ENSG00000135775.8	COG2	-262	0.217418998649721	ENSG00000135744.7	AGT	-60296	0.193529225560862	ENSG00000235817.2	RP11-543E8.2	26055	NA	ENSG00000227006.1	RP5-956O18.2	373744	0.671475523452408	ENSG00000223393.1	RP5-858B6.3	-232619	-0.374698458055593	BI-	15.4	27	16.6	7.1	9.7	9.9	10.7	15.4	5.3	11.4	6	2.5
HE-LINC-C1T763	chr1:231150359-231150792	chr1	231150359	231150792	-	0	434,	0,	434	1	87	0.7238	-0.232367370433	0.00158960400129476	NA	NA	NA	NA	NA	NA	NA	NA	NA	NA	NA	NA	NA	NA	NA	NA	NA	NA	NA	NA	NA	NA	LINC-	NA	NA	NA	NA	NA	NA	NA	NA	NA	NA	NA	NA
HE-LINC-C1T764	chr1:231291722-231292994	chr1	231291722	231292994	-	0	1273,	0,	1273	1	333	0.7272	-0.323923909414	0.0118002781606869	NA	NA	NA	NA	NA	NA	NA	NA	NA	NA	NA	NA	NA	NA	NA	NA	NA	NA	NA	NA	NA	NA	LINC-	NA	NA	NA	NA	NA	NA	NA	NA	NA	NA	NA	NA
HE-LINC-C1T765	chr1:231425977-231427757	chr1	231425977	231427757	+	0	1781,	0,	1781	1	150	1.2636	0.0428041461904	0.0886283056243488	NA	NA	NA	NA	NA	NA	NA	NA	NA	NA	NA	NA	NA	NA	NA	NA	NA	NA	NA	NA	NA	NA	LINC-	NA	NA	NA	NA	NA	NA	NA	NA	NA	NA	NA	NA
HE-LINC-C1T766	chr1:231427938-231428705	chr1	231427938	231428705	+	0	768,	0,	768	1	138	0.8452	0.137736170923	0.0436658589514875	NA	NA	NA	NA	NA	NA	NA	NA	NA	NA	NA	NA	NA	NA	NA	NA	NA	NA	NA	NA	NA	NA	LINC-	NA	NA	NA	NA	NA	NA	NA	NA	NA	NA	NA	NA
HE-LINC-C1T767	chr1:231442814-231444254	chr1	231442814	231444254	+	1000	1441,	0,	1441	1	111	0.8896	-0.0537378600687	0.0105188196118861	NA	42	ENSG00000222407.1	RNA5SP80	25544	NA	ENSG00000116906.7	GNPAT	29095	0.0337469735287122	ENSG00000010072.11	SPRTN	-28596	-0.0207060248847583	ENSG00000270106.1	TRAX	-221585	0.531507991813885	ENSG00000135766.8	EGLN1	-117976	-0.240915387523882	LINC-	0	0.2	0	0	0	0.6	0	1.7	0	0	0	0
HE-LINC-C1T768	chr1:231462308-231463754	chr1	231462308	231463754	-	1000	1447,	0,	1447	1	135	0.7124	-0.240443345157	0.00229582219428058	NA	41	ENSG00000010072.11	SPRTN	-9096	0.0357515497923542	ENSG00000116903.6	EXOC8	-4726	0.443802240522259	ENSG00000222407.1	RNA5SP80	45038	NA	ENSG00000173409.9	ARV1	349027	0.682567661997055	ENSG00000223393.1	RP5-858B6.3	453162	-0.390975428969364	LINC-	3.4	10	3.3	1.2	0.7	0.6	1.9	1.7	0	1.9	2.4	2.5
HE-LINC-C1T769	chr1:231493116-231494074	chr1	231493116	231494074	+	1000	959,	0,	959	1	99	0.4109	-0.244693467746	0.000605218468367018	NA	41	ENSG00000010072.11	SPRTN	9693	0.426053866738955	ENSG00000010072.11	SPRTN	2347	0.426053866738955	ENSG00000270106.1	TRAX	-170325	0.322611901914558	ENSG00000116918.9	TSNAX	-171283	0.525501534970144	ENSG00000143643.8	TTC13	378495	-0.412801530077561	LINC-	0	0.7	7.1	0	10.7	1.4	1.2	8	5.3	0	0	2.5
HE-AS-PCNXL2	chr1:233114762-233120763	chr1	233114762	233120763	+	1000	6002,	0,	6002	1	477	0.6151	-0.219927672213	0.0560621410921729	PCNXL2	22	ENSG00000135749.13	PCNXL2	-6536	0.672221032240496	ENSG00000135778.6	NTPCR	214	0.371231185658732	ENSG00000143674.6	MLK4	-342751	-0.121837568641893	ENSG00000135749.13	PCNXL2	-316697	0.672221032240496	ENSG00000143674.6	MLK4	-348752	-0.121837568641893	AS-	846.5	831.9	455.6	253.6	407.9	290.7	583	401.3	411	517.8	405.2	508.2
HE-LINC-C1T771	chr1:234503773-234506077	chr1	234503773	234506077	+	1000	2305,	0,	2305	1	138	0.7628	-0.50168682681	0.000470840848396762	NA	45	ENSG00000168275.10	COA6	-5429	-0.282866162247426	ENSG00000236358.1	RP5-827C21.2	2199	0.468822027419765	ENSG00000168275.10	COA6	-3125	-0.282866162247426	ENSG00000232686.1	ARID4B-IT1	-830433	0.541498096251849	ENSG00000238005.1	RP11-443B7.1	-602036	-0.419054559187142	LINC-	5.5	19	21	7.1	11.5	24.4	21.4	24.3	8.5	24.9	10.6	29.2
HE-LINC-C1T772	chr1:234745727-234746834	chr1	234745727	234746834	-	1000	1108,	0,	1108	1	165	0.4956	-0.10044754989	0.00412608467817099	NA	57	ENSG00000168264.6	IRF2BP2	1563	0.217981291602168	ENSG00000230628.1	RP4-781K5.6	-58435	-0.00779892939645853	ENSG00000168264.6	IRF2BP2	456	0.217981291602168	ENSG00000059588.5	TARBP1	131985	0.54673760550772	ENSG00000152904.7	GGPS1	-743831	-0.530397248752001	LINC-	1.8	0.7	5.3	132.2	10.7	48.7	0	26.6	25.2	8.6	6	1.6
HE-LINC-C1T773	chr1:234752536-234753120	chr1	234752536	234753120	+	0	585,	0,	585	1	102	0.7597	0.0668371255935	0.014753750182419	NA	NA	NA	NA	NA	NA	NA	NA	NA	NA	NA	NA	NA	NA	NA	NA	NA	NA	NA	NA	NA	NA	LINC-	NA	NA	NA	NA	NA	NA	NA	NA	NA	NA	NA	NA
HE-LINC-C1T774	chr1:234753175-234753805	chr1	234753175	234753805	+	0	631,	0,	631	1	336	0.332	-0.470944103194	0.00140160029744721	NA	NA	NA	NA	NA	NA	NA	NA	NA	NA	NA	NA	NA	NA	NA	NA	NA	NA	NA	NA	NA	NA	LINC-	NA	NA	NA	NA	NA	NA	NA	NA	NA	NA	NA	NA
HE-LINC-C1T775	chr1:235010266-235011208	chr1	235010266	235011208	-	1000	943,	0,	943	1	189	0.6998	-0.103779708709	0.00997936374683925	NA	58	ENSG00000239690.2	RN7SL668P	-28725	NA	ENSG00000238005.1	RP11-443B7.1	-81881	0.525981046371769	ENSG00000230628.1	RP4-781K5.6	178366	0.662607007279813	ENSG00000227236.2	RP11-365D9.1	-766766	0.805026051064726	ENSG00000152904.7	GGPS1	-479457	-0.490691292503375	LINC-	0	0	0	0	0	0	0	0	0	0	2.4	0
HE-LINC-C1T776	chr1:235187158-235191277	chr1	235187158	235191277	-	1000	4120,	0,	4120	1	255	0.7355	-0.0570040510913	0.0251963661626924	NA	61	ENSG00000233018.1	RP4-597N16.1	-69450	-0.0550888180968805	ENSG00000233018.1	RP4-597N16.1	-69225	-0.0550888180968805	ENSG00000258082.1	RP11-443B7.3	70607	-0.105963158811489	ENSG00000227236.2	RP11-365D9.1	-586697	0.727861710927486	ENSG00000152904.7	GGPS1	-299388	-0.549958585981435	LINC-	0	0	0.4	0	4.4	2.2	0	0.6	0	1.1	7.1	4.6
HE-BI-NID1	chr1:236228576-236229813	chr1	236228576	236229813	+	1000	1238,	0,	1238	1	144	0.5566	-0.163991073861	0.00260136464299147	NA	54	ENSG00000116962.10	NID1	114	0.346469790213824	ENSG00000252822.1	Y_RNA	4504	NA	ENSG00000235371.1	RP4-764D2.1	-43548	0.205608290062596	ENSG00000244020.2	MT1HL1	-939142	0.839112160357323	ENSG00000152904.7	GGPS1	737911	-0.530249909681012	BI-	0.6	0.2	0	2.3	4.4	9.9	3.6	7.3	25.2	10.7	6	11.8
HE-LINC-C1T778	chr1:236651046-236652720	chr1	236651046	236652720	+	1000	1675,	0,	1675	1	147	0.5442	-0.178879478809	0.00228187477384052	NA	41	ENSG00000244457.2	ENO1P1	4581	-0.218930737883956	ENSG00000186197.8	EDARADD	2832	0.704659649021117	ENSG00000116977.14	LGALS8	-28580	0.0942536886795772	ENSG00000186197.8	EDARADD	139484	0.704659649021117	ENSG00000230325.1	RP11-385F5.4	-62534	-0.354795631959864	LINC-	0	2.6	3.9	5.3	8.5	9.9	4.4	16.3	3.9	1.1	0	0
HE-LINC-C1T779	chr1:236652897-236659214	chr1	236652897	236659214	+	1000	2559,34,	0,6284,	2593	2	369	0.3654	-0.16264305395	0.0149114948254856	NA	41	ENSG00000244457.2	ENO1P1	6432	0.281701463135704	ENSG00000186197.8	EDARADD	4683	0.60143015391118	ENSG00000116977.14	LGALS8	-22086	-0.260274525551595	ENSG00000186197.8	EDARADD	141335	0.60143015391118	ENSG00000162885.7	B3GALNT2	985116	-0.510350744638887	LINC-	48.2	20.8	17.1	14	27.8	25.8	68.7	84.2	65.3	25.9	32.5	15.5
HE-LINC-C1T780	chr1:236666440-236667119	chr1	236666440	236667119	+	1000	680,	0,	680	1	153	0.7009	-0.138482897502	0.00550746513628321	NA	41	ENSG00000116977.14	LGALS8	-14860	-0.163946991039803	ENSG00000186197.8	EDARADD	18226	0.628871027100699	ENSG00000116977.14	LGALS8	-14181	-0.163946991039803	ENSG00000186197.8	EDARADD	154878	0.628871027100699	ENSG00000077585.9	GPR137B	360608	-0.254408289217317	LINC-	1.8	0	2.6	3	3.2	7.7	7.4	2.4	5.3	8.6	6	3.6
HE-LINC-C1T781	chr1:237111212-237112605	chr1	237111212	237112605	+	0	1394,	0,	1394	1	111	0.8156	0.0219034486162	0.0137313453939062	NA	NA	NA	NA	NA	NA	NA	NA	NA	NA	NA	NA	NA	NA	NA	NA	NA	NA	NA	NA	NA	NA	LINC-	NA	NA	NA	NA	NA	NA	NA	NA	NA	NA	NA	NA
HE-LINC-C1T782	chr1:239209220-239209529	chr1	239209220	239209529	-	1000	310,	0,	310	1	156	0.6011	-0.483133409766	0.000439105672714815	NA	18	ENSG00000227854.1	RP11-307O1.1	-6674	NA	ENSG00000227854.1	RP11-307O1.1	-6519	NA	ENSG00000224783.1	MIPEPP2	266720	NA	ENSG00000259776.1	RP11-544D21.2	-204589	-0.0413341621212919	ENSG00000133019.7	CHRM3	-340336	-0.154764577577057	LINC-	0	0	0	0	0	0	0	0	16.3	0	0	1.6
HE-LINC-C1T783	chr1:241645804-241646590	chr1	241645804	241646590	-	0	787,	0,	787	1	225	0.8033	-0.230846115999	0.0089043514851349	NA	NA	NA	NA	NA	NA	NA	NA	NA	NA	NA	NA	NA	NA	NA	NA	NA	NA	NA	NA	NA	NA	LINC-	NA	NA	NA	NA	NA	NA	NA	NA	NA	NA	NA	NA
HE-LINC-C1T784	chr1:241647640-241648734	chr1	241647640	241648734	-	1000	1095,	0,	1095	1	126	0.9486	0.0725853702763	0.0341774839660087	NA	38	ENSG00000091483.6	FH	-28242	-0.108760610249584	ENSG00000091483.6	FH	-12169	-0.108760610249584	ENSG00000182901.11	RGS7	127110	0.892250824463654	ENSG00000182901.11	RGS7	128204	0.892250824463654	ENSG00000054277.8	OPN3	-191944	-0.402290925573531	LINC-	9.3	13.4	1.9	0	0	0	0.4	0.2	1.4	0	0	0
HE-LINC-C1T785	chr1:241649711-241653043	chr1	241649711	241653043	-	1000	3333,	0,	3333	1	243	0.7541	-0.169697108702	0.0118547527543358	NA	38	ENSG00000091483.6	FH	-23933	-0.0670320123317815	ENSG00000091483.6	FH	-7860	-0.0670320123317815	ENSG00000182901.11	RGS7	129181	0.868935107613758	ENSG00000182901.11	RGS7	132513	0.868935107613758	ENSG00000174371.12	EXO1	-358226	-0.486470598176595	LINC-	31	42.8	4.5	2.3	3.2	2.2	4.4	5.3	1.4	4.1	7.1	0
HE-LINC-C1T786	chr1:241653334-241654036	chr1	241653334	241654036	-	0	703,	0,	703	1	144	0.6663	-0.377102219684	0.000930355346757393	NA	NA	NA	NA	NA	NA	NA	NA	NA	NA	NA	NA	NA	NA	NA	NA	NA	NA	NA	NA	NA	NA	LINC-	NA	NA	NA	NA	NA	NA	NA	NA	NA	NA	NA	NA
HE-LINC-C1T787	chr1:241657041-241657909	chr1	241657041	241657909	-	1000	869,	0,	869	1	99	0.6565	-0.233314528412	0.00141804266050535	NA	38	ENSG00000091483.6	FH	-19067	0.654558562720915	ENSG00000091483.6	FH	-2994	0.654558562720915	ENSG00000182901.11	RGS7	136511	0.0146802278191982	ENSG00000091483.6	FH	-25152	0.654558562720915	ENSG00000174371.12	EXO1	-353360	-0.288519062793211	LINC-	0	7.2	1.2	3	0.7	1.4	2.8	0.2	1.4	4.1	2.4	0
HE-LINC-C1T788	chr1:242086629-242087085	chr1	242086629	242087085	+	0	457,	0,	457	1	60	0.8967	-0.417678879292	0.000601034036057108	NA	NA	NA	NA	NA	NA	NA	NA	NA	NA	NA	NA	NA	NA	NA	NA	NA	NA	NA	NA	NA	NA	LINC-	NA	NA	NA	NA	NA	NA	NA	NA	NA	NA	NA	NA
HE-LINC-C1T789	chr1:242246298-242687998	chr1	242246298	242687998	-	1000	502,35,	0,5033,	537	2	108	1.2721	-0.00650155057507	0.0470707750512491	NA	37	ENSG00000180287.11	PLD5	0	0.239186819237253	ENSG00000270818.1	RP11-498M14.1	-357370	-0.0465275844619858	ENSG00000223119.1	RNU6-1139P	58942	NA	ENSG00000224525.1	RP11-561I11.2	315433	0.868900998069347	ENSG00000174371.12	EXO1	676729	-0.4526595570736	LINC-	292.2	132.9	13.8	19.1	0.7	2.2	1.9	0.6	0	1.1	4.8	0
HE-BI-CEP170	chr1:243418699-243419254	chr1	243418699	243419254	+	1000	556,	0,	556	1	138	1.1048	0.239758842517	0.170170648378617	NA	32	ENSG00000143702.11	CEP170	49	0.0137691099583798	ENSG00000269795.1	AC092782.1	22788	NA	ENSG00000054282.11	SDCCAG8	-66	-0.331100932545086	ENSG00000214837.4	RP11-261C10.3	153664	0.442009238285391	ENSG00000253326.2	RP11-261C10.7	199003	-0.41228963506581	BI-	2.9	9.4	9.7	20.6	22.4	33.9	1.9	5.3	14.9	10.7	7.1	17.8
HE-LINC-C1T791	chr1:244893154-244894211	chr1	244893154	244894211	-	1000	1058,	0,	1058	1	105	1.0034	0.111452680302	0.0415900956403395	NA	35	ENSG00000232059.2	RP11-173A6.2	36189	0.196282875493945	ENSG00000188206.5	HNRNPU-AS1	-109729	-0.199069245604906	ENSG00000232059.2	RP11-173A6.2	35132	0.196282875493945	ENSG00000240963.1	RP11-518L10.5	321317	0.420146820968322	ENSG00000162849.11	KIF26B	-424076	-0.431631888004599	LINC-	8.5	2.6	11.2	16.1	3.2	2.2	0.4	8	27.5	7	9.4	1.6
HE-LINC-C1T792	chr1:245128450-245129603	chr1	245128450	245129603	-	1000	1154,	0,	1154	1	156	0.612	0.00548034724667	0.010758064473146	NA	31	ENSG00000203666.8	EFCAB2	-3404	-0.0259760752598846	ENSG00000272195.1	RP11-156E8.1	-3049	0.351627663905848	ENSG00000153187.12	HNRNPU	100606	-0.472487932609902	ENSG00000272195.1	RP11-156E8.1	-4787	0.351627663905848	ENSG00000153187.12	HNRNPU	101759	-0.472487932609902	LINC-	7.1	4.2	18.8	7.1	1.9	18.1	18.6	16.3	11	6	2.4	2.5
HE-AS-RNU1-132P	chr1:245132969-245297430	chr1	245132969	245297430	+	1000	4588,	0,	4588	1	234	0.6374	-0.162674548109	0.00726852016073063	RNU1-132P	31	ENSG00000203666.8	EFCAB2	-38	0.505896416513965	ENSG00000252073.1	RNU6-947P	14704	NA	ENSG00000162849.11	KIF26B	-20857	0.0239720807506547	ENSG00000203666.8	EFCAB2	-38	0.505896416513965	ENSG00000121644.14	DESI2	316732	-0.368754406797362	AS-	116.3	77.5	31.3	54.4	53.7	37.3	76.7	134.7	33.3	80.4	65.3	66.4
HE-BI-KIF26B	chr1:245316191-245317699	chr1	245316191	245317699	-	1000	1509,	0,	1509	1	102	0.801	-0.242079231559	0.00209241879550766	NA	28	ENSG00000162849.11	KIF26B	-588	0.532157471563554	ENSG00000232192.1	RP11-62I21.1	-52047	-0.0898521986352111	ENSG00000201170.1	RNU1-132P	18799	NA	ENSG00000162849.11	KIF26B	-588	0.532157471563554	ENSG00000035687.9	ADSS	702263	-0.430207778972489	BI-	32.7	15.5	12.6	25.2	21.4	40.8	2.8	1.7	5.3	11.4	1.3	17.8
HE-LINC-C1T795	chr1:245880744-245882317	chr1	245880744	245882317	-	1000	1574,	0,	1574	1	186	0.8623	-0.367020985746	0.00274445460645762	NA	34	ENSG00000231612.1	RP11-522M21.3	42537	0.481347125847728	ENSG00000185420.14	SMYD3	-30325	0.22360036607614	ENSG00000231612.1	RP11-522M21.3	40964	0.481347125847728	ENSG00000203667.5	COX20	883693	0.832783806566927	ENSG00000162851.6	TFB2M	-847309	-0.417911744856752	LINC-	7.8	13.4	3.9	0	0	1.4	0.4	1.7	1.4	0	4.8	2.5
HE-LINC-C1T796	chr1:247099136-247099882	chr1	247099136	247099882	-	1000	747,	0,	747	1	150	0.8452	-0.259452993011	0.00376608352215258	NA	75	ENSG00000153207.10	AHCTF1	4602	0.136286208315231	ENSG00000135747.7	ZNF670	-8967	0.402540000383025	ENSG00000153207.10	AHCTF1	3856	0.136286208315231	ENSG00000229112.1	RP11-690C23.3	407739	0.724484708468276	ENSG00000235749.2	RP11-634B7.4	-703169	-0.382946470609475	LINC-	15.4	2.6	3.3	3.8	4.4	2.2	2.8	1.7	2.7	4.1	3.7	0
HE-TUCP-AS-C1orf229-1	chr1:247268698-247274616	chr1	247268698	247274616	+	1000	245,159,2943,	0,597,2976,	3347	3	1047	0.8819	-0.136897918581	0.992510554481031	C1orf229	89	ENSG00000188295.10	ZNF669	1024	0.496407268427565	ENSG00000215796.3	RP11-551G24.2	61375	0.0123134659158564	ENSG00000226164.2	FGFR3P6	-8355	NA	ENSG00000196071.3	OR2L13	-831795	0.694794833477398	ENSG00000162851.6	TFB2M	539072	-0.614165680245775	TUCP-AS-	171.9	204.9	140.8	89.4	82.1	74.4	96.1	73	82	74.2	95.5	76.9
HE-TUCP-AS-C1orf229-2	chr1:247268698-247274616	chr1	247268698	247274616	+	0	118,159,296,1101,	0,470,2849,4691,	1674	4	291	1.2578	0.180938495355	0.523544322306895	C1orf229	NA	NA	NA	NA	NA	NA	NA	NA	NA	NA	NA	NA	NA	NA	NA	NA	NA	NA	NA	NA	NA	TUCP-AS-	NA	NA	NA	NA	NA	NA	NA	NA	NA	NA	NA	NA
HE-TUCP-OT-C1orf229	chr1:247270494-247275800	chr1	247270494	247275800	-	1000	1514,2812,	0,2495,	4326	2	714	0.511	0.240740191792	0.927908261485441	C1orf229	88	ENSG00000221953.2	C1orf229	81	0.69801868316489	ENSG00000196418.7	ZNF124	-9477	0.29522141751219	ENSG00000188295.10	ZNF669	2820	0.422423892249914	ENSG00000221953.2	C1orf229	81	0.69801868316489	ENSG00000162851.6	TFB2M	546174	-0.596031016824446	TUCP-OT-	150	146.8	108	83	82.1	75.3	74.3	67.1	75.2	67.2	93.6	81.5
HE-BI-ZNF124-1	chr1:247335327-247351167	chr1	247335327	247351167	+	1000	489,1821,150,94,91,2682,	0,1823,8212,8596,11611,13159,	5327	6	252	0.9266	-0.0339650915634	0.0470335718874591	RP11-488L18.6	90	ENSG00000196418.7	ZNF124	9	-0.0897577563517129	ENSG00000226164.2	FGFR3P6	51747	NA	ENSG00000214144.3	RP11-488L18.1	-42075	-0.0685579364119263	ENSG00000259865.1	RP11-488L18.10	-16501	0.802449803160664	ENSG00000235749.2	RP11-634B7.4	-467724	-0.489167918265854	BI-	148.3	146.8	327.9	146.9	156	148.9	405.9	327.9	295.6	348	331.3	255.7
HE-BI-ZNF124-2	chr1:247335327-247351167	chr1	247335327	247351167	+	0	489,1821,146,94,91,2682,	0,1823,8212,8596,11611,13159,	5323	6	252	0.9266	-0.0339650915634	0.0470444590481896	RP11-488L18.6	NA	NA	NA	NA	NA	NA	NA	NA	NA	NA	NA	NA	NA	NA	NA	NA	NA	NA	NA	NA	NA	BI-	NA	NA	NA	NA	NA	NA	NA	NA	NA	NA	NA	NA
HE-BI-ZNF124-3	chr1:247335327-247351167	chr1	247335327	247351167	+	0	63,166,1821,146,140,91,2682,	0,275,1775,8164,8502,11563,13111,	5109	7	252	0.9266	-0.0339650915634	0.0476304267539522	RP11-488L18.6	NA	NA	NA	NA	NA	NA	NA	NA	NA	NA	NA	NA	NA	NA	NA	NA	NA	NA	NA	NA	NA	BI-	NA	NA	NA	NA	NA	NA	NA	NA	NA	NA	NA	NA
HE-BI-ZNF124-4	chr1:247335327-247351167	chr1	247335327	247351167	+	0	111,146,140,91,2682,	0,7834,8172,11233,12781,	3170	5	252	0.9266	-0.0339650915634	0.0532645774039568	RP11-488L18.6	NA	NA	NA	NA	NA	NA	NA	NA	NA	NA	NA	NA	NA	NA	NA	NA	NA	NA	NA	NA	NA	BI-	NA	NA	NA	NA	NA	NA	NA	NA	NA	NA	NA	NA
HE-BI-ZNF124-5	chr1:247335327-247351167	chr1	247335327	247351167	+	0	650,150,94,2682,	0,5218,5602,10165,	3576	4	237	0.9828	0.0343719435731	0.0804087895687423	RP11-488L18.6	NA	NA	NA	NA	NA	NA	NA	NA	NA	NA	NA	NA	NA	NA	NA	NA	NA	NA	NA	NA	NA	BI-	NA	NA	NA	NA	NA	NA	NA	NA	NA	NA	NA	NA
HE-BI-ZNF124-6	chr1:247335327-247351167	chr1	247335327	247351167	+	0	481,300,94,91,2682,	0,4895,5433,8448,9996,	3648	5	252	0.9266	-0.0339650915634	0.0518198316399869	RP11-488L18.6	NA	NA	NA	NA	NA	NA	NA	NA	NA	NA	NA	NA	NA	NA	NA	NA	NA	NA	NA	NA	NA	BI-	NA	NA	NA	NA	NA	NA	NA	NA	NA	NA	NA	NA
HE-BI-ZNF124-7	chr1:247335327-247351167	chr1	247335327	247351167	+	0	459,150,140,91,2682,	0,5027,5365,8426,9974,	3522	5	252	0.9266	-0.0339650915634	0.0521970286676982	RP11-488L18.6	NA	NA	NA	NA	NA	NA	NA	NA	NA	NA	NA	NA	NA	NA	NA	NA	NA	NA	NA	NA	NA	BI-	NA	NA	NA	NA	NA	NA	NA	NA	NA	NA	NA	NA
HE-BI-ZNF124-8	chr1:247335327-247351167	chr1	247335327	247351167	+	0	241,146,140,91,2682,	0,4981,5319,8380,9928,	3300	5	252	0.9266	-0.0339650915634	0.0528679335080209	RP11-488L18.6	NA	NA	NA	NA	NA	NA	NA	NA	NA	NA	NA	NA	NA	NA	NA	NA	NA	NA	NA	NA	NA	BI-	NA	NA	NA	NA	NA	NA	NA	NA	NA	NA	NA	NA
HE-BI-ZNF124-9	chr1:247335327-247351167	chr1	247335327	247351167	+	0	357,94,2682,	0,595,5158,	3133	3	237	0.9828	0.0343719435731	0.0824203187018484	RP11-488L18.3	NA	NA	NA	NA	NA	NA	NA	NA	NA	NA	NA	NA	NA	NA	NA	NA	NA	NA	NA	NA	NA	BI-	NA	NA	NA	NA	NA	NA	NA	NA	NA	NA	NA	NA
HE-LINC-C1T809	chr1:247454275-247455194	chr1	247454275	247455194	-	1000	920,	0,	920	1	93	1.1008	0.07831413468	0.0402507264866092	NA	92	ENSG00000202079.1	Y_RNA	-2943	NA	ENSG00000162714.8	ZNF496	-5520	0.548581800052335	ENSG00000232347.1	RP11-488L18.8	49150	0.231180635529094	ENSG00000135747.7	ZNF670	213081	0.59234586797623	ENSG00000238243.2	OR2W3	-576083	-0.354409335515181	LINC-	1.8	0	2.6	1.2	6.6	2.2	1.2	0.6	3.9	1.1	1.3	0
HE-BI-ZNF496-1	chr1:247494316-247503595	chr1	247494316	247503595	+	0	565,2626,	0,811,	3191	2	309	0.5157	0.0624809144503	0.0513193040028003	NA	NA	NA	NA	NA	NA	NA	NA	NA	NA	NA	NA	NA	NA	NA	NA	NA	NA	NA	NA	NA	NA	BI-	NA	NA	NA	NA	NA	NA	NA	NA	NA	NA	NA	NA
HE-BI-ZNF496-2	chr1:247494316-247503595	chr1	247494316	247503595	+	0	1429,	0,	1429	1	192	0.5003	0.0204732211767	0.0121197341843973	NA	NA	NA	NA	NA	NA	NA	NA	NA	NA	NA	NA	NA	NA	NA	NA	NA	NA	NA	NA	NA	NA	BI-	NA	NA	NA	NA	NA	NA	NA	NA	NA	NA	NA	NA
HE-TUCP-BI-ZNF496-1	chr1:247494316-247503595	chr1	247494316	247503595	+	1000	1947,2219,	0,2121,	4166	2	786	0.5656	0.117620505851	0.937133312401291	ZNF496	93	ENSG00000162714.8	ZNF496	-729	0.435668516856921	ENSG00000202079.1	Y_RNA	36073	NA	ENSG00000162711.12	NLRP3	-75863	-0.173347552273391	ENSG00000185420.14	SMYD3	823702	0.517250145536442	ENSG00000226191.3	RP11-438H8.8	-606499	-0.459927247596418	TUCP-BI-	1072.5	836.1	360.1	886.4	589.4	1061.7	750.8	437	554.3	857.2	539	648.4
HE-TUCP-BI-ZNF496-2	chr1:247494316-247503595	chr1	247494316	247503595	+	0	1947,1292,566,	0,2121,8714,	3805	3	786	0.5656	0.117620505851	0.93841237490165	ZNF496	NA	NA	NA	NA	NA	NA	NA	NA	NA	NA	NA	NA	NA	NA	NA	NA	NA	NA	NA	NA	NA	TUCP-BI-	NA	NA	NA	NA	NA	NA	NA	NA	NA	NA	NA	NA
HE-LINC-C1T814	chr1:247498736-247500712	chr1	247498736	247500712	+	1000	1977,	0,	1977	1	243	0.8545	0.174200077405	0.147448951551141	NA	93	ENSG00000162714.8	ZNF496	3588	0.348835995470229	ENSG00000202079.1	Y_RNA	40493	NA	ENSG00000162711.12	NLRP3	-78746	-0.0145532707869538	ENSG00000225300.1	RP11-439E19.1	729561	0.443306955705937	ENSG00000259865.1	RP11-488L18.10	146908	-0.327384957013967	LINC-	10.1	10	1.9	14	14.6	12.1	17.6	4.6	6.3	7	9.4	2.5
HE-LINC-C1T815	chr1:247501053-247501552	chr1	247501053	247501552	+	1000	500,	0,	500	1	291	0.5885	-0.145167058475	0.0164559867385812	NA	93	ENSG00000162714.8	ZNF496	5905	0.342479842265014	ENSG00000202079.1	Y_RNA	42810	NA	ENSG00000162711.12	NLRP3	-77906	-0.0322333817253709	ENSG00000196242.6	OR2C3	-196088	0.420263698802911	ENSG00000221953.2	C1orf229	225334	-0.357589012383239	LINC-	2.4	1.4	0.4	8.5	3.2	1.4	1.9	0.2	1.4	1.1	0	1.6
HE-TUCP-OT-OR2T8	chr1:248083219-248086460	chr1	248083219	248086460	+	1000	602,2161,	0,1081,	2763	2	939	1.0649	0.228543506367	0.998821490505022	OR2T8	100	ENSG00000177462.6	OR2T8	-1101	0.982051216536511	ENSG00000238243.2	OR2W3	22770	0.799557752992176	ENSG00000177275.3	OR2AJ1	-10611	0.159181360125753	ENSG00000177462.6	OR2T8	-1101	0.982051216536511	ENSG00000162714.8	ZNF496	588071	-0.465620488748112	TUCP-OT-	18.5	19.9	1.2	6.3	0	19.6	15.3	16.9	0	3	0	2.5
HE-LINC-C1T817	chr1:249125238-249126397	chr1	249125238	249126397	+	0	1160,	0,	1160	1	198	0.5942	-0.0601885826561	0.0103839145107345	NA	NA	NA	NA	NA	NA	NA	NA	NA	NA	NA	NA	NA	NA	NA	NA	NA	NA	NA	NA	NA	NA	LINC-	NA	NA	NA	NA	NA	NA	NA	NA	NA	NA	NA	NA
HE-BI-ZNF672	chr1:249130744-249131831	chr1	249130744	249131831	-	1000	1088,	0,	1088	1	135	0.5388	-0.204520548282	0.00172494740687121	NA	53	ENSG00000171161.8	ZNF672	-578	0.511126269669784	ENSG00000171163.11	ZNF692	-12374	0.202928440718425	ENSG00000175137.9	SH3BP5L	9912	0.644000791635653	ENSG00000175137.9	SH3BP5L	10999	0.644000791635653	ENSG00000232694.2	LYPD8	246325	-0.291753838371579	BI-	7.1	7.2	5.3	3.8	0	0	5	8.7	3.9	0	2.4	0
HE-LINC-C1T819	chr1:249166765-249167912	chr1	249166765	249167912	-	1000	1148,	0,	1148	1	150	0.886	-0.0597176734433	0.015438061664072	NA	49	ENSG00000227237.1	AL672294.1	14549	NA	ENSG00000200495.1	RNU6-1205P	-38977	NA	ENSG00000171163.11	ZNF692	13422	-0.0571232027960339	ENSG00000177212.2	OR2T33	730774	0.703598015217052	ENSG00000196240.2	OR2T2	551835	-0.214481478518083	LINC-	4.8	3.7	1.9	0	4.4	8.5	8.3	6.7	5.3	5	2.4	0
HE-LINC-C1T820	chr1:249218777-249220546	chr1	249218777	249220546	+	1000	1770,	0,	1770	1	309	0.9035	-0.19004634306	0.0362786256634436	NA	45	ENSG00000200495.1	RNU6-1205P	11783	NA	ENSG00000185220.7	PGBD2	4632	0.17805021885526	ENSG00000233084.2	AL672183.2	-10234	0.143273554647272	ENSG00000177212.2	OR2T33	781639	0.492508910210464	ENSG00000198601.2	OR2M2	875489	-0.151972299200529	LINC-	5.5	12.8	4.5	9.3	3.2	5.4	5.9	8	1.4	3	10.6	3.6
HE-LINC-C1_gl000191_randomT1	chr1_gl000191_random:30215-30679	chr1_gl000191_random	30215	30679	+	0	465,	0,	465	1	117	0.497	-0.0767830900676	0.00300170491534273	NA	NA	NA	NA	NA	NA	NA	NA	NA	NA	NA	NA	NA	NA	NA	NA	NA	NA	NA	NA	NA	NA	LINC-	NA	NA	NA	NA	NA	NA	NA	NA	NA	NA	NA	NA
HE-LINC-C1_gl000191_randomT2	chr1_gl000191_random:34692-36171	chr1_gl000191_random	34692	36171	-	0	1480,	0,	1480	1	114	0.5456	-0.511297935707	0.000181187667631955	NA	NA	NA	NA	NA	NA	NA	NA	NA	NA	NA	NA	NA	NA	NA	NA	NA	NA	NA	NA	NA	NA	LINC-	NA	NA	NA	NA	NA	NA	NA	NA	NA	NA	NA	NA
HE-LINC-C1_gl000191_randomT3	chr1_gl000191_random:37783-38737	chr1_gl000191_random	37783	38737	-	0	955,	0,	955	1	78	0.9871	-0.364441750513	0.00133650836660952	NA	NA	NA	NA	NA	NA	NA	NA	NA	NA	NA	NA	NA	NA	NA	NA	NA	NA	NA	NA	NA	NA	LINC-	NA	NA	NA	NA	NA	NA	NA	NA	NA	NA	NA	NA
HE-LINC-C1_gl000191_randomT4	chr1_gl000191_random:45000-45215	chr1_gl000191_random	45000	45215	-	0	216,	0,	216	1	48	0.6948	-0.415858247382	0.000287585032264073	NA	NA	NA	NA	NA	NA	NA	NA	NA	NA	NA	NA	NA	NA	NA	NA	NA	NA	NA	NA	NA	NA	LINC-	NA	NA	NA	NA	NA	NA	NA	NA	NA	NA	NA	NA
HE-LINC-C1_gl000191_randomT5	chr1_gl000191_random:45785-46434	chr1_gl000191_random	45785	46434	-	0	650,	0,	650	1	96	0.6446	-0.329473468467	0.000710756183423969	NA	NA	NA	NA	NA	NA	NA	NA	NA	NA	NA	NA	NA	NA	NA	NA	NA	NA	NA	NA	NA	NA	LINC-	NA	NA	NA	NA	NA	NA	NA	NA	NA	NA	NA	NA
HE-LINC-C1_gl000192_randomT11	chr1_gl000192_random:96839-468438	chr1_gl000192_random	96839	468438	-	0	1878,202,125,200,323,100,69,32,194,944,	0,5751,22306,32207,42351,46390,52017,52995,63330,92271,	4067	10	351	0.4724	-0.278126467083	0.0073842590427511	NA	NA	NA	NA	NA	NA	NA	NA	NA	NA	NA	NA	NA	NA	NA	NA	NA	NA	NA	NA	NA	NA	LINC-	NA	NA	NA	NA	NA	NA	NA	NA	NA	NA	NA	NA
HE-LINC-C1_gl000192_randomT13	chr1_gl000192_random:96839-468438	chr1_gl000192_random	96839	468438	-	0	193,82,944,	0,11039,28940,	1219	3	213	0.4779	-0.0466494852475	0.00924408748476286	NA	NA	NA	NA	NA	NA	NA	NA	NA	NA	NA	NA	NA	NA	NA	NA	NA	NA	NA	NA	NA	NA	LINC-	NA	NA	NA	NA	NA	NA	NA	NA	NA	NA	NA	NA
HE-LINC-C1_gl000192_randomT14	chr1_gl000192_random:96839-468438	chr1_gl000192_random	96839	468438	-	0	153,716,	0,29168,	869	2	225	0.774	-0.265897429291	0.00642742215856247	NA	NA	NA	NA	NA	NA	NA	NA	NA	NA	NA	NA	NA	NA	NA	NA	NA	NA	NA	NA	NA	NA	LINC-	NA	NA	NA	NA	NA	NA	NA	NA	NA	NA	NA	NA
HE-LINC-C1_gl000192_randomT15	chr1_gl000192_random:96839-468438	chr1_gl000192_random	96839	468438	-	0	1481,82,122,104,	0,2836,3386,21149,	1789	4	150	1.117	-0.161324368914	0.0156834202381464	NA	NA	NA	NA	NA	NA	NA	NA	NA	NA	NA	NA	NA	NA	NA	NA	NA	NA	NA	NA	NA	NA	LINC-	NA	NA	NA	NA	NA	NA	NA	NA	NA	NA	NA	NA
HE-LINC-C1_gl000192_randomT16	chr1_gl000192_random:96839-468438	chr1_gl000192_random	96839	468438	-	0	82,944,	0,17311,	1026	2	213	0.4779	-0.0466494852475	0.00935203413573777	NA	NA	NA	NA	NA	NA	NA	NA	NA	NA	NA	NA	NA	NA	NA	NA	NA	NA	NA	NA	NA	NA	LINC-	NA	NA	NA	NA	NA	NA	NA	NA	NA	NA	NA	NA
HE-LINC-C1_gl000192_randomT17	chr1_gl000192_random:96839-468438	chr1_gl000192_random	96839	468438	-	0	1279,	0,	1279	1	213	0.4779	-0.0466494852475	0.00921078113646751	NA	NA	NA	NA	NA	NA	NA	NA	NA	NA	NA	NA	NA	NA	NA	NA	NA	NA	NA	NA	NA	NA	LINC-	NA	NA	NA	NA	NA	NA	NA	NA	NA	NA	NA	NA
HE-LINC-C1_gl000192_randomT3	chr1_gl000192_random:96839-468438	chr1_gl000192_random	96839	468438	-	0	1839,	0,	1839	1	330	0.5081	-0.013163997226	0.0418389218726083	NA	NA	NA	NA	NA	NA	NA	NA	NA	NA	NA	NA	NA	NA	NA	NA	NA	NA	NA	NA	NA	NA	LINC-	NA	NA	NA	NA	NA	NA	NA	NA	NA	NA	NA	NA
HE-TUCP-C1_gl000192_randomT1	chr1_gl000192_random:96839-468438	chr1_gl000192_random	96839	468438	-	0	132,139,213,207,98,161,219,143,288,103,190,152,236,205,118,239,169,100,100,62,	0,2328,2949,4308,5344,8405,10802,14266,16519,17031,21518,21826,24885,26145,31779,33837,34552,36643,38175,43190,	3274	20	2631	1.2627	0.314820822668	0.999999999995799	NA	NA	NA	NA	NA	NA	NA	NA	NA	NA	NA	NA	NA	NA	NA	NA	NA	NA	NA	NA	NA	NA	TUCP-	NA	NA	NA	NA	NA	NA	NA	NA	NA	NA	NA	NA
HE-TUCP-C1_gl000192_randomT10	chr1_gl000192_random:96839-468438	chr1_gl000192_random	96839	468438	-	0	2859,184,202,125,200,323,100,1325,	0,16698,23896,40451,50352,60496,64535,70162,	5318	8	615	1.1235	0.235228111154	0.964853657034275	NA	NA	NA	NA	NA	NA	NA	NA	NA	NA	NA	NA	NA	NA	NA	NA	NA	NA	NA	NA	NA	NA	TUCP-	NA	NA	NA	NA	NA	NA	NA	NA	NA	NA	NA	NA
HE-TUCP-C1_gl000192_randomT12	chr1_gl000192_random:96839-468438	chr1_gl000192_random	96839	468438	-	0	443,125,200,314,	0,16796,26697,36841,	1082	4	309	1.0334	0.175360482508	0.39721573426653	NA	NA	NA	NA	NA	NA	NA	NA	NA	NA	NA	NA	NA	NA	NA	NA	NA	NA	NA	NA	NA	NA	TUCP-	NA	NA	NA	NA	NA	NA	NA	NA	NA	NA	NA	NA
HE-TUCP-C1_gl000192_randomT2	chr1_gl000192_random:96839-468438	chr1_gl000192_random	96839	468438	-	0	2973,219,143,288,103,190,152,236,205,118,239,169,100,100,199,173,160,120,183,209,219,612,163,142,184,174,174,180,169,240,150,192,128,137,134,128,178,138,210,120,141,314,144,144,274,239,153,165,136,264,	0,5209,8673,10926,11438,15925,16233,19292,20552,26186,28244,28959,31050,32582,37597,40513,40793,44231,45111,45512,55074,57458,72766,75431,78453,90529,94802,97114,99878,105730,108548,109034,109378,109739,110341,114117,116625,120425,123169,123638,127310,159437,161481,166698,169239,173332,202128,203783,206319,208398,	12025	50	4665	1.2862	0.368661759688	1	NA	NA	NA	NA	NA	NA	NA	NA	NA	NA	NA	NA	NA	NA	NA	NA	NA	NA	NA	NA	NA	NA	TUCP-	NA	NA	NA	NA	NA	NA	NA	NA	NA	NA	NA	NA
HE-TUCP-C1_gl000192_randomT4	chr1_gl000192_random:96839-468438	chr1_gl000192_random	96839	468438	-	0	179,612,156,142,184,13,	0,11916,27224,29889,32911,44987,	1286	6	927	1.2274	0.514819844913	0.999888676468904	NA	NA	NA	NA	NA	NA	NA	NA	NA	NA	NA	NA	NA	NA	NA	NA	NA	NA	NA	NA	NA	NA	TUCP-	NA	NA	NA	NA	NA	NA	NA	NA	NA	NA	NA	NA
HE-TUCP-C1_gl000192_randomT5	chr1_gl000192_random:96839-468438	chr1_gl000192_random	96839	468438	-	0	1480,154,	0,3618,	1634	2	159	1.0227	0.403467700613	0.354366018799656	NA	NA	NA	NA	NA	NA	NA	NA	NA	NA	NA	NA	NA	NA	NA	NA	NA	NA	NA	NA	NA	NA	TUCP-	NA	NA	NA	NA	NA	NA	NA	NA	NA	NA	NA	NA
HE-TUCP-C1_gl000192_randomT6	chr1_gl000192_random:96839-468438	chr1_gl000192_random	96839	468438	-	0	74,137,134,128,178,138,210,120,79,141,314,144,239,153,165,136,101,236,68,224,119,100,184,202,125,200,314,	0,307,909,4685,7193,10993,13737,14206,17126,17878,50005,52049,63900,92696,94351,96887,99473,101451,112071,120481,126000,147974,161913,169111,185666,195567,205711,	4363	27	2022	1.0235	0.231138033127	0.999999988035091	NA	NA	NA	NA	NA	NA	NA	NA	NA	NA	NA	NA	NA	NA	NA	NA	NA	NA	NA	NA	NA	NA	TUCP-	NA	NA	NA	NA	NA	NA	NA	NA	NA	NA	NA	NA
HE-TUCP-C1_gl000192_randomT7	chr1_gl000192_random:96839-468438	chr1_gl000192_random	96839	468438	-	0	210,239,153,165,136,101,236,68,224,119,100,184,202,125,200,323,90,	0,4029,32825,34480,37016,39602,41580,52200,60610,66129,88103,102042,109240,125795,135696,145840,149879,	2875	17	2211	1.1029	0.241644053823	0.999999998970181	NA	NA	NA	NA	NA	NA	NA	NA	NA	NA	NA	NA	NA	NA	NA	NA	NA	NA	NA	NA	NA	NA	TUCP-	NA	NA	NA	NA	NA	NA	NA	NA	NA	NA	NA	NA
HE-TUCP-C1_gl000192_randomT8	chr1_gl000192_random:96839-468438	chr1_gl000192_random	96839	468438	-	0	510,153,165,136,101,	0,29067,30722,33258,35334,	1065	5	246	1.1165	0.124147800916	0.236093615812739	NA	NA	NA	NA	NA	NA	NA	NA	NA	NA	NA	NA	NA	NA	NA	NA	NA	NA	NA	NA	NA	NA	TUCP-	NA	NA	NA	NA	NA	NA	NA	NA	NA	NA	NA	NA
HE-TUCP-C1_gl000192_randomT9	chr1_gl000192_random:96839-468438	chr1_gl000192_random	96839	468438	-	0	510,153,165,136,151,101,236,68,224,119,100,184,202,125,200,323,100,29,	0,29067,30722,33258,35337,35844,37822,48442,56852,62371,84345,98284,105482,122037,131938,142082,146121,146657,	3126	18	1413	1.0576	0.236487696798	0.999993034539217	NA	NA	NA	NA	NA	NA	NA	NA	NA	NA	NA	NA	NA	NA	NA	NA	NA	NA	NA	NA	NA	NA	TUCP-	NA	NA	NA	NA	NA	NA	NA	NA	NA	NA	NA	NA
HE-LINC-C1_gl000192_randomT18	chr1_gl000192_random:175747-176493	chr1_gl000192_random	175747	176493	-	0	747,	0,	747	1	138	0.534	-0.0519251810999	0.00489190040800257	NA	NA	NA	NA	NA	NA	NA	NA	NA	NA	NA	NA	NA	NA	NA	NA	NA	NA	NA	NA	NA	NA	LINC-	NA	NA	NA	NA	NA	NA	NA	NA	NA	NA	NA	NA
HE-LINC-C1_gl000192_randomT19	chr1_gl000192_random:310275-310748	chr1_gl000192_random	310275	310748	-	0	474,	0,	474	1	102	0.9445	0.0669418871085	0.0262540509235465	NA	NA	NA	NA	NA	NA	NA	NA	NA	NA	NA	NA	NA	NA	NA	NA	NA	NA	NA	NA	NA	NA	LINC-	NA	NA	NA	NA	NA	NA	NA	NA	NA	NA	NA	NA
HE-LINC-C1_gl000192_randomT20	chr1_gl000192_random:470104-471866	chr1_gl000192_random	470104	471866	+	0	1763,	0,	1763	1	156	0.838	-0.192089973733	0.00575092196706305	NA	NA	NA	NA	NA	NA	NA	NA	NA	NA	NA	NA	NA	NA	NA	NA	NA	NA	NA	NA	NA	NA	LINC-	NA	NA	NA	NA	NA	NA	NA	NA	NA	NA	NA	NA
HE-LINC-C1_gl000192_randomT21	chr1_gl000192_random:474961-477575	chr1_gl000192_random	474961	477575	+	0	2615,	0,	2615	1	189	0.972	-0.134100426256	0.0172307379305602	NA	NA	NA	NA	NA	NA	NA	NA	NA	NA	NA	NA	NA	NA	NA	NA	NA	NA	NA	NA	NA	NA	LINC-	NA	NA	NA	NA	NA	NA	NA	NA	NA	NA	NA	NA
HE-LINC-C1_gl000192_randomT22	chr1_gl000192_random:509672-511000	chr1_gl000192_random	509672	511000	-	0	1329,	0,	1329	1	258	0.6643	-0.074682569792	0.0220086718059735	NA	NA	NA	NA	NA	NA	NA	NA	NA	NA	NA	NA	NA	NA	NA	NA	NA	NA	NA	NA	NA	NA	LINC-	NA	NA	NA	NA	NA	NA	NA	NA	NA	NA	NA	NA
HE-LINC-C1_gl000192_randomT23	chr1_gl000192_random:511205-535286	chr1_gl000192_random	511205	535286	+	0	773,	0,	773	1	96	0.6658	-0.0345317080258	0.0052618790082108	NA	NA	NA	NA	NA	NA	NA	NA	NA	NA	NA	NA	NA	NA	NA	NA	NA	NA	NA	NA	NA	NA	LINC-	NA	NA	NA	NA	NA	NA	NA	NA	NA	NA	NA	NA
HE-LINC-C1_gl000192_randomT24	chr1_gl000192_random:511205-535286	chr1_gl000192_random	511205	535286	+	0	279,73,154,195,134,	0,8003,21635,22634,23924,	835	5	90	1.071	-0.0447760766732	0.0162201960276452	NA	NA	NA	NA	NA	NA	NA	NA	NA	NA	NA	NA	NA	NA	NA	NA	NA	NA	NA	NA	NA	NA	LINC-	NA	NA	NA	NA	NA	NA	NA	NA	NA	NA	NA	NA
HE-BI-ZMYND11	chr10:173313-180397	chr10	173313	180397	-	1000	974,173,	0,6912,	1147	2	141	0.4247	-0.140429471765	0.0019560245071836	NA	24	ENSG00000015171.14	ZMYND11	-8	0.045799847991879	ENSG00000212331.1	RNA5SP297	-20374	NA	ENSG00000232420.2	IL9RP2	41108	NA	ENSG00000205740.1	AL359878.1	-853884	0.587765965489309	ENSG00000047056.10	WDR37	-915081	-0.53243229994971	BI-	3.9	3.7	25	9.3	23.5	25.8	20.3	15.4	8.5	52.5	25.7	31.3
HE-LINC-C10T2	chr10:300706-301137	chr10	300706	301137	-	0	432,	0,	432	1	99	1.0218	-0.308322876972	0.00279253679906549	NA	NA	NA	NA	NA	NA	NA	NA	NA	NA	NA	NA	NA	NA	NA	NA	NA	NA	NA	NA	NA	NA	LINC-	NA	NA	NA	NA	NA	NA	NA	NA	NA	NA	NA	NA
HE-LINC-C10T3	chr10:849874-851293	chr10	849874	851293	-	1000	1420,	0,	1420	1	168	0.7831	-0.0946576064665	0.0106523861057862	NA	28	ENSG00000107929.9	LARP4B	-10362	0.113448451133669	ENSG00000107929.9	LARP4B	-4191	0.113448451133669	ENSG00000151240.11	DIP2C	114191	-0.161545308626464	ENSG00000148377.5	IDI2	-220506	0.732766315117152	ENSG00000173876.9	TUBB8	731190	-0.349972447461759	LINC-	38.5	29.2	7.8	7.1	7.6	5.4	5	6	8.5	9.7	3.7	6.6
HE-LINC-C10T4	chr10:1201710-1202948	chr10	1201710	1202948	-	1000	1239,	0,	1239	1	192	0.5929	0.0242896497216	0.0167404133687826	NA	26	ENSG00000229205.2	LINC00200	-2760	0.707939001432517	ENSG00000185736.11	ADARB2	-25125	0.655731866431166	ENSG00000067064.6	IDI1	106600	0.498707954401422	ENSG00000229205.2	LINC00200	-2760	0.707939001432517	ENSG00000151240.11	DIP2C	467265	-0.215360047201496	LINC-	0	0.7	0	12.6	0.7	0	1.2	0.2	1.4	0	1.3	0
HE-LINC-C10T5	chr10:1223295-1225993	chr10	1223295	1225993	-	1000	2699,	0,	2699	1	486	0.753	-0.115538889288	0.197301789459694	NA	27	ENSG00000185736.11	ADARB2	-6513	0.25398612989366	ENSG00000185736.11	ADARB2	-2080	0.25398612989366	ENSG00000067064.6	IDI1	128185	-0.0665881507604821	ENSG00000148377.5	IDI2	154194	0.840708124570609	ENSG00000107937.14	GTPBP4	191655	-0.338785848086854	LINC-	184.9	308.6	78.8	26.2	58.1	29.5	22.4	22.2	18.9	7	33.9	42
HE-LINC-C10T6	chr10:1911065-1912329	chr10	1911065	1912329	+	1000	1265,	0,	1265	1	231	0.6879	0.00951894913344	0.0307090450199651	NA	24	ENSG00000185736.11	ADARB2	131395	0.188694838615864	ENSG00000205696.4	ADARB2-AS1	311886	-0.0522846415459937	ENSG00000226694.2	RP11-69C17.2	-201710	-0.0314293148625294	ENSG00000185736.11	ADARB2	131395	0.188694838615864	ENSG00000107937.14	GTPBP4	876727	-0.275139269956393	LINC-	0	0.7	11.8	0	0	0	0	0	0	0	0	0
HE-LINC-C10T7	chr10:2645444-2653382	chr10	2645444	2653382	-	1000	3756,322,	0,7617,	4078	2	357	0.7627	-0.100754578485	0.0598840292619193	NA	22	ENSG00000235281.1	RP11-526P5.2	109387	-0.0435783358902259	ENSG00000107959.11	PITRM1	-526538	0.0863753264507594	ENSG00000264261.1	AC024908.1	150026	NA	ENSG00000234170.1	RP11-446F3.2	163836	0.220803833472752	ENSG00000227338.1	RP11-195B3.1	-654813	-0.138049556780518	LINC-	84.5	81	699.3	65.3	29.2	0	9.9	6	0	0	0	3.6
HE-LINC-C10T8	chr10:3084739-3089352	chr10	3084739	3089352	-	1000	1188,341,	0,4273,	1529	2	234	0.4981	-0.0738594408467	0.0101262511142826	NA	26	ENSG00000067057.11	PFKP	-20360	0.12893352527915	ENSG00000107959.11	PITRM1	-90568	0.0633649470442156	ENSG00000264261.1	AC024908.1	589321	NA	ENSG00000237399.3	PITRM1-AS1	-94472	0.232927587420751	ENSG00000227338.1	RP11-195B3.1	-218843	-0.127629758963085	LINC-	2.4	0	329.8	10	78.3	9.2	11.4	4	0	0	2.4	3.6
HE-BI-PFKP-1	chr10:3107501-3109189	chr10	3107501	3109189	-	0	1085,6,	0,1444,	1091	2	162	0.57	-0.320696390199	0.00118347631797229	NA	NA	NA	NA	NA	NA	NA	NA	NA	NA	NA	NA	NA	NA	NA	NA	NA	NA	NA	NA	NA	NA	BI-	NA	NA	NA	NA	NA	NA	NA	NA	NA	NA	NA	NA
HE-BI-PFKP-2	chr10:3107501-3109189	chr10	3107501	3109189	-	0	1083,24,	0,1444,	1107	2	162	0.57	-0.320696390199	0.00118232849177489	NA	NA	NA	NA	NA	NA	NA	NA	NA	NA	NA	NA	NA	NA	NA	NA	NA	NA	NA	NA	NA	NA	BI-	NA	NA	NA	NA	NA	NA	NA	NA	NA	NA	NA	NA
HE-BI-PFKP-3	chr10:3107501-3109189	chr10	3107501	3109189	-	0	1082,245,	0,1444,	1327	2	189	0.6153	0.172069772798	0.0445855536061419	NA	NA	NA	NA	NA	NA	NA	NA	NA	NA	NA	NA	NA	NA	NA	NA	NA	NA	NA	NA	NA	NA	BI-	NA	NA	NA	NA	NA	NA	NA	NA	NA	NA	NA	NA
HE-BI-PFKP-4	chr10:3107501-3109189	chr10	3107501	3109189	-	1000	1689,	0,	1689	1	264	0.7229	0.117317321893	0.0911838501916917	NA	27	ENSG00000067057.11	PFKP	-523	0.958932068272373	ENSG00000107959.11	PITRM1	-70731	-5.15445979341318e-05	ENSG00000264261.1	AC024908.1	612083	NA	ENSG00000067057.11	PFKP	-523	0.958932068272373	ENSG00000234170.1	RP11-446F3.2	619643	-0.144019405187468	BI-	29.8	30.1	35.8	25.2	22.4	33.9	96.1	70.8	6.3	36.1	17	4.6
HE-OT-RP11-195B3.1	chr10:3305899-3309296	chr10	3305899	3309296	+	1000	263,1123,	0,2275,	1386	2	153	0.9888	-0.283362519666	0.00501154108376429	RP11-195B3.1	23	ENSG00000227338.1	RP11-195B3.1	-2296	0.85268123174775	ENSG00000236968.1	RP11-298E9.5	36300	-0.113438997286047	ENSG00000229672.2	RP11-184A2.3	-483963	-0.10298417638117	ENSG00000227338.1	RP11-195B3.1	-2296	0.85268123174775	ENSG00000236968.1	RP11-298E9.5	39891	-0.113438997286047	OT-	0	0	0	0	1.9	2.2	0	15.4	2.7	1.9	0	0
HE-LINC-C10T14	chr10:3432882-3433757	chr10	3432882	3433757	-	0	876,	0,	876	1	210	0.5568	-0.0628164255113	0.0105092559091312	NA	NA	NA	NA	NA	NA	NA	NA	NA	NA	NA	NA	NA	NA	NA	NA	NA	NA	NA	NA	NA	NA	LINC-	NA	NA	NA	NA	NA	NA	NA	NA	NA	NA	NA	NA
HE-LINC-C10T15	chr10:3433888-3434478	chr10	3433888	3434478	-	0	591,	0,	591	1	177	0.605	-0.268214993671	0.00226230471342078	NA	NA	NA	NA	NA	NA	NA	NA	NA	NA	NA	NA	NA	NA	NA	NA	NA	NA	NA	NA	NA	NA	LINC-	NA	NA	NA	NA	NA	NA	NA	NA	NA	NA	NA	NA
HE-LINC-C10T16	chr10:3436621-3437230	chr10	3436621	3437230	-	0	610,	0,	610	1	162	1.1717	-0.00230610499027	0.0620217651766495	NA	NA	NA	NA	NA	NA	NA	NA	NA	NA	NA	NA	NA	NA	NA	NA	NA	NA	NA	NA	NA	NA	LINC-	NA	NA	NA	NA	NA	NA	NA	NA	NA	NA	NA	NA
HE-LINC-C10T17	chr10:3475389-3477890	chr10	3475389	3477890	-	1000	1166,172,25,	0,1610,2477,	1363	3	186	0.8986	-0.249174035362	0.00675642652379702	NA	24	ENSG00000233321.1	RP11-482E14.1	-67140	-0.10423274421546	ENSG00000233321.1	RP11-482E14.1	-51196	-0.10423274421546	ENSG00000226762.1	RP11-298E9.6	175987	-0.0733363933242324	ENSG00000067057.11	PFKP	368178	0.720604635615243	ENSG00000234170.1	RP11-446F3.2	988344	-0.313824839831593	LINC-	0	0	2.6	0	5.5	4.7	9.9	4	2.7	6	7.1	6.6
HE-BI-KLF6	chr10:3827754-3829759	chr10	3827754	3829759	+	1000	2006,	0,	2006	1	150	1.0585	-0.0206934490121	0.0320521122199261	NA	23	ENSG00000067082.10	KLF6	281	0.420568244320318	ENSG00000228353.1	RP11-184A2.2	16811	-0.0219478292733742	ENSG00000230573.1	RP11-464C19.2	-46383	NA	ENSG00000233321.1	RP11-482E14.1	282724	0.937361976926816	ENSG00000107959.11	PITRM1	612751	-0.189825207841358	BI-	4.5	4.8	3.3	14	1.9	3.9	1.9	17.8	78.6	1.9	4.8	1.6
HE-LINC-C10T19	chr10:3954223-3978005	chr10	3954223	3978005	+	1000	146,3852,	0,731,	3998	2	261	1.0254	-0.160977840098	0.0336053122439727	NA	26	ENSG00000226005.3	RP11-464C19.3	-22488	0.901140775975283	ENSG00000230573.1	RP11-464C19.2	77303	NA	ENSG00000227101.1	RP11-433J20.2	-89127	NA	ENSG00000067057.11	PFKP	844511	0.986649410756847	ENSG00000227338.1	RP11-195B3.1	646028	-0.149541575198569	LINC-	0	0	0	0	6.6	0	0	0	1.4	0	0	0
HE-AS-AKR1C2	chr10:5030289-5030742	chr10	5030289	5030742	+	1000	454,	0,	454	1	63	0.9708	-0.0316435029934	0.00993169053979302	AKR1C2	50	ENSG00000224251.2	RP11-499O7.7	-7391	0.464144538440106	ENSG00000187134.8	AKR1C1	4814	0.973456173114997	ENSG00000224251.2	RP11-499O7.7	-6938	0.464144538440106	ENSG00000187134.8	AKR1C1	95493	0.973456173114997	ENSG00000108021.15	FAM208B	-696512	-0.364034823154305	AS-	161.6	84.2	4.5	1.2	6.6	11.3	18.6	13.3	9.9	7.8	6	24.1
HE-LINC-C10T21	chr10:5511797-5512600	chr10	5511797	5512600	+	1000	804,	0,	804	1	231	0.9449	0.0558016244532	0.0902196698346654	NA	58	ENSG00000173848.14	NET1	15453	0.60936429131326	ENSG00000173848.14	NET1	11371	0.60936429131326	ENSG00000178363.3	CALML3	-54324	-0.0743052279790691	ENSG00000225269.2	LINC00705	814178	0.997435612353543	ENSG00000057608.11	GDI2	-372298	-0.494256508429888	LINC-	0	0	0	18.4	0	0	0	0	0	0	0	0
HE-LINC-C10T22	chr10:5526768-5530588	chr10	5526768	5530588	-	1000	1830,70,	0,3470,	1900	2	267	0.8636	0.0358802284582	0.085079338973715	NA	58	ENSG00000178372.6	CALML5	-10945	0.0242178706127436	ENSG00000178372.6	CALML5	-10070	0.0242178706127436	ENSG00000178462.7	TUBAL3	79975	0.551243728708857	ENSG00000198610.6	AKR1C4	293163	0.911650487286553	ENSG00000108021.15	FAM208B	-196213	-0.320058697325444	LINC-	1.3	0	1.2	0	1.9	0	2.8	5.3	27.5	20.8	33.9	13
HE-LINC-C10T23	chr10:5526768-5530588	chr10	5526768	5530588	-	0	833,	0,	833	1	180	1.0229	0.0295738387384	0.0577466968153196	NA	NA	NA	NA	NA	NA	NA	NA	NA	NA	NA	NA	NA	NA	NA	NA	NA	NA	NA	NA	NA	NA	LINC-	NA	NA	NA	NA	NA	NA	NA	NA	NA	NA	NA	NA
HE-LINC-C10T24	chr10:5530643-5531487	chr10	5530643	5531487	-	1000	845,	0,	845	1	336	0.8003	0.018315937957	0.132384110194419	NA	58	ENSG00000178372.6	CALML5	-10046	-0.0664481481814418	ENSG00000178372.6	CALML5	-9171	-0.0664481481814418	ENSG00000178462.7	TUBAL3	83850	0.724757300282244	ENSG00000228291.1	RP11-445P17.6	282355	0.958733006362485	ENSG00000134461.11	ANKRD16	-400382	-0.400254849440397	LINC-	0	0	0	0	0	0	0	0	1.4	0	2.4	0
HE-LINC-C10T25	chr10:5531876-5535786	chr10	5531876	5535786	-	1000	577,334,	0,3577,	911	2	339	0.477	-0.0083588831655	0.0454977969661978	NA	58	ENSG00000178372.6	CALML5	-5747	-0.0478859185680369	ENSG00000178372.6	CALML5	-4872	-0.0478859185680369	ENSG00000178462.7	TUBAL3	85083	0.616471477635659	ENSG00000228291.1	RP11-445P17.6	286654	0.946739202306577	ENSG00000134461.11	ANKRD16	-396083	-0.361225918583784	LINC-	0	0	0	0	0	0	0	0.2	5.3	4.1	7.1	8.5
HE-LINC-C10T26	chr10:5552321-5553601	chr10	5552321	5553601	-	1000	1281,	0,	1281	1	207	0.7478	-0.176063169628	0.00858128698881866	NA	58	ENSG00000205488.4	CALML3-AS1	-11539	0.815818312737659	ENSG00000205488.4	CALML3-AS1	-2606	0.815818312737659	ENSG00000178372.6	CALML5	10788	-0.0312535629067482	ENSG00000205488.4	CALML3-AS1	-14608	0.815818312737659	ENSG00000057608.11	GDI2	-330494	-0.4000083249195	LINC-	1.3	0.2	0.4	0	0	2.2	12.3	6.7	2.7	1.1	3.7	0
HE-OT-RP11-336A10.5	chr10:5645459-5674732	chr10	5645459	5674732	-	1000	45,543,	0,28731,	588	2	168	1.0242	0.00204898557381	0.0437419966371798	RP11-336A10.5	61	ENSG00000240577.2	RN7SL445P	1306	NA	ENSG00000196372.8	ASB13	-6098	0.740570867538605	ENSG00000242147.1	RP13-463N16.6	7378	0.517170433068829	ENSG00000228951.1	RP11-336A10.4	14608	0.965297606356569	ENSG00000057608.11	GDI2	-209363	-0.459356522411218	OT-	0	0	5.3	16.1	0	0	0	0	0	0	0	0
HE-BI-ASB13	chr10:5708945-5710377	chr10	5708945	5710377	+	1000	1433,	0,	1433	1	276	0.7932	-0.283022806764	0.0101877762106957	NA	60	ENSG00000196372.8	ASB13	387	0.721259349000537	ENSG00000240577.2	RN7SL445P	35229	NA	ENSG00000108021.15	FAM208B	-16424	0.125458904768248	ENSG00000228951.1	RP11-336A10.4	48821	0.902759255012763	ENSG00000057608.11	GDI2	-175150	-0.439879018362524	BI-	3.4	12	78.1	144.7	3.2	0	0	0.2	0	0	0	0
HE-TUCP-BI-IL15RA	chr10:6019260-6020062	chr10	6019260	6020062	+	1000	803,	0,	803	1	609	0.8504	0.1185959172	0.869166000301751	IL15RA	59	ENSG00000134470.15	IL15RA	83	0.740012464168366	ENSG00000134452.14	FBXO18	39704	0.245650439298004	ENSG00000229664.1	RP11-536K7.5	-47879	0.0450086153819356	ENSG00000134470.15	IL15RA	-890	0.740012464168366	ENSG00000057608.11	GDI2	135165	-0.396745987199609	TUCP-BI-	0	0	3.9	27.1	0	0	4.4	4.6	6.3	1.1	0	0
HE-LINC-C10T30	chr10:6163601-6168463	chr10	6163601	6168463	-	1000	375,545,	0,4318,	920	2	201	0.6729	-0.0387958233547	0.0159607151372983	NA	53	ENSG00000134453.11	RBM17	12353	-0.396550851082048	ENSG00000213994.3	RP11-414H17.5	-71112	-0.198861807191943	ENSG00000214015.3	RP11-414H17.2	49720	NA	ENSG00000229664.1	RP11-536K7.5	100522	0.982311406825648	ENSG00000134453.11	RBM17	37513	-0.396550851082048	LINC-	0.6	0	0	1.6	0	0	0	0.2	0	0	0	2.5
HE-LINC-C10T31	chr10:6168442-6171644	chr10	6168442	6171644	+	1000	204,881,	0,2322,	1085	2	180	0.8124	-0.368835687178	0.0022392593947842	NA	53	ENSG00000134453.11	RBM17	12332	-0.399720419429742	ENSG00000134453.11	RBM17	9022	-0.399720419429742	ENSG00000170525.14	PFKFB3	-15237	-0.0939164595945252	ENSG00000229664.1	RP11-536K7.5	100501	0.949279078802556	ENSG00000134453.11	RBM17	37492	-0.399720419429742	LINC-	1.3	0	0	0	0	0	0	0	0	0	0	3.6
HE-LINC-C10T32	chr10:6171765-6173274	chr10	6171765	6173274	+	1000	377,883,	0,627,	1260	2	276	0.6415	-0.0865295220719	0.0230871855448548	NA	53	ENSG00000170525.14	PFKFB3	-15116	-0.0864839905853227	ENSG00000134453.11	RBM17	12345	-0.395950502197219	ENSG00000170525.14	PFKFB3	-13607	-0.0864839905853227	ENSG00000229664.1	RP11-536K7.5	103824	0.889529515582417	ENSG00000134453.11	RBM17	40815	-0.395950502197219	LINC-	1.3	0.2	0	0	0	0	0.4	0	1.4	0	0	0
HE-BI-Y_RNA-2	chr10:6288636-6289554	chr10	6288636	6289554	+	1000	919,	0,	919	1	129	0.9254	-0.129494216391	0.00896515017659617	NA	48	ENSG00000238366.1	Y_RNA	842	NA	ENSG00000170525.14	PFKFB3	11141	-0.0136845902790389	ENSG00000215244.1	AL137145.1	-30096	0.440350350857958	ENSG00000227821.1	AL392086.1	-579550	0.659556699019349	ENSG00000178462.7	TUBAL3	841843	-0.248162551476988	BI-	0.6	0	0.4	0	0	2.2	1.9	0.2	1.4	0	0	5.7
HE-LINC-C10T34	chr10:6445359-6446319	chr10	6445359	6446319	-	1000	961,	0,	961	1	78	0.936	-0.0336693407292	0.0100173619333321	NA	45	ENSG00000212743.1	DKFZP667F0711	54041	0.409032687494997	ENSG00000065675.10	PRKCQ	-22786	0.674525307988167	ENSG00000226705.1	SDCBPP1	108712	NA	ENSG00000228951.1	RP11-336A10.4	786195	0.681039733853902	ENSG00000205488.4	CALML3-AS1	878110	-0.214628670524892	LINC-	0.6	0.7	1.2	14	0	0	2.8	4.6	1.4	0	3.7	2.5
HE-LINC-C10T35	chr10:6446909-6448020	chr10	6446909	6448020	-	1000	1112,	0,	1112	1	249	0.4648	-0.193024445576	0.00503467411179279	NA	44	ENSG00000212743.1	DKFZP667F0711	55742	0.407257632583219	ENSG00000065675.10	PRKCQ	-21085	0.722893094534979	ENSG00000226705.1	SDCBPP1	110262	NA	ENSG00000065675.10	PRKCQ	-174243	0.722893094534979	ENSG00000256462.1	RP11-116G8.5	880315	-0.232917424726476	LINC-	1.3	2.6	4.5	19.7	3.2	4.7	13	8.7	1.4	5	6	2.5
HE-LINC-C10T36	chr10:6447209-6448494	chr10	6447209	6448494	+	1000	1286,	0,	1286	1	276	0.7761	0.0845488882053	0.100267558206498	NA	44	ENSG00000212743.1	DKFZP667F0711	54931	0.401147230064926	ENSG00000212743.1	DKFZP667F0711	52486	0.401147230064926	ENSG00000237943.1	PRKCQ-AS1	-173887	0.579615408669306	ENSG00000065675.10	PRKCQ	-175054	0.760630558478099	ENSG00000134452.14	FBXO18	515674	-0.229806518197639	LINC-	3.4	1.9	8.4	25.2	3.2	4.7	13	7.3	0	7	6	0
HE-BI-PRKCQ	chr10:6622366-6630249	chr10	6622366	6630249	+	1000	5294,22,	0,7847,	5316	2	225	0.6996	-0.249847752781	0.00432700630754824	PRKCQ-AS1	43	ENSG00000237943.1	PRKCQ-AS1	-15	0.97436678799027	ENSG00000212743.1	DKFZP667F0711	227643	0.0838151551603274	ENSG00000225948.2	RP11-554I8.1	-30429	0.137823949894913	ENSG00000237943.1	PRKCQ-AS1	-15	0.97436678799027	ENSG00000235141.1	RP5-1092K5.2	-714886	-0.295203662890786	BI-	44.9	30.1	230.8	637.8	197.8	139.9	252.2	250	249.6	198.4	308.6	296.1
HE-LINC-C10T38	chr10:6631927-6632802	chr10	6631927	6632802	+	1000	876,	0,	876	1	141	0.6252	-0.136153093847	0.00383313194406137	NA	43	ENSG00000259812.1	RP11-5N23.3	3741	0.617755515923039	ENSG00000259812.1	RP11-5N23.3	3045	0.617755515923039	ENSG00000225948.2	RP11-554I8.1	-27876	-0.148706427764078	ENSG00000237943.1	PRKCQ-AS1	9546	0.641345927792903	ENSG00000057608.11	GDI2	747832	-0.381436212927645	LINC-	2.9	2.6	0.4	14	0.7	2.2	1.9	13.3	2.7	1.1	9.4	3.6
HE-LINC-C10T39	chr10:6775282-6775928	chr10	6775282	6775928	-	0	647,	0,	647	1	132	0.7356	-0.150501143623	0.00453450750683768	NA	NA	NA	NA	NA	NA	NA	NA	NA	NA	NA	NA	NA	NA	NA	NA	NA	NA	NA	NA	NA	NA	LINC-	NA	NA	NA	NA	NA	NA	NA	NA	NA	NA	NA	NA
HE-BI-SFMBT2	chr10:7453947-7455184	chr10	7453947	7455184	+	1000	1238,	0,	1238	1	237	0.7543	-0.149995564309	0.0143428246886402	NA	29	ENSG00000198879.7	SFMBT2	497	-0.260223693656887	ENSG00000270811.1	RP11-393K12.4	257749	NA	ENSG00000230121.1	RP11-385N23.1	-119985	0.291401526944466	ENSG00000151657.6	KIN	-376043	0.297397188339257	ENSG00000227821.1	AL392086.1	585761	-0.282622728316839	BI-	10.1	8.5	6.3	7.1	5.5	3	6.6	4	13.7	7.8	9.4	6.6
HE-LINC-C10T41	chr10:7583459-7591250	chr10	7583459	7591250	+	0	140,2206,	0,5586,	2346	2	168	0.3795	-0.211820397552	0.00131955496325574	NA	NA	NA	NA	NA	NA	NA	NA	NA	NA	NA	NA	NA	NA	NA	NA	NA	NA	NA	NA	NA	NA	LINC-	NA	NA	NA	NA	NA	NA	NA	NA	NA	NA	NA	NA
HE-LINC-C10T42	chr10:7583459-7591250	chr10	7583459	7591250	+	1000	140,2212,	0,5580,	2352	2	168	0.3795	-0.211820397552	0.00131907495613019	NA	31	ENSG00000230121.1	RP11-385N23.1	8290	-0.0815451806498692	ENSG00000230121.1	RP11-385N23.1	4932	-0.0815451806498692	ENSG00000151655.13	ITIH2	-153982	-0.0329783553125099	ENSG00000165629.15	ATP5C1	-246633	0.294961407665905	ENSG00000065675.10	PRKCQ	961196	-0.28879434053051	LINC-	3.4	7.2	0.4	2.3	0.7	0	1.9	0.2	115.8	14.5	22.4	4.6
HE-LINC-C10T43	chr10:7597347-7597787	chr10	7597347	7597787	-	0	441,	0,	441	1	84	0.8586	-0.414831520705	0.00070492455881195	NA	NA	NA	NA	NA	NA	NA	NA	NA	NA	NA	NA	NA	NA	NA	NA	NA	NA	NA	NA	NA	NA	LINC-	NA	NA	NA	NA	NA	NA	NA	NA	NA	NA	NA	NA
HE-LINC-C10T44	chr10:8077576-8084783	chr10	8077576	8084783	+	1000	88,366,328,	0,6147,6880,	782	3	189	0.6818	-0.0811251696124	0.0110478459885369	NA	28	ENSG00000232638.1	RP11-379F12.4	-15928	0.785288558633729	ENSG00000165632.7	TAF3	18986	-0.106981798923821	ENSG00000232638.1	RP11-379F12.4	-8721	0.785288558633729	ENSG00000197308.4	GATA3-AS1	-17871	0.858652457533971	ENSG00000151657.6	KIN	247586	-0.227453591312286	LINC-	3.4	7.9	0	0	0	0	0	0	0	0	0	0
HE-LINC-C10T45	chr10:8090435-8091103	chr10	8090435	8091103	+	1000	669,	0,	669	1	144	0.5386	-0.00725951897542	0.00712985755167585	NA	28	ENSG00000232638.1	RP11-379F12.4	-3069	0.682921636842583	ENSG00000165632.7	TAF3	31845	-0.0660802302834604	ENSG00000232638.1	RP11-379F12.4	-2401	0.682921636842583	ENSG00000197308.4	GATA3-AS1	-5012	0.90688259944091	ENSG00000151657.6	KIN	260445	-0.277546773641121	LINC-	7.8	4.8	0	5.3	0.7	2.2	1.2	4.6	0	1.1	0	0
HE-LINC-C10T46	chr10:8526282-8526536	chr10	8526282	8526536	-	1000	255,	0,	255	1	123	0.4488	-0.109580275243	0.00224695144037849	NA	24	ENSG00000271251.1	RP11-543F8.3	11854	NA	ENSG00000213771.3	KRT8P37	-29114	0.0977027237204805	ENSG00000232170.1	LINC00708	216014	NA	ENSG00000151657.6	KIN	696546	0.519253912895481	ENSG00000197308.4	GATA3-AS1	431089	-0.117040663629905	LINC-	0	0	0	0	0	0	1.9	0	22.5	0	0	0
HE-LINC-C10T47	chr10:8614555-8636361	chr10	8614555	8636361	-	1000	809,51,	0,21756,	860	2	225	0.4209	-0.105899584114	0.00610069730747878	NA	22	ENSG00000236420.1	CHCHD3P1	-25535	NA	ENSG00000212505.1	RNA5SP299	-62318	NA	ENSG00000213771.3	KRT8P37	57486	-0.211070999279633	ENSG00000165632.7	TAF3	775894	0.307083051764248	ENSG00000123243.10	ITIH5	927400	-0.33815764310769	LINC-	0	0	0	0	0	0.6	0	0.2	0	0	1.3	0
HE-LINC-C10T48	chr10:12104120-12105151	chr10	12104120	12105151	+	1000	1032,	0,	1032	1	189	0.5306	-0.318623121038	0.00142419796511192	NA	28	ENSG00000181192.7	DHTKD1	-6851	-0.194269927929619	ENSG00000251957.1	RNU6-1095P	138833	NA	ENSG00000181192.7	DHTKD1	-5820	-0.194269927929619	ENSG00000225251.1	RPL5P25	-996556	0.543226740592051	ENSG00000148429.9	USP6NL	450367	-0.26321751731542	LINC-	20	0	0	0	0	0	0	0	0	0	0	0
HE-BI-RP11-730A19.9	chr10:13180563-13182316	chr10	13180563	13182316	+	1000	1754,	0,	1754	1	168	0.5472	-0.291483383832	0.00136906075024028	RP11-730A19.9	41	ENSG00000234175.1	RP11-730A19.9	-970	NA	ENSG00000123240.12	OPTN	272	0.824801429178617	ENSG00000065328.12	MCM10	-21238	-0.328056591307672	ENSG00000123240.12	OPTN	39114	0.824801429178617	ENSG00000086475.10	SEPHS1	-209734	-0.593776085251825	BI-	44.9	30.6	35.8	8.5	7.6	8.5	1.9	4	8.5	3	14.6	8.5
HE-BI-RP11-730A19.5	chr10:13184282-13187226	chr10	13184282	13187226	+	1000	2945,	0,	2945	1	264	0.4411	-0.0473487332172	0.0127659115966079	RP11-730A19.5	41	ENSG00000228330.1	RP11-730A19.5	-695	NA	ENSG00000123240.12	OPTN	3991	0.153829736623984	ENSG00000065328.12	MCM10	-16328	-0.46615857431702	ENSG00000225251.1	RPL5P25	83606	0.840808370613319	ENSG00000065328.12	MCM10	-19272	-0.46615857431702	BI-	72.1	36.1	6.3	3	0.7	0.6	2.8	4.6	0	0	3.7	8.5
HE-BI-SEPHS1	chr10:13390374-13390862	chr10	13390374	13390862	+	1000	489,	0,	489	1	228	0.6819	-0.0036397680896	0.0281116585641804	NA	35	ENSG00000086475.10	SEPHS1	77	-0.00334430738186164	ENSG00000272055.1	RNU6-6P	130999	0.0123187469747964	ENSG00000233256.1	RP11-445K13.2	-66340	-0.0851506848271825	ENSG00000225251.1	RPL5P25	289698	0.507007632653958	ENSG00000203414.2	BTBD7P1	190238	-0.261520094312405	BI-	49.2	9.4	7.8	12.6	8.5	4.7	4.4	12.6	13.7	7.8	6	6.6
HE-BI-SUV39H2	chr10:14919439-14920694	chr10	14919439	14920694	-	1000	1256,	0,	1256	1	159	0.6221	-0.0376458128046	0.00859411775204691	NA	30	ENSG00000152455.11	SUV39H2	-125	-0.0453525125906895	ENSG00000152457.13	DCLRE1C	-18664	0.0736329912114306	ENSG00000185267.5	CDNF	38865	0.204992439585622	ENSG00000152464.10	RPP38	-218485	0.44037695667227	ENSG00000065809.9	FAM107B	103798	-0.499363300239936	BI-	49.2	33.9	36.7	41.3	36.9	35.7	29	24.3	42.4	36.9	22.4	36.6
HE-LINC-C10T53	chr10:15225918-15227884	chr10	15225918	15227884	-	1000	1967,	0,	1967	1	264	0.9333	-0.0341825003672	0.0656601622556448	NA	31	ENSG00000228181.1	RP11-455B2.9	14607	NA	ENSG00000148468.12	FAM171A1	-25758	0.261446901490511	ENSG00000228181.1	RP11-455B2.9	12641	NA	ENSG00000176236.4	C10orf111	88566	0.76145448331081	ENSG00000187522.9	HSPA14	347721	-0.344142071229496	LINC-	28.8	25.6	8.4	3	4.4	6.2	5	0.6	11	3	6	2.5
HE-LINC-C10T54	chr10:15238190-15238617	chr10	15238190	15238617	-	0	428,	0,	428	1	87	0.9023	-0.214141868218	0.00313763369410388	NA	NA	NA	NA	NA	NA	NA	NA	NA	NA	NA	NA	NA	NA	NA	NA	NA	NA	NA	NA	NA	NA	LINC-	NA	NA	NA	NA	NA	NA	NA	NA	NA	NA	NA	NA
HE-OT-C1QL3	chr10:16553024-16565028	chr10	16553024	16565028	-	1000	1972,50,	0,11955,	2022	2	129	0.6403	-0.167572911404	0.00267918320409205	C1QL3	21	ENSG00000165985.8	C1QL3	1024	0.578821785751448	ENSG00000148484.13	RSU1	-67582	-0.0726862773390562	ENSG00000238552.1	snoU13	112266	NA	ENSG00000148481.9	FAM188A	662509	0.717950247481628	ENSG00000229124.2	VIM-AS1	-706956	-0.39363651053953	OT-	875.3	827.4	68.9	23.7	372.4	93.2	225.8	274.9	148.6	100.3	180.1	164.4
HE-LINC-C10T56	chr10:16565657-16567764	chr10	16565657	16567764	+	1000	2108,	0,	2108	1	141	0.692	-0.110031460088	0.00520618229085962	NA	21	ENSG00000165985.8	C1QL3	1653	0.876293226875302	ENSG00000165983.10	PTER	9921	-0.39032951519541	ENSG00000026025.9	VIM	-702494	0.0886577697095699	ENSG00000165985.8	C1QL3	1653	0.876293226875302	ENSG00000165983.10	PTER	86715	-0.39032951519541	LINC-	7.1	14.9	0.4	0	9.7	0	2.8	1.7	2.7	0	0	0
HE-LINC-C10T57	chr10:16569671-16581784	chr10	16569671	16581784	+	1000	80,554,	0,11560,	634	2	201	0.7005	-0.119625768108	0.0104450450909934	NA	21	ENSG00000165985.8	C1QL3	5667	0.324734399179466	ENSG00000165983.10	PTER	13935	-0.360931134961405	ENSG00000026025.9	VIM	-688474	0.0519079461782768	ENSG00000148481.9	FAM188A	667152	0.665969544710952	ENSG00000165983.10	PTER	90729	-0.360931134961405	LINC-	31	10.7	1.2	0	7.6	0	6.6	13.3	0	0	1.3	0
HE-LINC-C10T58	chr10:17174673-17175412	chr10	17174673	17175412	-	0	740,	0,	740	1	192	0.9243	-0.197086441881	0.0113948873264028	NA	NA	NA	NA	NA	NA	NA	NA	NA	NA	NA	NA	NA	NA	NA	NA	NA	NA	NA	NA	NA	NA	LINC-	NA	NA	NA	NA	NA	NA	NA	NA	NA	NA	NA	NA
HE-LINC-C10T59	chr10:17767367-17772037	chr10	17767367	17772037	+	1000	4671,	0,	4671	1	141	0.8004	-0.302037524844	0.00176924274839941	NA	27	ENSG00000229190.1	RP11-390B4.3	25136	NA	ENSG00000136738.10	STAM	9454	0.129588172875536	ENSG00000148483.7	TMEM236	-22214	-0.0842062040217162	ENSG00000235020.2	RP11-109I13.2	-782756	0.340390250176481	ENSG00000236582.1	PRPF38AP2	148006	-0.379728129340153	LINC-	99.8	96.4	15.9	8.5	13.6	7.7	13.7	36.2	50.7	16.7	52.6	27.9
HE-BI-CACNB2	chr10:18428747-18429543	chr10	18428747	18429543	-	1000	797,	0,	797	1	105	0.7869	-0.0765313908545	0.00641325949041935	NA	29	ENSG00000165995.14	CACNB2	-63	0.739372269743346	ENSG00000235020.2	RP11-109I13.2	-93554	-0.0702213751075611	ENSG00000226083.1	SLC39A12-AS1	129256	0.0919246191235238	ENSG00000165995.14	CACNB2	-63	0.739372269743346	ENSG00000240291.1	RP11-499P20.2	-405037	-0.390638904087954	BI-	19.2	6	1.9	4.6	4.4	4.7	2.8	3.3	20.1	1.1	11.8	14.3
HE-BI-PLXDC2	chr10:20101356-20104498	chr10	20101356	20104498	-	1000	417,1168,	0,1975,	1585	2	297	0.3958	-0.124778740926	0.0103299530794192	NA	18	ENSG00000120594.11	PLXDC2	-670	0.458122167715292	ENSG00000238246.1	RP11-575A19.2	-255236	NA	ENSG00000252832.1	RNU6-1212P	19326	NA	ENSG00000120594.11	PLXDC2	-670	0.458122167715292	ENSG00000233968.2	RP11-354E11.2	87019	-0.119971429487505	BI-	14.7	16.9	11.2	9.3	18.3	20.1	8.3	6	11	16.7	2.4	11.8
HE-LINC-C10T62	chr10:20838787-20839676	chr10	20838787	20839676	+	1000	890,	0,	890	1	117	0.4149	-0.174983139507	0.00118397990600869	NA	29	ENSG00000265372.1	MIR4675	-2112	NA	ENSG00000270727.1	RP11-51E20.1	2436	NA	ENSG00000265372.1	MIR4675	-1223	NA	ENSG00000231920.1	NEBL-AS1	-624156	0.237698404586345	ENSG00000180592.12	SKIDA1	-975824	-0.336616070410654	LINC-	0.6	0.2	0	3.8	0	0	0.4	2.8	5.3	0	3.7	0
HE-LINC-C10T63	chr10:21515334-21516623	chr10	21515334	21516623	-	1000	1290,	0,	1290	1	138	0.4374	0.0173085866253	0.00551561706617491	NA	33	ENSG00000228860.1	RP11-565H13.3	9803	NA	ENSG00000230109.1	RP11-275N1.1	-112539	0.309283127197804	ENSG00000078114.14	NEBL	52218	-0.13731254274585	ENSG00000204683.6	C10orf113	81135	0.847759625781146	ENSG00000228753.1	EIF4BP2	198695	-0.351380670878181	LINC-	2.9	0	0	0	0	0	2.8	3.3	8.5	28.1	0	3.6
HE-LINC-C10T64	chr10:21581199-21582012	chr10	21581199	21582012	-	1000	814,	0,	814	1	144	0.3926	-0.110796462313	0.00226608004379462	NA	35	ENSG00000207264.1	RNU6-15P	-28878	NA	ENSG00000230109.1	RP11-275N1.1	-47150	0.798358520441812	ENSG00000078114.14	NEBL	118083	-0.00225428513295969	ENSG00000230109.1	RP11-275N1.1	-79867	0.798358520441812	ENSG00000228339.1	AMD1P1	943034	-0.331122789915752	LINC-	0	0	0	0	1.9	0	1.9	1.7	5.3	1.9	2.4	3.6
HE-LINC-C10T65	chr10:21607339-21607782	chr10	21607339	21607782	-	0	444,	0,	444	1	102	0.4407	-0.0265083475327	0.00298423139183925	NA	NA	NA	NA	NA	NA	NA	NA	NA	NA	NA	NA	NA	NA	NA	NA	NA	NA	NA	NA	NA	NA	LINC-	NA	NA	NA	NA	NA	NA	NA	NA	NA	NA	NA	NA
HE-LINC-C10T66	chr10:21625133-21626177	chr10	21625133	21626177	-	1000	1045,	0,	1045	1	168	0.546	-0.136433433152	0.00395318786948832	NA	40	ENSG00000207264.1	RNU6-15P	15287	NA	ENSG00000230109.1	RP11-275N1.1	-2985	0.670463514367927	ENSG00000078114.14	NEBL	162017	-0.127951731757669	ENSG00000230109.1	RP11-275N1.1	-35702	0.670463514367927	ENSG00000228339.1	AMD1P1	987199	-0.324886985010567	LINC-	0	0	0	0	0	0	0	2.4	1.4	8.6	0	0
HE-LINC-C10T67	chr10:21626238-21626849	chr10	21626238	21626849	-	0	612,	0,	612	1	219	0.8115	0.0682393173491	0.0591862927496839	NA	NA	NA	NA	NA	NA	NA	NA	NA	NA	NA	NA	NA	NA	NA	NA	NA	NA	NA	NA	NA	NA	LINC-	NA	NA	NA	NA	NA	NA	NA	NA	NA	NA	NA	NA
HE-AS-U3-1	chr10:21773721-21779510	chr10	21773721	21779510	-	1000	4802,	0,	4802	1	255	0.802	-0.18582050021	0.0128876996936273	U3	42	ENSG00000251749.1	U3	4943	NA	ENSG00000204682.5	CASC10	-2077	0.596497563718403	ENSG00000230109.1	RP11-275N1.1	111842	-0.114560454393807	ENSG00000204682.5	CASC10	-6681	0.596497563718403	ENSG00000223984.1	HNRNPRP1	-135705	-0.427280980837561	AS-	70.2	36.9	59.4	52.1	23.5	47.1	181.8	376.6	129	61.9	60.7	45.2
HE-AS-U3-2	chr10:21773721-21779510	chr10	21773721	21779510	-	0	3082,82,	0,5649,	3164	2	255	0.802	-0.18582050021	0.014216219585209	U3	NA	NA	NA	NA	NA	NA	NA	NA	NA	NA	NA	NA	NA	NA	NA	NA	NA	NA	NA	NA	NA	AS-	NA	NA	NA	NA	NA	NA	NA	NA	NA	NA	NA	NA
HE-AS-U3-3	chr10:21773721-21779510	chr10	21773721	21779510	-	0	914,141,	0,5649,	1055	2	255	0.802	-0.18582050021	0.016127060756749	U3	NA	NA	NA	NA	NA	NA	NA	NA	NA	NA	NA	NA	NA	NA	NA	NA	NA	NA	NA	NA	NA	AS-	NA	NA	NA	NA	NA	NA	NA	NA	NA	NA	NA	NA
HE-BI-SKIDA1	chr10:21815059-21816620	chr10	21815059	21816620	+	1000	1562,	0,	1562	1	123	0.8319	0.0995569986973	0.0268364620650348	NA	42	ENSG00000180592.12	SKIDA1	448	0.863579673851434	ENSG00000251749.1	U3	40393	NA	ENSG00000078403.12	MLLT10	-6474	0.633992036438807	ENSG00000180592.12	SKIDA1	448	0.863579673851434	ENSG00000148444.11	COMMD3	-789844	-0.429177216247968	BI-	6.3	4.2	56.1	23.7	54.7	17.4	7.4	11.8	20.1	38.2	17	24.1
HE-LINC-C10T72	chr10:21816698-21818244	chr10	21816698	21818244	+	1000	1547,	0,	1547	1	237	0.8123	-0.31896343639	0.00558433860217496	NA	42	ENSG00000180592.12	SKIDA1	2087	0.878054860932227	ENSG00000251749.1	U3	42032	NA	ENSG00000078403.12	MLLT10	-4850	0.660141789363533	ENSG00000180592.12	SKIDA1	2087	0.878054860932227	ENSG00000148444.11	COMMD3	-788205	-0.483589984360371	LINC-	2.4	1.9	54.9	16.1	68.2	25.8	9.9	6	6.3	34.2	3.7	21.7
HE-LINC-C10T73	chr10:21818408-21818696	chr10	21818408	21818696	+	1000	289,	0,	289	1	84	0.8086	-0.508332762678	0.000328081584478935	NA	42	ENSG00000180592.12	SKIDA1	3797	0.810026675963072	ENSG00000251749.1	U3	43742	NA	ENSG00000078403.12	MLLT10	-4398	0.549157230663332	ENSG00000180592.12	SKIDA1	3797	0.810026675963072	ENSG00000148444.11	COMMD3	-786495	-0.511643949766083	LINC-	0.6	0.7	36.7	16.9	50.6	6.2	0.4	0	1.4	0	2.4	5.7
HE-LINC-C10T74	chr10:21819203-21820661	chr10	21819203	21820661	+	1000	1459,	0,	1459	1	102	0.7386	-0.437481204648	0.000475583071750726	NA	42	ENSG00000078403.12	MLLT10	-3891	0.624971724677287	ENSG00000251749.1	U3	44537	NA	ENSG00000078403.12	MLLT10	-2433	0.624971724677287	ENSG00000180592.12	SKIDA1	4592	0.885135842300345	ENSG00000148444.11	COMMD3	-785700	-0.490449774658819	LINC-	1.8	0.2	44.7	16.1	58.1	6.9	19.6	3.3	0	23.7	6	10.6
HE-TUCP-C10T75	chr10:22032782-22034689	chr10	22032782	22034689	-	1000	1908,	0,	1908	1	444	0.7412	0.00937028294927	0.264701155027511	NA	41	ENSG00000252634.1	RN7SKP219	-39532	NA	ENSG00000136770.6	DNAJC1	-10777	0.224375069005568	ENSG00000201390.1	RNU6-1141P	82112	NA	ENSG00000228753.1	EIF4BP2	716761	0.250443964380176	ENSG00000168283.9	BMI1	-575451	-0.39240077949683	TUCP-	4.5	9.4	15.3	16.9	6.6	8.5	5.9	15.4	5.3	4.1	11.8	4.6
HE-LINC-C10T76	chr10:22034877-22035540	chr10	22034877	22035540	-	1000	664,	0,	664	1	147	0.7269	-0.0535599535172	0.00977952563152487	NA	41	ENSG00000252634.1	RN7SKP219	-38681	NA	ENSG00000136770.6	DNAJC1	-9926	-0.0991782167220266	ENSG00000201390.1	RNU6-1141P	84207	NA	ENSG00000078114.14	NEBL	572424	0.710286968924836	ENSG00000168283.9	BMI1	-574600	-0.499548684394691	LINC-	0	0.2	0	1.6	0.7	2.2	0.4	3.3	2.7	1.1	0	0
HE-LINC-C10T77	chr10:22037868-22038634	chr10	22037868	22038634	-	1000	767,	0,	767	1	240	0.6706	-0.104903164758	0.0157616790177891	NA	41	ENSG00000252634.1	RN7SKP219	-35587	NA	ENSG00000136770.6	DNAJC1	-6832	0.0179695771565914	ENSG00000201390.1	RNU6-1141P	87198	NA	ENSG00000230109.1	RP11-275N1.1	376755	0.366814143060467	ENSG00000227462.1	RP11-108B14.4	-475993	-0.411755306651444	LINC-	0	0.2	2.6	4.6	0.7	5.4	0	0	2.7	0	0	0
HE-LINC-C10T78	chr10:22039088-22040020	chr10	22039088	22040020	-	0	933,	0,	933	1	246	0.5598	-0.198805447063	0.00638366441744046	NA	NA	NA	NA	NA	NA	NA	NA	NA	NA	NA	NA	NA	NA	NA	NA	NA	NA	NA	NA	NA	NA	LINC-	NA	NA	NA	NA	NA	NA	NA	NA	NA	NA	NA	NA
HE-LINC-C10T79	chr10:22517391-22518439	chr10	22517391	22518439	-	1000	1049,	0,	1049	1	228	0.5928	0.0520207045999	0.0296121399025872	NA	41	ENSG00000227462.1	RP11-108B14.4	3812	0.0347244714340223	ENSG00000271981.1	RP11-573G6.8	-103077	0.13327922807581	ENSG00000223601.2	EBLN1	18441	0.0730128057515664	ENSG00000136770.6	DNAJC1	225741	0.526266958525296	ENSG00000077327.11	SPAG6	-115960	-0.347973608867111	LINC-	1.8	0.2	8.4	3.8	4.4	3	8.3	5.3	16.3	3	11.8	13
HE-LINC-C10T80	chr10:22518755-22519691	chr10	22518755	22519691	-	0	937,	0,	937	1	99	0.9068	-0.326328841179	0.00167732011749294	NA	NA	NA	NA	NA	NA	NA	NA	NA	NA	NA	NA	NA	NA	NA	NA	NA	NA	NA	NA	NA	NA	LINC-	NA	NA	NA	NA	NA	NA	NA	NA	NA	NA	NA	NA
HE-LINC-C10T81	chr10:22536043-22537451	chr10	22536043	22537451	-	1000	1409,	0,	1409	1	132	0.8151	-0.322753640635	0.00178729236512823	NA	41	ENSG00000261671.1	RP11-573G6.6	-9264	0.199585763006039	ENSG00000271981.1	RP11-573G6.8	-84065	-0.11657753712481	ENSG00000223601.2	EBLN1	37093	0.0316869564830534	ENSG00000229932.2	YWHAZP3	-888401	0.460372890101932	ENSG00000077327.11	SPAG6	-96948	-0.290216731277664	LINC-	0	0	5.3	0	0.7	0.6	1.2	6.7	1.4	1.9	1.3	0
HE-LINC-C10T82	chr10:22540239-22541165	chr10	22540239	22541165	-	1000	927,	0,	927	1	234	0.753	-0.319258855082	0.00465453854185091	NA	41	ENSG00000261671.1	RP11-573G6.6	-5550	0.507308458230989	ENSG00000271981.1	RP11-573G6.8	-80351	-0.169128630356473	ENSG00000223601.2	EBLN1	41289	0.0546377438701254	ENSG00000269897.1	COMMD3-BMI1	-64152	0.524552386583571	ENSG00000227462.1	RP11-108B14.4	26538	-0.324866869093145	LINC-	0	0	8.4	3	4.4	3	2.8	5.3	2.7	1.1	0	8.5
HE-LINC-C10T83	chr10:22540836-22546584	chr10	22540836	22546584	+	1000	5749,	0,	5749	1	336	0.8265	-0.0733685930472	0.0629244901236898	NA	41	ENSG00000261671.1	RP11-573G6.6	-5879	0.592651845051908	ENSG00000227462.1	RP11-108B14.4	25883	-0.266136160178234	ENSG00000261671.1	RP11-573G6.6	-131	0.592651845051908	ENSG00000261671.1	RP11-573G6.6	-5879	0.592651845051908	ENSG00000272516.1	RP11-573G6.9	-80497	-0.272908143048572	LINC-	1.3	4.8	72.6	34.2	42.4	60.8	79.8	62.1	80.9	29.4	71.8	45.2
HE-LINC-C10T84	chr10:22541422-22542358	chr10	22541422	22542358	-	1000	937,	0,	937	1	168	0.465	0.0462473903422	0.0102409034572699	NA	41	ENSG00000261671.1	RP11-573G6.6	-4357	0.484820475344221	ENSG00000271981.1	RP11-573G6.8	-79158	-0.24637778712753	ENSG00000223601.2	EBLN1	42472	-0.10605372717292	ENSG00000269897.1	COMMD3-BMI1	-62959	0.643134294122785	ENSG00000148444.11	COMMD3	-62545	-0.373870116948357	LINC-	0	0	7.8	10	6.6	7.7	2.8	8	3.9	0	2.4	0
HE-LINC-C10T85	chr10:22622204-22623024	chr10	22622204	22623024	-	0	821,	0,	821	1	84	0.8134	-0.394673159743	0.000682742824309135	NA	NA	NA	NA	NA	NA	NA	NA	NA	NA	NA	NA	NA	NA	NA	NA	NA	NA	NA	NA	NA	NA	LINC-	NA	NA	NA	NA	NA	NA	NA	NA	NA	NA	NA	NA
HE-TUCP-C10T86	chr10:22763966-22766421	chr10	22763966	22766421	-	1000	2456,	0,	2456	1	501	0.6734	-0.0241062398885	0.294685643244042	NA	44	ENSG00000150867.9	PIP4K2A	-62143	0.0404096745232596	ENSG00000150867.9	PIP4K2A	-57357	0.0404096745232596	ENSG00000272366.1	RP11-573G6.10	134422	-0.0228251523398298	ENSG00000272516.1	RP11-573G6.9	145088	0.934131705949266	ENSG00000078403.12	MLLT10	943327	-0.424446757353913	TUCP-	81.6	46.7	3.3	1.2	5.5	6.9	0.4	0.6	0	1.9	3.7	5.7
HE-LINC-C10T87	chr10:23352281-23353324	chr10	23352281	23353324	-	1000	1044,	0,	1044	1	219	0.9014	0.00427092320549	0.0505859025682166	NA	32	ENSG00000221221.1	AL139815.1	-10083	NA	ENSG00000221221.1	AL139815.1	-9988	NA	ENSG00000150867.9	PIP4K2A	348797	-0.0372487329493867	ENSG00000165309.9	ARMC3	136371	0.693877905536175	ENSG00000227462.1	RP11-108B14.4	838697	-0.268982486286542	LINC-	0	0	0	0	0	0	0	0	0	0	0	0
HE-LINC-C10T88	chr10:23418026-23418862	chr10	23418026	23418862	-	1000	837,	0,	837	1	114	1.2341	-0.0273755031089	0.0384773961337629	NA	32	ENSG00000229932.2	YWHAZP3	-6990	-0.0943588333877341	ENSG00000204566.6	C10orf115	-73883	0.181180003557977	ENSG00000221221.1	AL139815.1	54619	NA	ENSG00000168283.9	BMI1	808722	0.339766908992215	ENSG00000269897.1	COMMD3-BMI1	813545	-0.234743414484766	LINC-	7.1	15.5	11.2	0	17.4	5.4	6.6	12.6	3.9	14.5	6	30.4
HE-TUCP-C10T89	chr10:23460112-23462219	chr10	23460112	23462219	-	1000	2108,	0,	2108	1	870	0.6206	0.0703328027753	0.973287357963122	NA	31	ENSG00000252049.1	SNORA40	6305	NA	ENSG00000204566.6	C10orf115	-30526	0.364291430941141	ENSG00000221221.1	AL139815.1	96705	NA	ENSG00000168267.5	PTF1A	-19037	0.812862553879653	ENSG00000227462.1	RP11-108B14.4	947592	-0.232600510261658	TUCP-	24.4	28.5	28.9	2.3	0	0	0.4	0.2	0	0	0	0
HE-LINC-C10T90	chr10:23463667-23464479	chr10	23463667	23464479	+	0	813,	0,	813	1	201	0.5132	-0.0745143536818	0.00774726455049046	NA	NA	NA	NA	NA	NA	NA	NA	NA	NA	NA	NA	NA	NA	NA	NA	NA	NA	NA	NA	NA	NA	LINC-	NA	NA	NA	NA	NA	NA	NA	NA	NA	NA	NA	NA
HE-LINC-C10T91	chr10:23471365-23473536	chr10	23471365	23473536	-	1000	2172,	0,	2172	1	162	0.7979	-0.10131662141	0.0095723582172838	NA	31	ENSG00000168267.5	PTF1A	-7720	0.574876747785485	ENSG00000204566.6	C10orf115	-19209	0.0537327487701289	ENSG00000221221.1	AL139815.1	107958	NA	ENSG00000223928.1	RP11-183E9.2	-973228	0.608740825802033	ENSG00000227462.1	RP11-108B14.4	958909	-0.356385775738904	LINC-	0	0.7	5.3	0	0.7	0	0	0.2	0	0	0	0
HE-LINC-C10T92	chr10:23475033-23479082	chr10	23475033	23479082	-	1000	4050,	0,	4050	1	204	0.5287	-0.341770081946	0.00119002433455549	NA	31	ENSG00000168267.5	PTF1A	-2174	0.544543504224083	ENSG00000204566.6	C10orf115	-13663	0.0425473738303032	ENSG00000221221.1	AL139815.1	111626	NA	ENSG00000223928.1	RP11-183E9.2	-967682	0.619413736687111	ENSG00000227462.1	RP11-108B14.4	964455	-0.356485355507796	LINC-	0	0.7	12.6	0	0	0	0	0.2	0	0	0	0
HE-BI-PTF1A	chr10:23479192-23481012	chr10	23479192	23481012	-	1000	1821,	0,	1821	1	237	0.7846	0.192954915999	0.129437243595102	NA	31	ENSG00000168267.5	PTF1A	-244	0.667719155168851	ENSG00000204566.6	C10orf115	-11733	0.131308572142746	ENSG00000221221.1	AL139815.1	115785	NA	ENSG00000168267.5	PTF1A	-244	0.667719155168851	ENSG00000227462.1	RP11-108B14.4	966385	-0.402997801758012	BI-	3.9	7.2	21	3	4.4	0	1.2	0.2	0	0	0	0
HE-LINC-C10T94	chr10:23649109-23649771	chr10	23649109	23649771	+	1000	663,	0,	663	1	210	0.859	-0.10793286433	0.0202254249582177	NA	20	ENSG00000179133.7	C10orf67	15335	0.45823567888257	ENSG00000224215.1	RP11-371A19.2	14999	0.487442513852629	ENSG00000264574.1	MIR1254-2	-32563	NA	ENSG00000165312.5	OTUD1	-79089	0.511990298590154	ENSG00000223928.1	RP11-183E9.2	-797655	-0.187032495331342	LINC-	3.4	1.9	6.3	5.3	4.4	1.4	9.1	4.6	1.4	6	3.7	0
HE-LINC-C10T95	chr10:23737390-23738309	chr10	23737390	23738309	+	1000	920,	0,	920	1	132	0.8814	-0.125216765712	0.0083010733349809	NA	19	ENSG00000165312.5	OTUD1	9192	0.331335082381171	ENSG00000165312.5	OTUD1	6082	0.331335082381171	ENSG00000120549.11	KIAA1217	-245366	-0.124105410579769	ENSG00000224215.1	RP11-371A19.2	104504	0.554495909729702	ENSG00000165309.9	ARMC3	520437	-0.183620161605934	LINC-	0	0	0	0	0	2.2	0	6.7	6.3	0	0	3.6
HE-LINC-C10T96	chr10:25012652-25013581	chr10	25012652	25013581	-	1000	930,	0,	930	1	174	0.6229	-0.0586015412442	0.00899614723964631	NA	17	ENSG00000107863.12	ARHGAP21	984	0.0102172862406408	ENSG00000099256.14	PRTFDC1	-123955	-0.181012687468046	ENSG00000107863.12	ARHGAP21	55	0.0102172862406408	ENSG00000185875.8	THNSL1	-292006	0.11138635220607	ENSG00000240294.2	RN7SKP241	-184160	-0.30804700714204	LINC-	2.9	3.7	8.4	23.7	14.6	6.2	0	1.3	2.7	1.1	2.4	0
HE-LINC-C10T97	chr10:25098906-25102550	chr10	25098906	25102550	-	1000	3645,	0,	3645	1	252	0.7341	-0.159570426429	0.012859646943293	NA	17	ENSG00000228667.1	RP11-129O7.2	-54024	NA	ENSG00000099256.14	PRTFDC1	-34986	0.480234820467242	ENSG00000107863.12	ARHGAP21	86309	-0.0773056455932712	ENSG00000099256.14	PRTFDC1	-138983	0.480234820467242	ENSG00000151025.9	GPR158	-361441	-0.432568012130085	LINC-	19.2	30.1	46	22	40.4	33.9	32.5	33.7	77.4	49.3	46.2	20.6
HE-LINC-C10T98	chr10:25116342-25116647	chr10	25116342	25116647	-	1000	306,	0,	306	1	78	1.0476	0.0478884510891	0.0249777705087217	NA	19	ENSG00000228667.1	RP11-129O7.2	-39927	NA	ENSG00000099256.14	PRTFDC1	-20889	-0.102048524855551	ENSG00000107863.12	ARHGAP21	103745	-0.0914157072444317	ENSG00000185875.8	THNSL1	-188940	0.403506774727359	ENSG00000151025.9	GPR158	-347344	-0.238139352056235	LINC-	1.8	0	4.5	2.3	3.2	3	1.9	4.6	2.7	7.8	6	1.6
HE-BI-PRTFDC1	chr10:25241705-25242381	chr10	25241705	25242381	+	1000	677,	0,	677	1	462	0.4885	-0.0381780671074	0.134676545239207	NA	21	ENSG00000099256.14	PRTFDC1	172	0.314952777138322	ENSG00000228667.1	RP11-129O7.2	84586	NA	ENSG00000185875.8	THNSL1	-63206	0.0499909349745714	ENSG00000099256.14	PRTFDC1	172	0.314952777138322	ENSG00000107863.12	ARHGAP21	229108	-0.51103113075063	BI-	7.8	0.7	17.9	16.1	14.6	26.4	17.6	12.6	45.6	20.8	37.7	25.2
HE-LINC-C10T100	chr10:26503332-26503959	chr10	26503332	26503959	-	1000	628,	0,	628	1	108	0.6569	0.0850596749776	0.0128457372137129	NA	29	ENSG00000136750.7	GAD2	-1277	0.96153157718054	ENSG00000236894.2	RP11-128B16.3	-362646	NA	ENSG00000226304.1	RP11-435M3.2	280693	NA	ENSG00000136750.7	GAD2	-1277	0.96153157718054	ENSG00000120539.10	MASTL	-939794	-0.516170698186697	LINC-	12.3	9.4	0	0	0	0	0	0.6	0	0	0	0
HE-TUCP-BI-GAD2	chr10:26504084-26507057	chr10	26504084	26507057	-	1000	2974,	0,	2974	1	687	0.4706	0.074610736572	0.754243354662258	GAD2	29	ENSG00000136750.7	GAD2	-65	0.976235914176753	ENSG00000236894.2	RP11-128B16.3	-359548	NA	ENSG00000226304.1	RP11-435M3.2	281445	NA	ENSG00000136750.7	GAD2	1821	0.976235914176753	ENSG00000120539.10	MASTL	-936696	-0.51878525201882	TUCP-BI-	1146.7	742.6	7.8	4.6	41.3	0	0	0.6	0	0	0	0
HE-LINC-C10T102	chr10:27236704-27237746	chr10	27236704	27237746	-	1000	1043,	0,	1043	1	105	0.8214	-0.156764974173	0.00415519842915881	NA	40	ENSG00000236983.1	LINC00614	4399	-0.109144539955486	ENSG00000107890.12	ANKRD26	-43097	-0.0457991390465269	ENSG00000236983.1	LINC00614	3357	-0.109144539955486	ENSG00000232224.1	LINC00202-1	6816	0.278409776625957	ENSG00000136758.14	YME1L1	-206449	-0.632948706066988	LINC-	10.1	4.8	1.9	1.2	0	0	5.9	13.3	11	9.7	3.7	4.6
HE-LINC-C10T103	chr10:27243527-27244926	chr10	27243527	27244926	-	1000	1400,	0,	1400	1	351	0.5448	-0.417311202148	0.00436162499483381	NA	40	ENSG00000236983.1	LINC00614	11579	-0.227918623616106	ENSG00000107890.12	ANKRD26	-35917	0.248040366766556	ENSG00000236983.1	LINC00614	10180	-0.227918623616106	ENSG00000107890.12	ANKRD26	-144495	0.248040366766556	ENSG00000107897.14	ACBD5	-286133	-0.426270822732092	LINC-	2.9	0.2	2.6	0	1.9	0.6	9.9	9.5	2.7	5	11.8	4.6
HE-LINC-C10T104	chr10:27252993-27253560	chr10	27252993	27253560	-	0	568,	0,	568	1	300	0.8005	-0.137712451939	0.03619443404613	NA	NA	NA	NA	NA	NA	NA	NA	NA	NA	NA	NA	NA	NA	NA	NA	NA	NA	NA	NA	NA	NA	LINC-	NA	NA	NA	NA	NA	NA	NA	NA	NA	NA	NA	NA
HE-AS-RP11-748L13.2	chr10:27622724-27623941	chr10	27622724	27623941	+	1000	1218,	0,	1218	1	138	1.0477	-0.20900169744	0.00843464019229386	RP11-748L13.2	43	ENSG00000207135.1	RNU6-452P	-1812	NA	ENSG00000200369.1	RNU6-666P	18569	NA	ENSG00000260151.1	RP11-748L13.6	-8424	-0.00425442653317823	ENSG00000230445.4	LRRC37A6P	74340	0.21826192328615	ENSG00000148459.11	PDSS1	636136	-0.281035747609194	AS-	1.3	0.2	3.3	0	5.5	0	3.6	14.8	0	0	0	5.7
HE-LINC-C10T106	chr10:28976522-28977069	chr10	28976522	28977069	+	0	548,	0,	548	1	72	0.5295	-0.313613868879	0.000426835980400155	NA	NA	NA	NA	NA	NA	NA	NA	NA	NA	NA	NA	NA	NA	NA	NA	NA	NA	NA	NA	NA	NA	LINC-	NA	NA	NA	NA	NA	NA	NA	NA	NA	NA	NA	NA
HE-LINC-C10T107	chr10:28978587-28979411	chr10	28978587	28979411	+	1000	825,	0,	825	1	183	0.6255	-0.10136871407	0.00759651359603758	NA	33	ENSG00000095739.7	BAMBI	12148	0.720965652453332	ENSG00000095739.7	BAMBI	6719	0.720965652453332	ENSG00000236716.1	RP11-478H13.1	-53263	-0.162383255135259	ENSG00000095739.7	BAMBI	12316	0.720965652453332	ENSG00000236716.1	RP11-478H13.1	-54087	-0.162383255135259	LINC-	0.6	0	1.9	1.2	0	2.2	0.4	0.6	7.5	14.5	0	0
HE-BI-SVIL	chr10:30026049-30028996	chr10	30026049	30028996	+	1000	2948,	0,	2948	1	177	0.8406	-0.103764395362	0.0120543817357279	NA	38	ENSG00000197321.10	SVIL	339	0.198826779007822	ENSG00000222092.1	RNU6-908P	25112	NA	ENSG00000250833.1	DNM1P17	-613639	NA	ENSG00000120563.4	LYZL1	448059	0.517226664763133	ENSG00000259994.1	RP11-305E6.4	-568946	-0.293024038135846	BI-	5.5	7.2	0.4	26.2	9.7	28.8	39.5	43.6	65.3	75.4	27	8.5
HE-AS-SVILP1-1	chr10:30977994-30978388	chr10	30977994	30978388	-	1000	395,	0,	395	1	150	1.0241	0.222945529257	0.140702562043709	SVILP1	36	ENSG00000234814.3	SVILP1	-4203	0.970168083470672	ENSG00000183621.10	ZNF438	-155175	-0.0566151136251937	ENSG00000151033.7	LYZL2	59303	-0.0702149400305199	ENSG00000234814.3	SVILP1	17893	0.970168083470672	ENSG00000259994.1	RP11-305E6.4	383393	-0.454728486137243	AS-	2.4	10.7	17.1	39.1	52.7	23.7	29	19.3	2.7	15.4	10.6	14.3
HE-AS-SVILP1-2	chr10:30992654-30993675	chr10	30992654	30993675	-	1000	1022,	0,	1022	1	279	0.4306	-0.131700666418	0.00938594696811307	SVILP1	35	ENSG00000234814.3	SVILP1	8825	-0.0190433424087357	ENSG00000183621.10	ZNF438	-139888	-0.075209670957944	ENSG00000151033.7	LYZL2	73963	-0.100614369767585	ENSG00000230298.1	RP11-253D19.2	128047	0.863452812120264	ENSG00000259994.1	RP11-305E6.4	398680	-0.245380197590877	AS-	0	0	0	0	0	1.4	0	0	0	0	0	0
HE-LINC-C10T111	chr10:31120800-31123515	chr10	31120800	31123515	-	1000	2716,	0,	2716	1	354	0.5762	-0.144190054064	0.0272232201633883	NA	35	ENSG00000183621.10	ZNF438	-23100	0.718327198158867	ENSG00000183621.10	ZNF438	-10048	0.718327198158867	ENSG00000151033.7	LYZL2	202109	-0.209143990631823	ENSG00000183621.10	ZNF438	-197351	0.718327198158867	ENSG00000230397.1	SPTLC1P1	-526369	-0.370458358820868	LINC-	4.8	10.7	5.3	2.3	5.5	10.7	23.5	40.4	12.4	13.6	22.4	13
HE-BI-ZNF438	chr10:31321499-31402341	chr10	31321499	31402341	+	1000	841,187,342,	0,73369,80501,	1370	3	339	0.7265	-0.119219651721	0.0465557097993221	AL359546.1	38	ENSG00000183621.10	ZNF438	633	0.47236328323473	ENSG00000230720.1	RP11-14C22.6	308830	NA	ENSG00000272381.1	RP11-192P3.4	-74471	0.388292124951563	ENSG00000183621.10	ZNF438	633	0.47236328323473	ENSG00000230397.1	SPTLC1P1	-328385	-0.493663420890012	BI-	7.8	10.7	7.8	5.9	4.4	3.9	29	8	27.5	18.8	10.6	20.6
HE-LINC-C10T113	chr10:31423240-31427481	chr10	31423240	31427481	+	1000	491,176,1759,	0,2202,2483,	2426	3	333	0.4805	0.0696981952585	0.0645238886629861	NA	42	ENSG00000272381.1	RP11-192P3.4	-53572	-0.112376555730978	ENSG00000230720.1	RP11-14C22.6	410571	NA	ENSG00000272381.1	RP11-192P3.4	-49331	-0.112376555730978	ENSG00000230397.1	SPTLC1P1	-226644	0.420918694714554	ENSG00000234335.1	RPS4XP11	-968981	-0.476219854523845	LINC-	13	15.5	13.2	11.3	10.7	32	17.6	13.3	8.5	16.7	2.4	5.7
HE-LINC-C10T114	chr10:31891992-31892355	chr10	31891992	31892355	+	1000	364,	0,	364	1	90	0.9771	-0.0423970227624	0.0126687377697866	NA	39	ENSG00000223834.2	RP11-472N13.2	-1536	0.235908284360616	ENSG00000148516.17	ZEB1	73250	0.00589964599552015	ENSG00000223834.2	RP11-472N13.2	-1173	0.235908284360616	ENSG00000237036.4	ZEB1-AS1	282616	0.241568003360475	ENSG00000165322.13	ARHGAP12	-325750	-0.353328033053172	LINC-	2.4	2.6	4.5	11.8	0.7	0	0.4	0.2	3.9	1.9	1.3	5.7
HE-LINC-C10T115	chr10:31898473-31899028	chr10	31898473	31899028	+	0	556,	0,	556	1	99	0.7916	-0.482597935816	0.000426506244191803	NA	NA	NA	NA	NA	NA	NA	NA	NA	NA	NA	NA	NA	NA	NA	NA	NA	NA	NA	NA	NA	NA	LINC-	NA	NA	NA	NA	NA	NA	NA	NA	NA	NA	NA	NA
HE-LINC-C10T116	chr10:32046540-32048993	chr10	32046540	32048993	-	1000	2454,	0,	2454	1	405	0.7687	-0.0259917310059	0.164715052649302	NA	35	ENSG00000222412.1	Y_RNA	3929	NA	ENSG00000165322.13	ARHGAP12	-45372	0.170586130433874	ENSG00000222412.1	Y_RNA	1476	NA	ENSG00000183621.10	ZNF438	728127	0.376493945936821	ENSG00000170759.10	KIF5B	-296366	-0.544030419100088	LINC-	15.4	14.3	24.3	24.4	5.5	15.1	25	35.3	17.7	25.9	28.3	7.5
HE-BI-ARHGAP12	chr10:32217846-32220948	chr10	32217846	32220948	+	1000	3103,	0,	3103	1	177	0.6512	-0.262623992054	0.00232998948500933	NA	34	ENSG00000165322.13	ARHGAP12	104	-0.0308127356728871	ENSG00000231148.1	HMGB1P7	15164	NA	ENSG00000230240.1	RP11-241I20.1	-51865	NA	ENSG00000170759.10	KIF5B	-127513	0.594732824965956	ENSG00000234335.1	RPS4XP11	-174375	-0.475145966782093	BI-	7.8	19.9	59	68.4	69.4	99.2	40.3	24.3	30.3	33.1	28.3	45.2
HE-BI-NRP1	chr10:33625681-33627483	chr10	33625681	33627483	+	1000	1803,	0,	1803	1	135	0.6505	0.0293660047867	0.0108888640234348	NA	26	ENSG00000099250.12	NRP1	491	0.367122813721654	ENSG00000238258.1	RP11-342D11.2	122949	0.169695362614064	ENSG00000203565.2	RP13-259N13.2	-346200	-0.135296629095059	ENSG00000231245.2	C1DP1	825016	0.482956964139326	ENSG00000120616.11	EPC1	957955	-0.654285381694897	BI-	5.5	1.4	1.9	10.7	7.6	12.9	6.6	4.6	5.3	1.9	6	3.6
HE-LINC-C10T119	chr10:33629329-33630744	chr10	33629329	33630744	+	1000	1416,	0,	1416	1	219	0.5228	-0.227458380323	0.003421382792761	NA	26	ENSG00000099250.12	NRP1	4139	0.393015203307869	ENSG00000238258.1	RP11-342D11.2	126597	-0.000715674634050146	ENSG00000203565.2	RP13-259N13.2	-342939	0.0346243746286845	ENSG00000233387.1	RP11-342D11.3	223729	0.720183735791874	ENSG00000120616.11	EPC1	961603	-0.619353161153662	LINC-	4.8	3.1	1.2	4.6	1.9	3.9	9.1	8	0	5	8.3	4.6
HE-BI-PARD3	chr10:35104682-35105541	chr10	35104682	35105541	+	1000	612,155,	0,705,	767	2	141	0.8651	-0.0679646599823	0.0127467614534562	PARD3-AS1	28	ENSG00000226386.1	PARD3-AS1	-13	0.845181368487725	ENSG00000223470.2	RP11-490O24.2	897959	0.0747732807255882	ENSG00000232525.1	SS18L2P1	-58597	NA	ENSG00000226386.1	PARD3-AS1	-13	0.845181368487725	ENSG00000230534.2	RP11-297A16.2	-311266	-0.362713743942572	BI-	6.3	3.1	27.5	28.9	13.6	18.8	16.8	14	2.7	13.6	17	10.6
HE-AS-GJD4-1	chr10:35893491-35897133	chr10	35893491	35897133	-	0	1403,165,	0,3173,	1568	2	405	0.5283	-0.0242084900628	0.0900265517612868	GJD4	NA	NA	NA	NA	NA	NA	NA	NA	NA	NA	NA	NA	NA	NA	NA	NA	NA	NA	NA	NA	NA	AS-	NA	NA	NA	NA	NA	NA	NA	NA	NA	NA	NA	NA
HE-AS-GJD4-2	chr10:35893491-35897133	chr10	35893491	35897133	-	0	1403,610,	0,2963,	2013	2	405	0.5283	-0.0242084900628	0.0878374289676148	GJD4	NA	NA	NA	NA	NA	NA	NA	NA	NA	NA	NA	NA	NA	NA	NA	NA	NA	NA	NA	NA	NA	AS-	NA	NA	NA	NA	NA	NA	NA	NA	NA	NA	NA	NA
HE-AS-GJD4-3	chr10:35893491-35897133	chr10	35893491	35897133	-	1000	3643,	0,	3643	1	405	0.5283	-0.0242084900628	0.0802244206081092	GJD4	30	ENSG00000177291.3	GJD4	2795	0.499420025660413	ENSG00000177283.4	FZD8	-30044	0.333814105862181	ENSG00000271335.1	RP11-324I22.4	268162	0.126567804134086	ENSG00000215184.2	RP11-8L18.2	932164	0.505779737774284	ENSG00000095794.15	CREM	481414	-0.331688185216435	AS-	26.3	41	46	21	64.5	55.7	50.2	68.3	61.5	30.6	39.8	70.8
HE-TUCP-OT-FZD8	chr10:35924131-35931849	chr10	35924131	35931849	-	1000	5576,1971,	0,5748,	7547	2	1374	1.2014	0.58808619611	0.999999132518697	FZD8	31	ENSG00000177283.4	FZD8	1487	0.971852220568996	ENSG00000227313.1	RP11-309N24.1	-253953	NA	ENSG00000271335.1	RP11-324I22.4	298802	0.0951409287721898	ENSG00000177283.4	FZD8	1487	0.971852220568996	ENSG00000226386.1	PARD3-AS1	827154	-0.176326624942023	TUCP-OT-	180.6	76.5	1264	586	710.2	945.1	1923.5	2752	348.7	278.9	2262.1	1695.9
HE-LINC-C10T125	chr10:35932433-35934760	chr10	35932433	35934760	+	1000	1060,958,	0,1370,	2018	2	411	0.4241	-0.287224229231	0.0128725343626308	NA	31	ENSG00000177283.4	FZD8	2071	0.363597871731917	ENSG00000177291.3	GJD4	34570	-0.174388356835913	ENSG00000226646.1	RP11-382K22.1	-51468	NA	ENSG00000108094.10	CUL2	552863	0.443056137150728	ENSG00000215184.2	RP11-8L18.2	967464	-0.185762035355613	LINC-	1.8	5.3	13.8	2.3	6.6	6.2	4.4	11.8	0	1.1	7.1	7.5
HE-LINC-C10T126	chr10:35932433-35934760	chr10	35932433	35934760	+	0	1224,	0,	1224	1	168	0.893	-0.352269693867	0.00280111966420072	NA	NA	NA	NA	NA	NA	NA	NA	NA	NA	NA	NA	NA	NA	NA	NA	NA	NA	NA	NA	NA	NA	LINC-	NA	NA	NA	NA	NA	NA	NA	NA	NA	NA	NA	NA
HE-LINC-C10T127	chr10:35932799-35933509	chr10	35932799	35933509	-	1000	711,	0,	711	1	270	0.6102	-0.126079589386	0.0157331713898656	NA	31	ENSG00000177283.4	FZD8	3147	0.337832902920018	ENSG00000227313.1	RP11-309N24.1	-252293	NA	ENSG00000177283.4	FZD8	2437	0.337832902920018	ENSG00000108094.10	CUL2	553939	0.441509796146418	ENSG00000215184.2	RP11-8L18.2	968540	-0.158572148436714	LINC-	0	1.4	4.5	0	1.9	4.7	2.8	5.3	0	0	1.3	4.6
HE-LINC-C10T128	chr10:35936292-35936866	chr10	35936292	35936866	+	0	575,	0,	575	1	69	1.08	-0.0650796064054	0.011865555770009	NA	NA	NA	NA	NA	NA	NA	NA	NA	NA	NA	NA	NA	NA	NA	NA	NA	NA	NA	NA	NA	NA	LINC-	NA	NA	NA	NA	NA	NA	NA	NA	NA	NA	NA	NA
HE-LINC-C10T129	chr10:35950566-35951419	chr10	35950566	35951419	+	0	854,	0,	854	1	117	0.6892	-0.258651188128	0.00161616828678804	NA	NA	NA	NA	NA	NA	NA	NA	NA	NA	NA	NA	NA	NA	NA	NA	NA	NA	NA	NA	NA	NA	LINC-	NA	NA	NA	NA	NA	NA	NA	NA	NA	NA	NA	NA
HE-LINC-C10T130	chr10:35952646-35955043	chr10	35952646	35955043	+	1000	2398,	0,	2398	1	381	0.4379	-0.176189996966	0.0196338653569286	NA	31	ENSG00000177283.4	FZD8	22284	0.38707679604016	ENSG00000177291.3	GJD4	54783	-0.00595603982868168	ENSG00000226646.1	RP11-382K22.1	-31185	NA	ENSG00000271335.1	RP11-324I22.4	327317	0.590479778053129	ENSG00000108100.13	CCNY	416693	-0.342866287093551	LINC-	13	35.2	22.4	0	8.5	6.2	20.3	55.3	1.4	18.8	14.6	33.3
HE-LINC-C10T131	chr10:36359116-36361375	chr10	36359116	36361375	+	1000	256,537,	0,1723,	793	2	192	0.5439	0.0316182202185	0.0154963045183945	NA	26	ENSG00000227475.1	RP11-810B23.1	-19201	0.719442199813391	ENSG00000226646.1	RP11-382K22.1	372151	NA	ENSG00000237002.2	SNORA40	-366169	NA	ENSG00000227475.1	RP11-810B23.1	-19201	0.719442199813391	ENSG00000233200.1	RP11-324I22.2	839590	-0.183866965083238	LINC-	0	0	0	1.2	0.7	0	9.1	18.7	0	0	7.1	1.6
HE-OT-RP11-810B23.1	chr10:36360604-36407273	chr10	36360604	36407273	-	1000	432,428,	0,46242,	860	2	141	0.8975	-0.0676219921497	0.0140465202428462	RP11-810B23.1	24	ENSG00000227475.1	RP11-810B23.1	28956	0.699990063186587	ENSG00000236626.1	MTND5P17	-314537	NA	ENSG00000227313.1	RP11-309N24.1	172713	NA	ENSG00000227475.1	RP11-810B23.1	28956	0.699990063186587	ENSG00000271335.1	RP11-324I22.4	781944	-0.212500100039543	OT-	0	0	0	0	0.7	0.6	7.4	11.8	0	0	9.4	10.6
HE-LINC-C10T133	chr10:38047532-38048626	chr10	38047532	38048626	-	0	1095,	0,	1095	1	252	0.5686	-0.224901895369	0.00583965718354273	NA	NA	NA	NA	NA	NA	NA	NA	NA	NA	NA	NA	NA	NA	NA	NA	NA	NA	NA	NA	NA	NA	LINC-	NA	NA	NA	NA	NA	NA	NA	NA	NA	NA	NA	NA
HE-LINC-C10T134	chr10:38427716-38428229	chr10	38427716	38428229	+	0	514,	0,	514	1	90	0.7787	-0.180336537893	0.00273447433001136	NA	NA	NA	NA	NA	NA	NA	NA	NA	NA	NA	NA	NA	NA	NA	NA	NA	NA	NA	NA	NA	NA	LINC-	NA	NA	NA	NA	NA	NA	NA	NA	NA	NA	NA	NA
HE-LINC-C10T135	chr10:38429990-38433376	chr10	38429990	38433376	+	1000	3387,	0,	3387	1	183	0.8339	-0.00268230803674	0.0236225715682231	NA	47	ENSG00000225965.1	RP11-508N22.6	-20508	-0.0510091760393149	ENSG00000075407.12	ZNF37A	17714	0.0549209953616468	ENSG00000225965.1	RP11-508N22.6	-17122	-0.0510091760393149	ENSG00000198105.7	ZNF248	282956	0.694239690083279	ENSG00000237970.1	TMEM161BP1	803647	-0.625671103237579	LINC-	49.2	27	27	7.1	19.2	14.2	39.5	32.9	18.9	38.2	31.3	24.1
HE-LINC-C10T136	chr10:38436512-38437453	chr10	38436512	38437453	+	1000	942,	0,	942	1	180	0.8067	-0.103267741716	0.0126771488126411	NA	47	ENSG00000225965.1	RP11-508N22.6	-13986	0.240141895687095	ENSG00000075407.12	ZNF37A	24236	0.24826216443536	ENSG00000225965.1	RP11-508N22.6	-13045	0.240141895687095	ENSG00000175395.11	ZNF25	170951	0.477957592639732	ENSG00000226086.5	EIF3LP3	66707	-0.264717409068995	LINC-	1.8	12	3.3	3.8	0.7	4.7	3.6	5.3	1.4	1.1	1.3	0
HE-LINC-C10T137	chr10:38637828-38638627	chr10	38637828	38638627	+	1000	800,	0,	800	1	99	1.0781	-0.0671802422535	0.0158076227332299	NA	40	ENSG00000099251.10	HSD17B7P2	-7477	-0.0848417258977565	ENSG00000226113.1	RP11-672F9.1	15745	-0.171685133854157	ENSG00000099251.10	HSD17B7P2	-6678	-0.0848417258977565	ENSG00000228828.1	RP11-162G10.1	527918	0.480047207886992	ENSG00000120555.9	SEPT7P9	-54016	-0.283472520271418	LINC-	0	0	5.3	12.6	30.2	19.6	15.3	6	12.4	9.7	3.7	16.7
HE-LINC-C10T138	chr10:38638723-38639226	chr10	38638723	38639226	+	1000	504,	0,	504	1	252	0.4531	-0.371717636666	0.00160411034582958	NA	40	ENSG00000099251.10	HSD17B7P2	-6582	0.00752216220899208	ENSG00000226113.1	RP11-672F9.1	16640	-0.191358394835203	ENSG00000099251.10	HSD17B7P2	-6079	0.00752216220899208	ENSG00000228828.1	RP11-162G10.1	528813	0.508028309227147	ENSG00000175395.11	ZNF25	373162	-0.2574440167989	LINC-	1.3	1.4	12.6	28.9	77.2	74.4	20.3	24.3	31.7	53.6	27	26.4
HE-LINC-C10T139	chr10:38639475-38640304	chr10	38639475	38640304	+	1000	830,	0,	830	1	141	0.627	-0.19983562153	0.00254203614526148	NA	40	ENSG00000099251.10	HSD17B7P2	-5830	-0.00156843643792173	ENSG00000226113.1	RP11-672F9.1	17392	-0.262019099307243	ENSG00000099251.10	HSD17B7P2	-5001	-0.00156843643792173	ENSG00000228828.1	RP11-162G10.1	529565	0.488849742626994	ENSG00000226578.1	RP11-258F22.1	566416	-0.381569507586339	LINC-	0	3.7	24.3	32.7	87	71.7	52	43.6	124.6	96.6	71.8	83
HE-TUCP-OT-RP11-313J2.1-1	chr10:42825357-42863478	chr10	42825357	42863478	-	0	8009,38,	0,31040,	8047	2	444	1.0202	0.0698334025754	0.47038037233842	RP11-313J2.1	NA	NA	NA	NA	NA	NA	NA	NA	NA	NA	NA	NA	NA	NA	NA	NA	NA	NA	NA	NA	NA	TUCP-OT-	NA	NA	NA	NA	NA	NA	NA	NA	NA	NA	NA	NA
HE-TUCP-OT-RP11-313J2.1-2	chr10:42825357-42863478	chr10	42825357	42863478	-	0	8332,41,83,	0,10607,31040,	8456	3	444	1.0202	0.0698334025754	0.464198554076569	RP11-313J2.1	NA	NA	NA	NA	NA	NA	NA	NA	NA	NA	NA	NA	NA	NA	NA	NA	NA	NA	NA	NA	NA	TUCP-OT-	NA	NA	NA	NA	NA	NA	NA	NA	NA	NA	NA	NA
HE-TUCP-OT-RP11-313J2.1-3	chr10:42825357-42863478	chr10	42825357	42863478	-	0	8332,106,	0,37597,	8438	2	696	0.6726	-0.052272183476	0.664597153407521	RP11-313J2.1	NA	NA	NA	NA	NA	NA	NA	NA	NA	NA	NA	NA	NA	NA	NA	NA	NA	NA	NA	NA	NA	TUCP-OT-	NA	NA	NA	NA	NA	NA	NA	NA	NA	NA	NA	NA
HE-TUCP-OT-RP11-313J2.1-4	chr10:42825357-42863478	chr10	42825357	42863478	-	1000	8332,215,	0,37907,	8547	2	663	0.7425	-0.0706245167208	0.603219237047599	RP11-313J2.1	36	ENSG00000215146.3	RP11-313J2.1	29789	0.550759268808025	ENSG00000182632.10	CCNYL2	-40138	0.174957410944118	ENSG00000228755.1	PABPC1P8	48090	0.105340356443893	ENSG00000165733.6	BMS1	-414771	0.564460648946172	ENSG00000259869.1	AL022344.7	-384115	-0.597139319168641	TUCP-OT-	51.5	73.7	165.1	57.9	174.9	58.6	171.3	139.1	146.9	171.9	190.7	142.7
HE-LINC-C10T144	chr10:43250154-43250762	chr10	43250154	43250762	+	1000	609,	0,	609	1	234	0.6034	0.180880846048	0.0748944523512809	NA	56	ENSG00000259869.1	AL022344.7	2561	0.207373396198955	ENSG00000230425.1	RSU1P1	17547	0.10608821128704	ENSG00000165733.6	BMS1	-27487	-0.115055627616531	ENSG00000233837.1	EIF3LP2	188029	0.319978514476684	ENSG00000223910.1	ZNF32-AS3	-874111	-0.355609297779072	LINC-	2.4	0.7	1.2	0	1.9	8.5	0.4	1.7	2.7	1.1	3.7	3.6
HE-BI-CSGALNACT2	chr10:43632155-43633852	chr10	43632155	43633852	-	0	995,398,	0,1293,	1393	2	171	0.6227	-0.161609348467	0.00430698058252446	NA	NA	NA	NA	NA	NA	NA	NA	NA	NA	NA	NA	NA	NA	NA	NA	NA	NA	NA	NA	NA	NA	BI-	NA	NA	NA	NA	NA	NA	NA	NA	NA	NA	NA	NA
HE-TUCP-BI-CSGALNACT2	chr10:43632155-43633852	chr10	43632155	43633852	-	1000	1698,	0,	1698	1	519	0.6139	0.0408534482198	0.403680580792502	NA	64	ENSG00000169826.6	CSGALNACT2	-82	0.0948477199003696	ENSG00000198915.7	RASGEF1A	-56131	0.00167570470314335	ENSG00000229630.1	RP11-124O11.2	155200	-0.0165188236502626	ENSG00000259869.1	AL022344.7	386259	0.574326644374709	ENSG00000169813.12	HNRNPF	-270762	-0.541803451370003	TUCP-BI-	59.3	31.3	27.5	43.7	14.6	42.2	42.1	19.3	12.4	23.7	17	15.5
HE-LINC-C10T147	chr10:43926420-43927419	chr10	43926420	43927419	-	1000	1000,	0,	1000	1	153	0.8804	-0.18755720087	0.00685711171364757	NA	63	ENSG00000243660.5	ZNF487	-4863	0.0549755829638887	ENSG00000196793.9	ZNF239	-124373	-0.365610923836788	ENSG00000221400.1	U3	13532	NA	ENSG00000259869.1	AL022344.7	679826	0.242314422043713	ENSG00000232004.1	CAP1P2	-174280	-0.418843651330632	LINC-	4.8	3.7	1.9	2.3	4.4	0.6	10.7	6.7	5.3	5	1.3	2.5
HE-OT-RP11-517P14.7	chr10:43991911-44020665	chr10	43991911	44020665	+	1000	68,1976,	0,26779,	2044	2	273	0.8559	-0.0962603973365	0.0385765200393373	RP11-517P14.7	62	ENSG00000236114.1	RP11-517P14.7	-26793	0.924791549288918	ENSG00000243660.5	ZNF487	394	0.327101534888687	ENSG00000198298.8	ZNF485	-81190	-0.375689095787073	ENSG00000236114.1	RP11-517P14.7	-26793	0.924791549288918	ENSG00000165733.6	BMS1	713662	-0.589280000436373	OT-	16.9	41	11.2	1.6	0.7	8.5	25	19.3	3.9	4.1	8.3	14.3
HE-LINC-C10T149	chr10:44189662-44190697	chr10	44189662	44190697	+	1000	1036,	0,	1036	1	411	0.7694	-0.0706247548451	0.146155901507799	NA	52	ENSG00000228426.1	RP11-402L1.11	28546	NA	ENSG00000223910.1	ZNF32-AS3	19511	-0.219495223575982	ENSG00000271173.1	RP11-272J7.6	-32968	NA	ENSG00000165731.13	RET	617187	0.298085809889299	ENSG00000198298.8	ZNF485	87807	-0.284521148153672	LINC-	7.8	0.7	1.2	1.2	0.7	6.2	7.4	4	3.9	8.6	1.3	26.4
HE-AS-UQCRHP3	chr10:44226757-44230910	chr10	44226757	44230910	-	1000	1071,160,	0,3994,	1231	2	183	0.5928	-0.436402021047	0.000737229316016746	UQCRHP3	49	ENSG00000224162.1	UQCRHP3	3128	NA	ENSG00000223746.1	RP11-272J7.1	-5975	NA	ENSG00000169740.9	ZNF32	82453	-0.0835071961697091	ENSG00000214089.3	RP11-256K7.1	-679691	0.827752248440549	ENSG00000226808.1	LINC00840	-123949	-0.18556829075582	AS-	0	0	0.4	0	0	0	0	0	0	0	0	0
HE-LINC-C10T151	chr10:44618516-44619130	chr10	44618516	44619130	+	0	615,	0,	615	1	174	0.4729	0.000668595329127	0.00846964926908974	NA	NA	NA	NA	NA	NA	NA	NA	NA	NA	NA	NA	NA	NA	NA	NA	NA	NA	NA	NA	NA	NA	LINC-	NA	NA	NA	NA	NA	NA	NA	NA	NA	NA	NA	NA
HE-LINC-C10T152	chr10:44621181-44621775	chr10	44621181	44621775	+	0	595,	0,	595	1	141	0.8733	-0.355068809599	0.00200714639551723	NA	NA	NA	NA	NA	NA	NA	NA	NA	NA	NA	NA	NA	NA	NA	NA	NA	NA	NA	NA	NA	NA	LINC-	NA	NA	NA	NA	NA	NA	NA	NA	NA	NA	NA	NA
HE-TUCP-BI-RP11-20J15.3	chr10:44788598-44789715	chr10	44788598	44789715	+	1000	1118,	0,	1118	1	618	0.5706	-0.0835170179794	0.439849033596732	RP11-20J15.3	59	ENSG00000229116.1	RP11-20J15.3	-559	0.46038623933356	ENSG00000238957.1	AL512640.1	258539	NA	ENSG00000269515.1	AL137026.1	-83972	NA	ENSG00000232554.4	RSU1P2	-822951	0.470394021651702	ENSG00000237389.1	RP11-402L1.4	661586	-0.28665583195417	TUCP-BI-	5.5	2.6	14.5	36.3	4.4	14.2	10.7	1.3	17.7	7.8	1.3	7.5
HE-LINC-C10T154	chr10:44789276-44790657	chr10	44789276	44790657	-	1000	1382,	0,	1382	1	186	0.5686	-0.128947787717	0.00530022332734042	NA	59	ENSG00000229116.1	RP11-20J15.3	1500	0.447637095164937	ENSG00000107562.12	CXCL12	-2381	-0.131492179420192	ENSG00000229116.1	RP11-20J15.3	119	0.447637095164937	ENSG00000243349.2	RP11-445N18.7	-852185	0.566938711043147	ENSG00000224812.2	TMEM72-AS1	-664480	-0.266848773532502	LINC-	4.5	1.9	9	11.8	3.2	8.5	1.9	1.7	2.7	5	4.8	7.5
HE-BI-ALOX5	chr10:45918177-45919542	chr10	45918177	45919542	-	1000	1366,	0,	1366	1	186	0.7122	-0.202063832473	0.00514136973896108	ALOX5	51	ENSG00000012779.6	ALOX5	10	0.861226163963346	ENSG00000231964.1	RP11-67C2.2	-20476	0.0857200773549961	ENSG00000256574.2	OR13A1	107121	-0.156797423074606	ENSG00000012779.6	ALOX5	49881	0.861226163963346	ENSG00000228702.1	RP11-671E7.1	-301944	-0.491417558835264	BI-	1.3	0	13.2	7.1	8.5	6.9	2.8	1.3	2.7	11.4	8.3	22.9
HE-BI-FAM21C	chr10:46222239-46222602	chr10	46222239	46222602	-	1000	364,	0,	364	1	0	0	0	0.000297738458625959	NA	61	ENSG00000172661.13	FAM21C	-46	0.280477319327668	ENSG00000270434.1	RP11-175I17.6	-85494	-0.085258954094266	ENSG00000228702.1	RP11-671E7.1	753	-0.288900113497302	ENSG00000165406.11	MARCH8	132248	0.641285481717049	ENSG00000224812.2	TMEM72-AS1	767465	-0.459119158850917	BI-	1.8	0.7	4.5	13.2	1.9	1.4	6.6	2.8	1.4	3	3.7	4.6
HE-LINC-C10T157	chr10:46762798-46763411	chr10	46762798	46763411	+	0	614,	0,	614	1	120	0.4714	-0.122827807402	0.0020939174637096	NA	NA	NA	NA	NA	NA	NA	NA	NA	NA	NA	NA	NA	NA	NA	NA	NA	NA	NA	NA	NA	NA	LINC-	NA	NA	NA	NA	NA	NA	NA	NA	NA	NA	NA	NA
HE-AS-ANTXRLP1-1	chr10:47623393-47632460	chr10	47623393	47632460	+	1000	433,4241,	0,1919,	4674	2	297	0.7362	-0.0383537952414	0.0427069983409925	ANTXRLP1	66	ENSG00000243536.3	ANTXRLP1	-17416	0.321637074529571	ENSG00000215044.2	AHCYP1	27742	NA	ENSG00000259942.1	RP11-292F22.7	-23624	-0.0416703210882988	ENSG00000152726.14	FAM21B	-270630	0.385650889599823	ENSG00000204177.6	BMS1P1	862188	-0.206342142225514	AS-	0	0	94.7	545.1	1.9	0.6	0	0	0	0	0	0
HE-AS-ANTXRLP1-2	chr10:47623393-47632460	chr10	47623393	47632460	+	0	433,131,125,2593,	0,1919,6251,6475,	3282	4	219	0.7064	-0.104083240548	0.0121747264387949	ANTXRLP1	NA	NA	NA	NA	NA	NA	NA	NA	NA	NA	NA	NA	NA	NA	NA	NA	NA	NA	NA	NA	NA	AS-	NA	NA	NA	NA	NA	NA	NA	NA	NA	NA	NA	NA
HE-TUCP-AS-ANTXRLP1	chr10:47623393-47632460	chr10	47623393	47632460	+	0	1094,107,2593,	0,5295,5519,	3794	3	396	1.1674	0.0959115218628	0.563488519342935	ANTXRLP1	NA	NA	NA	NA	NA	NA	NA	NA	NA	NA	NA	NA	NA	NA	NA	NA	NA	NA	NA	NA	NA	TUCP-AS-	NA	NA	NA	NA	NA	NA	NA	NA	NA	NA	NA	NA
HE-LINC-C10T161	chr10:47951910-47953269	chr10	47951910	47953269	+	1000	1360,	0,	1360	1	129	0.8781	0.201754425522	0.0633435218401167	NA	55	ENSG00000237393.1	SLC9A3P4	-13850	NA	ENSG00000152726.14	FAM21B	2498	-0.277511938713713	ENSG00000237393.1	SLC9A3P4	-12491	NA	ENSG00000213412.3	HNRNPA1P33	818012	0.866384786564168	ENSG00000251070.1	BMS1P6	-235506	-0.396750278597848	LINC-	13.9	1.4	0	0	0	0	0	0	2.7	0	0	0
HE-LINC-C10T162	chr10:47998691-47999222	chr10	47998691	47999222	-	0	532,	0,	532	1	153	0.8055	-0.319474905167	0.00234415352996198	NA	NA	NA	NA	NA	NA	NA	NA	NA	NA	NA	NA	NA	NA	NA	NA	NA	NA	NA	NA	NA	NA	LINC-	NA	NA	NA	NA	NA	NA	NA	NA	NA	NA	NA	NA
HE-LINC-C10T163	chr10:48377834-48378315	chr10	48377834	48378315	+	0	482,	0,	482	1	114	0.4772	-0.367380677886	0.000401499713094701	NA	NA	NA	NA	NA	NA	NA	NA	NA	NA	NA	NA	NA	NA	NA	NA	NA	NA	NA	NA	NA	NA	LINC-	NA	NA	NA	NA	NA	NA	NA	NA	NA	NA	NA	NA
HE-AS-RBP3	chr10:48378910-48382841	chr10	48378910	48382841	+	1000	3932,	0,	3932	1	351	0.8119	-0.171699102815	0.0421513872259817	RBP3	50	ENSG00000266000.1	AL731561.2	-8614	NA	ENSG00000165388.8	ZNF488	5044	0.318884132045095	ENSG00000266000.1	AL731561.2	-4683	NA	ENSG00000232462.1	RP11-13E1.5	-985267	0.628428715354182	ENSG00000128802.3	GDF2	-37943	-0.283280105907335	AS-	10.7	14.9	70.8	22	17.4	17.4	72.7	30.2	23.9	25.9	18.6	17.8
HE-LINC-C10T165	chr10:48984233-48986222	chr10	48984233	48986222	+	1000	1990,	0,	1990	1	126	0.4552	-0.234723216717	0.000934107630954033	NA	45	ENSG00000228418.2	CTSLP3	2960	-0.0187522411726071	ENSG00000227781.4	GLUD1P2	3964	0.639828181995749	ENSG00000230210.2	FAM35EP	-101176	-0.15069585362432	ENSG00000231209.1	GLUD1P6	808423	0.867227332655176	ENSG00000251070.1	BMS1P6	796817	-0.399411239025819	LINC-	44.9	5.3	7.8	2.3	5.5	1.4	16.1	14.8	2.7	5	14.6	2.5
HE-AS-FAM25C	chr10:49199291-49200990	chr10	49199291	49200990	+	1000	1700,	0,	1700	1	381	0.8571	-0.00460312831857	0.19492996557739	FAM25C	45	ENSG00000188279.7	FAM25C	-6485	-0.0218279091515224	ENSG00000230210.2	FAM35EP	104776	0.214965676120253	ENSG00000252149.1	RNA5SP315	-47486	NA	ENSG00000126542.10	PTPN20CP	-128207	0.609396473104208	ENSG00000165388.8	ZNF488	844267	-0.221384010859524	AS-	0	0.7	1.9	0	1.9	0.6	0	2.4	2.7	0	1.3	0
HE-LINC-C10T167	chr10:49242316-49243331	chr10	49242316	49243331	-	1000	1016,	0,	1016	1	96	1.01	-0.442418601429	0.00103912329612703	NA	44	ENSG00000179296.9	CTGLF12P	3602	0.351800043563023	ENSG00000243899.3	BMS1P7	-12910	0.417491517393575	ENSG00000179296.9	CTGLF12P	2587	0.351800043563023	ENSG00000270119.1	RP11-301J7.8	993997	0.50354152728992	ENSG00000165388.8	ZNF488	888307	-0.370445152099072	LINC-	2.4	1.9	1.9	11.3	5.5	3	4.4	5.3	0	3	2.4	9.4
HE-LINC-C10T168	chr10:49244741-49246625	chr10	49244741	49246625	-	1000	1885,	0,	1885	1	258	0.5418	-0.0508463847806	0.0170344602366044	NA	44	ENSG00000252149.1	RNA5SP315	-1851	NA	ENSG00000243899.3	BMS1P7	-9616	-0.0287727217914486	ENSG00000179296.9	CTGLF12P	5012	0.484049034411845	ENSG00000128805.10	ARHGAP22	-617685	0.611600390394277	ENSG00000232426.1	RP11-508M1.7	247859	-0.361019207794069	LINC-	5.5	25	11.2	11.8	30.2	12.1	38	56.2	2.7	13.6	46.2	20.6
HE-BI-VSTM4	chr10:50324215-50325458	chr10	50324215	50325458	+	1000	1244,	0,	1244	1	93	0.6762	-0.169911586365	0.00209901224642026	NA	43	ENSG00000165633.7	VSTM4	661	0.741194033582424	ENSG00000226576.1	RP11-523O18.1	97273	NA	ENSG00000234736.1	FAM170B-AS1	-4426	0.998248155236032	ENSG00000172538.6	FAM170B	-17838	0.998248155236032	ENSG00000258838.1	ERCC6-PGBD3	-423369	-0.216782587118966	BI-	0	0	0	0	0.7	0	0.4	16.3	0	0	0	0
HE-LINC-C10T170	chr10:50325524-50327520	chr10	50325524	50327520	+	1000	1997,	0,	1997	1	204	0.7495	-0.0865843308348	0.014352963825806	NA	43	ENSG00000165633.7	VSTM4	1970	0.762708724598031	ENSG00000226576.1	RP11-523O18.1	98582	NA	ENSG00000234736.1	FAM170B-AS1	-2364	0.994863914029906	ENSG00000234736.1	FAM170B-AS1	-4360	0.994863914029906	ENSG00000258838.1	ERCC6-PGBD3	-422060	-0.247784072997129	LINC-	1.3	0	0	3.8	0	0.6	5	71.7	2.7	0	1.3	0
HE-LINC-C10T171	chr10:50544900-50545819	chr10	50544900	50545819	+	1000	920,	0,	920	1	219	0.8463	0.0361553509521	0.0527874876274586	NA	47	ENSG00000177354.7	C10orf71	37581	0.982515031392351	ENSG00000177354.7	C10orf71	9363	0.982515031392351	ENSG00000235939.1	RP11-123B3.2	-81504	0.000315685163356783	ENSG00000177354.7	C10orf71	37713	0.982515031392351	ENSG00000243251.4	PGBD3	-202186	-0.233074225524688	LINC-	0	0	0	0	0	0.6	0	1.3	0	0	0	0
HE-LINC-C10T172	chr10:50605035-50607198	chr10	50605035	50607198	+	1000	2164,	0,	2164	1	222	0.6252	0.13854714369	0.0497839311306738	NA	49	ENSG00000165606.4	DRGX	1538	0.96611953611613	ENSG00000177354.7	C10orf71	69498	-0.0860610416097322	ENSG00000235939.1	RP11-123B3.2	-20125	-0.114679772408922	ENSG00000187714.5	SLC18A3	-213312	0.969951980220173	ENSG00000225784.5	RP11-592B15.4	-766035	-0.350629651661416	LINC-	100.9	75.3	1.9	0	1.9	0	0	0.2	0	0	0	2.5
HE-AS-RP11-507K13.6	chr10:51023217-51024662	chr10	51023217	51024662	-	1000	1446,	0,	1446	1	180	0.6992	-0.432500747676	0.00100948804426299	RP11-507K13.6	54	ENSG00000229870.1	RP11-507K13.6	1520	NA	ENSG00000227345.4	PARG	-1663	-0.0932693538240352	ENSG00000197444.5	OGDHL	52792	-0.308690702215504	ENSG00000138297.9	TIMM23	-598703	0.580814990563103	ENSG00000214982.6	PARGP1	-598755	-0.428141261699114	AS-	11.4	10.7	5.3	2.3	0.7	3	7.4	9.5	17.7	9.7	15.8	21.7
[truncated: 8,158 more rows]
[truncated: 39 more columns]
